# Supplementary material for: S-adenosyl-methionine (SAM) alters the transcriptome and methylome and specifically blocks growth and invasiveness of liver cancer cells
Source: Oncotarget. 2017 Dec 5;8(67):111866–81. doi: 10.18632/oncotarget.22942 (PMC5762365; doi:10.18632/oncotarget.22942)
Supplement: Supplementary file 2 [file oncotarget-08-111866-s002.xlsx]

## Sheet: Hep_up_nor_samdown
gene_id	hep_nor.logFC	hep_nor.logCPM	hep_nor.FDR	hep_SAM.fc	hep_SAM.hep.q	hep_SAM.sig
ENSG00000156508	0.082128	12.0946	2.23e-05	-0.337952	0.000167778	yes
ENSG00000071082	0.117539	8.37116	7.09e-05	-0.525659	0.000167778	yes
ENSG00000170540	0.120499	9.0552	2.27e-05	-0.369849	0.000167778	yes
ENSG00000149273	0.121731	10.1528	1.75e-05	-0.443489	0.000167778	yes
ENSG00000100664	0.121823	8.53061	1.7e-05	-0.177217	0.00133721	yes
ENSG00000170889	0.124707	8.87152	8.21e-07	-0.571042	0.000167778	yes
ENSG00000143621	0.125714	8.68754	4.69e-05	-0.452938	0.000167778	yes
ENSG00000166441	0.126046	8.19295	6.26e-05	-0.663553	0.000167778	yes
ENSG00000115875	0.129214	7.60451	4.58e-05	-0.408684	0.000167778	yes
ENSG00000110700	0.132438	8.12033	1.12e-05	-0.350869	0.000167778	yes
ENSG00000117519	0.134001	8.18895	9.47e-05	-0.124573	0.000325249	yes
ENSG00000125304	0.134182	8.4846	3.52e-05	-0.0927938	0.000915494	yes
ENSG00000174444	0.1365	9.84616	3.1e-06	-0.290627	0.000167778	yes
ENSG00000114686	0.137286	7.22671	5.76e-05	-0.471154	0.000167778	yes
ENSG00000164104	0.137707	8.35234	6.47e-06	-0.724644	0.000167778	yes
ENSG00000138867	0.140961	7.23194	1.61e-05	-0.205935	0.0653194	yes
ENSG00000126261	0.144418	7.86325	1.47e-05	-0.394436	0.000167778	yes
ENSG00000113643	0.144985	7.47382	1.14e-05	-0.113271	0.00105975	yes
ENSG00000051523	0.146256	7.45565	7.48e-06	-0.3302	0.000167778	yes
ENSG00000014641	0.146831	8.458	9.41e-08	-0.367999	0.000167778	yes
ENSG00000156482	0.147483	8.57843	2.07e-07	-0.41667	0.000167778	yes
ENSG00000184432	0.148848	8.56464	3.03e-05	-0.0777973	0.118375	yes
ENSG00000136930	0.152155	7.73841	1.5e-05	-0.500024	0.000167778	yes
ENSG00000177383	0.154519	6.69026	9.3e-05	-0.384217	0.000167778	yes
ENSG00000175216	0.154582	8.37171	8.47e-07	-0.0951637	0.130947	yes
ENSG00000161547	0.157188	7.78454	1.87e-07	-0.368255	0.000167778	yes
ENSG00000055130	0.16017	7.01779	4.29e-06	-0.224928	0.000167778	yes
ENSG00000105058	0.161665	6.47664	2.7e-05	-0.177973	0.000167778	yes
ENSG00000170606	0.162143	8.60784	2.06e-07	-0.316707	0.000167778	yes
ENSG00000077097	0.162341	7.82167	2.06e-07	-0.123223	0.0800393	yes
ENSG00000123136	0.162391	6.52631	3.76e-05	-0.369274	0.000167778	yes
ENSG00000131469	0.162767	9.05468	6.16e-05	-0.210178	0.000167778	yes
ENSG00000171566	0.167227	6.75964	9.9e-05	-0.168063	0.000477867	yes
ENSG00000121774	0.167972	8.28593	1.41e-08	-0.250951	0.000167778	yes
ENSG00000169714	0.169256	8.92434	7.95e-12	-0.597474	0.000167778	yes
ENSG00000074201	0.170303	7.26075	1.37e-07	-0.433318	0.000167778	yes
ENSG00000119203	0.17041	6.99119	1.21e-05	-0.22435	0.00417877	yes
ENSG00000112977	0.170794	8.08247	1.87e-07	-0.323041	0.000167778	yes
ENSG00000128272	0.170908	9.2135	1.59e-06	-0.743363	0.000167778	yes
ENSG00000117362	0.170954	7.44165	1.49e-07	-0.392634	0.000167778	yes
ENSG00000131508	0.171382	7.17583	1.26e-06	-0.361665	0.000167778	yes
ENSG00000152700	0.172244	6.62636	2.1e-06	-0.241366	0.00265694	yes
ENSG00000105993	0.173075	5.95478	6.16e-05	-0.319583	0.000167778	yes
ENSG00000177666	0.174428	6.76035	1.41e-06	-0.136906	0.0579616	yes
ENSG00000060339	0.174521	7.44613	1.45e-06	-0.309218	0.000167778	yes
ENSG00000145741	0.17565	8.72864	1.76e-08	-0.51664	0.000167778	yes
ENSG00000106682	0.176791	8.01627	7.33e-06	-0.240267	0.000167778	yes
ENSG00000065054	0.176974	6.04244	1.78e-05	-0.167028	0.00161175	yes
ENSG00000102882	0.177133	6.34328	7.41e-06	-0.358943	0.000167778	yes
ENSG00000078668	0.17736	7.36281	4.63e-08	-0.223058	0.000167778	yes
ENSG00000183337	0.178588	6.58158	1.24e-06	-0.177852	0.152904	yes
ENSG00000100284	0.178926	6.02703	3.33e-05	-0.136849	0.104305	yes
ENSG00000063046	0.179075	8.99615	3.73e-08	-0.222238	0.000167778	yes
ENSG00000104341	0.179774	8.07811	1.19e-08	-0.173911	0.000167778	yes
ENSG00000130312	0.18063	5.94561	2.02e-05	-0.281896	0.000167778	yes
ENSG00000153207	0.180686	6.20353	1.74e-05	-0.203283	0.0650849	yes
ENSG00000110717	0.180691	6.44889	5.92e-06	-0.722679	0.000167778	yes
ENSG00000100528	0.180787	7.36047	8.7e-09	-0.245665	0.000167778	yes
ENSG00000114054	0.180802	6.88707	5.51e-06	-0.217244	0.000167778	yes
ENSG00000122692	0.181079	6.39042	5.85e-06	-0.19636	0.0257032	yes
ENSG00000136861	0.18142	6.84143	4.92e-06	-0.146046	0.022723	yes
ENSG00000177697	0.184678	7.37778	1.05e-07	-0.198281	0.000167778	yes
ENSG00000127922	0.185267	6.94904	2.14e-07	-0.655587	0.000167778	yes
ENSG00000243147	0.187697	6.14272	3.34e-05	-0.432712	0.026009	yes
ENSG00000108055	0.188034	7.09351	1.55e-08	-0.184382	0.000167778	yes
ENSG00000100216	0.188499	6.96798	8.19e-08	-0.331779	0.000167778	yes
ENSG00000149806	0.189251	7.37513	6.41e-07	-0.313742	0.000167778	yes
ENSG00000170633	0.190219	6.02763	2e-05	-0.242666	0.00613279	yes
ENSG00000076382	0.190476	5.42245	6.26e-05	-0.284094	0.000167778	yes
ENSG00000197498	0.190703	5.93045	6.66e-06	-0.262226	0.00213642	yes
ENSG00000165416	0.190988	5.60955	5.02e-05	-0.348441	0.000167778	yes
ENSG00000166483	0.192164	6.23656	2.28e-05	-0.151883	0.0826218	yes
ENSG00000175390	0.192372	6.83682	1.41e-06	-0.561688	0.000167778	yes
ENSG00000166165	0.192906	7.62618	4.22e-09	-0.441712	0.000167778	yes
ENSG00000061794	0.193303	7.24769	1.64e-08	-0.126496	0.000167778	yes
ENSG00000168994	0.193853	5.99108	2.73e-05	-0.594272	0.000167778	yes
ENSG00000149136	0.194774	8.50531	8.46e-10	-0.348779	0.000167778	yes
ENSG00000147403	0.194949	8.06263	2.07e-06	-0.430879	0.000167778	yes
ENSG00000168090	0.195104	6.76198	5.44e-08	-0.245585	0.000167778	yes
ENSG00000244038	0.195839	9.03188	1.18e-11	-0.097294	0.000325249	yes
ENSG00000108298	0.196798	9.43933	4.25e-12	-0.517517	0.000167778	yes
ENSG00000166226	0.197034	8.50569	1.79e-12	-0.265186	0.000167778	yes
ENSG00000092199	0.200469	8.97379	2.41e-16	-0.340281	0.000167778	yes
ENSG00000072506	0.200696	6.33536	3.58e-06	-0.402516	0.000167778	yes
ENSG00000126698	0.201101	6.44915	9.23e-08	-0.510304	0.000167778	yes
ENSG00000141543	0.201512	7.85202	2.48e-10	-0.445761	0.000167778	yes
ENSG00000105568	0.202626	7.93379	1.3e-11	-0.296877	0.000167778	yes
ENSG00000178741	0.202754	7.25422	2.51e-09	-0.447863	0.000167778	yes
ENSG00000151532	0.203538	5.40551	2.11e-05	-0.24613	0.019851	yes
ENSG00000162851	0.203642	5.60042	4.55e-05	-0.405747	0.000167778	yes
ENSG00000184220	0.205853	5.32591	2.52e-05	-0.729321	0.000167778	yes
ENSG00000140990	0.206702	6.65759	1.91e-07	-0.461298	0.000167778	yes
ENSG00000049245	0.208147	7.45421	1.14e-10	-0.269197	0.000167778	yes
ENSG00000053371	0.208326	6.14569	5.86e-05	-0.37995	0.000167778	yes
ENSG00000197102	0.208578	8.53653	3.68e-14	-0.799379	0.000167778	yes
ENSG00000140264	0.209165	8.31513	8.42e-15	-0.411457	0.000167778	yes
ENSG00000167863	0.209666	6.56136	1.39e-07	-0.525478	0.000167778	yes
ENSG00000170445	0.211537	6.45553	3.41e-08	-0.240578	0.000167778	yes
ENSG00000104325	0.211552	6.05549	1.75e-05	-0.185727	0.00105975	yes
ENSG00000108270	0.212327	6.59977	2.9e-07	-0.137325	0.000627231	yes
ENSG00000151327	0.213265	6.45319	1.16e-06	-0.241025	0.00292009	yes
ENSG00000185049	0.213776	5.79794	3.21e-05	-0.450393	0.000167778	yes
ENSG00000107833	0.214584	6.11142	3.29e-07	-0.613102	0.000167778	yes
ENSG00000139637	0.215118	5.16606	2.85e-05	-0.360571	0.000167778	yes
ENSG00000121083	0.215178	7.61104	2.41e-10	-0.264082	0.000167778	yes
ENSG00000125817	0.215228	6.58123	4.48e-08	-0.357054	0.000167778	yes
ENSG00000086475	0.215376	6.39422	1.62e-07	-0.213243	0.00174604	yes
ENSG00000091527	0.216953	8.00709	2.86e-14	-0.166751	0.000167778	yes
ENSG00000197858	0.217687	5.79607	1.62e-06	-0.54449	0.000167778	yes
ENSG00000155189	0.219231	6.58318	4.92e-08	-0.130543	0.063605	yes
ENSG00000121390	0.220319	6.43849	5.32e-09	-0.258367	0.000167778	yes
ENSG00000120705	0.220706	8.05024	2.04e-14	-0.0953535	0.0273924	yes
ENSG00000100519	0.221533	5.73074	2.33e-06	-0.227817	0.00730668	yes
ENSG00000179051	0.22168	7.18161	3.51e-11	-0.150509	0.0143053	yes
ENSG00000160014	0.222402	8.56056	1.91e-13	-0.0963939	0.0170319	yes
ENSG00000117748	0.222596	5.49724	3.99e-06	-0.453914	0.000167778	yes
ENSG00000167005	0.222898	8.34502	5.27e-14	-0.19462	0.00187747	yes
ENSG00000078674	0.223079	8.12962	1.84e-13	-0.172067	0.000167778	yes
ENSG00000204304	0.223449	6.48809	3.48e-09	-0.0953088	0.0687307	yes
ENSG00000168476	0.224862	5.78339	1.16e-06	-0.584653	0.000167778	yes
ENSG00000164087	0.226233	5.21911	7.93e-06	-0.540003	0.000167778	yes
ENSG00000166595	0.226314	6.2715	9.67e-09	-0.193395	0.000167778	yes
ENSG00000180198	0.226398	7.57217	3.64e-13	-0.390438	0.000167778	yes
ENSG00000130726	0.226429	8.90413	1.18e-12	-0.151998	0.0101692	yes
ENSG00000145740	0.226478	6.09138	8.81e-08	-0.463156	0.000167778	yes
ENSG00000168101	0.227233	5.29521	3.86e-06	-0.571306	0.000167778	yes
ENSG00000230989	0.230205	7.60407	6.64e-12	-0.371422	0.000167778	yes
ENSG00000146282	0.231085	6.11707	3.17e-08	-0.256229	0.000167778	yes
ENSG00000159322	0.231921	6.53902	3.57e-09	-0.0905304	0.108902	yes
ENSG00000177917	0.232367	5.68027	5.37e-07	-0.411709	0.00105975	yes
ENSG00000204371	0.234272	6.94624	9.41e-09	-0.156363	0.00742436	yes
ENSG00000197713	0.234585	6.46693	2.33e-07	-0.200146	0.000325249	yes
ENSG00000120333	0.234589	5.45224	8.28e-06	-0.535029	0.000167778	yes
ENSG00000180957	0.235082	6.85764	1.02e-10	-0.0906259	0.0718837	yes
ENSG00000185651	0.235355	6.74456	1.29e-08	-0.343432	0.000167778	yes
ENSG00000086504	0.236639	6.63592	1.62e-10	-0.326918	0.000167778	yes
ENSG00000113569	0.236766	6.48472	7.13e-10	-0.167751	0.00213642	yes
ENSG00000108010	0.237275	6.54983	4.67e-08	-0.127193	0.0647348	yes
ENSG00000182831	0.237361	6.64783	7.29e-11	-0.116417	0.0228212	yes
ENSG00000105698	0.23811	6.64219	6.58e-09	-0.296556	0.000167778	yes
ENSG00000132467	0.238241	5.84918	3.79e-08	-0.21963	0.000167778	yes
ENSG00000086598	0.238313	8.82374	8.99e-19	-0.157616	0.000167778	yes
ENSG00000143799	0.238734	8.12929	4.23e-17	-0.0817285	0.0451487	yes
ENSG00000102241	0.240152	6.51288	7.61e-07	-0.374829	0.000167778	yes
ENSG00000070669	0.241828	6.87663	9.54e-09	-0.214358	0.000167778	yes
ENSG00000117593	0.242345	6.3006	1.88e-09	-0.088377	0.171167	yes
ENSG00000133422	0.242496	6.10662	4.93e-09	-0.165451	0.0545776	yes
ENSG00000135503	0.243436	5.74084	7.98e-07	-0.149184	0.0323007	yes
ENSG00000120688	0.244964	4.75577	2.01e-05	-0.262463	0.00529395	yes
ENSG00000130489	0.245497	4.91031	5.32e-05	-0.391658	0.000167778	yes
ENSG00000105341	0.245986	6.0146	5.65e-09	-0.142741	0.00812354	yes
ENSG00000132017	0.246422	5.05769	4.22e-06	-0.250338	0.0212853	yes
ENSG00000108784	0.2467	6.13804	7.67e-09	-0.470755	0.000167778	yes
ENSG00000171103	0.247786	4.65164	6.24e-05	-0.204044	0.0273924	yes
ENSG00000103275	0.249275	6.80995	4.29e-10	-0.289866	0.000167778	yes
ENSG00000114902	0.249353	7.14671	1.08e-13	-0.487351	0.000167778	yes
ENSG00000149809	0.249509	6.26356	7.73e-10	-0.313034	0.000167778	yes
ENSG00000183624	0.249712	6.14019	1.95e-05	-0.195046	0.00304667	yes
ENSG00000115255	0.250081	5.88611	1.47e-08	-0.431597	0.000167778	yes
ENSG00000110958	0.250211	8.84484	9.62e-23	-0.338061	0.000167778	yes
ENSG00000110063	0.250213	4.79085	5.89e-05	-0.587459	0.000167778	yes
ENSG00000108639	0.250577	7.30824	4.21e-13	-0.202875	0.000167778	yes
ENSG00000136840	0.251111	5.30124	2.85e-07	-0.181222	0.0192174	yes
ENSG00000156411	0.251923	6.51419	2.84e-10	-0.514346	0.000167778	yes
ENSG00000006194	0.253907	5.61457	4.31e-07	-0.324895	0.000167778	yes
ENSG00000196305	0.253984	8.59609	9.72e-21	-0.0554054	0.0657437	yes
ENSG00000156970	0.254484	6.42833	1.54e-11	-0.147326	0.0140856	yes
ENSG00000100575	0.254839	5.39817	3.2e-07	-0.452854	0.000167778	yes
ENSG00000083845	0.254926	9.30648	3.16e-21	-0.279577	0.000167778	yes
ENSG00000057757	0.255141	5.55439	1.06e-07	-0.52691	0.000167778	yes
ENSG00000119820	0.255215	6.27425	1.46e-08	-0.270043	0.00200802	yes
ENSG00000135045	0.255661	4.80351	3.75e-05	-0.364861	0.000167778	yes
ENSG00000013810	0.256403	6.92951	2.07e-12	-0.297925	0.000167778	yes
ENSG00000065978	0.257201	8.47894	1.23e-19	-0.355915	0.000167778	yes
ENSG00000105669	0.258061	6.66753	1.56e-11	-0.333212	0.000167778	yes
ENSG00000124702	0.258291	7.02624	6.29e-13	-0.313986	0.000167778	yes
ENSG00000178105	0.258634	5.66083	1.77e-08	-0.23465	0.027975	yes
ENSG00000175606	0.25899	5.42704	1.48e-07	-0.299381	0.000167778	yes
ENSG00000179632	0.260051	6.74485	4.35e-13	-0.365878	0.000167778	yes
ENSG00000125356	0.261612	6.50018	2.99e-09	-0.473843	0.000167778	yes
ENSG00000077312	0.262278	6.74438	1.05e-12	-0.544714	0.000167778	yes
ENSG00000118640	0.26369	6.10165	3.03e-09	-0.136562	0.00405336	yes
ENSG00000175221	0.263765	5.74427	2.3e-09	-0.287819	0.000167778	yes
ENSG00000159128	0.264277	6.33999	9.03e-12	-0.153337	0.00355294	yes
ENSG00000088986	0.266401	8.00775	4.68e-13	-0.373072	0.000167778	yes
ENSG00000123562	0.268338	8.75031	5.32e-18	-0.105462	0.000627231	yes
ENSG00000162910	0.269325	4.94558	1.11e-05	-0.472464	0.000477867	yes
ENSG00000069345	0.271088	7.8111	2.77e-20	-0.317791	0.000167778	yes
ENSG00000006831	0.271327	7.6629	1.31e-14	-0.103759	0.00252794	yes
ENSG00000169021	0.271335	6.79192	7.37e-14	-0.481857	0.000167778	yes
ENSG00000139684	0.272602	7.37095	2.39e-13	-0.176441	0.000167778	yes
ENSG00000131779	0.273269	5.25711	1.61e-06	-0.100431	0.141269	yes
ENSG00000100294	0.274343	4.56663	3.6e-06	-0.51522	0.000167778	yes
ENSG00000114503	0.27452	6.89868	1.51e-13	-0.152551	0.000325249	yes
ENSG00000074266	0.274548	4.98364	1.03e-05	-0.490561	0.000167778	yes
ENSG00000198937	0.275732	4.90792	7.05e-07	-0.639866	0.000167778	yes
ENSG00000132341	0.275896	8.73671	2.11e-26	-0.634427	0.000167778	yes
ENSG00000084073	0.276177	7.0353	1.51e-15	-0.0538991	0.175357	yes
ENSG00000160201	0.276203	7.02621	1.45e-16	-0.548256	0.000167778	yes
ENSG00000089022	0.276866	5.5887	1.79e-07	-0.293331	0.000167778	yes
ENSG00000001497	0.280192	5.97232	3.77e-09	-0.281578	0.000167778	yes
ENSG00000128928	0.280357	6.92748	1.74e-16	-0.204353	0.000167778	yes
ENSG00000028528	0.281038	7.28307	1.52e-16	-0.215744	0.000167778	yes
ENSG00000151092	0.28185	5.9337	4.54e-10	-0.18675	0.000915494	yes
ENSG00000176974	0.281941	6.61418	7.94e-15	-0.450006	0.000167778	yes
ENSG00000125166	0.282308	8.10994	3.46e-20	-0.102912	0.000325249	yes
ENSG00000120526	0.282553	5.96919	1.25e-11	-0.20417	0.00161175	yes
ENSG00000160325	0.282651	4.93215	5.75e-07	-0.594211	0.000167778	yes
ENSG00000117395	0.282748	6.90571	2.88e-16	-0.357024	0.000167778	yes
ENSG00000063245	0.282837	7.33959	1.07e-15	-0.158903	0.000167778	yes
ENSG00000138326	0.282895	9.17924	9.54e-09	-0.53434	0.000167778	yes
ENSG00000154723	0.282904	6.6028	8.35e-11	-0.341149	0.000167778	yes
ENSG00000137486	0.284078	5.95277	7.65e-10	-0.426257	0.000167778	yes
ENSG00000106305	0.284277	5.32045	4.04e-08	-0.240113	0.000627231	yes
ENSG00000006210	0.285904	7.64612	1.67e-19	-0.0987929	0.0825455	yes
ENSG00000125352	0.287503	3.98103	8.74e-05	-0.284847	0.00505139	yes
ENSG00000122971	0.287532	5.43635	2.97e-07	-0.46792	0.000167778	yes
ENSG00000110536	0.288485	3.9298	5.21e-05	-0.247504	0.000167778	yes
ENSG00000140406	0.289068	4.69652	1.02e-06	-0.429621	0.000167778	yes
ENSG00000122884	0.289518	7.84124	1.71e-21	-0.122662	0.000167778	yes
ENSG00000120696	0.290354	3.99985	2.98e-05	-0.309318	0.0284856	yes
ENSG00000165775	0.290961	4.76913	3.4e-06	-0.265694	0.00317868	yes
ENSG00000163319	0.291399	3.90863	4.75e-05	-0.406745	0.0107273	yes
ENSG00000100442	0.292227	6.63353	2.21e-15	-0.448983	0.000167778	yes
ENSG00000181924	0.292303	6.25577	2.12e-13	-0.22908	0.000167778	yes
ENSG00000108588	0.293651	7.79614	6.22e-23	-0.085792	0.0319184	yes
ENSG00000100031	0.294667	5.23205	7.72e-09	-0.185027	0.110516	yes
ENSG00000109814	0.294673	9.1771	2.36e-30	-0.191802	0.000167778	yes
ENSG00000119523	0.295169	6.29323	1.65e-13	-0.249418	0.000167778	yes
ENSG00000125170	0.29524	6.60646	4.12e-16	-0.177407	0.0714799	yes
ENSG00000142327	0.295954	6.72225	1.15e-16	-0.470516	0.000167778	yes
ENSG00000143321	0.296114	9.10226	7.53e-27	-0.179396	0.000167778	yes
ENSG00000100522	0.296248	6.6255	3.71e-13	-0.14334	0.0685417	yes
ENSG00000100413	0.297056	5.57446	1.91e-10	-0.42279	0.000167778	yes
ENSG00000143256	0.297472	5.7649	9.23e-09	-0.542795	0.000167778	yes
ENSG00000057608	0.297676	9.08512	1.79e-32	-0.218628	0.000167778	yes
ENSG00000127564	0.297728	4.76608	1.13e-06	-0.650668	0.000167778	yes
ENSG00000160408	0.298118	5.47817	3.34e-10	-0.20304	0.0123213	yes
ENSG00000101546	0.298615	4.58954	3.81e-07	-0.448137	0.000167778	yes
ENSG00000169223	0.299476	7.95362	7.57e-23	-0.0766082	0.0216091	yes
ENSG00000175063	0.299561	6.61381	1.88e-10	-0.820348	0.000167778	yes
ENSG00000143543	0.299658	6.64689	5e-15	-0.354885	0.000167778	yes
ENSG00000134375	0.301174	6.66257	5.52e-17	-0.317117	0.000167778	yes
ENSG00000173085	0.301236	4.52645	6.04e-07	-0.61125	0.000167778	yes
ENSG00000143033	0.301383	5.80091	6.46e-12	-0.191914	0.00696262	yes
ENSG00000100104	0.301713	3.74582	5.59e-05	-0.287736	0.0106153	yes
ENSG00000142186	0.302626	7.16005	9.02e-17	-0.53416	0.000167778	yes
ENSG00000150316	0.302786	5.93436	1.85e-10	-0.440993	0.000167778	yes
ENSG00000160326	0.303568	4.5197	4.05e-07	-0.213135	0.00880833	yes
ENSG00000135829	0.303718	8.25403	3.39e-22	-0.215816	0.000167778	yes
ENSG00000175826	0.304106	6.45656	1.57e-15	-0.408098	0.000167778	yes
ENSG00000164818	0.304323	6.30737	2.42e-14	-0.145405	0.00904465	yes
ENSG00000148090	0.304439	4.88053	6.91e-08	-0.337142	0.000167778	yes
ENSG00000132323	0.304978	5.41372	1.01e-09	-0.341646	0.000167778	yes
ENSG00000126602	0.305293	7.05092	6.83e-19	-0.346945	0.000167778	yes
ENSG00000107672	0.30685	6.27981	5.73e-09	-0.505074	0.000167778	yes
ENSG00000067182	0.306998	7.16047	3.51e-19	-0.172206	0.00800907	yes
ENSG00000165283	0.307864	7.82362	1.68e-21	-0.45663	0.000167778	yes
ENSG00000091640	0.308311	5.59935	1.41e-11	-0.294245	0.000167778	yes
ENSG00000107821	0.308459	4.45341	4.54e-07	-0.65499	0.000167778	yes
ENSG00000214753	0.308946	5.6471	4.78e-11	-0.0603564	0.183502	yes
ENSG00000100242	0.309148	6.69671	4.77e-17	-0.0877701	0.101336	yes
ENSG00000081307	0.309378	6.18132	5.54e-14	-0.296432	0.000167778	yes
ENSG00000093009	0.309578	5.19361	1.66e-07	-0.36473	0.000167778	yes
ENSG00000156261	0.309832	8.15025	1.19e-26	-0.354218	0.000167778	yes
ENSG00000162433	0.310766	7.53328	1.66e-23	-0.260408	0.000167778	yes
ENSG00000179010	0.311685	8.74544	9.28e-24	-0.450647	0.000167778	yes
ENSG00000144895	0.311756	7.60666	6.9e-17	-0.2803	0.000167778	yes
ENSG00000143933	0.311835	9.43781	3.11e-24	-0.353164	0.000167778	yes
ENSG00000134825	0.312138	5.87155	4.92e-12	-0.509548	0.000167778	yes
ENSG00000146085	0.312371	6.25174	3.14e-12	-0.27315	0.000167778	yes
ENSG00000182628	0.312547	5.99224	3.14e-12	-0.74441	0.000167778	yes
ENSG00000253626	0.312659	6.64433	6.09e-13	-0.307811	0.000167778	yes
ENSG00000141698	0.313677	6.26659	1.46e-08	-0.140577	0.00417877	yes
ENSG00000163682	0.314102	5.00823	8.73e-09	-0.365229	0.000167778	yes
ENSG00000130332	0.314311	5.83843	2.15e-08	-0.472564	0.000167778	yes
ENSG00000106399	0.315173	5.51676	2.97e-10	-0.788167	0.000167778	yes
ENSG00000119718	0.317071	5.34431	1.75e-10	-0.280115	0.000167778	yes
ENSG00000143106	0.317883	7.68636	2.55e-23	-0.388121	0.000167778	yes
ENSG00000138085	0.318143	7.25426	4.95e-15	-0.203766	0.000167778	yes
ENSG00000175283	0.318284	5.06696	2.08e-09	-0.413037	0.000167778	yes
ENSG00000176058	0.319192	5.42916	1.48e-11	-0.336924	0.000167778	yes
ENSG00000204209	0.319921	6.69908	3.48e-19	-0.173499	0.00200802	yes
ENSG00000182180	0.320393	6.87181	2.51e-20	-0.264742	0.000167778	yes
ENSG00000204922	0.320542	3.83965	1.09e-05	-0.56866	0.000167778	yes
ENSG00000126106	0.321185	3.80386	1.78e-05	-0.502569	0.0036785	yes
ENSG00000182872	0.322002	6.49426	6.71e-14	-0.323753	0.000167778	yes
ENSG00000148229	0.322365	6.77956	1e-19	-0.378154	0.000167778	yes
ENSG00000101473	0.322496	4.16605	1.09e-06	-0.153475	0.100316	yes
ENSG00000096746	0.323622	7.36265	5.25e-17	-0.222849	0.000167778	yes
ENSG00000102103	0.323899	6.06773	4.9e-12	-0.2998	0.000167778	yes
ENSG00000183431	0.324962	6.96257	5e-21	-0.134907	0.043149	yes
ENSG00000113360	0.326302	6.50644	1.33e-16	-0.162827	0.0566926	yes
ENSG00000104980	0.327146	6.12169	3.5e-13	-0.197254	0.000477867	yes
ENSG00000115317	0.327472	4.71938	2.88e-07	-0.432337	0.000167778	yes
ENSG00000100814	0.32813	6.24517	1.78e-16	-0.313211	0.000167778	yes
ENSG00000182173	0.328197	5.55698	9.7e-11	-0.282579	0.000167778	yes
ENSG00000124226	0.32875	7.62484	7.51e-27	-0.0538582	0.0926484	yes
ENSG00000176619	0.329285	8.23015	4.35e-26	-0.224488	0.000167778	yes
ENSG00000130811	0.3298	7.18764	5.16e-19	-0.0844509	0.0211912	yes
ENSG00000172660	0.329861	7.27834	7.12e-16	-0.207579	0.000772891	yes
ENSG00000198612	0.330041	6.43393	2.1e-17	-0.11705	0.0135436	yes
ENSG00000167325	0.330298	7.5003	2.74e-20	-0.0760368	0.180192	yes
ENSG00000171960	0.331063	4.82952	2.14e-09	-0.439744	0.000167778	yes
ENSG00000173726	0.33171	8.79054	2.83e-30	-0.303369	0.000167778	yes
ENSG00000112306	0.331773	8.23357	4.04e-28	-0.711899	0.000167778	yes
ENSG00000077348	0.332582	4.46464	9.11e-08	-0.484777	0.000167778	yes
ENSG00000142541	0.332646	8.85195	2.4e-12	-0.578439	0.000167778	yes
ENSG00000100225	0.334686	7.45709	2.91e-24	-0.17216	0.000167778	yes
ENSG00000170291	0.335161	5.94276	7.21e-13	-0.476992	0.000167778	yes
ENSG00000115233	0.336695	7.58577	2.59e-26	-0.269317	0.000167778	yes
ENSG00000204227	0.336796	5.94253	1.97e-10	-0.167861	0.000627231	yes
ENSG00000092330	0.337399	6.23739	1.75e-17	-0.245372	0.000167778	yes
ENSG00000138463	0.337544	4.77622	9.66e-08	-0.258386	0.000772891	yes
ENSG00000108651	0.338722	6.25727	1.83e-15	-0.549905	0.000167778	yes
ENSG00000188612	0.342069	6.85163	1.5e-12	-0.56122	0.000167778	yes
ENSG00000182810	0.342212	4.6384	4.55e-07	-0.243121	0.0564305	yes
ENSG00000185928	0.342338	5.32072	5.73e-12	-0.448769	0.000167778	yes
ENSG00000114026	0.343057	5.11899	2.02e-11	-0.319006	0.00330066	yes
ENSG00000148308	0.344285	6.53658	2.14e-20	-0.1182	0.0512966	yes
ENSG00000135486	0.344628	8.65525	6.46e-37	-0.553938	0.000167778	yes
ENSG00000235194	0.345813	4.17121	1.94e-07	-0.335834	0.152193	yes
ENSG00000137404	0.345822	5.08232	1.41e-10	-0.604635	0.000167778	yes
ENSG00000172270	0.346568	9.69827	6.99e-49	-0.0731401	0.00265694	yes
ENSG00000170860	0.348909	5.86041	2.34e-15	-0.505416	0.000167778	yes
ENSG00000140350	0.349353	7.75693	6.27e-24	-0.628067	0.000167778	yes
ENSG00000141401	0.34942	6.24039	6.71e-18	-0.826865	0.000167778	yes
ENSG00000163541	0.351076	6.84467	1e-20	-0.355459	0.000167778	yes
ENSG00000167900	0.351245	7.2583	2.39e-26	-0.470195	0.000167778	yes
ENSG00000101856	0.351798	7.31212	6.2e-27	-0.369418	0.000167778	yes
ENSG00000076242	0.351806	6.36346	9.82e-19	-0.170956	0.0152835	yes
ENSG00000100028	0.352264	7.4871	2.88e-29	-0.585289	0.000167778	yes
ENSG00000105321	0.352925	4.33512	9.36e-08	-0.348608	0.0155042	yes
ENSG00000133028	0.352967	5.70307	2.05e-15	-0.267508	0.000167778	yes
ENSG00000136522	0.354352	6.12715	1.5e-17	-0.418864	0.000167778	yes
ENSG00000184990	0.355537	6.51224	4.08e-21	-0.649668	0.000167778	yes
ENSG00000221869	0.357011	3.78683	6.99e-06	-0.271916	0.0673321	yes
ENSG00000214706	0.357653	6.20155	1.98e-17	-0.32911	0.000167778	yes
ENSG00000105723	0.35883	5.84269	5.98e-13	-0.225639	0.000325249	yes
ENSG00000004487	0.36014	8.00184	1.83e-35	-0.406389	0.000167778	yes
ENSG00000179091	0.360174	7.41453	3.84e-22	-0.222861	0.000167778	yes
ENSG00000169020	0.360326	5.40278	3.93e-13	-0.60918	0.000167778	yes
ENSG00000134996	0.36066	5.27667	3.91e-13	-0.308777	0.000167778	yes
ENSG00000132432	0.361264	6.21468	2.31e-14	-0.607531	0.000167778	yes
ENSG00000162236	0.361353	5.96654	2.25e-17	-0.234511	0.000167778	yes
ENSG00000128050	0.362787	8.89724	2.03e-47	-0.176569	0.000167778	yes
ENSG00000092871	0.363347	5.50932	2.71e-14	-0.150889	0.104786	yes
ENSG00000102024	0.363532	7.59351	1.53e-24	-0.0908392	0.0636891	yes
ENSG00000087087	0.364871	7.58015	2.07e-21	-0.138756	0.0256046	yes
ENSG00000108518	0.365389	9.12808	8.81e-48	-0.482914	0.000167778	yes
ENSG00000172053	0.365566	8.47558	3.14e-41	-0.208798	0.000167778	yes
ENSG00000171135	0.366035	6.1178	9.81e-20	-0.473902	0.000167778	yes
ENSG00000143436	0.366319	5.38712	2.16e-14	-0.321406	0.000167778	yes
ENSG00000161057	0.366434	7.0608	1.04e-22	-0.32534	0.000167778	yes
ENSG00000136932	0.366523	3.82081	1.88e-06	-0.240942	0.155322	yes
ENSG00000089248	0.366739	7.94309	1.74e-26	-0.54403	0.000167778	yes
ENSG00000134057	0.367034	8.09141	4.04e-26	-0.621083	0.000167778	yes
ENSG00000066044	0.36718	7.39508	1.53e-30	-0.210793	0.000167778	yes
ENSG00000182004	0.367528	4.34684	5.9e-09	-0.638376	0.000167778	yes
ENSG00000173486	0.367562	5.3267	1.93e-12	-0.625366	0.000167778	yes
ENSG00000119185	0.367696	6.70007	1.73e-21	-0.329908	0.000167778	yes
ENSG00000237649	0.367741	6.71931	8.53e-22	-0.342203	0.000167778	yes
ENSG00000125107	0.368613	8.96583	9.06e-37	-0.24411	0.000325249	yes
ENSG00000183751	0.368735	5.67447	4.28e-14	-0.201753	0.125439	yes
ENSG00000126067	0.370638	7.83048	4.07e-27	-0.222111	0.000167778	yes
ENSG00000065911	0.371027	7.59719	1.43e-27	-0.566076	0.000167778	yes
ENSG00000198901	0.371407	7.00006	5.16e-22	-0.350365	0.000167778	yes
ENSG00000102178	0.371926	5.59377	9.29e-13	-0.246204	0.000167778	yes
ENSG00000138095	0.372032	9.606	2.32e-61	-0.098261	0.000915494	yes
ENSG00000101882	0.372297	4.96459	3.72e-12	-0.19095	0.00637539	yes
ENSG00000188846	0.373061	8.29634	1.2e-18	-0.438202	0.000167778	yes
ENSG00000108468	0.373096	7.01116	1.7e-21	-0.362762	0.000167778	yes
ENSG00000198522	0.373565	5.92195	1.06e-18	-0.250427	0.000325249	yes
ENSG00000011143	0.374242	4.61041	1.57e-08	-0.148722	0.15685	yes
ENSG00000103126	0.374949	6.2625	1.11e-21	-0.212682	0.000167778	yes
ENSG00000076351	0.375792	4.06728	3.29e-08	-0.172208	0.157039	yes
ENSG00000160392	0.376047	3.87383	3.47e-07	-0.491745	0.0100544	yes
ENSG00000205544	0.376676	4.53715	2.88e-10	-0.728534	0.000167778	yes
ENSG00000175193	0.377286	5.48628	5.31e-13	-0.340576	0.000167778	yes
ENSG00000106638	0.377289	6.32725	1.82e-14	-0.139652	0.0358845	yes
ENSG00000113387	0.377512	7.86679	6.12e-32	-0.619896	0.000167778	yes
ENSG00000184207	0.378987	5.04804	2.42e-12	-0.410923	0.000167778	yes
ENSG00000122566	0.379496	10.4705	9.49e-62	-0.457074	0.000167778	yes
ENSG00000101843	0.380707	5.8315	7.09e-18	-0.136188	0.0338706	yes
ENSG00000173545	0.381857	5.42773	2.89e-15	-0.32434	0.000167778	yes
ENSG00000131143	0.384019	8.60269	2e-48	-0.441465	0.000167778	yes
ENSG00000205629	0.384166	5.69829	2.46e-15	-0.267356	0.000167778	yes
ENSG00000116521	0.385863	6.18759	3.83e-13	-0.343329	0.000167778	yes
ENSG00000105583	0.386473	5.26546	3.9e-15	-0.393982	0.000167778	yes
ENSG00000165119	0.387233	8.96509	1.06e-41	-0.241716	0.000167778	yes
ENSG00000170876	0.387978	7.12956	9.79e-29	-0.122816	0.00187747	yes
ENSG00000136636	0.389216	6.97551	3.46e-26	-0.198744	0.000167778	yes
ENSG00000139263	0.390357	4.26118	3.18e-09	-0.297237	0.0315136	yes
ENSG00000116574	0.390706	5.46113	6.89e-16	-0.532948	0.00119912	yes
ENSG00000187051	0.39157	5.91357	2.13e-15	-0.558729	0.000167778	yes
ENSG00000175130	0.39268	8.68577	6.61e-53	-0.306783	0.000167778	yes
ENSG00000113013	0.392881	9.21472	1.05e-47	-0.320561	0.000167778	yes
ENSG00000092931	0.393135	4.77478	9.27e-12	-0.498859	0.000167778	yes
ENSG00000174109	0.393348	3.94391	7.84e-07	-0.473243	0.000915494	yes
ENSG00000136950	0.393461	5.82148	3.68e-19	-0.517605	0.000167778	yes
ENSG00000172071	0.393676	5.45035	5.3e-16	-0.193364	0.175806	yes
ENSG00000105438	0.3942	8.87357	7.14e-35	-0.351218	0.000167778	yes
ENSG00000103496	0.394407	5.28592	2.39e-12	-0.223742	0.00174604	yes
ENSG00000165526	0.395366	6.16199	7.75e-23	-0.473145	0.000167778	yes
ENSG00000133027	0.395966	4.66104	5.82e-12	-0.416944	0.000167778	yes
ENSG00000185043	0.396927	6.06234	2.51e-21	-0.319424	0.000167778	yes
ENSG00000141736	0.397624	7.75665	2.69e-36	-0.160144	0.00777786	yes
ENSG00000133935	0.397789	6.5614	1.84e-21	-0.517387	0.000167778	yes
ENSG00000171793	0.397912	6.58189	4.75e-25	-0.374888	0.000167778	yes
ENSG00000167986	0.398069	9.17145	1.14e-40	-0.185288	0.000167778	yes
ENSG00000136682	0.399365	3.94264	1.18e-07	-0.257483	0.0870963	yes
ENSG00000183527	0.400381	6.81471	3.11e-29	-0.567063	0.000167778	yes
ENSG00000159352	0.400545	6.87728	1.01e-28	-0.553753	0.000167778	yes
ENSG00000139197	0.400723	6.12027	5e-18	-0.115362	0.0853902	yes
ENSG00000160087	0.400942	5.98136	7.46e-19	-0.342271	0.000167778	yes
ENSG00000143977	0.401725	4.54506	4.15e-07	-0.218291	0.154076	yes
ENSG00000177830	0.402498	6.85682	2.06e-30	-0.247358	0.000167778	yes
ENSG00000127948	0.402545	8.49132	8.71e-37	-0.239143	0.000167778	yes
ENSG00000143252	0.402778	5.92161	5.08e-20	-0.539738	0.000167778	yes
ENSG00000155636	0.402956	3.95397	1.14e-08	-0.346475	0.043149	yes
ENSG00000186635	0.4032	7.00735	2.92e-22	-0.10754	0.0792334	yes
ENSG00000184209	0.404692	4.28413	2.43e-10	-0.364875	0.000167778	yes
ENSG00000068394	0.405401	4.83567	7.53e-13	-0.439479	0.000167778	yes
ENSG00000184076	0.4058	6.91032	5.36e-28	-0.488126	0.000167778	yes
ENSG00000166986	0.405814	7.77322	4.12e-40	-0.234813	0.000167778	yes
ENSG00000075218	0.405962	5.80522	2.42e-14	-0.248547	0.000167778	yes
ENSG00000056998	0.406171	5.70482	9.81e-19	-0.650372	0.000167778	yes
ENSG00000100714	0.406732	7.44367	2.26e-34	-0.217693	0.000167778	yes
ENSG00000177302	0.40729	5.63863	1.07e-18	-0.160252	0.0560136	yes
ENSG00000132434	0.407464	4.83094	1.33e-11	-0.320559	0.00317868	yes
ENSG00000099956	0.40783	7.08889	4.02e-32	-0.194361	0.000167778	yes
ENSG00000179820	0.409805	7.00177	4.35e-34	-0.268812	0.000167778	yes
ENSG00000175906	0.41016	4.44015	2.83e-11	-0.717528	0.000167778	yes
ENSG00000180822	0.411115	4.45718	6.64e-10	-0.706234	0.000167778	yes
ENSG00000122687	0.412347	5.52238	9.03e-15	-0.352219	0.000167778	yes
ENSG00000205937	0.413457	6.45187	2.99e-27	-0.314191	0.000167778	yes
ENSG00000159792	0.41346	5.80904	4.25e-21	-0.219405	0.000627231	yes
ENSG00000155330	0.414009	4.31867	6.47e-11	-0.299582	0.00823764	yes
ENSG00000166797	0.414064	6.0867	2.27e-23	-0.123601	0.0314207	yes
ENSG00000139835	0.414651	4.96028	1.18e-13	-0.244759	0.000167778	yes
ENSG00000179943	0.414976	4.19055	3.6e-10	-0.296017	0.015612	yes
ENSG00000086827	0.415104	5.77607	1.54e-21	-0.241769	0.000167778	yes
ENSG00000103335	0.415498	7.29525	2.59e-30	-0.163207	0.0794196	yes
ENSG00000196419	0.415866	8.85731	5.22e-47	-0.438682	0.000167778	yes
ENSG00000140497	0.416562	7.00295	8.68e-30	-0.0764729	0.165732	yes
ENSG00000110442	0.417488	5.30646	1.13e-16	-0.432909	0.000167778	yes
ENSG00000131351	0.418219	3.93449	6.72e-09	-0.432248	0.0114136	yes
ENSG00000172922	0.418282	4.76261	2.75e-12	-0.713269	0.000167778	yes
ENSG00000167004	0.418457	8.91588	8.11e-58	-0.640503	0.000167778	yes
ENSG00000099624	0.418594	6.33074	9.63e-23	-1.10386	0.000167778	yes
ENSG00000120948	0.418629	8.08001	1.7e-44	-0.15867	0.000167778	yes
ENSG00000124783	0.419183	8.82745	8.53e-46	-0.046373	0.181255	yes
ENSG00000170144	0.42003	8.50224	2.4e-38	-0.473852	0.000167778	yes
ENSG00000127423	0.420769	3.79351	1.61e-08	-0.736765	0.000167778	yes
ENSG00000087269	0.420954	6.74686	4.7e-31	-0.337393	0.000167778	yes
ENSG00000156170	0.421055	4.37247	6.93e-11	-0.17822	0.120694	yes
ENSG00000124596	0.421345	5.54268	8.37e-20	-0.445359	0.000167778	yes
ENSG00000103066	0.421768	5.35923	1.47e-16	-0.213005	0.000627231	yes
ENSG00000076662	0.421776	4.42677	2.38e-10	-0.34529	0.0129872	yes
ENSG00000135821	0.421864	9.04525	5.26e-65	-0.0653679	0.0784763	yes
ENSG00000188486	0.422521	7.48599	1.53e-36	-0.765779	0.000167778	yes
ENSG00000171314	0.423276	6.30317	3.67e-26	-0.515532	0.000167778	yes
ENSG00000181789	0.424163	8.02746	2.79e-49	-0.344278	0.000167778	yes
ENSG00000108312	0.424175	7.20615	8.12e-36	-0.226358	0.000167778	yes
ENSG00000182272	0.424265	5.64583	2.19e-18	-0.288657	0.0272956	yes
ENSG00000185269	0.424347	9.34085	9.19e-60	-0.490264	0.000167778	yes
ENSG00000115275	0.425033	7.63424	6.9e-42	-0.144327	0.000167778	yes
ENSG00000198931	0.425047	7.41572	1.11e-35	-0.423275	0.000167778	yes
ENSG00000177879	0.425794	6.28024	4.24e-24	-0.182723	0.0745169	yes
ENSG00000159210	0.426483	6.32872	3.78e-27	-0.398645	0.000167778	yes
ENSG00000105185	0.426856	5.96039	4.56e-21	-0.584916	0.000167778	yes
ENSG00000112159	0.427077	6.37585	6.84e-28	-0.299602	0.0572814	yes
ENSG00000162377	0.428418	5.16459	1.74e-16	-0.145423	0.0230204	yes
ENSG00000125753	0.430634	7.2893	1.71e-35	-0.277969	0.000167778	yes
ENSG00000215021	0.430649	8.41457	2.98e-39	-0.339854	0.000167778	yes
ENSG00000141385	0.432787	6.4572	2.32e-20	-0.359438	0.000167778	yes
ENSG00000213380	0.43279	5.22274	2.91e-14	-0.17019	0.187621	yes
ENSG00000115685	0.43341	6.23159	7.16e-19	-0.209651	0.000167778	yes
ENSG00000133835	0.433925	7.95268	1.19e-32	-0.140775	0.0178615	yes
ENSG00000105364	0.43421	5.91952	4.91e-14	-0.395937	0.000167778	yes
ENSG00000067533	0.434227	5.39716	3.61e-18	-0.269995	0.136759	yes
ENSG00000138398	0.435531	7.18853	4.69e-35	-0.134891	0.00147557	yes
ENSG00000147684	0.436313	6.74234	1.56e-34	-0.263961	0.000167778	yes
ENSG00000159199	0.436373	6.34425	9.33e-22	-0.447746	0.000167778	yes
ENSG00000134056	0.437021	4.8317	2.45e-15	-0.490011	0.00226894	yes
ENSG00000164040	0.437361	7.20187	5.19e-40	-0.451211	0.000167778	yes
ENSG00000164022	0.438105	6.70214	3.62e-33	-0.240022	0.000772891	yes
ENSG00000100749	0.438117	5.20546	7.95e-17	-0.482149	0.000167778	yes
ENSG00000162980	0.439018	6.85833	7.09e-36	-0.165161	0.0485629	yes
ENSG00000054148	0.441307	6.49427	2.96e-31	-0.137349	0.00355294	yes
ENSG00000126062	0.442399	5.66876	4.35e-21	-0.29909	0.000167778	yes
ENSG00000127838	0.442411	6.26048	2.66e-20	-0.270188	0.000915494	yes
ENSG00000165516	0.442444	6.17246	1.52e-27	-0.131877	0.020665	yes
ENSG00000198498	0.442734	5.19565	1e-14	-0.273565	0.00304667	yes
ENSG00000196642	0.443038	8.0679	1.37e-31	-0.270518	0.000167778	yes
ENSG00000188976	0.443651	6.58083	4.7e-31	-0.173942	0.00105975	yes
ENSG00000167118	0.443905	5.98262	3.6e-25	-0.571311	0.000167778	yes
ENSG00000105821	0.444069	5.86556	6.61e-23	-0.140113	0.114807	yes
ENSG00000140326	0.44548	4.5723	1.8e-12	-0.215716	0.107109	yes
ENSG00000165724	0.446469	5.28911	3.98e-18	-0.429066	0.000167778	yes
ENSG00000103502	0.446999	6.37035	4.28e-22	-0.240991	0.000167778	yes
ENSG00000135506	0.447988	7.83606	3.22e-53	-0.194274	0.000167778	yes
ENSG00000124688	0.448487	5.58952	6.26e-22	-0.562777	0.000167778	yes
ENSG00000184897	0.448895	6.32034	2.08e-30	-0.557672	0.000167778	yes
ENSG00000093144	0.449657	7.02161	5.89e-34	-0.434586	0.000167778	yes
ENSG00000161980	0.450097	4.67202	6.13e-15	-0.626626	0.000167778	yes
ENSG00000181817	0.451254	4.94359	3.11e-17	-0.107764	0.128253	yes
ENSG00000213563	0.452166	4.77849	3.45e-14	-0.541477	0.000167778	yes
ENSG00000100601	0.452353	4.4961	7.42e-14	-0.30176	0.00213642	yes
ENSG00000166164	0.452505	6.17596	1.07e-20	-0.493619	0.000167778	yes
ENSG00000184009	0.453457	11.575	8.47e-94	-0.0554435	0.0511168	yes
ENSG00000143842	0.453519	5.37922	7.86e-20	-0.145548	0.128966	yes
ENSG00000198917	0.45385	5.36698	4.77e-21	-0.270988	0.023929	yes
ENSG00000152193	0.454519	4.26758	3.54e-12	-0.132791	0.0594007	yes
ENSG00000176946	0.454548	6.78713	5.24e-38	-0.478894	0.000167778	yes
ENSG00000240230	0.454564	4.65039	1.29e-14	-0.511549	0.0233199	yes
ENSG00000143228	0.454796	5.68451	2.16e-22	-0.507912	0.000167778	yes
ENSG00000035928	0.454806	7.31942	9.43e-44	-0.348456	0.000167778	yes
ENSG00000138035	0.457376	6.35793	6.44e-22	-0.187043	0.175049	yes
ENSG00000152404	0.457377	4.15971	4.53e-11	-0.256089	0.0456022	yes
ENSG00000138660	0.457476	6.1419	1.79e-12	-0.282508	0.000915494	yes
ENSG00000066379	0.457715	4.18035	4.75e-12	-0.437536	0.000167778	yes
ENSG00000122140	0.45909	6.27307	1.05e-24	-0.395148	0.000167778	yes
ENSG00000156709	0.460017	6.96853	8.56e-40	-0.222795	0.000167778	yes
ENSG00000165280	0.460146	9.37766	9.47e-60	-0.180749	0.000167778	yes
ENSG00000185515	0.46016	5.51969	1.33e-17	-0.230359	0.000325249	yes
ENSG00000176261	0.46074	4.55307	3.99e-14	-0.368716	0.000167778	yes
ENSG00000016864	0.461715	6.65837	1.03e-37	-0.285094	0.000167778	yes
ENSG00000162704	0.462239	7.19276	1.14e-31	-0.093591	0.00648894	yes
ENSG00000104969	0.462255	7.05887	1.12e-38	-0.243771	0.000167778	yes
ENSG00000100220	0.462516	7.51532	4.3e-44	-0.336144	0.000167778	yes
ENSG00000169221	0.462563	6.44273	5.18e-33	-0.18872	0.000915494	yes
ENSG00000149182	0.463924	6.4877	6.64e-32	-0.279516	0.000167778	yes
ENSG00000106443	0.465774	6.37793	9.68e-27	-0.676659	0.000167778	yes
ENSG00000127337	0.466727	5.27696	3.82e-21	-0.544438	0.000167778	yes
ENSG00000116661	0.467364	6.84548	4.31e-34	-0.118433	0.00213642	yes
ENSG00000166598	0.467447	11.1372	4.88e-126	-0.223504	0.000167778	yes
ENSG00000115163	0.468348	5.33999	1.8e-21	-0.520243	0.000167778	yes
ENSG00000179604	0.46868	6.6041	2.01e-30	-0.202135	0.000167778	yes
ENSG00000150779	0.469319	5.2116	7.65e-21	-0.424749	0.000167778	yes
ENSG00000172172	0.469444	6.46745	4.15e-31	-0.41692	0.000167778	yes
ENSG00000125912	0.469724	7.37727	3.09e-33	-0.224748	0.000627231	yes
ENSG00000172757	0.46984	9.29293	1.93e-80	-0.218981	0.000167778	yes
ENSG00000079739	0.469888	7.19183	5.92e-41	-0.632197	0.000167778	yes
ENSG00000130717	0.470008	4.87946	5.16e-18	-0.344579	0.000627231	yes
ENSG00000113407	0.470248	8.04249	5.79e-63	-0.148896	0.000167778	yes
ENSG00000011009	0.470601	6.13961	6.26e-31	-0.181038	0.000915494	yes
ENSG00000100823	0.470714	8.43529	2.82e-47	-0.426542	0.000167778	yes
ENSG00000074800	0.471536	11.3729	3.81e-112	-0.347752	0.000167778	yes
ENSG00000254858	0.472093	4.28415	4.82e-13	-0.35399	0.0068445	yes
ENSG00000162063	0.472244	5.52889	3.02e-24	-0.17513	0.00119912	yes
ENSG00000159593	0.472695	7.40499	2.48e-42	-0.248409	0.000167778	yes
ENSG00000106266	0.473455	5.73204	1.94e-16	-0.181208	0.171856	yes
ENSG00000119326	0.473813	7.62369	6.26e-44	-0.227312	0.000167778	yes
ENSG00000148334	0.474109	6.21683	1.53e-25	-0.201491	0.00119912	yes
ENSG00000163902	0.474113	9.0162	3.28e-69	-0.156216	0.000167778	yes
ENSG00000105197	0.474626	6.56006	1.95e-31	-0.244947	0.000167778	yes
ENSG00000128626	0.474639	5.7266	1.2e-22	-0.493443	0.000167778	yes
ENSG00000114850	0.474665	8.27173	9.22e-32	-0.225657	0.00119912	yes
ENSG00000142444	0.47498	3.98754	1.87e-11	-0.328779	0.111526	yes
ENSG00000169955	0.475272	3.84038	1.5e-10	-0.294349	0.00994693	yes
ENSG00000185721	0.476195	6.28355	2.87e-30	-0.188721	0.0323797	yes
ENSG00000155660	0.477323	10.0926	1.66e-85	-0.279041	0.000167778	yes
ENSG00000141696	0.477736	6.09907	2.07e-30	-0.547759	0.000167778	yes
ENSG00000140025	0.477937	3.95462	4.81e-11	-0.560048	0.00119912	yes
ENSG00000228474	0.478128	7.24494	1.79e-45	-0.408802	0.000167778	yes
ENSG00000103257	0.479602	9.42527	4.22e-69	-0.218585	0.000167778	yes
ENSG00000175198	0.481164	5.59578	5.18e-19	-0.535211	0.000167778	yes
ENSG00000170439	0.481302	4.58265	3.25e-16	-0.239416	0.00613279	yes
ENSG00000197345	0.482398	5.36627	3.41e-21	-0.499265	0.000167778	yes
ENSG00000122490	0.482459	6.25551	4.73e-29	-0.245351	0.000167778	yes
ENSG00000168958	0.483358	6.84305	1.73e-30	-0.365063	0.000167778	yes
ENSG00000168439	0.484964	8.28404	2.85e-62	-0.0522435	0.137166	yes
ENSG00000135924	0.485094	5.59335	9.95e-22	-0.0905822	0.161272	yes
ENSG00000167862	0.485989	5.38982	9.8e-21	-0.548666	0.000167778	yes
ENSG00000090889	0.486424	5.97803	5.3e-30	-0.216851	0.00239699	yes
ENSG00000170779	0.486898	5.45906	9.48e-20	-0.276887	0.000167778	yes
ENSG00000147123	0.487114	6.44366	1.54e-33	-0.537799	0.000167778	yes
ENSG00000078902	0.488425	6.35633	3.58e-26	-0.426628	0.000167778	yes
ENSG00000186468	0.491289	8.12726	1.21e-68	-0.75065	0.000167778	yes
ENSG00000135972	0.492011	6.0794	1.41e-30	-0.411773	0.000167778	yes
ENSG00000124299	0.492128	6.81341	1e-37	-0.423356	0.000167778	yes
ENSG00000163866	0.493039	5.42723	2.1e-21	-0.199091	0.00552635	yes
ENSG00000131828	0.49397	6.92376	4.36e-27	-0.597173	0.000167778	yes
ENSG00000131732	0.49567	5.36846	5.49e-17	-0.297591	0.000167778	yes
ENSG00000163918	0.49593	5.99496	3.96e-30	-0.419386	0.000167778	yes
ENSG00000186187	0.497846	6.02159	9.47e-33	-0.19871	0.00405336	yes
ENSG00000171453	0.49802	5.31654	1.12e-17	-0.213421	0.0372785	yes
ENSG00000101343	0.499131	6.81996	2.46e-40	-0.443652	0.000167778	yes
ENSG00000080608	0.499517	5.97677	1.51e-16	-0.288183	0.000167778	yes
ENSG00000196411	0.501115	7.35299	1.9e-38	-0.344773	0.000167778	yes
ENSG00000187244	0.501117	8.37753	3.05e-67	-0.277145	0.000167778	yes
ENSG00000141759	0.502595	6.62519	5.35e-44	-0.690047	0.000167778	yes
ENSG00000122085	0.503094	5.84054	3.76e-31	-0.289694	0.000167778	yes
ENSG00000134684	0.503813	7.69676	1.01e-44	-0.117351	0.0290581	yes
ENSG00000168495	0.503839	5.91646	1.36e-26	-0.120475	0.0983575	yes
ENSG00000188986	0.504303	6.59602	8.96e-41	-0.217294	0.000167778	yes
ENSG00000214026	0.504689	5.9872	6.61e-30	-0.681398	0.000167778	yes
ENSG00000146416	0.505116	6.65816	2.53e-44	-0.122255	0.0215033	yes
ENSG00000065268	0.506326	6.04146	4.05e-30	-0.599871	0.000167778	yes
ENSG00000100401	0.506481	7.53582	1.28e-54	-0.164959	0.000167778	yes
ENSG00000070785	0.508279	5.3088	2.4e-22	-0.2793	0.000167778	yes
ENSG00000131747	0.508877	9.61264	1.29e-100	-0.104005	0.000167778	yes
ENSG00000157350	0.509002	5.79979	8.04e-29	-0.168473	0.0365153	yes
ENSG00000063241	0.509123	6.48309	1.89e-39	-0.399137	0.000167778	yes
ENSG00000075914	0.510878	5.36046	3.37e-23	-0.552997	0.000167778	yes
ENSG00000147654	0.51108	5.03137	8.28e-17	-0.22833	0.00161175	yes
ENSG00000121067	0.51124	6.45866	5.96e-42	-0.324818	0.000167778	yes
ENSG00000068028	0.511354	4.06982	1.55e-06	-0.369608	0.00516747	yes
ENSG00000187713	0.511612	5.43346	1.23e-25	-0.489312	0.000167778	yes
ENSG00000181458	0.511999	5.06602	1.04e-20	-0.483302	0.000167778	yes
ENSG00000083635	0.512053	4.11989	2.22e-14	-0.216357	0.0436803	yes
ENSG00000125821	0.512538	6.18626	2.51e-31	-0.353958	0.000167778	yes
ENSG00000169567	0.512676	8.30012	2.41e-80	-0.489289	0.000167778	yes
ENSG00000167515	0.512836	5.93531	7.1e-30	-0.443342	0.000167778	yes
ENSG00000196363	0.513519	6.62605	1.72e-40	-0.219136	0.000167778	yes
ENSG00000115484	0.515233	8.9742	1.43e-91	-0.288937	0.000167778	yes
ENSG00000100564	0.515915	3.92978	3.63e-13	-0.330831	0.00174604	yes
ENSG00000101363	0.517651	5.89791	9.39e-31	-0.213999	0.000167778	yes
ENSG00000132846	0.517881	4.75581	3.04e-18	-0.389317	0.000167778	yes
ENSG00000108671	0.518219	7.59331	1.27e-62	-0.373096	0.000167778	yes
ENSG00000141499	0.51939	4.89237	2.07e-17	-0.21378	0.019851	yes
ENSG00000095906	0.519916	5.83025	4.42e-32	-0.402884	0.000167778	yes
ENSG00000111196	0.520773	3.97642	3.08e-13	-0.483356	0.00133721	yes
ENSG00000131871	0.521537	5.91157	8.74e-25	-0.368546	0.000167778	yes
ENSG00000118579	0.521822	6.58494	7.9e-25	-0.384049	0.000167778	yes
ENSG00000106153	0.522297	6.98666	8.83e-29	-0.400985	0.000167778	yes
ENSG00000172216	0.523226	6.02574	6.17e-35	-0.751339	0.000167778	yes
ENSG00000100417	0.523704	5.14078	3.09e-24	-0.669384	0.000167778	yes
ENSG00000091483	0.523869	6.76379	1.8e-34	-0.32332	0.000167778	yes
ENSG00000105618	0.525208	5.41275	1.72e-26	-0.39013	0.000167778	yes
ENSG00000031691	0.52563	4.3192	2.06e-16	-0.324567	0.00800907	yes
ENSG00000253719	0.526096	7.13592	4.47e-50	-0.173787	0.000167778	yes
ENSG00000144034	0.52617	4.84897	3.1e-21	-0.524907	0.000167778	yes
ENSG00000165688	0.526337	7.03851	2.2e-45	-0.245241	0.000167778	yes
ENSG00000089280	0.527283	8.99925	3.1e-90	-0.389108	0.000167778	yes
ENSG00000008018	0.527474	8.44706	1.09e-71	-0.507865	0.000167778	yes
ENSG00000111361	0.527923	6.04774	3.67e-31	-0.173887	0.0207598	yes
ENSG00000077549	0.528081	7.99344	5.45e-40	-0.204832	0.000167778	yes
ENSG00000120533	0.528643	6.4768	4.46e-28	-0.456191	0.000167778	yes
ENSG00000145217	0.528931	4.47307	2.88e-17	-0.879891	0.000167778	yes
ENSG00000125691	0.529845	9.30224	2.33e-84	-0.646994	0.000167778	yes
ENSG00000155906	0.53152	6.25816	3.48e-33	-0.384255	0.000167778	yes
ENSG00000158109	0.531766	6.38639	2.1e-35	-0.165476	0.000325249	yes
ENSG00000141456	0.532034	6.96753	2.68e-49	-0.0834079	0.0893071	yes
ENSG00000149600	0.532877	6.06387	1.45e-36	-0.223314	0.00540874	yes
ENSG00000105135	0.534632	6.51236	8.36e-43	-0.26031	0.000167778	yes
ENSG00000197136	0.534793	6.73215	2.52e-48	-0.114913	0.0576219	yes
ENSG00000167840	0.535226	4.44346	3.02e-18	-0.518363	0.000167778	yes
ENSG00000167186	0.535303	5.4532	2.72e-23	-0.37277	0.000167778	yes
ENSG00000160285	0.536547	7.4735	1.39e-44	-0.378294	0.000167778	yes
ENSG00000114767	0.537086	5.50249	1.39e-30	-0.157377	0.00405336	yes
ENSG00000068438	0.538299	5.66615	5.26e-29	-0.275387	0.000915494	yes
ENSG00000198056	0.538697	4.94126	4.82e-22	-0.292125	0.0270156	yes
ENSG00000123064	0.538872	6.68619	1.18e-50	-0.428921	0.000167778	yes
ENSG00000178307	0.539078	4.6821	8.16e-20	-0.221671	0.00355294	yes
ENSG00000165118	0.539082	6.02889	2.98e-37	-0.291774	0.000167778	yes
ENSG00000144048	0.539365	5.60253	1.21e-32	-0.312039	0.000167778	yes
ENSG00000085840	0.539742	5.25817	1.93e-24	-0.24332	0.000167778	yes
ENSG00000129636	0.540464	6.96965	5.7e-54	-0.0932865	0.0810884	yes
ENSG00000176396	0.540487	4.59553	3.36e-20	-0.363222	0.000167778	yes
ENSG00000205138	0.541092	4.33207	1.55e-17	-0.747307	0.000167778	yes
ENSG00000181523	0.541795	6.01649	1.29e-36	-0.460786	0.000167778	yes
ENSG00000132740	0.542491	4.41135	1.82e-16	-0.17227	0.177157	yes
ENSG00000185825	0.543111	7.55815	1.44e-58	-0.350741	0.000167778	yes
ENSG00000136146	0.543792	5.57247	3.81e-31	-0.404065	0.000167778	yes
ENSG00000105254	0.54552	6.91366	3.32e-53	-0.385041	0.000167778	yes
ENSG00000071655	0.545613	5.98347	4.78e-35	-0.326462	0.000167778	yes
ENSG00000115839	0.54696	6.65835	3.62e-39	-0.0963829	0.0737101	yes
ENSG00000165060	0.547055	5.34735	1.29e-27	-0.34856	0.000325249	yes
ENSG00000177951	0.549653	5.70544	1.61e-32	-0.266815	0.000167778	yes
ENSG00000107223	0.549867	7.41619	9.05e-69	-0.48337	0.000167778	yes
ENSG00000168395	0.551083	6.05826	1.21e-27	-0.174812	0.0566123	yes
ENSG00000242259	0.55382	4.39281	3.43e-16	-0.23246	0.031813	yes
ENSG00000117592	0.553999	8.70191	2.06e-60	-0.484745	0.000167778	yes
ENSG00000160972	0.555703	5.44726	4.46e-31	-0.657427	0.000167778	yes
ENSG00000109390	0.555862	6.13593	1.65e-35	-0.514652	0.000167778	yes
ENSG00000155561	0.555963	7.00214	2.4e-52	-0.297201	0.000167778	yes
ENSG00000141552	0.556356	5.78898	2.2e-30	-0.411095	0.000167778	yes
ENSG00000100296	0.559184	6.10645	4.17e-43	-0.160216	0.0144085	yes
ENSG00000135334	0.559208	6.10838	4.83e-27	-0.539742	0.000167778	yes
ENSG00000211460	0.559833	7.81258	1.78e-52	-0.148489	0.000167778	yes
ENSG00000197170	0.560027	6.9342	3.97e-50	-0.117332	0.0200518	yes
ENSG00000102898	0.562189	5.406	5.01e-28	-0.147273	0.00265694	yes
ENSG00000124733	0.56362	6.11941	3.36e-44	-0.282789	0.000167778	yes
ENSG00000119705	0.563902	6.17977	5.26e-42	-0.489167	0.000167778	yes
ENSG00000096080	0.56481	4.75732	1.25e-23	-0.612418	0.000167778	yes
ENSG00000132286	0.56603	5.51407	1.35e-31	-0.143118	0.180192	yes
ENSG00000106355	0.566135	6.20155	1.62e-24	-0.490656	0.000167778	yes
ENSG00000239900	0.566246	7.12864	3.48e-58	-0.26743	0.000167778	yes
ENSG00000104731	0.567443	4.68609	2.21e-21	-0.165707	0.175049	yes
ENSG00000115514	0.568534	5.63386	7.41e-33	-0.237681	0.00239699	yes
ENSG00000154174	0.569543	7.51327	1.63e-55	-0.286081	0.000167778	yes
ENSG00000197756	0.570706	10.0358	9.38e-131	-0.551144	0.000167778	yes
ENSG00000123179	0.571749	5.99499	2.2e-41	-0.467983	0.000167778	yes
ENSG00000161981	0.572375	6.07445	4.43e-41	-0.377222	0.000167778	yes
ENSG00000213585	0.572695	8.2704	4.99e-91	-0.191311	0.000167778	yes
ENSG00000143653	0.573356	6.82559	9.28e-47	-0.481982	0.000167778	yes
ENSG00000142230	0.573771	8.08586	1.43e-75	-0.407102	0.000167778	yes
ENSG00000204954	0.573872	3.83316	8.77e-15	-0.654599	0.00393323	yes
ENSG00000181163	0.575215	9.13859	4.86e-87	-0.620249	0.000167778	yes
ENSG00000138297	0.575364	5.92616	1.04e-34	-0.414937	0.000167778	yes
ENSG00000135940	0.576691	7.24696	1.42e-57	-0.441473	0.000167778	yes
ENSG00000124659	0.577068	5.0697	1.25e-26	-0.313242	0.000167778	yes
ENSG00000119522	0.578201	5.70919	4.46e-37	-0.155442	0.0385532	yes
ENSG00000186395	0.580544	4.71859	2.13e-20	-0.431696	0.000167778	yes
ENSG00000132507	0.580652	8.52934	3.87e-91	-0.382236	0.000167778	yes
ENSG00000111328	0.581047	5.94977	1.65e-43	-0.281279	0.000167778	yes
ENSG00000187049	0.581797	4.47119	4.21e-20	-0.528476	0.000477867	yes
ENSG00000108272	0.582293	5.01267	1.29e-25	-0.158085	0.0347256	yes
ENSG00000175582	0.583727	7.32015	1.6e-58	-0.160264	0.000167778	yes
ENSG00000164109	0.584103	6.04836	4.33e-44	-0.499677	0.000167778	yes
ENSG00000163162	0.584418	6.88318	9.6e-59	-0.252447	0.000167778	yes
ENSG00000152382	0.58536	4.9649	1.13e-27	-0.140371	0.0306492	yes
ENSG00000071994	0.586873	6.81982	6.59e-61	-0.308084	0.000167778	yes
ENSG00000173950	0.587984	5.38413	6.48e-34	-0.313262	0.000167778	yes
ENSG00000170265	0.588266	5.68593	5.7e-37	-0.169585	0.00355294	yes
ENSG00000132313	0.588714	6.3931	9.39e-48	-0.125965	0.120631	yes
ENSG00000176101	0.589579	5.28384	1.67e-32	-0.409604	0.000167778	yes
ENSG00000109805	0.589638	6.59522	4.11e-42	-0.221521	0.0469782	yes
ENSG00000067064	0.589779	7.37367	3.41e-48	-0.449123	0.000167778	yes
ENSG00000130414	0.590094	7.26652	1.01e-63	-0.416006	0.000167778	yes
ENSG00000101266	0.59071	7.78529	1.94e-87	-0.100536	0.00119912	yes
ENSG00000172428	0.591683	5.63054	1.48e-27	-0.420053	0.000167778	yes
ENSG00000116922	0.592071	4.67279	1.52e-14	-0.733571	0.000167778	yes
ENSG00000230055	0.592482	5.6232	4.55e-39	-0.703077	0.000167778	yes
ENSG00000247596	0.592482	4.92127	2.85e-28	-0.217975	0.000167778	yes
ENSG00000132475	0.592488	9.05909	4.07e-127	-0.283057	0.000167778	yes
ENSG00000173163	0.592513	4.7672	3.09e-24	-0.383737	0.000167778	yes
ENSG00000168734	0.594045	5.41226	7.35e-29	-0.129885	0.0820673	yes
ENSG00000113460	0.59465	5.93397	2.46e-41	-0.37315	0.000167778	yes
ENSG00000082515	0.59506	5.79554	8.88e-37	-0.415345	0.000167778	yes
ENSG00000103423	0.595631	7.03774	6.2e-46	-0.0754076	0.0615982	yes
ENSG00000148335	0.595776	5.69294	3.61e-35	-0.333744	0.000167778	yes
ENSG00000100632	0.595924	7.41666	5.2e-70	-0.367665	0.000167778	yes
ENSG00000120265	0.596535	7.37496	4.89e-46	-0.396323	0.000167778	yes
ENSG00000182551	0.597749	7.81751	7.86e-67	-0.291604	0.000167778	yes
ENSG00000146457	0.597926	7.07678	2.11e-49	-0.310299	0.000167778	yes
ENSG00000144029	0.598137	6.58931	5.03e-57	-0.109557	0.0132103	yes
ENSG00000116350	0.599146	6.86693	2.55e-60	-0.404452	0.000167778	yes
ENSG00000087365	0.599594	8.51657	3.87e-58	-0.245603	0.000167778	yes
ENSG00000153187	0.59963	9.56231	5.41e-153	-0.100975	0.000167778	yes
ENSG00000140374	0.600007	8.06914	7.46e-87	-0.152415	0.000167778	yes
ENSG00000101474	0.600183	8.59199	3.61e-104	-0.162949	0.000167778	yes
ENSG00000108344	0.600692	8.07305	1.15e-69	-0.275279	0.000167778	yes
ENSG00000141378	0.600721	5.73206	3.04e-35	-0.329625	0.000167778	yes
ENSG00000116161	0.602103	6.55042	9.9e-52	-0.45472	0.000167778	yes
ENSG00000170412	0.602429	7.29904	4.94e-71	-0.29444	0.000167778	yes
ENSG00000124535	0.602842	6.8319	8.32e-52	-0.185971	0.000167778	yes
ENSG00000131446	0.602861	7.22261	1.64e-41	-0.360065	0.000167778	yes
ENSG00000108604	0.604822	7.69836	1.14e-77	-0.220488	0.000167778	yes
ENSG00000150768	0.606591	6.86941	4.79e-66	-0.20002	0.000167778	yes
ENSG00000205531	0.606622	7.76726	3.58e-88	-0.239243	0.000167778	yes
ENSG00000176720	0.607566	6.5092	1.91e-51	-0.12569	0.00105975	yes
ENSG00000101868	0.609228	5.54224	2.87e-39	-0.196494	0.0139735	yes
ENSG00000171861	0.610642	4.84859	1.68e-24	-0.648685	0.000167778	yes
ENSG00000153551	0.610724	5.19703	8.03e-28	-0.239815	0.0273924	yes
ENSG00000062485	0.611885	8.41463	1.82e-109	-0.162678	0.000167778	yes
ENSG00000162613	0.612042	7.37842	1.46e-83	-0.0713384	0.0448863	yes
ENSG00000108561	0.612451	8.37027	1.66e-67	-0.507428	0.000167778	yes
ENSG00000068489	0.613074	6.11677	2.48e-42	-0.257341	0.000167778	yes
ENSG00000123992	0.613115	6.40595	6.41e-49	-0.207815	0.000167778	yes
ENSG00000175334	0.613192	6.35778	6.49e-51	-0.360946	0.000167778	yes
ENSG00000175756	0.61403	6.66567	1.69e-39	-0.409463	0.000167778	yes
ENSG00000179115	0.614189	6.62594	4.88e-50	-0.0887747	0.0254071	yes
ENSG00000107789	0.614287	6.63805	4.67e-47	-0.338131	0.000167778	yes
ENSG00000118363	0.61444	4.05427	1.37e-17	-0.861789	0.000167778	yes
ENSG00000100376	0.615127	5.55195	1.18e-39	-0.139578	0.15601	yes
ENSG00000111802	0.615789	6.54137	3.62e-50	-0.245447	0.000167778	yes
ENSG00000171492	0.61643	6.3813	4.76e-53	-0.125123	0.0556556	yes
ENSG00000117697	0.616632	6.07063	6.71e-51	-0.217442	0.0068445	yes
ENSG00000181830	0.617174	5.4522	2.44e-39	-0.2053	0.000772891	yes
ENSG00000105372	0.618243	9.5892	4.55e-145	-0.302958	0.000167778	yes
ENSG00000111832	0.618286	5.57486	1.13e-41	-0.223287	0.048982	yes
ENSG00000114956	0.618422	6.1793	7.48e-51	-0.249995	0.000167778	yes
ENSG00000087191	0.619365	7.33193	1.58e-60	-0.231162	0.000167778	yes
ENSG00000197451	0.619719	7.71537	3.33e-73	-0.307148	0.000167778	yes
ENSG00000130764	0.619983	6.18205	1.9e-43	-0.463655	0.000167778	yes
ENSG00000080986	0.621454	5.61965	1.28e-23	-0.556958	0.000167778	yes
ENSG00000141349	0.622292	6.38918	8.07e-58	-0.509558	0.000167778	yes
ENSG00000117862	0.622404	7.43645	5.68e-57	-0.247439	0.000167778	yes
ENSG00000122565	0.623458	7.84524	3.07e-65	-0.344537	0.000167778	yes
ENSG00000159111	0.623595	6.81777	4.74e-43	-0.228897	0.000167778	yes
ENSG00000171421	0.623748	5.02637	1.36e-32	-0.40143	0.000167778	yes
ENSG00000040275	0.624393	5.51743	4.56e-41	-0.198354	0.0287841	yes
ENSG00000115652	0.625458	7.16263	3.5e-75	-0.114513	0.0123213	yes
ENSG00000125863	0.625596	6.80799	2.41e-65	-0.378404	0.000167778	yes
ENSG00000167315	0.625818	6.66934	1.51e-47	-0.483313	0.000167778	yes
ENSG00000166133	0.6267	4.30307	4.98e-23	-0.286422	0.0196496	yes
ENSG00000176476	0.627063	4.06665	8.94e-20	-0.259231	0.0610422	yes
ENSG00000171858	0.627465	8.752	1.1e-118	-0.31795	0.000167778	yes
ENSG00000070761	0.628214	5.99721	4.07e-44	-0.292493	0.000167778	yes
ENSG00000089195	0.628735	5.7582	6.81e-35	-0.165709	0.00119912	yes
ENSG00000168291	0.629277	6.71487	1.24e-63	-0.479489	0.000167778	yes
ENSG00000109016	0.629476	4.47165	4.29e-24	-0.714024	0.000167778	yes
ENSG00000188375	0.629802	5.64045	1.64e-41	-0.168155	0.0123213	yes
ENSG00000100410	0.630903	5.57483	3.74e-30	-0.496216	0.000167778	yes
ENSG00000149657	0.631592	6.77247	4.32e-71	-0.40168	0.000167778	yes
ENSG00000104472	0.633378	5.72117	2.46e-45	-0.29316	0.00174604	yes
ENSG00000134419	0.633389	5.91168	5.47e-46	-0.307221	0.000167778	yes
ENSG00000129514	0.633554	6.87812	9.1e-75	-0.139728	0.00505139	yes
ENSG00000147586	0.63367	4.80532	1.05e-27	-0.568719	0.000167778	yes
ENSG00000174547	0.634054	6.40475	2.14e-58	-0.543553	0.000167778	yes
ENSG00000125971	0.634441	6.92324	2.77e-64	-0.114642	0.00174604	yes
ENSG00000213619	0.635066	6.70759	1.73e-62	-0.364717	0.000167778	yes
ENSG00000081181	0.636	4.57963	3.45e-26	-0.18478	0.00430361	yes
ENSG00000102309	0.636503	3.88159	5.26e-18	-0.523118	0.00949883	yes
ENSG00000167526	0.638472	9.47202	1.65e-116	-0.826925	0.000167778	yes
ENSG00000055044	0.639012	7.48341	1.09e-74	-0.190229	0.000167778	yes
ENSG00000169689	0.640815	5.59016	4.97e-44	-0.352469	0.000167778	yes
ENSG00000148468	0.641223	6.88302	6.21e-77	-0.245653	0.000167778	yes
ENSG00000080824	0.641287	11.0113	4.37e-176	-0.111487	0.000167778	yes
ENSG00000204568	0.64142	7.1472	7.11e-74	-0.387094	0.000167778	yes
ENSG00000106459	0.641749	4.32282	1.31e-23	-0.171701	0.155185	yes
ENSG00000160957	0.642237	5.71605	1.73e-39	-0.39769	0.000167778	yes
ENSG00000163468	0.642415	9.3843	7.1e-132	-0.238023	0.000167778	yes
ENSG00000182054	0.642965	7.48257	6.02e-41	-0.299883	0.000167778	yes
ENSG00000184281	0.644167	5.3023	8.37e-26	-0.39477	0.000167778	yes
ENSG00000148840	0.645593	6.40803	4.49e-60	-0.0763989	0.189288	yes
ENSG00000107937	0.645695	7.1041	5.97e-77	-0.343839	0.000167778	yes
ENSG00000075624	0.645978	11.5036	1.65e-227	-0.256239	0.000167778	yes
ENSG00000125991	0.646499	8.32118	6.92e-94	-0.131644	0.000167778	yes
ENSG00000163528	0.647174	4.63303	3.01e-22	-0.275647	0.000167778	yes
ENSG00000134690	0.64819	6.16858	2.52e-55	-0.449682	0.000167778	yes
ENSG00000080189	0.648402	6.13329	4.11e-52	-0.112691	0.0701218	yes
ENSG00000196284	0.648959	4.06725	1.11e-16	-0.192417	0.0311331	yes
ENSG00000167088	0.649879	6.46661	5.85e-67	-0.541818	0.000167778	yes
ENSG00000168883	0.650661	6.97233	1.36e-54	-0.145465	0.00200802	yes
ENSG00000173456	0.651391	6.54378	3.03e-68	-0.322515	0.000167778	yes
ENSG00000146731	0.651917	8.68307	1.06e-135	-0.320383	0.000167778	yes
ENSG00000119559	0.65366	4.9862	8.93e-33	-0.315587	0.00200802	yes
ENSG00000139131	0.653669	5.34378	2.02e-37	-0.366988	0.136759	yes
ENSG00000165916	0.653858	7.46481	3.77e-93	-0.402589	0.000167778	yes
ENSG00000167977	0.6553	5.94202	1.62e-43	-0.318856	0.000167778	yes
ENSG00000121691	0.655745	7.48345	9.63e-87	-0.224828	0.000167778	yes
ENSG00000145817	0.656711	6.44202	9.93e-68	-0.130055	0.0369903	yes
ENSG00000141101	0.657169	6.42444	6.48e-62	-0.598276	0.000167778	yes
ENSG00000146223	0.657463	7.99955	7.13e-67	-0.213903	0.000167778	yes
ENSG00000103067	0.657793	6.02636	1.01e-54	-0.225226	0.0384663	yes
ENSG00000115694	0.658789	7.59016	2.19e-87	-0.31274	0.000167778	yes
ENSG00000142864	0.661211	8.51175	1.48e-134	-0.43358	0.000167778	yes
ENSG00000163006	0.661288	4.46234	7.71e-27	-0.199749	0.136759	yes
ENSG00000147224	0.661967	6.35135	4.13e-61	-0.248146	0.000167778	yes
ENSG00000109501	0.663494	7.26161	7.11e-62	-0.20809	0.000167778	yes
ENSG00000148296	0.66417	5.32641	5.61e-40	-0.337994	0.000167778	yes
ENSG00000147400	0.664463	6.2167	1.91e-60	-0.567667	0.000167778	yes
ENSG00000100138	0.665051	7.48633	2.88e-95	-0.42116	0.000167778	yes
ENSG00000154719	0.665844	5.58779	3.7e-48	-0.316902	0.000167778	yes
ENSG00000090447	0.666402	4.43488	1.23e-26	-0.573153	0.000167778	yes
ENSG00000076248	0.666751	7.212	1.25e-77	-0.426122	0.000167778	yes
ENSG00000099817	0.667219	7.53698	1.38e-94	-0.513887	0.000167778	yes
ENSG00000170899	0.667581	4.71232	3.62e-31	-0.369326	0.000167778	yes
ENSG00000168887	0.667594	5.49243	1.52e-46	-0.24778	0.029248	yes
ENSG00000135900	0.667995	6.639	1.7e-69	-0.436558	0.000167778	yes
ENSG00000102967	0.668059	4.37147	3.52e-26	-0.390661	0.0335798	yes
ENSG00000106244	0.66887	6.20208	3.15e-62	-0.440845	0.0049281	yes
ENSG00000163510	0.668982	5.97227	2.16e-53	-0.171	0.000325249	yes
ENSG00000136159	0.669467	6.06734	4.52e-35	-0.423949	0.000167778	yes
ENSG00000141026	0.669993	4.30933	3.83e-26	-0.261145	0.0410411	yes
ENSG00000163166	0.670599	6.74634	1.42e-62	-0.101778	0.0177619	yes
ENSG00000153879	0.671894	6.63326	1.91e-54	-0.302333	0.000167778	yes
ENSG00000164167	0.67389	4.61927	3.17e-26	-0.727289	0.000167778	yes
ENSG00000187145	0.675285	5.77493	4.03e-54	-0.478252	0.000167778	yes
ENSG00000177600	0.677143	9.02663	4.62e-116	-0.725199	0.000167778	yes
ENSG00000147364	0.677195	4.79273	3.68e-34	-0.148654	0.121519	yes
ENSG00000188191	0.677593	5.90242	3.6e-55	-0.205035	0.0382872	yes
ENSG00000166794	0.677998	8.16485	1.66e-113	-0.560855	0.000167778	yes
ENSG00000155368	0.678046	8.22134	4.29e-99	-0.790066	0.000167778	yes
ENSG00000001036	0.678912	7.81392	1.9e-82	-0.347404	0.000167778	yes
ENSG00000145050	0.679255	7.11232	7.08e-88	-0.558665	0.000167778	yes
ENSG00000160310	0.680317	5.88188	4.8e-50	-0.090072	0.142732	yes
ENSG00000174915	0.680664	5.75403	3.67e-54	-0.602699	0.000167778	yes
ENSG00000104825	0.680824	4.37546	1.72e-27	-0.203686	0.022523	yes
ENSG00000196290	0.68115	5.89063	8.77e-57	-0.277128	0.000167778	yes
ENSG00000168246	0.681791	5.9189	2.02e-44	-0.229324	0.000167778	yes
ENSG00000105607	0.682673	5.01653	3.23e-35	-0.580797	0.000167778	yes
ENSG00000079246	0.682873	9.63688	3.62e-147	-0.174661	0.000167778	yes
ENSG00000162337	0.683204	8.25687	1.81e-131	-0.125749	0.000772891	yes
ENSG00000118655	0.683447	4.38489	1.5e-23	-0.135285	0.185397	yes
ENSG00000088930	0.683792	8.2627	6.78e-98	-0.0366371	0.191365	yes
ENSG00000101365	0.684165	7.18076	3.62e-68	-0.332918	0.000167778	yes
ENSG00000102100	0.684219	5.74017	4.54e-49	-0.181304	0.00174604	yes
ENSG00000044574	0.684868	11.0062	1.53e-164	-0.355762	0.000167778	yes
ENSG00000168140	0.685345	6.46757	2.23e-64	-0.544734	0.000167778	yes
ENSG00000107949	0.686673	6.89117	3.47e-51	-0.451727	0.000167778	yes
ENSG00000115446	0.686742	6.13619	4.69e-47	-0.301893	0.000167778	yes
ENSG00000115073	0.689089	6.5156	3.5e-60	-0.398243	0.000167778	yes
ENSG00000179950	0.690139	7.20345	3.52e-99	-0.244996	0.000167778	yes
ENSG00000146733	0.690859	6.58467	5.9e-74	-0.216596	0.000325249	yes
ENSG00000108294	0.691168	7.71411	2.13e-95	-0.39734	0.000167778	yes
ENSG00000110107	0.691495	7.78261	4.63e-97	-0.330902	0.000167778	yes
ENSG00000084463	0.69197	6.948	7.1e-92	-0.139822	0.000167778	yes
ENSG00000140941	0.693512	6.95375	3.07e-92	-0.067103	0.171282	yes
ENSG00000105671	0.693897	5.48347	2.39e-47	-0.471469	0.000167778	yes
ENSG00000186222	0.695788	4.67041	1.5e-31	-0.408197	0.000167778	yes
ENSG00000153037	0.696251	4.36148	6.02e-28	-0.505595	0.000167778	yes
ENSG00000144579	0.696292	7.2775	8.07e-86	-0.317177	0.000167778	yes
ENSG00000196365	0.697652	7.40252	2.8e-97	-0.0896161	0.024029	yes
ENSG00000101442	0.69783	4.78788	1.04e-34	-0.19207	0.00393323	yes
ENSG00000188895	0.699248	7.36655	3.1e-85	-0.127336	0.000627231	yes
ENSG00000163938	0.699324	7.67281	4.84e-98	-0.276356	0.000167778	yes
ENSG00000097021	0.699864	6.15577	2.08e-63	-0.201323	0.000167778	yes
ENSG00000105677	0.700242	6.17536	4e-44	-0.706722	0.000167778	yes
ENSG00000136045	0.701817	6.59261	7.49e-78	-0.144816	0.00317868	yes
ENSG00000049167	0.702235	4.48509	4.31e-30	-0.256776	0.000915494	yes
ENSG00000149925	0.704015	11.1212	8.46e-249	-0.465169	0.000167778	yes
ENSG00000035687	0.70408	5.65935	3.13e-45	-0.188133	0.000772891	yes
ENSG00000138029	0.70425	8.05138	2.54e-109	-0.113734	0.000772891	yes
ENSG00000122378	0.704431	6.77642	1.84e-67	-0.307587	0.000167778	yes
ENSG00000010256	0.705697	8.24622	1.86e-92	-0.343789	0.000167778	yes
ENSG00000127452	0.705883	4.87383	9.75e-35	-0.228066	0.00239699	yes
ENSG00000025770	0.705982	5.8595	7.6e-51	-0.299453	0.000167778	yes
ENSG00000134153	0.708675	6.41118	5.41e-76	-0.204331	0.000167778	yes
ENSG00000167775	0.708844	6.78479	1.84e-81	-0.339721	0.000167778	yes
ENSG00000115758	0.708905	8.84709	1.63e-144	-0.138721	0.000167778	yes
ENSG00000104312	0.709327	4.68089	6.93e-34	-0.263527	0.000477867	yes
ENSG00000152684	0.710364	5.49424	1.78e-51	-0.409698	0.000167778	yes
ENSG00000136450	0.710723	8.4584	2.56e-152	-0.34764	0.000167778	yes
ENSG00000168005	0.710823	5.87732	4.99e-60	-0.20297	0.00147557	yes
ENSG00000184967	0.711289	4.60702	3.55e-30	-0.228043	0.00405336	yes
ENSG00000167670	0.711324	5.87716	4.28e-57	-0.216074	0.00147557	yes
ENSG00000022277	0.71164	6.84337	1.75e-82	-0.156302	0.000167778	yes
ENSG00000101447	0.71281	6.75079	5.33e-84	-0.507919	0.000167778	yes
ENSG00000173465	0.713895	4.30777	3.04e-29	-0.342176	0.00252794	yes
ENSG00000073536	0.715046	5.59806	6.22e-48	-0.504946	0.000167778	yes
ENSG00000135776	0.715811	5.61582	1.19e-49	-0.305871	0.000167778	yes
ENSG00000059691	0.718024	6.02544	6.02e-51	-0.354834	0.000167778	yes
ENSG00000141580	0.718651	7.0927	2.07e-95	-0.20235	0.000167778	yes
ENSG00000169718	0.719144	7.06066	8.41e-85	-0.224413	0.000477867	yes
ENSG00000213066	0.721017	6.10116	1.81e-57	-0.232856	0.000167778	yes
ENSG00000100395	0.722626	5.41856	7.15e-50	-0.324936	0.000167778	yes
ENSG00000109519	0.723234	6.69608	9.85e-64	-0.331346	0.000167778	yes
ENSG00000106344	0.724167	5.47048	2.19e-52	-0.303433	0.000167778	yes
ENSG00000049541	0.725019	5.51719	3.31e-52	-0.417203	0.000167778	yes
ENSG00000111275	0.725215	7.58556	6.94e-121	-0.228781	0.000167778	yes
ENSG00000107566	0.726463	7.51069	1.05e-116	-0.0723999	0.122488	yes
ENSG00000128654	0.726672	6.01731	3.4e-66	-0.33454	0.000167778	yes
ENSG00000067704	0.726978	8.24889	3.05e-147	-0.125228	0.000167778	yes
ENSG00000020256	0.727863	5.2085	5.01e-47	-0.149727	0.173933	yes
ENSG00000140740	0.729272	8.86111	8.4e-122	-0.477918	0.000167778	yes
ENSG00000257727	0.730217	4.07403	1.77e-26	-0.435993	0.000167778	yes
ENSG00000167969	0.730364	6.33679	1.38e-47	-0.7262	0.000167778	yes
ENSG00000159479	0.730491	5.7342	1.51e-58	-0.136732	0.00601	yes
ENSG00000174574	0.732598	7.72953	1.19e-108	-0.249345	0.000167778	yes
ENSG00000130669	0.732753	6.2089	1.8e-72	-0.384463	0.000167778	yes
ENSG00000168118	0.735958	6.24649	2.9e-70	-0.353165	0.000167778	yes
ENSG00000164638	0.736426	5.52773	1.74e-31	-0.209922	0.017657	yes
ENSG00000139428	0.7378	5.46274	1.89e-45	-0.776315	0.000167778	yes
ENSG00000112763	0.738002	5.36066	6.32e-40	-0.205765	0.00174604	yes
ENSG00000063244	0.738686	7.86549	6.16e-121	-0.0893777	0.00869861	yes
ENSG00000171202	0.739043	4.63426	2.94e-36	-0.312784	0.000167778	yes
ENSG00000064601	0.739054	8.38182	3.55e-125	-0.146999	0.000167778	yes
ENSG00000111669	0.739841	8.97107	9.13e-147	-0.563072	0.000167778	yes
ENSG00000114988	0.740105	6.36269	8.89e-75	-0.266636	0.000167778	yes
ENSG00000135624	0.740732	9.28138	1.87e-206	-0.252049	0.000167778	yes
ENSG00000143158	0.741068	5.8789	8.99e-62	-0.683743	0.000167778	yes
ENSG00000166710	0.741658	8.46219	1.94e-156	-0.0905999	0.000477867	yes
ENSG00000089094	0.743059	5.9617	9.77e-60	-0.342771	0.000167778	yes
ENSG00000168275	0.744627	5.60742	1.13e-58	-0.690793	0.000167778	yes
ENSG00000138069	0.744808	8.29831	9.68e-144	-0.229661	0.000167778	yes
ENSG00000166347	0.745247	6.85662	3.07e-59	-0.282077	0.000167778	yes
ENSG00000213719	0.747274	9.02782	3.08e-150	-0.333061	0.000167778	yes
ENSG00000073578	0.747365	7.6816	6.27e-138	-0.405345	0.000167778	yes
ENSG00000143815	0.74838	7.51594	3.84e-123	-0.628242	0.000167778	yes
ENSG00000123144	0.748538	7.07675	1.02e-112	-0.676934	0.000167778	yes
ENSG00000182481	0.749521	8.44656	1.29e-159	-0.308542	0.000167778	yes
ENSG00000116761	0.749967	4.10256	2.27e-28	-0.969914	0.000167778	yes
ENSG00000144580	0.750779	7.21846	4.08e-88	-0.108934	0.0732834	yes
ENSG00000100416	0.750957	5.60163	1.01e-43	-0.202993	0.000167778	yes
ENSG00000150753	0.751202	8.59437	7.13e-183	-0.294802	0.000167778	yes
ENSG00000198783	0.751503	4.20911	6.35e-26	-0.606003	0.000167778	yes
ENSG00000146410	0.754885	3.88859	1.28e-21	-0.371217	0.00730668	yes
ENSG00000005194	0.754974	6.25331	1.14e-72	-0.097017	0.172119	yes
ENSG00000104064	0.756213	5.12485	7.95e-34	-0.192397	0.00355294	yes
ENSG00000166508	0.756587	8.26553	4.25e-165	-0.378644	0.000167778	yes
ENSG00000113384	0.756931	7.65445	9.59e-110	-0.210774	0.000167778	yes
ENSG00000166451	0.756968	5.4977	1.17e-49	-0.563386	0.000167778	yes
ENSG00000103550	0.757308	4.81011	2.48e-40	-0.180178	0.0955226	yes
ENSG00000240857	0.757981	4.40497	1.05e-25	-0.200634	0.0182815	yes
ENSG00000035141	0.758131	7.11906	2.48e-82	-0.435389	0.000167778	yes
ENSG00000174100	0.759377	7.05396	1.01e-100	-0.358689	0.000167778	yes
ENSG00000127554	0.760155	4.86538	6.28e-39	-0.473336	0.000167778	yes
ENSG00000108828	0.760555	8.40786	4.57e-145	-0.0390137	0.142272	yes
ENSG00000135953	0.760913	5.21797	1.78e-49	-0.440631	0.00226894	yes
ENSG00000110074	0.761374	5.84497	8.03e-55	-0.371975	0.000167778	yes
ENSG00000058262	0.761923	9.05802	2.19e-207	-0.13573	0.000167778	yes
ENSG00000168569	0.76194	4.39175	4.53e-31	-0.454576	0.000167778	yes
ENSG00000153015	0.762312	5.44723	4.32e-58	-0.673996	0.000167778	yes
ENSG00000134809	0.763169	5.06575	6.3e-44	-0.626762	0.000167778	yes
ENSG00000116750	0.763312	5.70656	3.07e-45	-0.30501	0.000167778	yes
ENSG00000132780	0.763451	8.17796	5.79e-95	-0.520894	0.000167778	yes
ENSG00000185803	0.764258	5.63942	1.55e-61	-0.232664	0.00330066	yes
ENSG00000137513	0.764571	5.79626	3.41e-69	-0.673573	0.000167778	yes
ENSG00000116863	0.765735	5.00014	1.32e-46	-0.533076	0.000167778	yes
ENSG00000123297	0.769127	5.27747	1.11e-53	-0.623872	0.000167778	yes
ENSG00000091947	0.769313	5.91853	8.25e-74	-0.4429	0.000167778	yes
ENSG00000115234	0.76933	7.26198	1.99e-122	-0.181013	0.000167778	yes
ENSG00000131069	0.771325	6.78383	4.42e-107	-0.24148	0.00133721	yes
ENSG00000008394	0.773781	7.67607	7.02e-134	-0.402456	0.000167778	yes
ENSG00000198841	0.774108	3.97903	1.28e-27	-0.380169	0.000167778	yes
ENSG00000073050	0.77651	4.88327	2.48e-42	-0.208884	0.00239699	yes
ENSG00000170619	0.778494	4.36048	4.33e-35	-0.273207	0.000167778	yes
ENSG00000124532	0.780782	6.76886	3.52e-108	-0.100478	0.0547337	yes
ENSG00000137161	0.781174	6.40084	2.11e-90	-0.217262	0.000167778	yes
ENSG00000142945	0.781318	6.39493	6.66e-85	-0.329062	0.000167778	yes
ENSG00000060688	0.781958	6.19602	6.81e-77	-0.630213	0.000167778	yes
ENSG00000183605	0.782095	5.65959	1.77e-67	-0.206506	0.000167778	yes
ENSG00000143183	0.782871	6.76811	5.13e-107	-0.239776	0.000167778	yes
ENSG00000101052	0.78579	6.04852	4.08e-70	-0.41213	0.000167778	yes
ENSG00000162623	0.785798	5.91733	1.54e-77	-0.132626	0.154145	yes
ENSG00000130159	0.785852	5.43629	8.26e-59	-0.431512	0.000167778	yes
ENSG00000142507	0.786024	7.30132	9.69e-131	-0.49987	0.000167778	yes
ENSG00000129055	0.786234	6.06058	3.54e-70	-0.11646	0.0436032	yes
ENSG00000177733	0.787413	7.98637	1.39e-100	-0.433413	0.000167778	yes
ENSG00000116221	0.78846	7.57969	3.82e-117	-0.563422	0.000167778	yes
ENSG00000125826	0.788709	7.7375	2.86e-149	-0.249034	0.000167778	yes
ENSG00000065802	0.78888	6.09848	8.02e-77	-0.516824	0.000167778	yes
ENSG00000134014	0.788885	6.05381	1.06e-72	-0.254089	0.000167778	yes
ENSG00000204220	0.790787	5.71152	7e-71	-0.468651	0.000167778	yes
ENSG00000132612	0.791075	6.5363	1.63e-90	-0.239237	0.000167778	yes
ENSG00000168894	0.791263	5.79958	2.82e-45	-0.571302	0.000167778	yes
ENSG00000198130	0.792945	5.51609	5.77e-58	-0.579062	0.000167778	yes
ENSG00000162385	0.793137	5.38187	9.88e-53	-0.668345	0.000167778	yes
ENSG00000101444	0.793512	9.17716	5.07e-197	-0.147347	0.000167778	yes
ENSG00000129518	0.795104	6.39259	1.72e-88	-0.250091	0.000167778	yes
ENSG00000104131	0.79578	7.2961	1.43e-106	-0.418658	0.000167778	yes
ENSG00000129691	0.79791	6.60773	1.01e-92	-0.388882	0.000167778	yes
ENSG00000163050	0.79855	7.04371	1.31e-113	-0.278381	0.000167778	yes
ENSG00000100142	0.798672	6.04254	1.41e-74	-0.475413	0.000167778	yes
ENSG00000115364	0.801346	7.05425	1.51e-107	-0.238342	0.000167778	yes
ENSG00000166788	0.802458	5.20482	2.89e-40	-0.284711	0.000167778	yes
ENSG00000074071	0.802693	6.52629	3.47e-101	-0.635248	0.000167778	yes
ENSG00000204388	0.803347	6.28825	1.66e-44	-0.128676	0.00200802	yes
ENSG00000101146	0.803563	6.66958	1.06e-81	-0.22137	0.000167778	yes
ENSG00000126254	0.803719	6.18161	2.65e-78	-0.431965	0.000167778	yes
ENSG00000151657	0.805301	4.30464	9.67e-37	-0.467786	0.00187747	yes
ENSG00000132305	0.805793	7.88988	3.45e-161	-0.29702	0.000167778	yes
ENSG00000118515	0.806585	6.23889	9.38e-55	-0.782333	0.000167778	yes
ENSG00000128228	0.807634	4.97606	9.41e-50	-0.702693	0.000167778	yes
ENSG00000152620	0.807929	5.80954	4.68e-73	-0.175306	0.0278826	yes
ENSG00000181938	0.80877	4.71865	2.1e-40	-0.382126	0.000167778	yes
ENSG00000140691	0.809618	5.01652	1.49e-52	-0.631395	0.000167778	yes
ENSG00000143207	0.810543	5.47834	3.25e-64	-0.294998	0.000167778	yes
ENSG00000103510	0.810656	5.81028	1.5e-72	-0.191173	0.000167778	yes
ENSG00000167378	0.811194	4.92974	2.37e-46	-0.439482	0.000167778	yes
ENSG00000107371	0.811585	5.0611	5.25e-42	-0.558489	0.000167778	yes
ENSG00000101220	0.81212	6.58923	4.27e-76	-0.500117	0.000167778	yes
ENSG00000128708	0.813124	6.94463	1.22e-121	-0.448292	0.000167778	yes
ENSG00000184674	0.813821	6.20208	1.88e-76	-0.259697	0.000167778	yes
ENSG00000071539	0.81416	5.69867	1.04e-73	-0.369264	0.00800907	yes
ENSG00000162062	0.814352	4.24438	8.96e-30	-0.452587	0.00105975	yes
ENSG00000181472	0.814595	5.77533	3.27e-68	-0.267815	0.000167778	yes
ENSG00000136271	0.815384	6.59634	5.56e-110	-0.15724	0.000167778	yes
ENSG00000126524	0.816733	6.36645	8.37e-91	-0.184631	0.000167778	yes
ENSG00000125944	0.816859	8.2204	8.21e-183	-0.304044	0.000167778	yes
ENSG00000130193	0.8179	5.72073	3.21e-51	-0.566806	0.000167778	yes
ENSG00000141959	0.818025	7.81354	3.43e-136	-0.297383	0.000167778	yes
ENSG00000137955	0.819633	7.17827	1.01e-83	-0.304509	0.000167778	yes
ENSG00000166848	0.821736	6.309	2.8e-72	-0.247909	0.000167778	yes
ENSG00000181396	0.822537	5.9738	5.14e-72	-0.427655	0.000167778	yes
ENSG00000108578	0.823391	6.3319	2.56e-84	-0.410867	0.000167778	yes
ENSG00000109534	0.823723	4.97183	3.46e-53	-0.436792	0.000167778	yes
ENSG00000160113	0.823808	6.23414	5.71e-67	-0.48965	0.000167778	yes
ENSG00000239306	0.823818	6.31822	1.05e-82	-0.468229	0.000167778	yes
ENSG00000103495	0.825017	5.97722	1.15e-85	-0.395284	0.000167778	yes
ENSG00000103121	0.826554	5.38066	8.44e-66	-0.511312	0.000167778	yes
ENSG00000158417	0.828554	8.30478	7.56e-146	-0.158919	0.000167778	yes
ENSG00000141985	0.829615	6.66938	4.68e-87	-0.164846	0.000167778	yes
ENSG00000154813	0.82994	5.67159	3.19e-64	-0.134954	0.124034	yes
ENSG00000134910	0.832428	8.62858	1.13e-162	-0.107971	0.0196496	yes
ENSG00000092201	0.833412	8.54977	3.33e-219	-0.280896	0.000167778	yes
ENSG00000032389	0.833434	6.20875	8.55e-82	-0.184521	0.000167778	yes
ENSG00000159147	0.834311	5.35089	1.98e-62	-0.352838	0.000167778	yes
ENSG00000143947	0.835588	7.74498	1.83e-07	-0.657986	0.000167778	yes
ENSG00000101216	0.835843	5.20599	1.86e-62	-0.260839	0.000167778	yes
ENSG00000065548	0.837437	7.70059	9.7e-145	-0.362598	0.000167778	yes
ENSG00000123545	0.838217	4.80385	2.57e-50	-0.285583	0.00119912	yes
ENSG00000136247	0.838827	5.64417	4.25e-71	-0.181612	0.000167778	yes
ENSG00000125144	0.840848	4.66835	3.01e-47	-1.25786	0.000167778	yes
ENSG00000142409	0.841983	5.75913	3.72e-54	-0.564042	0.000167778	yes
ENSG00000158717	0.843921	4.6066	5.36e-41	-0.121492	0.14962	yes
ENSG00000198818	0.848177	6.52214	4.63e-78	-0.415728	0.000167778	yes
ENSG00000158552	0.848743	5.07185	2.69e-51	-0.401418	0.000167778	yes
ENSG00000063854	0.852846	5.9772	3.03e-92	-0.367688	0.000167778	yes
ENSG00000095380	0.853193	6.49553	1.75e-60	-0.663771	0.000167778	yes
ENSG00000138293	0.853473	9.64296	1.87e-282	-0.149511	0.000167778	yes
ENSG00000189306	0.855144	5.33074	5.17e-68	-0.325513	0.000167778	yes
ENSG00000161618	0.855233	5.1449	6.6e-53	-0.500197	0.00187747	yes
ENSG00000140391	0.855639	7.64826	2.06e-127	-0.378788	0.000167778	yes
ENSG00000172534	0.855711	7.29479	4.02e-131	-0.239235	0.000167778	yes
ENSG00000116120	0.856333	6.77293	6.62e-107	-0.103541	0.00742436	yes
ENSG00000135617	0.856479	4.19566	1.25e-34	-0.584709	0.000167778	yes
ENSG00000180398	0.856926	8.90308	4.62e-157	-0.0505014	0.197864	yes
ENSG00000213593	0.857106	6.43722	9.64e-99	-0.403923	0.000167778	yes
ENSG00000100029	0.857514	6.93133	2.62e-135	-0.305772	0.000167778	yes
ENSG00000158526	0.857795	5.31944	5.71e-66	-0.488383	0.000167778	yes
ENSG00000164897	0.858421	5.82711	5.58e-86	-0.28776	0.000167778	yes
ENSG00000168259	0.860016	7.01168	1.28e-119	-0.284938	0.000167778	yes
ENSG00000168286	0.860306	5.76125	4.89e-71	-0.468556	0.000167778	yes
ENSG00000089063	0.861684	7.76952	1.29e-131	-0.148515	0.000167778	yes
ENSG00000113161	0.862724	8.08096	3.08e-160	-0.250334	0.000167778	yes
ENSG00000100075	0.863088	7.54699	3.5e-173	-0.437776	0.000167778	yes
ENSG00000101189	0.865389	6.14995	4.44e-57	-0.222575	0.000167778	yes
ENSG00000196975	0.866246	8.40935	3.93e-225	-0.433373	0.000167778	yes
ENSG00000166002	0.866817	4.10733	6.75e-36	-0.484267	0.000167778	yes
ENSG00000105202	0.868856	7.74224	5.3e-189	-0.696785	0.000167778	yes
ENSG00000171863	0.869153	7.49115	9.56e-146	-0.800417	0.000167778	yes
ENSG00000119408	0.870852	6.66714	1.05e-92	-0.0852482	0.123643	yes
ENSG00000099783	0.871372	8.70357	1.48e-227	-0.356969	0.000167778	yes
ENSG00000180992	0.875856	6.502	5.78e-117	-0.495338	0.000167778	yes
ENSG00000113790	0.875962	5.99804	1.25e-77	-0.303137	0.000167778	yes
ENSG00000104147	0.876293	4.07402	3.37e-37	-0.543148	0.000167778	yes
ENSG00000156587	0.878029	4.74232	3.06e-49	-0.113747	0.10808	yes
ENSG00000152455	0.878501	4.87244	6.21e-56	-0.351875	0.0234173	yes
ENSG00000103876	0.879355	6.09724	4.71e-102	-0.22669	0.000167778	yes
ENSG00000133265	0.879643	5.46739	9.21e-58	-0.314036	0.000167778	yes
ENSG00000177508	0.879824	4.39476	8.25e-39	-0.284301	0.0724104	yes
ENSG00000204713	0.883351	7.02084	1.23e-144	-0.0990596	0.0265244	yes
ENSG00000103319	0.883896	5.96473	3.04e-89	-0.176916	0.0570486	yes
ENSG00000185361	0.88555	5.59569	2.68e-68	-0.48099	0.000167778	yes
ENSG00000079785	0.886015	8.25873	3.19e-221	-0.353512	0.000167778	yes
ENSG00000174744	0.886456	5.45853	3.27e-78	-0.182489	0.00147557	yes
ENSG00000009844	0.887066	6.9243	4.99e-143	-0.181251	0.000167778	yes
ENSG00000185000	0.889355	6.20903	5.5e-90	-0.21099	0.00625527	yes
ENSG00000133997	0.891032	5.01424	2.67e-52	-0.3622	0.000167778	yes
ENSG00000090520	0.893516	7.61583	1.63e-166	-0.273796	0.000167778	yes
ENSG00000186283	0.893934	5.84752	6.49e-96	-0.487203	0.000167778	yes
ENSG00000165304	0.894422	5.90065	1.31e-93	-0.274008	0.000167778	yes
ENSG00000156928	0.897668	5.71017	7.92e-79	-0.427566	0.000167778	yes
ENSG00000161249	0.897712	4.52284	2.13e-50	-0.251108	0.00187747	yes
ENSG00000178952	0.897953	8.58219	3.31e-225	-0.281144	0.000167778	yes
ENSG00000247626	0.898154	5.03519	3.18e-61	-0.0898994	0.154511	yes
ENSG00000136938	0.899318	8.04784	4.43e-175	-0.625498	0.000167778	yes
ENSG00000153048	0.900916	7.02267	9.74e-100	-0.255761	0.000167778	yes
ENSG00000094804	0.902618	6.84417	3.06e-145	-0.175281	0.0182815	yes
ENSG00000013275	0.902681	7.36002	6.25e-110	-0.202201	0.000167778	yes
ENSG00000138385	0.90271	7.40101	1.45e-121	-0.304601	0.000167778	yes
ENSG00000172339	0.903372	4.26647	1.81e-37	-0.331518	0.0200518	yes
ENSG00000185090	0.904326	4.8237	4.33e-57	-0.146968	0.0362544	yes
ENSG00000184232	0.908529	7.67991	2.01e-171	-0.233018	0.000167778	yes
ENSG00000084754	0.909284	8.50871	2.87e-164	-0.293871	0.000167778	yes
ENSG00000119969	0.909711	5.84587	4.47e-75	-0.113939	0.194788	yes
ENSG00000170515	0.909883	6.71081	4.56e-93	-0.183045	0.00540874	yes
ENSG00000102172	0.91083	5.44603	4.7e-77	-0.445312	0.000167778	yes
ENSG00000181274	0.911006	4.55562	1.53e-34	-0.411609	0.000167778	yes
ENSG00000004142	0.911334	7.33846	1.47e-153	-0.138257	0.000167778	yes
ENSG00000139719	0.911576	4.78375	3.39e-54	-0.171063	0.0577954	yes
ENSG00000174928	0.912081	4.03866	9.43e-39	-0.251204	0.118808	yes
ENSG00000214113	0.912279	5.90085	1.06e-83	-0.362904	0.000167778	yes
ENSG00000171497	0.913295	6.28725	4.02e-101	-0.30566	0.000167778	yes
ENSG00000106803	0.913562	6.80814	1.45e-130	-0.628003	0.000167778	yes
ENSG00000159055	0.915229	5.27669	6.49e-68	-0.597946	0.000167778	yes
ENSG00000106397	0.916248	7.28675	5.54e-156	-0.0849871	0.0745965	yes
ENSG00000138381	0.91637	6.75584	2.86e-141	-0.157301	0.00330066	yes
ENSG00000145494	0.918144	5.7783	1.03e-95	-0.513885	0.000167778	yes
ENSG00000075336	0.918171	5.21575	5.83e-74	-0.118863	0.145234	yes
ENSG00000142252	0.918962	4.23286	4.62e-44	-0.354689	0.000167778	yes
ENSG00000182544	0.920723	4.9335	1.13e-63	-0.327874	0.000167778	yes
ENSG00000089685	0.921762	6.43877	1.21e-118	-0.685917	0.000167778	yes
ENSG00000115649	0.922069	5.98913	3.34e-94	-0.196623	0.000167778	yes
ENSG00000149923	0.922747	7.41214	2.61e-142	-0.36649	0.000167778	yes
ENSG00000173207	0.922864	4.53536	1.76e-53	-0.876717	0.000167778	yes
ENSG00000160799	0.923456	5.0679	5.92e-49	-0.485847	0.000167778	yes
ENSG00000127837	0.923794	7.65543	9.53e-154	-0.390537	0.000167778	yes
ENSG00000141522	0.924353	7.69165	8.19e-158	-0.111254	0.018484	yes
ENSG00000158792	0.925024	4.65897	2.21e-43	-0.439964	0.000167778	yes
ENSG00000126768	0.926441	5.30462	1.53e-74	-0.389524	0.000167778	yes
ENSG00000205659	0.926951	4.90692	5.04e-58	-0.352244	0.037576	yes
ENSG00000131165	0.927614	7.0942	9.99e-133	-0.159651	0.000167778	yes
ENSG00000171848	0.928525	8.13879	8.59e-241	-0.126171	0.120883	yes
ENSG00000147853	0.928817	7.44774	4.16e-193	-0.164873	0.000167778	yes
ENSG00000186625	0.9299	4.75958	6.81e-60	-0.216186	0.0317161	yes
ENSG00000139438	0.93006	4.43438	1.74e-46	-0.321499	0.000167778	yes
ENSG00000157379	0.930731	5.79425	1.79e-61	-0.41944	0.000167778	yes
ENSG00000099800	0.93104	6.0206	4.38e-105	-0.943884	0.000167778	yes
ENSG00000168566	0.931444	6.32562	1.91e-110	-0.110487	0.0068445	yes
ENSG00000198746	0.934912	4.35038	6.52e-50	-0.329379	0.0049281	yes
ENSG00000163798	0.93573	5.61245	1.35e-91	-0.169611	0.00926591	yes
ENSG00000084090	0.935939	8.57342	2.1e-254	-0.125704	0.000167778	yes
ENSG00000152147	0.936851	4.81748	1.13e-56	-0.249164	0.000325249	yes
ENSG00000103653	0.937351	6.4773	6.6e-123	-0.10022	0.0507438	yes
ENSG00000101290	0.937618	7.16116	1.85e-174	-0.210899	0.000167778	yes
ENSG00000172315	0.937785	5.51923	6.8e-82	-0.215929	0.000167778	yes
ENSG00000105486	0.939159	5.9417	3.92e-107	-0.103154	0.186023	yes
ENSG00000240344	0.940063	5.34199	4.08e-77	-0.219935	0.0391341	yes
ENSG00000115241	0.941883	8.29114	7.49e-182	-0.473391	0.000167778	yes
ENSG00000178999	0.942412	6.05145	1.68e-116	-0.531439	0.000167778	yes
ENSG00000131669	0.942575	6.85715	7.58e-144	-0.21046	0.000167778	yes
ENSG00000166557	0.943728	6.84087	1.85e-143	-0.448488	0.000167778	yes
ENSG00000160949	0.946388	5.34986	7.82e-79	-0.140762	0.0093796	yes
ENSG00000167130	0.947271	5.56812	3.37e-93	-0.340953	0.000167778	yes
ENSG00000177971	0.947271	5.95545	2.23e-68	-0.728476	0.000167778	yes
ENSG00000119986	0.947556	5.22045	1.53e-79	-0.337954	0.000167778	yes
ENSG00000155130	0.949097	7.34894	3.62e-171	-0.277486	0.000167778	yes
ENSG00000167114	0.949214	5.55987	4.71e-72	-0.178346	0.000915494	yes
ENSG00000070423	0.950964	5.78623	2.72e-78	-0.335525	0.000167778	yes
ENSG00000128309	0.9516	7.13136	3.22e-169	-0.612236	0.000167778	yes
ENSG00000178988	0.954655	6.3472	2.28e-115	-0.453492	0.000167778	yes
ENSG00000100982	0.954875	5.80402	1.11e-98	-0.0730384	0.190034	yes
ENSG00000140854	0.955307	5.61607	6.3e-81	-0.359723	0.000325249	yes
ENSG00000130005	0.956337	6.63305	3.29e-107	-0.768183	0.000167778	yes
ENSG00000156802	0.956376	8.02176	3.68e-224	-0.0446111	0.131539	yes
ENSG00000106105	0.958001	8.07579	9.37e-239	-0.357374	0.000167778	yes
ENSG00000177706	0.959441	5.33764	6.76e-68	-0.330756	0.000167778	yes
ENSG00000108946	0.959796	8.94251	7.28e-261	-0.258912	0.000167778	yes
ENSG00000104823	0.960162	6.18852	5.08e-128	-0.367399	0.0108424	yes
ENSG00000124155	0.960662	7.12729	2.9e-136	-0.152877	0.000167778	yes
ENSG00000178896	0.961162	4.28727	4.58e-49	-0.559496	0.000167778	yes
ENSG00000120675	0.961337	5.84049	2.94e-100	-0.288216	0.000167778	yes
ENSG00000130305	0.961823	4.37097	1.04e-52	-0.134442	0.0966586	yes
ENSG00000165801	0.96337	6.46166	9.15e-122	-0.354272	0.000325249	yes
ENSG00000152782	0.965011	5.15358	4.67e-70	-0.295735	0.000167778	yes
ENSG00000065057	0.965491	4.70799	5.94e-64	-0.472568	0.000167778	yes
ENSG00000154518	0.969872	8.55336	8.14e-219	-0.507534	0.000167778	yes
ENSG00000101132	0.974778	5.8892	5.2e-113	-0.376139	0.000167778	yes
ENSG00000133313	0.975027	7.06846	5.1e-186	-0.311905	0.000167778	yes
ENSG00000141562	0.975137	6.00124	5.96e-118	-0.274879	0.000167778	yes
ENSG00000087088	0.975286	7.05263	8.36e-121	-0.186926	0.000915494	yes
ENSG00000138709	0.97544	5.75674	5.19e-71	-0.234325	0.000167778	yes
ENSG00000153989	0.975657	6.38583	1.51e-140	-0.238297	0.000167778	yes
ENSG00000100897	0.976261	7.83526	1.71e-224	-0.228023	0.000167778	yes
ENSG00000068697	0.977242	8.63127	4.15e-264	-0.212188	0.000167778	yes
ENSG00000000419	0.977577	6.94213	4.57e-169	-0.488414	0.000167778	yes
ENSG00000156398	0.97842	4.43391	1.52e-52	-0.365488	0.0241323	yes
ENSG00000168268	0.979709	7.67795	4.3e-225	-0.173832	0.000325249	yes
ENSG00000162972	0.980165	5.33994	2.87e-88	-0.514284	0.000167778	yes
ENSG00000114784	0.980664	6.07214	4.58e-124	-0.35504	0.000167778	yes
ENSG00000149476	0.981924	7.44921	3.32e-192	-0.216874	0.000167778	yes
ENSG00000064995	0.981978	5.67702	1.04e-96	-0.463962	0.000167778	yes
ENSG00000136718	0.982231	6.704	7.22e-160	-0.374431	0.000167778	yes
ENSG00000056661	0.982306	6.35726	1.7e-134	-0.433723	0.000167778	yes
ENSG00000135698	0.982756	5.58389	3.63e-91	-0.317227	0.000167778	yes
ENSG00000067365	0.984296	4.64253	1.49e-63	-0.251241	0.00869861	yes
ENSG00000155438	0.987047	5.83234	1.31e-99	-0.27801	0.000167778	yes
ENSG00000115216	0.989957	7.67345	8.96e-188	-0.0958391	0.000477867	yes
ENSG00000096384	0.990288	11.336	0	-0.353342	0.000167778	yes
ENSG00000065427	0.990887	8.33483	6.39e-295	-0.1193	0.000167778	yes
ENSG00000068912	0.992898	7.4859	1.47e-158	-0.182214	0.000167778	yes
ENSG00000126953	0.996271	4.37146	5.6e-46	-0.40712	0.00119912	yes
ENSG00000179933	0.997312	7.38493	2.59e-170	-0.185705	0.000477867	yes
ENSG00000108479	0.99892	5.5972	2.47e-105	-0.362643	0.000167778	yes
ENSG00000115761	0.999053	6.1191	8.08e-134	-0.0839488	0.0521602	yes
ENSG00000160124	0.999847	4.48878	1.35e-57	-0.481939	0.0045568	yes
ENSG00000145604	1.0002	6.50764	2.63e-117	-0.263471	0.000167778	yes
ENSG00000214530	1.00029	7.21103	1.17e-163	-0.1305	0.0299584	yes
ENSG00000101945	1.00189	4.07587	2.44e-47	-0.235029	0.00960909	yes
ENSG00000120438	1.00199	8.63712	3.38e-306	-0.102144	0.0183802	yes
ENSG00000221988	1.00202	4.45103	1.13e-59	-0.364385	0.00430361	yes
ENSG00000204574	1.00371	7.63799	4.28e-211	-0.343215	0.000167778	yes
ENSG00000109320	1.00389	6.1796	2.48e-97	-0.0912303	0.111484	yes
ENSG00000085999	1.00829	4.87309	2.56e-62	-0.489616	0.000325249	yes
ENSG00000130826	1.01027	7.40987	5.17e-158	-0.44867	0.000167778	yes
ENSG00000186193	1.01407	6.4832	2.63e-150	-0.367866	0.000167778	yes
ENSG00000132591	1.0146	6.46393	1.32e-141	-0.351851	0.000167778	yes
ENSG00000139343	1.01655	6.37935	1.86e-102	-1.15231	0.000167778	yes
ENSG00000126088	1.01658	6.50938	6.97e-128	-0.206553	0.000167778	yes
ENSG00000180185	1.01831	5.87517	6.9e-104	-0.48709	0.000167778	yes
ENSG00000164182	1.01944	4.37046	4.99e-58	-0.504191	0.00133721	yes
ENSG00000133316	1.01989	5.31393	7.35e-72	-0.280138	0.000167778	yes
ENSG00000108515	1.02275	5.12547	2.61e-77	-0.544188	0.000167778	yes
ENSG00000180389	1.02661	6.10373	1.02e-132	-0.28526	0.000167778	yes
ENSG00000143412	1.03215	4.61539	3.19e-58	-0.379179	0.000167778	yes
ENSG00000008311	1.03294	4.43584	2.8e-60	-0.217551	0.00239699	yes
ENSG00000173327	1.03295	7.07014	5.04e-189	-0.186865	0.000167778	yes
ENSG00000124541	1.03498	6.17657	7.78e-139	-0.319234	0.000167778	yes
ENSG00000168701	1.03569	5.17914	1.72e-74	-0.684761	0.000167778	yes
ENSG00000138442	1.03638	6.61876	1.37e-157	-0.275409	0.000167778	yes
ENSG00000137547	1.03652	6.45792	4.85e-133	-0.366476	0.000167778	yes
ENSG00000114942	1.0395	7.75208	5.38e-206	-0.53922	0.000167778	yes
ENSG00000130522	1.04057	6.76202	7.83e-170	-0.591819	0.000167778	yes
ENSG00000160214	1.04093	5.78782	2.4e-100	-0.334646	0.000167778	yes
ENSG00000102900	1.04142	6.94712	2.55e-190	-0.293564	0.000167778	yes
ENSG00000076826	1.04149	6.13764	5.88e-114	-0.143812	0.00926591	yes
ENSG00000151552	1.04156	6.41657	1.41e-146	-0.238517	0.000167778	yes
ENSG00000116096	1.04511	6.03595	1e-139	-0.321401	0.000167778	yes
ENSG00000048162	1.04568	5.03484	4.05e-60	-0.433882	0.000167778	yes
ENSG00000079616	1.04882	7.06863	4.9e-157	-0.345366	0.000167778	yes
ENSG00000087460	1.0489	10.2049	0	-0.29147	0.000167778	yes
ENSG00000006042	1.05041	6.9312	6.71e-149	-0.464143	0.000167778	yes
ENSG00000160447	1.05163	5.18374	2.72e-90	-0.22322	0.017657	yes
ENSG00000163808	1.05411	5.43415	8.74e-109	-0.646771	0.000167778	yes
ENSG00000107438	1.05518	8.09817	2.04e-279	-0.371658	0.000167778	yes
ENSG00000141873	1.0571	4.41372	2.3e-63	-0.315106	0.00213642	yes
ENSG00000079459	1.06108	8.94595	0	-0.633244	0.000167778	yes
ENSG00000166260	1.06244	6.69259	2.1e-98	-0.248055	0.00105975	yes
ENSG00000163956	1.06369	7.43453	1.08e-230	-0.180577	0.000167778	yes
ENSG00000169976	1.06561	7.06283	4.71e-213	-0.428416	0.000167778	yes
ENSG00000124172	1.06632	7.7906	1.91e-198	-0.611294	0.000167778	yes
ENSG00000151332	1.06791	5.59868	1.59e-116	-0.245599	0.000167778	yes
ENSG00000124228	1.06848	6.88674	7.77e-189	-0.0785124	0.0794972	yes
ENSG00000143870	1.06939	9.4671	0	-0.300387	0.000167778	yes
ENSG00000120699	1.07255	5.79365	1.52e-130	-0.424368	0.000167778	yes
ENSG00000112096	1.07257	8.44761	0	-0.180557	0.000167778	yes
ENSG00000004864	1.07409	6.87267	1.38e-161	-0.268677	0.000167778	yes
ENSG00000164096	1.07647	7.73249	6.84e-272	-0.456845	0.000167778	yes
ENSG00000083093	1.07784	5.75438	1.53e-114	-0.130243	0.0850686	yes
ENSG00000135372	1.07809	7.04106	1.98e-126	-0.231227	0.000167778	yes
ENSG00000168393	1.07831	6.39024	2.02e-156	-0.490826	0.000167778	yes
ENSG00000101019	1.07862	6.66894	3.89e-166	-0.104424	0.0556556	yes
ENSG00000179958	1.07923	6.33661	7.48e-168	-0.601668	0.000167778	yes
ENSG00000108592	1.07949	6.84949	6.71e-168	-0.125638	0.0283937	yes
ENSG00000129562	1.07982	7.91525	2.86e-215	-0.299446	0.000167778	yes
ENSG00000051180	1.08053	4.70953	2.88e-67	-0.69008	0.000167778	yes
ENSG00000092010	1.08058	8.32449	1.58e-249	-0.442654	0.000167778	yes
ENSG00000227057	1.08201	6.46776	6.76e-182	-0.385855	0.000167778	yes
ENSG00000177192	1.08211	5.19644	3.07e-98	-0.436026	0.000167778	yes
ENSG00000112029	1.08352	5.63214	3.43e-123	-0.33489	0.000167778	yes
ENSG00000103429	1.0836	7.40463	4.67e-164	-0.154891	0.000167778	yes
ENSG00000130699	1.08367	5.76736	1.12e-100	-0.0845238	0.118744	yes
ENSG00000100883	1.08691	7.70585	5.79e-267	-0.149501	0.000167778	yes
ENSG00000101057	1.08832	7.6302	9.08e-236	-0.188022	0.000167778	yes
ENSG00000120053	1.08834	7.17077	6.56e-208	-0.198749	0.000167778	yes
ENSG00000088833	1.08985	6.50473	3.49e-173	-0.107364	0.0148472	yes
ENSG00000101412	1.09101	6.09178	5.75e-103	-0.1894	0.000167778	yes
ENSG00000101421	1.09364	6.97456	2.59e-168	-0.0875961	0.0126532	yes
ENSG00000239672	1.09559	6.50972	1.07e-176	-0.36577	0.000167778	yes
ENSG00000196230	1.09712	10.3488	0	-0.42851	0.000167778	yes
ENSG00000168303	1.09801	5.58433	9.85e-120	-0.290614	0.000167778	yes
ENSG00000180329	1.09808	5.68809	5.37e-126	-0.237808	0.000167778	yes
ENSG00000182149	1.0992	7.6006	7.08e-270	-0.152956	0.0036785	yes
ENSG00000101247	1.09931	4.70242	7.09e-79	-0.16201	0.0427824	yes
ENSG00000125779	1.0996	6.33569	3.69e-146	-0.363943	0.000167778	yes
ENSG00000112110	1.10034	6.71002	8.44e-181	-0.139876	0.000325249	yes
ENSG00000167685	1.10159	5.32765	1.93e-108	-0.119931	0.0720709	yes
ENSG00000101391	1.10162	5.97702	8.96e-150	-0.235217	0.000167778	yes
ENSG00000108064	1.1019	6.9119	4.91e-222	-0.152994	0.005647	yes
ENSG00000170473	1.10211	5.52703	5.08e-85	-0.459828	0.000167778	yes
ENSG00000160818	1.10212	5.89407	2.19e-143	-0.28221	0.000167778	yes
ENSG00000035499	1.10301	5.95089	1.05e-142	-0.156378	0.00292009	yes
ENSG00000088826	1.1038	5.85362	3.43e-119	-0.3926	0.000167778	yes
ENSG00000204308	1.10456	5.75341	1.54e-122	-0.568857	0.000167778	yes
ENSG00000233276	1.10484	6.88228	3.95e-208	-0.107541	0.00292009	yes
ENSG00000125870	1.10631	6.81405	7.17e-166	-0.313349	0.0498403	yes
ENSG00000131148	1.10692	6.0845	3.75e-110	-0.536349	0.000167778	yes
ENSG00000131943	1.10712	4.74346	2.4e-83	-0.1525	0.0417991	yes
ENSG00000144867	1.10766	6.69033	1.42e-119	-0.25573	0.00187747	yes
ENSG00000108861	1.10984	7.24573	7.3e-253	-0.0892546	0.00994693	yes
ENSG00000197165	1.11169	4.88888	2.3e-92	-0.371228	0.000167778	yes
ENSG00000123131	1.12006	7.41793	9.46e-184	-0.310817	0.000167778	yes
ENSG00000152253	1.12345	4.66428	1.04e-78	-0.339579	0.00147557	yes
ENSG00000109881	1.12379	5.20006	2.82e-96	-0.300682	0.000167778	yes
ENSG00000132603	1.12415	6.72162	7.08e-202	-0.225637	0.00576996	yes
ENSG00000068878	1.12461	7.89006	1.79e-204	-0.390582	0.000167778	yes
ENSG00000179222	1.12496	8.75123	0	-0.217869	0.000167778	yes
ENSG00000244405	1.1279	7.03327	1.49e-222	-0.267559	0.00119912	yes
ENSG00000171763	1.12888	4.33459	3.68e-67	-0.441464	0.000772891	yes
ENSG00000129158	1.13007	4.52328	5.24e-77	-0.239844	0.0152835	yes
ENSG00000109929	1.1334	6.82016	2.62e-195	-0.2793	0.000167778	yes
ENSG00000169710	1.13741	9.82336	0	-0.49784	0.000167778	yes
ENSG00000101150	1.13799	8.19721	0	-0.106037	0.000167778	yes
ENSG00000164305	1.13853	6.48586	2.46e-169	-0.273054	0.000167778	yes
ENSG00000121931	1.14012	5.69208	8.24e-143	-0.106863	0.0353816	yes
ENSG00000169733	1.14014	6.07385	3.17e-157	-0.113082	0.0732834	yes
ENSG00000175634	1.14034	5.69607	3.15e-141	-0.412848	0.000167778	yes
ENSG00000169230	1.14085	5.30098	1.14e-103	-0.629224	0.000167778	yes
ENSG00000100504	1.14199	7.11514	2.62e-222	-0.200683	0.000167778	yes
ENSG00000111845	1.14232	5.73458	2.43e-141	-0.380091	0.000167778	yes
ENSG00000102897	1.14304	6.34197	2.21e-169	-0.0959839	0.118425	yes
ENSG00000172409	1.14361	4.70125	1.07e-88	-0.167457	0.169903	yes
ENSG00000047230	1.14449	5.62024	1.68e-136	-0.147997	0.0148472	yes
ENSG00000172590	1.14538	6.51569	4.48e-113	-0.332562	0.000167778	yes
ENSG00000125445	1.14646	6.72782	4.89e-178	-0.37384	0.000167778	yes
ENSG00000091651	1.14665	5.34959	1.97e-116	-0.306954	0.000167778	yes
ENSG00000115053	1.14669	10.6801	0	-0.331894	0.000167778	yes
ENSG00000013503	1.14803	4.53976	8.05e-62	-0.180401	0.026009	yes
ENSG00000176890	1.14938	7.35653	8.85e-215	-0.487017	0.000167778	yes
ENSG00000148834	1.15124	7.62812	2.98e-243	-0.374319	0.000167778	yes
ENSG00000101182	1.15414	8.61071	0	-0.374173	0.000167778	yes
ENSG00000112578	1.15551	5.74615	1.29e-150	-0.0831208	0.18706	yes
ENSG00000112651	1.1556	5.80404	2.21e-139	-0.508828	0.000167778	yes
ENSG00000110492	1.15831	7.74477	7.31e-190	-0.392321	0.000167778	yes
ENSG00000101367	1.16346	8.34032	0	-0.0466986	0.0671587	yes
ENSG00000144591	1.16386	6.43927	6.97e-156	-0.104253	0.0201476	yes
ENSG00000137168	1.16424	6.96711	9.53e-140	-0.149228	0.000325249	yes
ENSG00000088325	1.16465	8.53854	0	-0.267987	0.000167778	yes
ENSG00000115486	1.16501	6.75683	5.91e-188	-0.151552	0.0212853	yes
ENSG00000109861	1.1665	7.66247	3.12e-251	-0.0655101	0.0734524	yes
ENSG00000167881	1.1673	7.49167	9.71e-307	-0.106886	0.0143053	yes
ENSG00000174177	1.16798	4.92535	8.51e-101	-0.172412	0.0803089	yes
ENSG00000119673	1.1687	5.21574	1.82e-116	-0.534636	0.000167778	yes
ENSG00000183978	1.17677	6.09615	1.04e-157	-0.554579	0.000167778	yes
ENSG00000011260	1.17752	6.50685	1.08e-201	-0.367319	0.000167778	yes
ENSG00000108826	1.17763	6.12884	6.39e-155	-0.43395	0.000167778	yes
ENSG00000198856	1.17829	7.12917	3.23e-241	-0.54163	0.000167778	yes
ENSG00000117385	1.17994	6.51289	2.85e-124	-0.281834	0.000167778	yes
ENSG00000122952	1.18135	6.37452	5.41e-175	-0.457457	0.000167778	yes
ENSG00000136240	1.18305	8.74722	0	-0.452165	0.000167778	yes
ENSG00000108423	1.18314	4.45903	2.46e-80	-0.306689	0.0114136	yes
ENSG00000181610	1.18366	6.85597	1.21e-236	-0.42811	0.000167778	yes
ENSG00000018699	1.18396	5.92941	5.56e-147	-0.155858	0.00252794	yes
ENSG00000160072	1.18487	4.95892	2.21e-108	-0.530796	0.000167778	yes
ENSG00000004779	1.18512	7.51922	2.44e-303	-0.489844	0.000167778	yes
ENSG00000137124	1.18527	7.64144	7.58e-227	-0.358135	0.000167778	yes
ENSG00000116649	1.18624	6.88813	2.52e-181	-0.40416	0.000167778	yes
ENSG00000138363	1.18695	8.32037	3.87e-300	-0.236036	0.000167778	yes
ENSG00000159063	1.18943	6.15575	7.36e-182	-0.0999969	0.0464184	yes
ENSG00000114383	1.1895	5.52458	3.84e-137	-0.222534	0.000627231	yes
ENSG00000065361	1.19201	8.6908	0	-0.0725519	0.0438738	yes
ENSG00000163900	1.19569	5.88272	2.49e-147	-0.179314	0.0300608	yes
ENSG00000103274	1.19733	4.59378	1.52e-90	-0.111827	0.059472	yes
ENSG00000075643	1.19967	5.52729	3.99e-137	-0.424284	0.00754526	yes
ENSG00000123989	1.20213	7.9954	0	-0.152022	0.000167778	yes
ENSG00000167085	1.20388	6.95279	3.21e-255	-0.3968	0.000167778	yes
ENSG00000165475	1.20734	5.8518	1.51e-167	-0.603775	0.000167778	yes
ENSG00000175213	1.20764	4.43395	2.04e-83	-0.202329	0.0185849	yes
ENSG00000106263	1.20901	8.55199	0	-0.195707	0.000167778	yes
ENSG00000169727	1.20961	7.23625	4.01e-269	-0.165854	0.0207598	yes
ENSG00000149929	1.21047	4.7815	5.37e-103	-0.646216	0.000167778	yes
ENSG00000114520	1.21215	5.69384	6.15e-126	-0.418043	0.000167778	yes
ENSG00000184840	1.21449	8.0239	0	-0.376979	0.000167778	yes
ENSG00000167513	1.21451	6.17413	1.02e-192	-0.285333	0.0185849	yes
ENSG00000184857	1.21517	4.32744	2.44e-70	-0.34349	0.00516747	yes
ENSG00000103202	1.21844	6.85668	1.78e-248	-0.41734	0.000167778	yes
ENSG00000069535	1.22059	6.11534	2.53e-159	-0.142634	0.000627231	yes
ENSG00000204435	1.22234	5.38732	2.9e-139	-0.446103	0.000167778	yes
ENSG00000187555	1.22268	8.49519	0	-0.0398859	0.171628	yes
ENSG00000171241	1.22539	5.90461	1.53e-162	-0.1517	0.0344275	yes
ENSG00000153774	1.22785	6.46942	4.34e-180	-0.353168	0.000167778	yes
ENSG00000136868	1.22925	7.44704	2.36e-247	-0.184011	0.000167778	yes
ENSG00000082146	1.23314	5.14895	8.55e-125	-0.394132	0.000167778	yes
ENSG00000103342	1.2335	8.89177	0	-0.212094	0.000167778	yes
ENSG00000152082	1.23626	5.35035	3.28e-115	-0.813298	0.000167778	yes
ENSG00000203760	1.23781	4.89338	3.21e-109	-0.585496	0.000167778	yes
ENSG00000182199	1.23802	8.26239	0	-0.420838	0.000167778	yes
ENSG00000116685	1.23817	6.95454	6.04e-256	-0.443478	0.000167778	yes
ENSG00000143633	1.2383	4.90067	4.3e-108	-0.366636	0.000167778	yes
ENSG00000140650	1.24201	5.20876	8.56e-133	-0.368434	0.000167778	yes
ENSG00000121152	1.24352	6.07932	6.57e-172	-0.3459	0.000167778	yes
ENSG00000172336	1.24549	5.71248	4.99e-156	-0.677626	0.000167778	yes
ENSG00000100462	1.24852	7.24225	8.75e-299	-0.129091	0.000627231	yes
ENSG00000042286	1.2508	6.92609	1.02e-210	-0.36784	0.000167778	yes
ENSG00000099284	1.25585	5.76807	4.63e-157	-0.209079	0.00147557	yes
ENSG00000143727	1.25629	7.92771	0	-0.436258	0.000167778	yes
ENSG00000103512	1.25638	7.23671	0	-0.351307	0.000167778	yes
ENSG00000161526	1.25713	6.01726	2.9e-199	-0.27388	0.000167778	yes
ENSG00000171490	1.2576	8.97494	0	-0.34137	0.000167778	yes
ENSG00000160752	1.25976	6.04264	3.92e-145	-0.84851	0.000167778	yes
ENSG00000165271	1.26199	5.82602	8.73e-175	-0.138239	0.0182815	yes
ENSG00000165795	1.26231	6.14266	3.06e-193	-0.230041	0.0272099	yes
ENSG00000149636	1.26433	5.7811	3.65e-174	-0.1085	0.0576219	yes
ENSG00000153574	1.26458	5.56308	2.88e-159	-0.310993	0.000167778	yes
ENSG00000167695	1.26527	5.83816	7.92e-181	-0.381063	0.000167778	yes
ENSG00000101193	1.26616	6.67861	3.82e-244	-0.382249	0.000167778	yes
ENSG00000112130	1.26754	5.65034	8.06e-163	-0.208214	0.00119912	yes
ENSG00000140263	1.26804	6.04531	5.61e-163	-0.408355	0.000167778	yes
ENSG00000099901	1.26922	6.56741	1.26e-130	-0.513427	0.000167778	yes
ENSG00000144401	1.26931	5.32869	2.96e-146	-0.363043	0.000167778	yes
ENSG00000053372	1.27227	6.34405	5.56e-142	-0.53037	0.000167778	yes
ENSG00000126522	1.2725	5.27374	2.4e-132	-0.475647	0.000167778	yes
ENSG00000121073	1.27275	6.22167	6.69e-201	-0.127278	0.076562	yes
ENSG00000189091	1.27797	8.69635	0	-0.335175	0.000167778	yes
ENSG00000184182	1.27829	4.39719	4.03e-86	-0.246798	0.000772891	yes
ENSG00000138606	1.28	4.53445	2.81e-99	-0.533168	0.000167778	yes
ENSG00000131778	1.28052	7.41654	2.68e-259	-0.365847	0.000167778	yes
ENSG00000145386	1.28443	7.11085	1.11e-209	-0.403966	0.000167778	yes
ENSG00000073111	1.28945	7.66603	2.11e-292	-0.352431	0.000167778	yes
ENSG00000160193	1.29154	4.443	7.29e-86	-0.522862	0.000167778	yes
ENSG00000179889	1.29275	7.97872	0	-0.13316	0.00279055	yes
ENSG00000104886	1.29288	6.17756	2e-202	-0.577601	0.000167778	yes
ENSG00000204070	1.2942	5.68591	5.52e-144	-0.229554	0.00637539	yes
ENSG00000144749	1.29436	4.75995	2.24e-99	-0.261705	0.00468313	yes
ENSG00000116717	1.2972	5.37792	1.46e-155	-0.204249	0.000167778	yes
ENSG00000240849	1.29729	5.53178	2e-143	-0.345804	0.000167778	yes
ENSG00000070495	1.30196	5.72971	1.86e-175	-0.196514	0.000167778	yes
ENSG00000130204	1.3057	6.45498	1.01e-228	-0.595283	0.000167778	yes
ENSG00000168653	1.30778	6.73328	1.91e-230	-0.313884	0.000167778	yes
ENSG00000169738	1.30788	7.12629	2.64e-287	-0.680816	0.000167778	yes
ENSG00000101294	1.31668	7.94159	0	-0.290412	0.000167778	yes
ENSG00000111846	1.3174	5.90373	1.87e-194	-0.115845	0.0927104	yes
ENSG00000179271	1.31797	5.83701	2.22e-106	-0.405146	0.000167778	yes
ENSG00000093010	1.31889	6.92731	1.07e-254	-0.464593	0.000167778	yes
ENSG00000141560	1.31955	5.75762	6.83e-185	-0.195398	0.000167778	yes
ENSG00000198189	1.32056	7.192	3.48e-307	-0.434693	0.000167778	yes
ENSG00000147383	1.32412	5.81906	2.05e-196	-0.620677	0.000167778	yes
ENSG00000110721	1.32438	7.28171	0	-0.295601	0.000167778	yes
ENSG00000117411	1.32485	6.41324	8.96e-203	-0.39581	0.000167778	yes
ENSG00000184900	1.32577	6.90415	6.78e-290	-0.323084	0.000167778	yes
ENSG00000100347	1.32723	6.00348	1.99e-207	-0.256347	0.000167778	yes
ENSG00000133119	1.32826	5.75647	1.65e-189	-0.204192	0.000167778	yes
ENSG00000124802	1.33028	4.82689	5.24e-98	-0.437109	0.000167778	yes
ENSG00000125885	1.33464	6.02613	7.06e-208	-0.087727	0.0585741	yes
ENSG00000177732	1.33511	7.17697	0	-0.352975	0.000167778	yes
ENSG00000125968	1.33543	7.80349	1.14e-254	-0.271021	0.000167778	yes
ENSG00000138668	1.34272	8.41421	0	-0.445206	0.000167778	yes
ENSG00000145220	1.34765	5.97503	1.11e-188	-0.476012	0.000167778	yes
ENSG00000092020	1.34826	5.52342	2.22e-133	-0.338884	0.000167778	yes
ENSG00000135632	1.34886	6.52211	4.32e-275	-0.0786635	0.0915524	yes
ENSG00000115211	1.34901	6.3326	2.37e-172	-0.0863209	0.117425	yes
ENSG00000197114	1.35052	5.33379	5.1e-160	-0.176657	0.0761675	yes
ENSG00000175575	1.35138	4.95394	1.26e-129	-0.115506	0.146265	yes
ENSG00000125835	1.3515	8.5102	0	-0.389118	0.000167778	yes
ENSG00000100902	1.35214	5.25652	2.93e-156	-0.435302	0.000167778	yes
ENSG00000005007	1.35303	7.21357	2.62e-236	-0.0688596	0.0463438	yes
ENSG00000136933	1.35327	6.01071	1.07e-175	-0.41728	0.000167778	yes
ENSG00000160633	1.35574	7.00643	0	-0.200431	0.000167778	yes
ENSG00000123080	1.35705	4.62548	3.5e-113	-0.55814	0.000167778	yes
ENSG00000163002	1.35893	5.10338	1.37e-122	-0.192152	0.0068445	yes
ENSG00000115806	1.35898	7.94588	0	-0.0917528	0.00252794	yes
ENSG00000116133	1.36079	9.98525	0	-0.145174	0.000167778	yes
ENSG00000178585	1.36107	5.92719	3.59e-208	-0.733575	0.000167778	yes
ENSG00000104635	1.36175	9.77625	0	-0.224729	0.000167778	yes
ENSG00000179918	1.36246	8.45556	0	-0.380502	0.000167778	yes
ENSG00000125901	1.36286	6.54957	6.32e-271	-0.553424	0.000167778	yes
ENSG00000181035	1.36382	4.5757	2.95e-113	-0.187825	0.063605	yes
ENSG00000157020	1.36463	8.12957	0	-0.487439	0.000167778	yes
ENSG00000174939	1.36531	5.07762	6.02e-112	-0.181557	0.00380266	yes
ENSG00000138073	1.36555	7.23946	5.66e-260	-0.373389	0.000167778	yes
ENSG00000168061	1.36767	4.95019	3.14e-87	-0.82228	0.000167778	yes
ENSG00000125877	1.36812	6.1321	3.32e-232	-0.238855	0.000167778	yes
ENSG00000167680	1.36834	7.70394	0	-0.0998381	0.00696262	yes
ENSG00000100938	1.36983	7.58179	0	-0.147105	0.0045568	yes
ENSG00000110025	1.37193	5.5618	1.97e-182	-0.288408	0.000167778	yes
ENSG00000131475	1.37263	6.67053	2.85e-303	-0.165893	0.000167778	yes
ENSG00000060971	1.37268	6.56415	1.19e-274	-0.178545	0.000167778	yes
ENSG00000183048	1.37383	4.83238	2.29e-134	-0.483028	0.000167778	yes
ENSG00000068120	1.37652	7.88133	1.21e-266	-0.399927	0.000167778	yes
ENSG00000124562	1.38147	6.69929	5.73e-278	-0.286373	0.000167778	yes
ENSG00000155463	1.38176	8.22781	0	-0.274082	0.000167778	yes
ENSG00000132661	1.38563	5.15647	6.41e-160	-0.606403	0.000167778	yes
ENSG00000136098	1.38659	5.29568	1.46e-171	-0.111457	0.10646	yes
ENSG00000108829	1.39086	8.39312	0	-0.278317	0.000167778	yes
ENSG00000130935	1.39691	6.77291	9.54e-244	-0.215518	0.0896023	yes
ENSG00000005436	1.39928	5.03615	8.5e-128	-0.318078	0.000167778	yes
ENSG00000197296	1.40388	6.02027	5.75e-245	-0.0651097	0.157228	yes
ENSG00000146670	1.40718	6.52995	7.14e-287	-0.501113	0.000167778	yes
ENSG00000144231	1.40829	6.13625	4.01e-128	-0.157498	0.000167778	yes
ENSG00000138413	1.4092	9.65918	0	-0.564088	0.000167778	yes
ENSG00000171067	1.41073	6.32339	1.03e-258	-0.0942597	0.0907467	yes
ENSG00000148300	1.41259	5.58411	3.93e-203	-0.499164	0.000167778	yes
ENSG00000002822	1.41359	5.23913	6.23e-172	-0.26362	0.00133721	yes
ENSG00000157399	1.41652	5.77654	1.75e-156	-0.359298	0.000167778	yes
ENSG00000138092	1.41816	5.22433	1.09e-166	-0.130847	0.0582356	yes
ENSG00000132792	1.41819	6.45391	1.56e-302	-0.387406	0.000167778	yes
ENSG00000123983	1.41839	8.96852	0	-0.495652	0.000167778	yes
ENSG00000187840	1.42189	6.21879	1.24e-185	-0.521662	0.000167778	yes
ENSG00000100084	1.42317	4.80014	1.02e-140	-0.178981	0.000167778	yes
ENSG00000100591	1.42342	7.6088	0	-0.300092	0.000167778	yes
ENSG00000017483	1.42376	5.80713	1.55e-229	-0.596977	0.000167778	yes
ENSG00000114491	1.4322	6.18849	1.24e-261	-0.516563	0.000167778	yes
ENSG00000136720	1.43443	6.98891	0	-0.303424	0.000167778	yes
ENSG00000185624	1.4356	10.8284	0	-0.24118	0.000167778	yes
ENSG00000000003	1.44015	7.13462	0	-0.305183	0.000167778	yes
ENSG00000110921	1.44539	5.35541	1.33e-186	-0.644628	0.000167778	yes
ENSG00000088356	1.44571	5.04331	6.03e-148	-0.260752	0.000167778	yes
ENSG00000197894	1.44725	7.81847	0	-0.613887	0.000167778	yes
ENSG00000114993	1.44884	7.18634	0	-0.299847	0.000167778	yes
ENSG00000153721	1.44934	5.85071	2.91e-242	-0.310826	0.000167778	yes
ENSG00000029639	1.45017	6.00028	8.32e-223	-0.660622	0.000167778	yes
ENSG00000137193	1.45096	6.03532	7.64e-255	-0.352341	0.000167778	yes
ENSG00000149257	1.45213	7.31112	0	-0.0775474	0.0138653	yes
ENSG00000262814	1.4547	4.8367	3.71e-144	-0.598542	0.000167778	yes
ENSG00000143013	1.45515	4.83563	5.12e-137	-0.436213	0.000167778	yes
ENSG00000148248	1.45726	9.23897	0	-0.244788	0.000167778	yes
ENSG00000173786	1.45822	8.12732	0	-0.0809351	0.00637539	yes
ENSG00000167363	1.4592	5.54373	4.7e-204	-0.519217	0.000167778	yes
ENSG00000198721	1.46041	6.73617	0	-0.376487	0.000167778	yes
ENSG00000060491	1.46172	6.86567	2.19e-277	-0.375061	0.000167778	yes
ENSG00000125977	1.46177	7.06969	1.16e-280	-0.487876	0.000167778	yes
ENSG00000106066	1.4631	7.21442	0	-0.359724	0.000167778	yes
ENSG00000196943	1.46522	6.4403	5.74e-304	-0.0579137	0.143161	yes
ENSG00000184470	1.46705	4.66752	1.05e-132	-0.169092	0.0572814	yes
ENSG00000214944	1.4701	6.11038	2.12e-177	-0.1303	0.00480747	yes
ENSG00000101361	1.47265	8.79337	0	-0.192468	0.000167778	yes
ENSG00000197905	1.47666	6.05061	3.51e-240	-0.155913	0.000325249	yes
ENSG00000162174	1.4772	5.24189	2.16e-183	-0.464853	0.000167778	yes
ENSG00000074842	1.4775	6.95678	0	-0.429334	0.000167778	yes
ENSG00000150961	1.48404	6.75579	5.56e-222	-0.190627	0.000167778	yes
ENSG00000168496	1.49068	6.80174	0	-0.568045	0.000167778	yes
ENSG00000099804	1.49082	6.94726	0	-0.61241	0.000167778	yes
ENSG00000066583	1.49245	5.79711	7.41e-204	-0.415977	0.000167778	yes
ENSG00000169564	1.49294	7.89154	0	-0.325667	0.000167778	yes
ENSG00000125450	1.49423	6.06058	5.6e-245	-0.215585	0.00847005	yes
ENSG00000137563	1.49496	6.59534	1.22e-283	-0.359063	0.000167778	yes
ENSG00000159399	1.49852	7.49354	0	-0.190126	0.000167778	yes
ENSG00000092148	1.49998	8.79415	0	-0.267137	0.000167778	yes
ENSG00000146109	1.50439	5.97797	1.57e-242	-0.416711	0.000167778	yes
ENSG00000147155	1.50583	6.69198	1.48e-263	-0.830826	0.000167778	yes
ENSG00000113368	1.50687	7.30922	0	-0.479024	0.000167778	yes
ENSG00000118705	1.50831	10.1241	0	-0.360842	0.000167778	yes
ENSG00000172893	1.51091	7.69853	0	-0.0584431	0.117	yes
ENSG00000173272	1.51521	5.76789	6.34e-254	-0.555628	0.000167778	yes
ENSG00000130958	1.51622	6.73899	0	-0.460181	0.000167778	yes
ENSG00000215251	1.52357	6.47667	1.65e-300	-0.129744	0.00119912	yes
ENSG00000089048	1.52395	6.39033	4.37e-297	-0.175668	0.000167778	yes
ENSG00000101457	1.52687	5.6513	1.52e-157	-0.397515	0.000167778	yes
ENSG00000100297	1.52753	7.11957	0	-0.184185	0.00133721	yes
ENSG00000102977	1.52909	5.22761	2.07e-201	-0.163248	0.0526395	yes
ENSG00000132646	1.5302	8.80063	0	-0.274225	0.000167778	yes
ENSG00000136463	1.53557	5.77791	1.12e-235	-0.286085	0.000167778	yes
ENSG00000101255	1.55062	7.66905	0	-0.780303	0.000167778	yes
ENSG00000224877	1.55229	4.59931	1.17e-134	-0.421798	0.000167778	yes
ENSG00000183010	1.55441	7.69389	0	-0.34212	0.000167778	yes
ENSG00000127399	1.5598	5.36666	8.54e-195	-0.256155	0.000167778	yes
ENSG00000198648	1.56113	6.46363	4.66e-265	-0.0996896	0.0197546	yes
ENSG00000197785	1.56223	5.07951	2.71e-174	-0.600396	0.000167778	yes
ENSG00000171222	1.56481	6.02093	6.05e-252	-0.456588	0.000167778	yes
ENSG00000092621	1.56819	7.60605	0	-0.715676	0.000167778	yes
ENSG00000170855	1.56851	6.03751	2.09e-301	-0.228628	0.000167778	yes
ENSG00000118508	1.56893	5.65936	4.83e-252	-0.513218	0.000167778	yes
ENSG00000101003	1.57081	6.12511	5.88e-296	-0.0837751	0.108957	yes
ENSG00000109062	1.57455	8.1826	0	-0.356565	0.000167778	yes
ENSG00000146007	1.57558	6.24594	3.44e-281	-0.459145	0.000167778	yes
ENSG00000146376	1.57768	8.07945	0	-0.0819915	0.00200802	yes
ENSG00000155115	1.58162	5.73687	1.89e-255	-0.249715	0.000167778	yes
ENSG00000109084	1.58436	7.0617	0	-0.593782	0.000167778	yes
ENSG00000182512	1.58492	6.95103	0	-0.42672	0.000167778	yes
ENSG00000115541	1.58882	6.2302	0	-0.448597	0.000167778	yes
ENSG00000124207	1.59275	8.6414	0	-0.332745	0.000167778	yes
ENSG00000108179	1.60899	8.11395	0	-0.401841	0.000167778	yes
ENSG00000100997	1.61112	6.5802	0	-0.303262	0.000167778	yes
ENSG00000179294	1.61451	7.55153	0	-0.882153	0.000167778	yes
ENSG00000134333	1.61787	10.5345	0	-0.490454	0.000167778	yes
ENSG00000242372	1.62169	7.5106	0	-0.321789	0.000167778	yes
ENSG00000183684	1.62903	6.7385	0	-0.53976	0.000167778	yes
ENSG00000174021	1.62938	6.64593	1.29e-288	-0.315191	0.000167778	yes
ENSG00000110435	1.63368	6.3947	3.09e-224	-0.187863	0.000167778	yes
ENSG00000086061	1.64214	8.31305	0	-0.256005	0.000167778	yes
ENSG00000129559	1.65012	6.73809	0	-0.430916	0.000167778	yes
ENSG00000117479	1.65121	5.94249	6.68e-284	-0.450817	0.000167778	yes
ENSG00000185813	1.6613	7.7111	0	-0.419364	0.000167778	yes
ENSG00000115350	1.6629	5.74789	3.21e-259	-0.26976	0.000167778	yes
ENSG00000144381	1.66473	10.3476	0	-0.220583	0.000167778	yes
ENSG00000125970	1.6707	8.36087	0	-0.324574	0.000167778	yes
ENSG00000112118	1.67121	8.57707	0	-0.297931	0.000167778	yes
ENSG00000090273	1.67408	7.33424	0	-0.280962	0.000167778	yes
ENSG00000175643	1.67723	6.0187	1.47e-178	-0.500017	0.000167778	yes
ENSG00000143891	1.70893	6.49303	0	-0.432351	0.000167778	yes
ENSG00000112473	1.72522	8.49033	0	-0.480451	0.000167778	yes
ENSG00000168890	1.7254	5.13752	8.21e-238	-0.175441	0.0577954	yes
ENSG00000131153	1.73169	5.98569	0	-0.446067	0.000167778	yes
ENSG00000100911	1.74719	6.60555	0	-0.183998	0.00777786	yes
ENSG00000131043	1.74783	6.06547	0	-0.265308	0.000167778	yes
ENSG00000087586	1.77063	7.51685	0	-0.27916	0.000167778	yes
ENSG00000112312	1.77112	6.71881	0	-0.528112	0.000167778	yes
ENSG00000163170	1.7726	5.0402	1.39e-213	-0.254676	0.000167778	yes
ENSG00000187017	1.77721	5.97776	5.42e-187	-0.335812	0.000167778	yes
ENSG00000185298	1.7802	5.66178	7.12e-262	-0.313791	0.000167778	yes
ENSG00000134901	1.7826	4.78748	4.99e-178	-0.552611	0.000167778	yes
ENSG00000211445	1.79897	8.07891	0	-0.170332	0.000167778	yes
ENSG00000183077	1.80215	6.98846	0	-0.17958	0.000167778	yes
ENSG00000132481	1.80781	5.56439	3.98e-308	-0.442212	0.000167778	yes
ENSG00000103035	1.80981	6.82794	0	-0.444727	0.000167778	yes
ENSG00000171612	1.8156	5.27983	4.3e-263	-0.91325	0.000167778	yes
ENSG00000089220	1.81668	9.69752	0	-0.483176	0.000167778	yes
ENSG00000085871	1.82312	6.8933	0	-0.358747	0.000167778	yes
ENSG00000173638	1.83086	5.79044	5.9e-286	-0.350696	0.000167778	yes
ENSG00000165912	1.83642	6.42259	0	-0.393969	0.000167778	yes
ENSG00000166166	1.84101	4.68245	1.56e-189	-0.348525	0.000167778	yes
ENSG00000100219	1.84506	8.71778	0	-0.387812	0.000167778	yes
ENSG00000135069	1.8452	8.39853	0	-0.537942	0.000167778	yes
ENSG00000174684	1.87351	6.66594	0	-0.532637	0.000167778	yes
ENSG00000059573	1.87603	8.11352	0	-0.122417	0.000477867	yes
ENSG00000159423	1.87672	6.95874	0	-0.350808	0.000167778	yes
ENSG00000101161	1.88513	8.00663	0	-0.333844	0.000167778	yes
ENSG00000107551	1.89607	6.08218	0	-0.0946911	0.120478	yes
ENSG00000141526	1.90018	8.53766	0	-0.530261	0.000167778	yes
ENSG00000118707	1.90382	6.30074	0	-0.335677	0.000167778	yes
ENSG00000130881	1.9053	6.16794	0	-0.361823	0.000167778	yes
ENSG00000152518	1.90585	7.05762	0	-0.197052	0.000167778	yes
ENSG00000179041	1.90661	5.23226	5.9e-269	-0.492419	0.000167778	yes
ENSG00000102390	1.90772	4.81194	1.73e-206	-0.384885	0.000167778	yes
ENSG00000088766	1.90898	7.61062	0	-0.543649	0.000167778	yes
ENSG00000073060	1.90945	8.11931	0	-0.213393	0.000167778	yes
ENSG00000136897	1.91565	6.8149	0	-0.387699	0.000167778	yes
ENSG00000136997	1.91742	7.63927	0	-0.281246	0.000167778	yes
ENSG00000120254	1.92312	6.16826	0	-0.280123	0.000167778	yes
ENSG00000112972	1.92405	7.93829	0	-0.41657	0.000167778	yes
ENSG00000204386	1.9293	8.19901	0	-0.323166	0.000167778	yes
ENSG00000153066	1.93946	6.82883	0	-0.579832	0.000167778	yes
ENSG00000164850	1.94018	4.96616	1.08e-265	-0.454076	0.000167778	yes
ENSG00000166851	1.94139	7.77352	0	-0.41105	0.000167778	yes
ENSG00000034152	1.94361	6.72177	0	-0.204151	0.000167778	yes
ENSG00000100908	1.94987	5.08162	1.87e-261	-0.433864	0.000167778	yes
ENSG00000101246	1.96062	5.15675	0	-0.457555	0.000167778	yes
ENSG00000100804	1.97358	8.58597	0	-0.489572	0.000167778	yes
ENSG00000144120	1.97385	5.23913	2.18e-297	-0.146535	0.00625527	yes
ENSG00000104549	1.9781	8.08444	0	-0.807502	0.000167778	yes
ENSG00000144908	1.99224	4.83993	9.89e-234	-0.602458	0.000167778	yes
ENSG00000182890	1.99282	7.8751	0	-0.275077	0.000167778	yes
ENSG00000092208	2.0249	4.96158	1.16e-226	-0.145439	0.0288716	yes
ENSG00000099194	2.02926	9.76642	0	-0.190691	0.000167778	yes
ENSG00000125841	2.04219	6.00635	0	-0.432638	0.000167778	yes
ENSG00000169242	2.04466	6.9982	0	-0.198765	0.000167778	yes
ENSG00000105379	2.0479	7.54159	0	-0.249162	0.000167778	yes
ENSG00000197363	2.04911	4.83993	3.81e-235	-0.144784	0.0334797	yes
ENSG00000166562	2.07184	6.29465	0	-0.413215	0.000167778	yes
ENSG00000170035	2.09326	5.82871	0	-0.0943921	0.0911446	yes
ENSG00000144485	2.09795	5.34144	0	-0.554372	0.000167778	yes
ENSG00000172057	2.10081	7.4948	0	-0.225237	0.000167778	yes
ENSG00000110104	2.11679	6.06748	0	-0.144218	0.000167778	yes
ENSG00000166477	2.1612	6.82703	0	-0.618407	0.000167778	yes
ENSG00000148672	2.16585	8.96787	0	-0.453973	0.000167778	yes
ENSG00000149485	2.17075	7.62125	0	-0.202671	0.000915494	yes
ENSG00000181788	2.17596	6.64544	0	-0.608614	0.000167778	yes
ENSG00000162817	2.18564	6.96863	0	-0.551312	0.000167778	yes
ENSG00000124383	2.18671	7.26579	0	-0.540578	0.000167778	yes
ENSG00000161542	2.18723	7.30702	0	-0.331882	0.000167778	yes
ENSG00000026297	2.19095	5.75818	0	-0.220308	0.000167778	yes
ENSG00000171130	2.19473	6.94045	0	-0.437998	0.000167778	yes
ENSG00000101464	2.20354	6.03529	0	-0.227343	0.000167778	yes
ENSG00000123453	2.21132	5.44859	0	-0.222554	0.000167778	yes
ENSG00000189060	2.22167	8.82632	0	-0.232738	0.000167778	yes
ENSG00000125629	2.22351	7.01567	0	-0.280497	0.000325249	yes
ENSG00000165507	2.23014	6.40244	0	-0.17845	0.000167778	yes
ENSG00000140743	2.2316	6.95232	0	-0.236382	0.00355294	yes
ENSG00000075234	2.23973	6.63205	0	-0.438518	0.000167778	yes
ENSG00000204219	2.2782	6.09162	0	-0.393986	0.000167778	yes
ENSG00000178381	2.28737	5.39494	0	-0.203066	0.000167778	yes
ENSG00000151366	2.30857	5.76882	0	-0.527806	0.000167778	yes
ENSG00000214078	2.31339	7.8675	0	-0.310974	0.000167778	yes
ENSG00000147804	2.31529	6.25023	0	-0.229998	0.000167778	yes
ENSG00000104870	2.32508	7.02314	0	-0.59226	0.000167778	yes
ENSG00000166582	2.33887	6.16491	0	-0.638961	0.000167778	yes
ENSG00000198171	2.38212	6.7247	0	-0.483375	0.000167778	yes
ENSG00000131462	2.41126	6.27602	0	-0.386698	0.000167778	yes
ENSG00000196502	2.41233	6.62264	0	-0.473546	0.000167778	yes
ENSG00000115425	2.43932	6.25172	0	-0.222267	0.000167778	yes
ENSG00000169696	2.44029	7.58449	0	-0.323613	0.000167778	yes
ENSG00000070061	2.4445	8.08007	0	-0.163261	0.0116468	yes
ENSG00000138030	2.44497	5.3455	0	-0.566311	0.000167778	yes
ENSG00000184160	2.45554	5.79525	0	-0.693237	0.000167778	yes
ENSG00000128283	2.45771	6.48204	0	-0.241234	0.000167778	yes
ENSG00000100889	2.47106	8.02486	0	-0.68988	0.000167778	yes
ENSG00000129460	2.47365	6.48045	0	-0.40963	0.000167778	yes
ENSG00000112699	2.48509	7.06559	0	-0.56373	0.000167778	yes
ENSG00000143952	2.49744	6.88257	0	-0.246478	0.000167778	yes
ENSG00000111666	2.5001	7.08589	0	-0.421758	0.000167778	yes
ENSG00000223496	2.51476	5.26914	0	-0.291253	0.000167778	yes
ENSG00000065485	2.54796	6.32024	0	-0.245869	0.000167778	yes
ENSG00000103174	2.55164	5.82412	0	-0.180278	0.00707254	yes
ENSG00000167508	2.56152	6.71092	0	-0.772151	0.000167778	yes
ENSG00000157110	2.62289	5.6998	0	-0.146774	0.00552635	yes
ENSG00000116062	2.73328	6.82037	0	-0.190388	0.000167778	yes
ENSG00000165030	2.73777	6.43429	0	-0.4278	0.000167778	yes
ENSG00000130203	2.76151	9.40276	0	-0.744111	0.000167778	yes
ENSG00000149150	2.77708	6.30673	0	-0.459532	0.000167778	yes
ENSG00000103381	2.78918	7.55773	0	-0.0921874	0.00200802	yes
ENSG00000130303	2.82774	5.82542	0	-0.583599	0.000167778	yes
ENSG00000089006	2.85184	8.79883	0	-0.328285	0.000167778	yes
ENSG00000122779	2.91001	8.31715	0	-0.192959	0.000167778	yes
ENSG00000108960	2.91905	7.61108	0	-0.303304	0.000167778	yes
ENSG00000101439	2.9779	8.91126	0	-0.306662	0.000167778	yes
ENSG00000105707	3.00987	6.23854	0	-0.414555	0.000167778	yes
ENSG00000151224	3.02576	6.35548	0	-0.201814	0.000167778	yes
ENSG00000106351	3.05706	6.82821	0	-0.202648	0.000167778	yes
ENSG00000145703	3.06081	7.04164	0	-0.307705	0.000167778	yes
ENSG00000101194	3.13881	7.30194	0	-0.141251	0.000325249	yes
ENSG00000160867	3.15346	8.27342	0	-0.525718	0.000167778	yes
ENSG00000166123	3.1994	8.5425	0	-0.237689	0.000167778	yes
ENSG00000120437	3.22455	7.66833	0	-0.937688	0.000167778	yes
ENSG00000060762	3.24381	6.39532	0	-0.64387	0.000167778	yes
ENSG00000151632	3.30726	6.57936	0	-0.566645	0.000167778	yes
ENSG00000175832	3.32728	8.05554	0	-0.438951	0.000167778	yes
ENSG00000130208	3.4528	7.45585	0	-0.492806	0.000167778	yes
ENSG00000196139	3.60704	6.88536	0	-0.556766	0.000167778	yes
ENSG00000204128	3.69969	6.92077	0	-0.194806	0.000167778	yes
ENSG00000120708	4.18374	9.0261	0	-0.0737408	0.0138653	yes
ENSG00000187134	4.20751	8.07198	0	-0.602745	0.000167778	yes
ENSG00000204335	4.39364	7.12153	0	-0.492129	0.000167778	yes
ENSG00000103485	4.63558	7.585	0	-0.424532	0.000167778	yes
ENSG00000171759	4.64086	8.0785	0	-0.439705	0.000167778	yes
ENSG00000125730	4.73343	11.3448	0	-0.0742116	0.132189	yes
ENSG00000250722	4.74824	8.59072	0	-0.270358	0.000167778	yes
ENSG00000109472	5.19741	8.68372	0	-0.161933	0.000167778	yes
ENSG00000176153	5.51295	8.17664	0	-0.0839247	0.015612	yes
ENSG00000132386	6.03169	9.04134	0	-0.470228	0.000167778	yes
ENSG00000135744	7.03272	9.46855	0	-0.0877837	0.000167778	yes
ENSG00000197249	7.91706	12.3546	0	-0.0764989	0.000167778	yes
ENSG00000160200	8.00039	5.87818	3.99e-18	-0.337618	0.000167778	yes
ENSG00000242265	10.6331	11.8516	0	-0.389544	0.000167778	yes

## Sheet: hep_down_nor_samup
gene_id	hep_nor.logFC	hep_nor.logCPM	hep_nor.FDR	hep_SAM.fc	hep_SAM.hep.q	hep_SAM.sig
ENSG00000120738	-5.56822	9.69897	0	0.262029	0.000167778	yes
ENSG00000196154	-5.05378	8.03198	0	0.300017	0.00869861	yes
ENSG00000039068	-4.75534	9.26769	0	0.995934	0.000167778	yes
ENSG00000010278	-4.62394	7.40663	0	0.5148	0.000325249	yes
ENSG00000112378	-4.60532	11.5753	0	0.302013	0.000167778	yes
ENSG00000142871	-4.59027	9.26725	0	0.833034	0.000167778	yes
ENSG00000171223	-4.3113	7.06651	0	0.314571	0.0155042	yes
ENSG00000067057	-4.24516	7.00845	0	0.270148	0.162169	yes
ENSG00000126368	-3.86655	6.88849	0	0.265377	0.048982	yes
ENSG00000102804	-3.68331	9.01486	0	0.136247	0.0114136	yes
ENSG00000140545	-3.6655	6.50227	0	0.832632	0.000167778	yes
ENSG00000142102	-3.55057	6.55106	0	0.688084	0.000167778	yes
ENSG00000174738	-3.49602	7.27175	0	0.444009	0.000325249	yes
ENSG00000184371	-3.45785	6.97573	0	1.18522	0.000167778	yes
ENSG00000145632	-3.41912	6.96761	0	0.440289	0.00239699	yes
ENSG00000110841	-3.3896	7.73255	0	1.04261	0.000167778	yes
ENSG00000080822	-3.31785	8.0487	0	0.344063	0.000167778	yes
ENSG00000198431	-3.31211	10.8376	0	0.271955	0.000167778	yes
ENSG00000101384	-3.27215	10.0995	0	0.768885	0.000167778	yes
ENSG00000047644	-3.24158	6.03399	0	0.473294	0.100234	yes
ENSG00000166801	-3.23068	6.3605	0	0.570973	0.00161175	yes
ENSG00000163874	-3.20059	6.54417	0	0.294535	0.029161	yes
ENSG00000117289	-3.15934	8.40741	0	1.70816	0.000167778	yes
ENSG00000027697	-3.15577	9.94137	0	0.235765	0.000167778	yes
ENSG00000081320	-3.15229	5.91854	0	0.625691	0.02192	yes
ENSG00000159658	-3.13536	7.89708	0	0.508896	0.000167778	yes
ENSG00000107331	-3.10226	7.13967	0	0.584231	0.00417877	yes
ENSG00000083857	-3.09172	11.0805	0	0.266451	0.000167778	yes
ENSG00000095066	-3.06729	5.92925	0	0.683473	0.0139735	yes
ENSG00000127946	-3.06665	6.4397	0	0.795513	0.0131027	yes
ENSG00000116260	-3.05224	7.83284	0	0.793534	0.000167778	yes
ENSG00000010404	-2.95073	6.34228	0	1.6149	0.000167778	yes
ENSG00000166224	-2.94662	8.98696	0	0.487934	0.000167778	yes
ENSG00000134250	-2.9317	7.05099	0	0.847228	0.000167778	yes
ENSG00000147454	-2.90519	6.5334	0	0.405031	0.000167778	yes
ENSG00000176658	-2.90423	8.12472	0	0.368527	0.000167778	yes
ENSG00000166900	-2.8955	8.07161	0	0.407428	0.000167778	yes
ENSG00000211584	-2.88812	5.89946	0	0.692734	0.000167778	yes
ENSG00000163683	-2.87421	6.34193	0	0.385474	0.0305637	yes
ENSG00000162909	-2.86969	7.78701	0	1.31576	0.000167778	yes
ENSG00000164300	-2.86857	5.83205	0	0.818193	0.000167778	yes
ENSG00000118762	-2.86566	5.6972	0	0.541278	0.00516747	yes
ENSG00000119042	-2.86234	6.59709	0	0.445162	0.000772891	yes
ENSG00000008256	-2.83099	5.99303	0	0.676122	0.000167778	yes
ENSG00000177042	-2.80961	5.58234	0	0.635693	0.000167778	yes
ENSG00000128791	-2.80421	6.61911	0	0.370368	0.000477867	yes
ENSG00000133816	-2.80272	5.86891	0	1.4744	0.000167778	yes
ENSG00000182718	-2.79876	8.41699	0	0.24921	0.000772891	yes
ENSG00000063660	-2.7321	7.78917	0	0.592397	0.000167778	yes
ENSG00000115457	-2.73032	6.31261	0	0.810423	0.000167778	yes
ENSG00000164930	-2.71543	6.71685	0	0.655455	0.000167778	yes
ENSG00000163069	-2.70318	6.43511	0	0.475392	0.0102761	yes
ENSG00000185101	-2.67932	6.02605	0	0.674029	0.000325249	yes
ENSG00000132849	-2.67441	6.28091	0	0.641853	0.010381	yes
ENSG00000196155	-2.67322	6.13464	0	0.818772	0.000477867	yes
ENSG00000110013	-2.66351	6.55607	0	0.429661	0.000167778	yes
ENSG00000144815	-2.65423	5.86801	0	0.300243	0.099525	yes
ENSG00000137145	-2.6483	7.48457	0	0.711946	0.000167778	yes
ENSG00000107130	-2.63746	5.88416	0	0.52601	0.0478301	yes
ENSG00000171877	-2.62365	5.78916	0	1.27274	0.000167778	yes
ENSG00000049130	-2.61207	6.4179	0	0.792865	0.000167778	yes
ENSG00000090924	-2.60542	6.30986	0	0.803484	0.000167778	yes
ENSG00000185920	-2.57193	5.51647	0	0.926298	0.0473525	yes
ENSG00000196586	-2.56444	6.94117	0	1.02468	0.000167778	yes
ENSG00000138760	-2.53797	9.03478	0	0.203901	0.000167778	yes
ENSG00000173193	-2.53259	7.00892	0	0.807005	0.000167778	yes
ENSG00000158710	-2.53252	7.41432	0	0.194046	0.000477867	yes
ENSG00000131389	-2.50214	8.02281	0	0.292531	0.000167778	yes
ENSG00000110628	-2.48174	5.51893	0	0.474653	0.0334797	yes
ENSG00000170525	-2.46966	6.12136	0	0.353127	0.034043	yes
ENSG00000161010	-2.46678	5.31306	0	0.535853	0.00213642	yes
ENSG00000106460	-2.46427	7.05072	0	0.294157	0.00777786	yes
ENSG00000071794	-2.46157	7.27958	0	0.353188	0.000167778	yes
ENSG00000175455	-2.46002	6.53759	0	0.664844	0.000167778	yes
ENSG00000081923	-2.45797	5.88747	0	0.302549	0.0098376	yes
ENSG00000167615	-2.45494	7.51603	0	0.646158	0.000167778	yes
ENSG00000084112	-2.44982	6.80845	0	0.536289	0.000167778	yes
ENSG00000163820	-2.43852	6.37523	0	0.629929	0.000167778	yes
ENSG00000197622	-2.43433	6.35646	0	0.403918	0.000167778	yes
ENSG00000058668	-2.43213	6.51252	0	0.30015	0.170908	yes
ENSG00000183741	-2.4225	6.84202	0	0.502596	0.000167778	yes
ENSG00000121210	-2.41484	5.44457	0	0.610915	0.000167778	yes
ENSG00000113645	-2.40451	7.13804	0	0.173956	0.0308363	yes
ENSG00000159388	-2.39973	6.49471	0	0.773735	0.000167778	yes
ENSG00000149218	-2.39638	6.82235	0	0.538903	0.000167778	yes
ENSG00000197971	-2.3889	5.53946	0	0.555494	0.0187837	yes
ENSG00000184602	-2.36414	6.2067	0	0.533334	0.000167778	yes
ENSG00000185033	-2.35637	6.33231	0	0.359378	0.000325249	yes
ENSG00000163435	-2.35467	5.58103	0	0.244513	0.046886	yes
ENSG00000164292	-2.34951	8.37053	0	0.287923	0.000627231	yes
ENSG00000146648	-2.33089	6.4704	0	1.39963	0.000167778	yes
ENSG00000087448	-2.32281	5.77073	0	0.343071	0.12082	yes
ENSG00000157227	-2.32112	6.0574	0	0.338524	0.000325249	yes
ENSG00000125257	-2.31168	6.36449	7.35e-265	0.204759	0.0201476	yes
ENSG00000123066	-2.28698	7.23945	0	0.794297	0.000167778	yes
ENSG00000152332	-2.2863	7.92931	0	0.937	0.000167778	yes
ENSG00000119950	-2.28374	5.71421	0	0.335647	0.0496124	yes
ENSG00000153071	-2.23923	6.76117	0	0.504622	0.000167778	yes
ENSG00000120129	-2.23001	6.09877	0	0.28439	0.000167778	yes
ENSG00000001461	-2.22918	5.53507	0	0.418058	0.000167778	yes
ENSG00000056972	-2.22856	5.31767	1.45e-208	0.470551	0.0939116	yes
ENSG00000168646	-2.22056	8.62988	0	0.304198	0.000167778	yes
ENSG00000162885	-2.21435	5.77223	0	0.553029	0.000167778	yes
ENSG00000139636	-2.20496	5.21973	0	0.651909	0.0187837	yes
ENSG00000135074	-2.19217	5.61201	0	1.2914	0.000167778	yes
ENSG00000118898	-2.18577	6.714	0	0.202213	0.0363575	yes
ENSG00000111912	-2.18367	6.66631	0	0.486465	0.005647	yes
ENSG00000108797	-2.1716	5.77507	0	0.681297	0.000167778	yes
ENSG00000149573	-2.16365	7.10416	0	0.576119	0.000167778	yes
ENSG00000166272	-2.154	6.58635	0	0.320077	0.000167778	yes
ENSG00000091436	-2.15353	6.8298	0	0.544762	0.000167778	yes
ENSG00000175793	-2.15184	6.07952	0	0.311332	0.000167778	yes
ENSG00000164823	-2.14777	5.77206	0	0.520694	0.00915194	yes
ENSG00000166734	-2.14084	7.8891	0	0.307744	0.000772891	yes
ENSG00000174705	-2.14056	5.64762	0	0.484868	0.105402	yes
ENSG00000140575	-2.12841	8.65201	0	0.15887	0.0854655	yes
ENSG00000102181	-2.12445	6.21969	0	0.19009	0.0207598	yes
ENSG00000075426	-2.1151	6.62103	0	0.92862	0.000167778	yes
ENSG00000137801	-2.10946	9.71963	0	0.923859	0.000167778	yes
ENSG00000171681	-2.09619	5.08696	8.04e-290	0.919788	0.000167778	yes
ENSG00000165983	-2.08669	5.3751	0	0.528937	0.00133721	yes
ENSG00000156504	-2.08495	5.78331	0	0.475962	0.000325249	yes
ENSG00000111319	-2.07387	6.78428	0	0.864851	0.000167778	yes
ENSG00000174282	-2.0658	6.35719	0	0.549027	0.000167778	yes
ENSG00000090776	-2.06169	5.36659	0	0.418039	0.00105975	yes
ENSG00000134265	-2.05856	6.64617	0	0.20782	0.0944197	yes
ENSG00000142669	-2.05545	6.60638	0	0.329325	0.000167778	yes
ENSG00000035403	-2.03918	8.29404	0	0.323556	0.000167778	yes
ENSG00000121716	-2.03873	5.83742	0	0.445512	0.000167778	yes
ENSG00000102908	-2.01393	7.66798	0	1.65075	0.000167778	yes
ENSG00000118200	-2.0037	6.1939	0	0.883444	0.000167778	yes
ENSG00000131788	-1.99989	5.50375	0	0.539884	0.000167778	yes
ENSG00000006756	-1.98972	5.50807	0	0.424926	0.00213642	yes
ENSG00000115183	-1.98864	5.84178	0	1.1075	0.000167778	yes
ENSG00000114120	-1.98104	7.51935	0	0.293451	0.00213642	yes
ENSG00000050405	-1.96442	7.43805	0	0.43701	0.000167778	yes
ENSG00000122515	-1.95949	6.76309	0	0.889711	0.000167778	yes
ENSG00000067141	-1.95759	6.61345	0	0.691477	0.000167778	yes
ENSG00000006576	-1.95737	5.96699	0	0.225297	0.0973153	yes
ENSG00000168487	-1.95509	6.15811	9.24e-280	0.513508	0.000167778	yes
ENSG00000179913	-1.94724	4.95638	9.56e-247	0.66326	0.000167778	yes
ENSG00000135677	-1.94356	8.77749	0	0.311401	0.000167778	yes
ENSG00000171208	-1.94146	6.15838	0	0.500877	0.000167778	yes
ENSG00000129116	-1.93301	5.6832	0	1.15544	0.000167778	yes
ENSG00000164181	-1.9287	5.49962	0	0.543819	0.00252794	yes
ENSG00000148341	-1.92724	6.38154	0	0.279235	0.00200802	yes
ENSG00000198408	-1.92601	7.61278	0	0.654777	0.000167778	yes
ENSG00000204580	-1.9182	7.82848	0	0.732308	0.000167778	yes
ENSG00000026950	-1.91532	4.93595	7.49e-234	0.423814	0.0144085	yes
ENSG00000143776	-1.91129	6.52229	0	1.08141	0.000167778	yes
ENSG00000154642	-1.90629	5.01022	3.35e-244	0.410284	0.0559259	yes
ENSG00000035862	-1.90142	7.64312	0	0.497617	0.000167778	yes
ENSG00000142192	-1.89762	9.95618	0	0.193999	0.000167778	yes
ENSG00000072134	-1.89267	5.49943	0	0.795693	0.000167778	yes
ENSG00000148700	-1.89096	8.24604	0	0.680482	0.000167778	yes
ENSG00000257923	-1.88794	7.23234	0	0.34858	0.000325249	yes
ENSG00000147162	-1.8864	7.97305	0	1.12349	0.000167778	yes
ENSG00000087266	-1.8813	6.37536	0	0.444133	0.00380266	yes
ENSG00000099812	-1.87998	5.19855	1.37e-259	1.02511	0.000167778	yes
ENSG00000163660	-1.87692	7.29977	0	0.347855	0.000167778	yes
ENSG00000160991	-1.87548	5.32573	5.78e-304	0.46767	0.00226894	yes
ENSG00000184307	-1.87443	5.46453	0	0.902157	0.000167778	yes
ENSG00000089060	-1.86912	4.90765	9.88e-207	0.482529	0.000167778	yes
ENSG00000109572	-1.86909	7.57527	0	0.638836	0.000167778	yes
ENSG00000186814	-1.86613	4.8281	1.16e-181	0.484061	0.00252794	yes
ENSG00000161048	-1.85412	4.78799	9.31e-204	0.388219	0.0068445	yes
ENSG00000138772	-1.85363	5.80495	2.44e-294	0.612475	0.000167778	yes
ENSG00000157557	-1.85188	8.36184	0	0.0865017	0.138932	yes
ENSG00000106541	-1.84869	4.87883	6.72e-209	0.492069	0.00119912	yes
ENSG00000143353	-1.84545	5.1598	8.05e-172	0.272294	0.105402	yes
ENSG00000160271	-1.83101	5.96191	0	0.387513	0.019851	yes
ENSG00000111679	-1.83037	5.20893	1.74e-261	0.310639	0.145518	yes
ENSG00000167600	-1.82589	5.20921	3.09e-238	0.742208	0.000167778	yes
ENSG00000092439	-1.82404	7.28505	0	0.233834	0.105642	yes
ENSG00000110925	-1.81742	5.45226	4.45e-209	0.677429	0.000167778	yes
ENSG00000112576	-1.81163	5.56455	0	0.186147	0.0492551	yes
ENSG00000122008	-1.81042	4.89973	1.32e-229	0.620805	0.000167778	yes
ENSG00000124942	-1.81041	9.30423	0	0.657316	0.000167778	yes
ENSG00000197217	-1.8079	6.60671	0	0.673733	0.000167778	yes
ENSG00000139354	-1.8059	5.19626	6.41e-228	0.374054	0.038747	yes
ENSG00000114331	-1.80484	6.4821	0	0.930232	0.000167778	yes
ENSG00000168300	-1.79932	5.07103	1.15e-224	0.499481	0.00540874	yes
ENSG00000159216	-1.79703	5.82742	3.29e-266	0.530277	0.0196496	yes
ENSG00000010322	-1.79497	6.97958	0	0.475802	0.000167778	yes
ENSG00000162378	-1.79017	6.23998	0	0.547127	0.000167778	yes
ENSG00000153179	-1.78727	6.95302	0	0.286955	0.000167778	yes
ENSG00000139613	-1.78493	6.78512	0	0.677635	0.000167778	yes
ENSG00000161714	-1.78448	6.90183	0	0.612791	0.000167778	yes
ENSG00000166444	-1.77985	6.34381	0	0.42996	0.000627231	yes
ENSG00000067066	-1.77598	5.81429	0	0.460942	0.000167778	yes
ENSG00000159267	-1.7717	5.91353	0	0.426705	0.000477867	yes
ENSG00000211455	-1.76847	6.21089	0	0.458143	0.000167778	yes
ENSG00000187079	-1.76712	7.50286	0	0.629861	0.000167778	yes
ENSG00000180776	-1.76616	5.34821	1.51e-232	0.750214	0.000167778	yes
ENSG00000130363	-1.75351	4.90631	1.93e-205	0.302252	0.0914062	yes
ENSG00000065970	-1.74894	5.34056	2.87e-257	0.258803	0.0365153	yes
ENSG00000180008	-1.74452	5.87366	1.27e-227	0.881134	0.000167778	yes
ENSG00000006125	-1.74304	8.87704	0	0.419692	0.000167778	yes
ENSG00000163191	-1.73617	6.22128	1.11e-299	0.744518	0.000167778	yes
ENSG00000123240	-1.73494	6.79289	0	0.227744	0.00119912	yes
ENSG00000198162	-1.73077	6.9525	0	0.909435	0.000167778	yes
ENSG00000164308	-1.72921	6.87671	0	0.362514	0.000167778	yes
ENSG00000001084	-1.72521	8.08449	0	0.118957	0.125316	yes
ENSG00000172828	-1.72141	4.99442	1.12e-222	0.454517	0.000915494	yes
ENSG00000109089	-1.72097	5.04064	2.08e-229	0.476121	0.000167778	yes
ENSG00000078124	-1.72083	5.88276	4.74e-279	0.525364	0.000167778	yes
ENSG00000120756	-1.71711	6.25142	0	0.598778	0.000167778	yes
ENSG00000189143	-1.71381	7.63787	0	0.117564	0.00552635	yes
ENSG00000160691	-1.71231	8.14906	0	0.363536	0.000167778	yes
ENSG00000165169	-1.71227	4.98045	4.08e-211	0.321196	0.00292009	yes
ENSG00000105854	-1.71178	9.74861	0	0.0971658	0.000167778	yes
ENSG00000169241	-1.71129	5.7457	6.82e-264	0.125623	0.184022	yes
ENSG00000136052	-1.70707	4.97918	2.12e-127	0.626955	0.00742436	yes
ENSG00000175662	-1.70082	5.29473	1.7e-212	0.366269	0.0262089	yes
ENSG00000108799	-1.69947	4.71438	3.91e-162	0.816526	0.000772891	yes
ENSG00000031003	-1.69916	5.43091	4.6e-247	0.269098	0.0425095	yes
ENSG00000123836	-1.69904	5.59308	9.52e-263	0.477193	0.00105975	yes
ENSG00000075539	-1.69373	6.06821	5.95e-277	0.912667	0.000167778	yes
ENSG00000196526	-1.69039	5.39753	3.34e-258	0.781939	0.000167778	yes
ENSG00000136051	-1.6888	6.79476	1.95e-224	0.452598	0.000167778	yes
ENSG00000175309	-1.68807	4.81646	2.55e-187	0.429628	0.0456022	yes
ENSG00000197956	-1.68326	7.12854	4.56e-285	0.550315	0.000167778	yes
ENSG00000013561	-1.68109	5.72438	5e-250	0.62987	0.000167778	yes
ENSG00000130827	-1.67914	5.70555	2.13e-289	0.555765	0.0402904	yes
ENSG00000112343	-1.6791	4.98827	7.41e-183	0.567437	0.000167778	yes
ENSG00000163697	-1.67846	6.53319	5.07e-254	1.03883	0.000167778	yes
ENSG00000166387	-1.67798	6.17374	0	0.385364	0.000915494	yes
ENSG00000226479	-1.67529	5.45279	8.84e-265	0.235305	0.0479097	yes
ENSG00000151748	-1.67503	5.6124	9.36e-282	0.26388	0.0716415	yes
ENSG00000144306	-1.6668	4.73389	4.97e-155	0.319595	0.101486	yes
ENSG00000156671	-1.66654	6.11555	0	0.548863	0.000167778	yes
ENSG00000125378	-1.66385	8.71476	0	0.0725856	0.034924	yes
ENSG00000182903	-1.66361	5.21055	8.62e-203	0.285754	0.0688862	yes
ENSG00000198589	-1.66286	7.48112	0	0.615196	0.000167778	yes
ENSG00000237441	-1.66268	6.45799	0	0.170515	0.0770709	yes
ENSG00000164237	-1.66235	6.63735	9.44e-294	0.764829	0.000167778	yes
ENSG00000108375	-1.65895	8.56991	0	0.910791	0.000167778	yes
ENSG00000116128	-1.65791	5.89509	1.24e-294	0.477205	0.000477867	yes
ENSG00000133703	-1.65741	6.62311	0	0.295575	0.000167778	yes
ENSG00000184792	-1.65666	4.79879	5.11e-175	0.286153	0.0988138	yes
ENSG00000061273	-1.65213	6.44316	1.59e-267	0.218892	0.0441552	yes
ENSG00000116539	-1.65149	6.20489	0	0.963651	0.000167778	yes
ENSG00000094916	-1.65052	7.40248	0	0.409216	0.0244518	yes
ENSG00000163848	-1.64998	6.08799	6.96e-274	0.320968	0.147276	yes
ENSG00000177565	-1.64268	7.41293	0	0.205711	0.0273924	yes
ENSG00000131323	-1.63705	6.20152	0	0.486406	0.000167778	yes
ENSG00000023516	-1.63021	6.49554	0	1.02059	0.000167778	yes
ENSG00000175895	-1.63015	5.44688	1.65e-192	0.352213	0.00119912	yes
ENSG00000143126	-1.6301	6.69426	0	0.400394	0.000167778	yes
ENSG00000135083	-1.623	4.98371	3.45e-147	0.347544	0.117656	yes
ENSG00000134698	-1.62247	5.14062	3.27e-185	0.661227	0.151523	yes
ENSG00000112659	-1.62019	5.1974	1.92e-219	0.758806	0.00405336	yes
ENSG00000096433	-1.61933	7.56716	0	0.656098	0.000167778	yes
ENSG00000203879	-1.61871	6.85385	0	0.523609	0.000167778	yes
ENSG00000100320	-1.61623	7.34748	0	0.491684	0.000167778	yes
ENSG00000175265	-1.61534	4.74589	3.47e-175	1.00824	0.000167778	yes
ENSG00000145016	-1.61484	4.86827	5.49e-182	0.966017	0.000167778	yes
ENSG00000108854	-1.61444	6.64777	0	0.951952	0.000167778	yes
ENSG00000021355	-1.60779	7.63041	0	0.163267	0.00380266	yes
ENSG00000102265	-1.60533	6.99303	0	0.924986	0.000167778	yes
ENSG00000043143	-1.59357	5.91816	6.18e-253	0.31201	0.00707254	yes
ENSG00000166479	-1.5919	6.47841	0	0.206782	0.127002	yes
ENSG00000165458	-1.58816	7.28751	0	0.782078	0.000167778	yes
ENSG00000164828	-1.58608	7.65807	0	0.171842	0.17197	yes
ENSG00000116731	-1.5782	5.37957	2.75e-199	0.685898	0.000167778	yes
ENSG00000198363	-1.57808	9.9244	0	0.620356	0.000167778	yes
ENSG00000131437	-1.57326	4.80804	1.5e-120	0.54234	0.0863376	yes
ENSG00000156675	-1.57233	7.1041	0	0.499222	0.000167778	yes
ENSG00000067369	-1.56635	6.46758	0	0.316975	0.000772891	yes
ENSG00000116604	-1.56621	5.33854	5.76e-177	0.4522	0.000627231	yes
ENSG00000166949	-1.55777	7.45888	4.98e-306	0.900117	0.000167778	yes
ENSG00000123636	-1.55708	4.99797	1.24e-184	0.867443	0.000915494	yes
ENSG00000257093	-1.54918	6.02348	3.26e-257	0.277159	0.000167778	yes
ENSG00000046604	-1.54822	8.70002	0	0.475653	0.000167778	yes
ENSG00000145390	-1.54578	5.3953	1.93e-214	0.289961	0.0693853	yes
ENSG00000198169	-1.54249	5.20633	2.72e-153	0.382282	0.0129872	yes
ENSG00000266714	-1.5396	5.07745	1.37e-162	0.729687	0.000167778	yes
ENSG00000089127	-1.53871	4.92989	3.13e-140	0.405069	0.000167778	yes
ENSG00000102034	-1.53671	5.02801	5.22e-146	0.578936	0.000167778	yes
ENSG00000114127	-1.53102	5.58833	4.44e-239	0.452225	0.0383793	yes
ENSG00000052841	-1.5295	7.31269	0	0.322926	0.00187747	yes
ENSG00000164808	-1.52844	5.98046	8.64e-260	0.342043	0.0353816	yes
ENSG00000165868	-1.52649	5.34009	7.75e-193	0.785926	0.000167778	yes
ENSG00000104419	-1.52626	8.34707	0	0.648	0.000167778	yes
ENSG00000198919	-1.52457	5.95259	9.23e-248	0.436281	0.000167778	yes
ENSG00000075151	-1.51902	7.32554	0	0.464214	0.000167778	yes
ENSG00000185591	-1.51695	7.42508	0	0.486867	0.000167778	yes
ENSG00000105887	-1.5167	7.36687	0	0.583639	0.000167778	yes
ENSG00000112851	-1.51051	7.45916	0	0.240574	0.00880833	yes
ENSG00000106692	-1.51025	5.85677	1.83e-223	0.356482	0.00540874	yes
ENSG00000124201	-1.50904	6.24312	4.46e-278	0.90226	0.000167778	yes
ENSG00000174839	-1.50776	5.31229	1.13e-200	0.5014	0.0199586	yes
ENSG00000188157	-1.50583	9.50285	0	0.354485	0.000167778	yes
ENSG00000132424	-1.50502	6.94769	2.66e-253	0.333609	0.000167778	yes
ENSG00000169905	-1.50367	7.4311	0	0.517869	0.000167778	yes
ENSG00000150938	-1.50294	8.86182	0	0.556319	0.000167778	yes
ENSG00000145022	-1.49907	5.24366	7.11e-188	0.418242	0.000167778	yes
ENSG00000114439	-1.49741	6.57053	2.44e-258	0.755652	0.000167778	yes
ENSG00000173889	-1.49688	4.5823	2.45e-127	1.45507	0.000167778	yes
ENSG00000157600	-1.49032	5.78405	2.86e-232	0.263368	0.0764832	yes
ENSG00000106723	-1.48634	7.17211	0	0.354153	0.000167778	yes
ENSG00000164323	-1.48126	7.80785	0	0.648337	0.000167778	yes
ENSG00000179912	-1.48079	5.15199	1.83e-150	1.23309	0.000167778	yes
ENSG00000140474	-1.47965	5.54876	1.94e-209	0.430108	0.000167778	yes
ENSG00000111540	-1.47926	4.96071	1.1e-131	0.568774	0.000167778	yes
ENSG00000204130	-1.47024	4.82816	3.68e-136	0.541113	0.00789425	yes
ENSG00000186815	-1.467	6.75508	1.07e-191	0.728884	0.000167778	yes
ENSG00000107819	-1.46604	6.07079	1.27e-115	0.570743	0.000167778	yes
ENSG00000156030	-1.46329	5.85279	1.51e-162	0.42935	0.000167778	yes
ENSG00000126705	-1.46022	5.36253	1.23e-166	0.358773	0.00355294	yes
ENSG00000183309	-1.45966	4.96	2.82e-160	0.5648	0.000167778	yes
ENSG00000196950	-1.45904	6.09862	2.78e-253	0.804783	0.000167778	yes
ENSG00000196670	-1.45824	5.06214	1.58e-160	0.431625	0.0592139	yes
ENSG00000028203	-1.45605	6.78846	1.87e-296	0.11604	0.164961	yes
ENSG00000055609	-1.45447	6.14411	9.44e-274	0.682671	0.000167778	yes
ENSG00000115641	-1.4525	5.95521	5.36e-229	0.680683	0.000167778	yes
ENSG00000155090	-1.45171	6.13607	4.52e-277	0.669597	0.000167778	yes
ENSG00000089916	-1.44948	5.89141	5.91e-215	1.09793	0.000167778	yes
ENSG00000221890	-1.44803	7.08288	0	0.337843	0.000167778	yes
ENSG00000148660	-1.44801	5.694	5.04e-203	0.327972	0.000325249	yes
ENSG00000141258	-1.44682	6.51709	6.8e-237	0.454263	0.000167778	yes
ENSG00000138468	-1.44618	4.62519	3.7e-127	0.70704	0.000167778	yes
ENSG00000107771	-1.44437	5.93866	1.09e-213	0.524574	0.000167778	yes
ENSG00000162601	-1.44129	5.83938	4.37e-214	1.24837	0.000167778	yes
ENSG00000113369	-1.44054	4.69537	3.74e-119	0.600032	0.00405336	yes
ENSG00000130589	-1.43455	5.76728	2.11e-203	0.709838	0.000167778	yes
ENSG00000196712	-1.4323	7.20982	0	0.282306	0.0997806	yes
ENSG00000110395	-1.43189	6.32613	3.47e-253	0.982745	0.000167778	yes
ENSG00000169057	-1.43158	6.21783	1.06e-274	0.331743	0.00380266	yes
ENSG00000155850	-1.43086	5.67859	3.66e-203	0.478392	0.000167778	yes
ENSG00000054690	-1.43007	4.89421	4.91e-143	0.539205	0.0321205	yes
ENSG00000157107	-1.42731	5.13149	9.66e-168	1.14524	0.000167778	yes
ENSG00000040933	-1.42586	5.65092	3.5e-198	0.693972	0.000167778	yes
ENSG00000067177	-1.42464	5.1881	6.75e-168	0.32896	0.000167778	yes
ENSG00000177606	-1.42318	6.73092	1.02e-279	0.382841	0.000167778	yes
ENSG00000110315	-1.42172	6.3706	5.61e-288	0.319567	0.000772891	yes
ENSG00000177034	-1.41512	4.72062	2.04e-122	0.93423	0.000167778	yes
ENSG00000203668	-1.41489	6.59748	8.37e-236	0.419361	0.000167778	yes
ENSG00000139324	-1.41461	6.15009	1.35e-264	0.672091	0.000167778	yes
ENSG00000163840	-1.4133	6.09149	5.62e-235	0.73977	0.000167778	yes
ENSG00000100354	-1.41269	5.86206	2.14e-180	0.528043	0.000167778	yes
ENSG00000183723	-1.41039	7.54382	0	0.467227	0.000167778	yes
ENSG00000215114	-1.40985	5.87674	1.61e-202	0.543016	0.000167778	yes
ENSG00000135164	-1.4057	5.80467	3.81e-176	0.796002	0.00800907	yes
ENSG00000174606	-1.4021	5.47869	2.11e-190	0.711906	0.000167778	yes
ENSG00000160796	-1.40028	6.27147	2.2e-264	0.728719	0.000167778	yes
ENSG00000099785	-1.39808	4.81353	3e-112	0.357547	0.00589162	yes
ENSG00000173821	-1.39582	7.3786	0	0.642831	0.000167778	yes
ENSG00000117036	-1.39514	5.26148	4.9e-150	0.349741	0.000772891	yes
ENSG00000126821	-1.39432	5.64986	2.28e-152	0.162112	0.0253012	yes
ENSG00000101745	-1.39285	5.97209	1.41e-233	0.742305	0.00960909	yes
ENSG00000205744	-1.39175	5.02867	1.16e-127	0.23481	0.106313	yes
ENSG00000166888	-1.39099	7.57472	0	0.17035	0.107732	yes
ENSG00000058063	-1.39061	5.86154	6.78e-209	0.675267	0.000167778	yes
ENSG00000142188	-1.38613	6.00315	6.26e-233	0.214731	0.0135436	yes
ENSG00000124593	-1.38354	4.45112	4.56e-99	0.295072	0.0555816	yes
ENSG00000148634	-1.38179	5.94789	7.56e-198	0.356479	0.000167778	yes
ENSG00000128159	-1.38081	5.88816	1.78e-194	0.597468	0.000167778	yes
ENSG00000148737	-1.38056	6.17718	1.26e-200	0.642738	0.000167778	yes
ENSG00000198198	-1.38025	4.82558	1.15e-92	1.03559	0.000167778	yes
ENSG00000040341	-1.37997	6.04785	2.61e-239	0.495345	0.000167778	yes
ENSG00000120549	-1.37841	6.65982	9.91e-118	0.5839	0.000167778	yes
ENSG00000081177	-1.37571	5.54075	2.16e-169	0.210724	0.0183802	yes
ENSG00000163291	-1.3754	5.48284	1.26e-158	0.442412	0.000167778	yes
ENSG00000136878	-1.37457	4.55134	2.73e-102	0.247457	0.143359	yes
ENSG00000135049	-1.37399	5.92529	1.78e-216	0.291281	0.000915494	yes
ENSG00000106683	-1.3695	6.41267	3.3e-239	0.304667	0.000167778	yes
ENSG00000213463	-1.3684	4.70965	1.28e-120	0.647743	0.000167778	yes
ENSG00000113391	-1.36712	4.8332	1.73e-130	0.419778	0.0392256	yes
ENSG00000132294	-1.36611	7.08476	0	0.365703	0.000167778	yes
ENSG00000077454	-1.36541	5.46313	9.96e-166	0.807133	0.000167778	yes
ENSG00000107560	-1.36296	4.92544	1.98e-131	0.848635	0.000167778	yes
ENSG00000157483	-1.36219	6.64768	8.67e-184	0.951502	0.000167778	yes
ENSG00000189180	-1.36126	5.99215	5.98e-204	0.543488	0.000167778	yes
ENSG00000141425	-1.35732	7.6132	0	0.436516	0.000167778	yes
ENSG00000184205	-1.35686	5.53987	8.12e-179	0.56926	0.000167778	yes
ENSG00000183354	-1.35663	5.1586	3.14e-150	0.845037	0.000167778	yes
ENSG00000084676	-1.35614	5.72652	6.73e-193	0.750613	0.000167778	yes
ENSG00000103888	-1.35471	7.95916	0	0.974918	0.000167778	yes
ENSG00000135596	-1.35389	5.46145	1.09e-140	1.11533	0.000167778	yes
ENSG00000134287	-1.35304	8.16728	0	0.309625	0.000167778	yes
ENSG00000198728	-1.34803	6.17375	7.43e-226	0.315211	0.000167778	yes
ENSG00000138688	-1.34631	6.5534	1.84e-271	0.473236	0.000167778	yes
ENSG00000112033	-1.34356	6.06597	9.49e-191	0.445763	0.000167778	yes
ENSG00000147526	-1.34355	8.14716	0	0.365163	0.000167778	yes
ENSG00000110274	-1.3433	5.45559	1.94e-175	0.381428	0.0356778	yes
ENSG00000065457	-1.34295	5.15396	3.89e-127	0.354441	0.0098376	yes
ENSG00000169499	-1.34106	5.46476	3.37e-166	0.685856	0.000167778	yes
ENSG00000099994	-1.34064	6.55817	3.62e-200	0.784533	0.000167778	yes
ENSG00000155366	-1.33962	6.71422	2.33e-283	0.342916	0.000167778	yes
ENSG00000117475	-1.33812	4.90523	4.35e-123	0.391191	0.0127653	yes
ENSG00000138434	-1.33231	7.8347	0	0.44126	0.000167778	yes
ENSG00000110237	-1.33173	6.24755	3.47e-141	0.546099	0.000167778	yes
ENSG00000077150	-1.33157	5.89056	1.28e-201	0.135609	0.154304	yes
ENSG00000100330	-1.33154	6.25369	1.46e-242	0.374901	0.000477867	yes
ENSG00000139697	-1.33119	7.34838	6.18e-300	0.333453	0.000167778	yes
ENSG00000176014	-1.33056	6.17231	1.19e-236	0.28071	0.00292009	yes
ENSG00000183530	-1.3298	6.29924	1.27e-247	0.33034	0.00405336	yes
ENSG00000159023	-1.32921	7.67533	0	0.415549	0.000167778	yes
ENSG00000138834	-1.32781	6.05687	5.44e-218	1.62014	0.000167778	yes
ENSG00000122042	-1.3273	6.06085	5.24e-151	0.170674	0.0036785	yes
ENSG00000197045	-1.32676	7.49728	0	0.257868	0.0792924	yes
ENSG00000217128	-1.32401	5.72555	2.03e-188	0.644969	0.000167778	yes
ENSG00000164932	-1.32382	4.68339	6.33e-110	0.617304	0.000167778	yes
ENSG00000160959	-1.32295	4.73933	1.07e-118	0.35882	0.0392256	yes
ENSG00000139718	-1.32221	6.03984	1.31e-114	0.396126	0.000167778	yes
ENSG00000081087	-1.32165	6.03392	9.47e-147	0.386999	0.000627231	yes
ENSG00000158290	-1.32128	7.61861	0	0.202518	0.000167778	yes
ENSG00000123552	-1.31971	4.48329	3.83e-93	0.715869	0.00589162	yes
ENSG00000123091	-1.31857	7.06716	1.38e-266	0.303398	0.00430361	yes
ENSG00000139826	-1.31616	5.58916	2.29e-168	0.219288	0.00174604	yes
ENSG00000197879	-1.31578	8.07327	3.29e-307	0.451194	0.000167778	yes
ENSG00000105983	-1.31531	6.99919	4.45e-222	0.374862	0.000167778	yes
ENSG00000162819	-1.31459	6.09345	7.7e-221	0.263382	0.0289708	yes
ENSG00000111271	-1.31363	5.21276	1.03e-132	0.303509	0.180852	yes
ENSG00000122512	-1.31131	4.48696	3.12e-85	0.480861	0.0117641	yes
ENSG00000080200	-1.31125	4.91967	1.84e-116	0.153306	0.190885	yes
ENSG00000178209	-1.31063	8.06631	0	0.863508	0.000167778	yes
ENSG00000168283	-1.31052	6.23971	3.55e-186	0.231677	0.174859	yes
ENSG00000175592	-1.31047	5.0463	5.13e-112	0.670107	0.000167778	yes
ENSG00000001629	-1.30954	6.49678	5.34e-249	0.900392	0.000167778	yes
ENSG00000105429	-1.30893	7.05441	0	0.16888	0.0338706	yes
ENSG00000117676	-1.30824	6.87264	1.37e-286	0.129233	0.0268357	yes
ENSG00000198752	-1.30586	7.28991	0	0.49617	0.000167778	yes
ENSG00000099904	-1.30232	5.75263	1.04e-131	0.645095	0.000167778	yes
ENSG00000152520	-1.30194	5.84349	5.42e-171	0.306356	0.000167778	yes
ENSG00000152409	-1.30134	5.50577	1.07e-163	0.504933	0.0513929	yes
ENSG00000095564	-1.29871	6.44794	3.64e-225	0.772158	0.000167778	yes
ENSG00000134909	-1.29819	5.89399	8.17e-132	1.04813	0.000167778	yes
ENSG00000198160	-1.2979	6.32005	8.26e-234	0.463678	0.000167778	yes
ENSG00000019144	-1.29629	5.7376	8.57e-187	0.36935	0.0598081	yes
ENSG00000132623	-1.29604	4.82956	4.07e-113	0.765935	0.000167778	yes
ENSG00000158863	-1.29087	4.97025	3.71e-116	0.538442	0.000772891	yes
ENSG00000183856	-1.28926	5.77541	6.94e-188	0.65826	0.000167778	yes
ENSG00000166881	-1.28767	6.31859	1.58e-162	0.190114	0.0068445	yes
ENSG00000112079	-1.28726	6.68211	1.29e-266	0.200457	0.000167778	yes
ENSG00000162772	-1.28628	4.38842	9.08e-82	0.241856	0.190265	yes
ENSG00000129219	-1.286	5.50354	1.46e-118	0.515932	0.000167778	yes
ENSG00000173442	-1.28485	6.07656	8.49e-187	0.163012	0.132557	yes
ENSG00000177613	-1.28293	4.84766	6.63e-104	0.286594	0.0270156	yes
ENSG00000180917	-1.28236	5.75091	3.71e-163	0.530341	0.000167778	yes
ENSG00000184203	-1.28047	6.70644	7.57e-251	0.408382	0.000167778	yes
ENSG00000113318	-1.27919	5.43707	4.26e-99	0.248564	0.075109	yes
ENSG00000173542	-1.27917	5.61871	1.27e-157	0.783662	0.000167778	yes
ENSG00000204217	-1.27309	6.48319	2.04e-199	0.855159	0.000167778	yes
ENSG00000143303	-1.27202	5.00824	6.53e-83	0.285468	0.0350185	yes
ENSG00000087095	-1.27011	5.38594	1.71e-145	0.357627	0.000167778	yes
ENSG00000119729	-1.26872	5.4158	6.74e-131	0.384482	0.00994693	yes
ENSG00000163320	-1.26764	7.08771	6.62e-288	0.342934	0.000167778	yes
ENSG00000099875	-1.26689	7.57694	1.06e-181	0.125379	0.115647	yes
ENSG00000101888	-1.26603	5.04816	2.18e-120	0.216024	0.142961	yes
ENSG00000101752	-1.26454	7.15299	7.9e-269	0.68358	0.000167778	yes
ENSG00000094975	-1.26276	6.89481	1.87e-178	0.389786	0.000167778	yes
ENSG00000154447	-1.26253	5.40578	1.32e-81	1.24208	0.000167778	yes
ENSG00000085365	-1.26106	6.22069	5.59e-181	0.309405	0.00552635	yes
ENSG00000183762	-1.25894	7.14203	1.23e-180	0.446586	0.000167778	yes
ENSG00000169118	-1.25827	5.2647	4.77e-128	0.799133	0.000167778	yes
ENSG00000236287	-1.25787	5.70712	3.08e-166	0.479138	0.000167778	yes
ENSG00000144746	-1.25782	6.72756	4.75e-233	0.105443	0.0427824	yes
ENSG00000069966	-1.25702	4.93493	6.79e-116	0.143119	0.191303	yes
ENSG00000117758	-1.25466	5.63832	2.87e-149	0.306085	0.000325249	yes
ENSG00000144724	-1.24947	7.14286	1.79e-218	0.21595	0.000627231	yes
ENSG00000064726	-1.24935	7.31568	3.85e-274	0.0751986	0.171167	yes
ENSG00000141905	-1.24665	6.45313	5.87e-196	0.162604	0.0862625	yes
ENSG00000158470	-1.24578	7.59439	3.46e-286	0.422412	0.000167778	yes
ENSG00000132024	-1.24415	5.70609	5.19e-162	0.370544	0.000167778	yes
ENSG00000171163	-1.24391	4.85903	1.04e-97	0.635879	0.000167778	yes
ENSG00000115415	-1.24131	8.1288	0	0.214357	0.000167778	yes
ENSG00000113971	-1.24103	4.58059	1.14e-87	0.500373	0.0353816	yes
ENSG00000196323	-1.24082	6.44413	8.78e-139	0.427859	0.00226894	yes
ENSG00000113522	-1.24039	7.21516	3.84e-270	0.6188	0.000167778	yes
ENSG00000126775	-1.23876	5.34445	1.49e-88	0.217751	0.00200802	yes
ENSG00000126858	-1.23799	6.15615	2.25e-191	0.181415	0.0222174	yes
ENSG00000156171	-1.23764	5.90787	4.54e-169	0.265272	0.000477867	yes
ENSG00000163013	-1.23706	5.27335	8.92e-84	0.453946	0.000167778	yes
ENSG00000113758	-1.2368	7.35361	0	0.450391	0.000167778	yes
ENSG00000163346	-1.23679	6.78143	1.4e-241	0.238752	0.000167778	yes
ENSG00000099331	-1.2348	6.49471	7.76e-201	0.400293	0.00200802	yes
ENSG00000100523	-1.23433	4.83175	6.34e-109	0.55832	0.000167778	yes
ENSG00000006459	-1.22675	6.51796	3.42e-178	0.923469	0.000167778	yes
ENSG00000111331	-1.22551	6.39715	5.32e-217	0.185855	0.0488183	yes
ENSG00000112367	-1.22434	4.72415	6.45e-98	0.341049	0.0361561	yes
ENSG00000134852	-1.22332	5.82688	2.91e-138	0.991316	0.000167778	yes
ENSG00000151835	-1.22297	6.27213	6.56e-192	0.84062	0.000167778	yes
ENSG00000143457	-1.22003	5.60559	6.78e-157	0.335466	0.000167778	yes
ENSG00000196865	-1.21857	5.50073	1.28e-140	0.437534	0.06644	yes
ENSG00000138594	-1.21356	6.60836	8.26e-178	0.479076	0.000167778	yes
ENSG00000136021	-1.21288	6.61692	5.67e-230	0.49439	0.000167778	yes
ENSG00000134709	-1.21211	6.96269	1.43e-237	0.391555	0.000167778	yes
ENSG00000163281	-1.21129	4.56277	5.84e-74	0.238142	0.164577	yes
ENSG00000163635	-1.21129	5.31143	1.2e-95	0.879707	0.000167778	yes
ENSG00000166128	-1.21062	5.16526	1.99e-94	0.726681	0.000167778	yes
ENSG00000127980	-1.20578	5.43931	1.08e-115	0.47092	0.000477867	yes
ENSG00000070018	-1.20523	7.15512	2.25e-279	0.346749	0.0113028	yes
ENSG00000133131	-1.20403	6.56789	7.64e-189	0.569997	0.000167778	yes
ENSG00000105778	-1.20394	7.13542	2.91e-288	0.523876	0.000167778	yes
ENSG00000153029	-1.20323	4.51297	5.6e-86	1.31774	0.000167778	yes
ENSG00000139517	-1.20301	5.74053	9.84e-134	0.469328	0.000167778	yes
ENSG00000160445	-1.20101	6.04612	1.81e-82	0.35633	0.000167778	yes
ENSG00000166225	-1.19926	5.28841	7.59e-115	0.619835	0.00304667	yes
ENSG00000142867	-1.19744	5.14643	4.58e-121	0.165247	0.0982869	yes
ENSG00000130962	-1.19618	4.99179	3.15e-100	0.710133	0.000167778	yes
ENSG00000181104	-1.19449	5.86036	8.17e-103	0.559495	0.000167778	yes
ENSG00000102471	-1.19032	6.46139	5.67e-179	0.143287	0.0409508	yes
ENSG00000114857	-1.18921	6.82935	3.89e-244	1.01143	0.000167778	yes
ENSG00000172888	-1.18823	5.1438	2.41e-99	0.894892	0.000167778	yes
ENSG00000158158	-1.18648	5.93424	1.32e-164	0.314374	0.000325249	yes
ENSG00000114770	-1.18591	5.86546	4.46e-113	0.416958	0.000167778	yes
ENSG00000064932	-1.18559	6.15707	3.87e-161	0.339367	0.00812354	yes
ENSG00000129292	-1.18472	5.84532	1.63e-152	0.16353	0.176336	yes
ENSG00000118496	-1.18399	5.73179	6.7e-153	0.29464	0.000167778	yes
ENSG00000111670	-1.18398	6.72182	6.26e-128	0.45608	0.000167778	yes
ENSG00000188994	-1.18304	5.6892	1.22e-153	0.587332	0.0230204	yes
ENSG00000125505	-1.18276	6.98347	3.57e-165	0.245614	0.00648894	yes
ENSG00000006453	-1.18075	6.54121	9.55e-151	0.560806	0.000167778	yes
ENSG00000147459	-1.18025	6.4762	1.72e-172	0.827371	0.000167778	yes
ENSG00000135916	-1.17924	8.34333	4.64e-275	0.051286	0.175226	yes
ENSG00000166398	-1.17919	5.74554	7.78e-139	0.464486	0.000167778	yes
ENSG00000143157	-1.17902	6.58567	5.32e-201	0.302683	0.000167778	yes
ENSG00000135269	-1.17839	6.38945	4.14e-173	0.346931	0.000167778	yes
ENSG00000139433	-1.17709	5.44351	4.08e-116	0.107037	0.18706	yes
ENSG00000144791	-1.17546	5.93493	1.85e-150	1.11802	0.000167778	yes
ENSG00000169641	-1.17451	6.50326	8.09e-201	0.966367	0.000167778	yes
ENSG00000244754	-1.17301	6.42767	9.85e-169	0.416059	0.00648894	yes
ENSG00000173801	-1.17138	7.79166	1.74e-294	0.424207	0.000167778	yes
ENSG00000102781	-1.17076	4.96993	4.82e-100	0.541637	0.00265694	yes
ENSG00000179152	-1.17043	5.79429	4.16e-128	0.173184	0.0655772	yes
ENSG00000170776	-1.16894	5.97533	8.08e-120	0.828293	0.000167778	yes
ENSG00000105953	-1.16885	7.28727	4.12e-285	0.228998	0.000167778	yes
ENSG00000140464	-1.16854	5.37278	4.89e-114	0.367461	0.000167778	yes
ENSG00000114554	-1.16642	7.3109	1.88e-211	0.198924	0.0789128	yes
ENSG00000048405	-1.16636	5.01533	6.72e-95	0.332433	0.023929	yes
ENSG00000095951	-1.16627	4.70455	8.61e-74	0.308883	0.1634	yes
ENSG00000177683	-1.16598	4.83792	2.34e-96	0.407484	0.00119912	yes
ENSG00000108406	-1.16576	6.53084	5.83e-130	0.20065	0.0068445	yes
ENSG00000048140	-1.16428	5.91335	5.45e-163	0.149475	0.0739057	yes
ENSG00000185658	-1.16406	6.31837	5.11e-163	0.472396	0.000167778	yes
ENSG00000137504	-1.16396	6.21905	4.82e-184	0.551001	0.000167778	yes
ENSG00000150347	-1.16377	6.30809	2.27e-161	0.550329	0.000167778	yes
ENSG00000105186	-1.16299	6.51733	1.36e-176	0.192258	0.00766594	yes
ENSG00000075391	-1.16192	5.16438	4.51e-114	1.06109	0.000167778	yes
ENSG00000085998	-1.16138	6.99323	2.62e-216	0.0974931	0.0584086	yes
ENSG00000162923	-1.16107	7.70608	1.46e-257	0.337507	0.000167778	yes
ENSG00000135423	-1.1548	4.93184	6.42e-92	0.669658	0.000167778	yes
ENSG00000151239	-1.15265	6.17715	5.02e-177	0.223072	0.000477867	yes
ENSG00000180921	-1.15192	6.60092	1.55e-191	0.304314	0.000167778	yes
ENSG00000117625	-1.15038	5.22907	3.53e-102	0.289836	0.0545776	yes
ENSG00000115020	-1.14896	6.80234	9.01e-152	0.767745	0.000167778	yes
ENSG00000164855	-1.14895	5.66623	6.24e-97	0.35954	0.0110721	yes
ENSG00000083799	-1.14702	5.33337	3.44e-82	0.286329	0.0132103	yes
ENSG00000116903	-1.14658	4.68578	1.88e-85	0.449134	0.000167778	yes
ENSG00000100207	-1.14535	6.98658	1.9e-225	0.202549	0.0408551	yes
ENSG00000122966	-1.1451	5.96734	8.68e-118	0.40633	0.00380266	yes
ENSG00000084444	-1.14406	4.87109	4.83e-85	0.202513	0.120249	yes
ENSG00000119242	-1.14261	5.07163	7.26e-93	0.171544	0.193636	yes
ENSG00000106070	-1.14257	5.78648	5.99e-147	1.03579	0.000167778	yes
ENSG00000178691	-1.14243	6.83429	9.28e-185	0.190762	0.0237286	yes
ENSG00000231925	-1.14103	7.94284	1.22e-147	0.164325	0.000167778	yes
ENSG00000183323	-1.13993	4.71951	1.2e-60	0.791455	0.000167778	yes
ENSG00000145214	-1.13939	4.89039	5.66e-82	0.492823	0.000477867	yes
ENSG00000131746	-1.13933	6.86381	7.18e-165	1.36592	0.000167778	yes
ENSG00000136754	-1.13933	6.43608	1.29e-163	0.366103	0.000167778	yes
ENSG00000033627	-1.13833	6.58921	1.02e-178	0.383287	0.000167778	yes
ENSG00000221914	-1.13728	6.85551	5.23e-224	0.220075	0.000167778	yes
ENSG00000213923	-1.13632	7.2874	3.96e-251	0.216902	0.00187747	yes
ENSG00000078246	-1.13452	5.67006	7.94e-137	0.183243	0.105014	yes
ENSG00000100815	-1.1338	6.50931	3.8e-152	0.396194	0.00317868	yes
ENSG00000011114	-1.13351	6.19443	1.99e-148	0.493062	0.000167778	yes
ENSG00000076685	-1.13135	7.53838	1.96e-170	0.478541	0.000167778	yes
ENSG00000152223	-1.13016	5.45017	6.79e-109	0.341123	0.0422471	yes
ENSG00000162688	-1.12913	6.29807	5.72e-115	0.424342	0.000167778	yes
ENSG00000138459	-1.12537	5.69895	9.7e-132	0.27367	0.0598081	yes
ENSG00000101782	-1.12464	6.63668	2.4e-164	0.142202	0.0598081	yes
ENSG00000157800	-1.12428	5.91886	4.97e-87	0.32872	0.000167778	yes
ENSG00000138448	-1.12408	8.79887	0	1.22581	0.000167778	yes
ENSG00000178904	-1.12317	6.0292	5.83e-117	0.477922	0.000167778	yes
ENSG00000107863	-1.12189	6.15924	2.94e-130	0.678328	0.000167778	yes
ENSG00000160410	-1.11897	6.20386	1.23e-84	0.296334	0.00516747	yes
ENSG00000165476	-1.11521	6.57429	2.01e-142	0.306478	0.000167778	yes
ENSG00000139496	-1.11484	7.0965	1.56e-222	0.467233	0.000167778	yes
ENSG00000055332	-1.11446	7.07023	8.9e-241	0.451561	0.000167778	yes
ENSG00000164574	-1.11293	6.6596	1.19e-200	0.783744	0.000167778	yes
ENSG00000132793	-1.1128	4.98566	2.57e-72	1.3513	0.000167778	yes
ENSG00000197056	-1.11231	4.80692	1.12e-78	0.779952	0.000167778	yes
ENSG00000096872	-1.11081	4.7366	1.2e-83	0.190506	0.0927104	yes
ENSG00000084093	-1.10833	6.4548	9.79e-184	0.464233	0.000167778	yes
ENSG00000106771	-1.10729	8.26236	1.64e-252	0.364161	0.000167778	yes
ENSG00000151176	-1.10537	6.1155	4e-159	0.927357	0.000167778	yes
ENSG00000072364	-1.10426	7.45666	4.69e-169	0.948964	0.000167778	yes
ENSG00000174151	-1.10425	4.51477	9.25e-71	0.695737	0.00119912	yes
ENSG00000163659	-1.10421	5.63953	2.36e-118	0.228113	0.0617909	yes
ENSG00000198730	-1.10335	7.07138	7.08e-237	0.183024	0.000167778	yes
ENSG00000131263	-1.10167	6.27183	8.33e-169	0.464111	0.000167778	yes
ENSG00000111785	-1.09951	4.56188	6.81e-73	0.332056	0.15032	yes
ENSG00000197381	-1.09883	5.24852	5.87e-100	0.699741	0.000167778	yes
ENSG00000121310	-1.09626	5.29787	1.42e-100	0.238115	0.038185	yes
ENSG00000119314	-1.09545	8.3264	0	0.702576	0.000167778	yes
ENSG00000141503	-1.09487	7.35881	3.69e-203	0.665862	0.000167778	yes
ENSG00000235162	-1.09439	5.81118	1.62e-120	0.696751	0.000167778	yes
ENSG00000165533	-1.09407	4.90666	2.64e-69	0.510965	0.00380266	yes
ENSG00000136874	-1.09395	5.23927	9.98e-104	0.503008	0.000167778	yes
ENSG00000143390	-1.09295	6.29005	1.27e-146	0.440553	0.000167778	yes
ENSG00000110422	-1.08867	6.83928	3.51e-201	0.904206	0.000167778	yes
ENSG00000048828	-1.08662	8.11006	2.5e-167	0.229122	0.000167778	yes
ENSG00000186806	-1.08462	4.8959	7.58e-72	0.248768	0.0143053	yes
ENSG00000105223	-1.08001	7.14201	1.18e-232	0.238763	0.000167778	yes
ENSG00000110090	-1.07987	6.80319	3.84e-137	0.716082	0.000167778	yes
ENSG00000029153	-1.07834	5.83162	3.2e-118	0.451818	0.000167778	yes
ENSG00000152242	-1.07723	5.43138	1.04e-63	0.446253	0.00707254	yes
ENSG00000133858	-1.07496	5.6354	6.73e-67	0.676721	0.000167778	yes
ENSG00000029364	-1.07486	7.52065	2.44e-256	0.119678	0.0351036	yes
ENSG00000140199	-1.07335	4.96926	1.18e-71	1.14355	0.000167778	yes
ENSG00000130695	-1.07201	6.10267	5.77e-134	0.15793	0.0370783	yes
ENSG00000147475	-1.07194	7.08087	1.88e-225	0.621211	0.000167778	yes
ENSG00000140463	-1.07133	4.3254	9.87e-45	0.439753	0.0107273	yes
ENSG00000082701	-1.0709	7.17619	1.17e-173	0.42314	0.000167778	yes
ENSG00000151012	-1.06987	6.86823	2.74e-179	0.0978808	0.164711	yes
ENSG00000174233	-1.06853	6.08389	5.64e-149	0.456403	0.000167778	yes
ENSG00000167904	-1.0661	5.04094	2.4e-87	0.367149	0.000477867	yes
ENSG00000135919	-1.06491	7.06915	6.51e-134	1.39916	0.000167778	yes
ENSG00000189339	-1.06462	6.23022	2.24e-142	0.534919	0.000167778	yes
ENSG00000158615	-1.06378	7.10204	3.45e-206	0.0970477	0.0377808	yes
ENSG00000174307	-1.06319	6.41321	6.21e-99	0.33278	0.000167778	yes
ENSG00000176994	-1.0628	4.79984	2.68e-76	0.870924	0.000167778	yes
ENSG00000171621	-1.06257	4.68297	6.66e-75	0.398472	0.0609645	yes
ENSG00000156931	-1.06254	5.55755	3.98e-99	0.426938	0.0604929	yes
ENSG00000059122	-1.06249	5.82703	4.39e-123	0.320912	0.00147557	yes
ENSG00000160588	-1.06224	5.15916	1.19e-87	0.460782	0.000167778	yes
ENSG00000147592	-1.06223	4.71948	4.89e-76	0.491945	0.000167778	yes
ENSG00000146676	-1.06169	6.21154	2.28e-156	0.296964	0.000167778	yes
ENSG00000120709	-1.05931	6.62769	6.65e-183	0.144368	0.00516747	yes
ENSG00000131558	-1.05827	6.62216	5.83e-184	0.526948	0.000167778	yes
ENSG00000173166	-1.05804	5.82012	9.79e-132	0.790486	0.000167778	yes
ENSG00000072778	-1.05782	8.47236	1.3e-245	0.327814	0.000167778	yes
ENSG00000111676	-1.05627	7.28255	7.44e-193	0.427677	0.000167778	yes
ENSG00000131626	-1.05457	6.87745	1.66e-189	0.299107	0.000325249	yes
ENSG00000146842	-1.0536	5.2911	2.55e-81	0.348014	0.000167778	yes
ENSG00000132256	-1.05306	5.29319	2.34e-93	0.76443	0.000167778	yes
ENSG00000156162	-1.05291	5.60156	1.32e-111	0.778864	0.000167778	yes
ENSG00000064607	-1.05049	6.71123	1.54e-151	0.285717	0.024029	yes
ENSG00000139722	-1.04976	5.26066	1.46e-94	0.25304	0.00161175	yes
ENSG00000137693	-1.04973	8.61297	1.04e-305	0.65865	0.000167778	yes
ENSG00000118058	-1.04821	6.83208	1.94e-182	0.522144	0.00417877	yes
ENSG00000092820	-1.04787	8.50773	2.51e-246	0.125974	0.000167778	yes
ENSG00000124788	-1.04782	6.26402	5.26e-119	0.620744	0.000167778	yes
ENSG00000020577	-1.04623	5.85045	8.03e-97	1.05339	0.000167778	yes
ENSG00000134884	-1.04616	6.63072	1.49e-160	0.457858	0.00119912	yes
ENSG00000173517	-1.04612	5.43377	3.76e-81	1.42745	0.000167778	yes
ENSG00000137831	-1.04531	6.24784	2.9e-142	0.389012	0.000167778	yes
ENSG00000167202	-1.04444	5.89732	1.22e-111	1.0333	0.000167778	yes
ENSG00000173064	-1.04436	5.68077	7.8e-114	0.553419	0.0584878	yes
ENSG00000108510	-1.04377	7.27941	1.32e-163	0.716076	0.000167778	yes
ENSG00000148358	-1.04257	7.81038	6.34e-219	0.167184	0.000167778	yes
ENSG00000142798	-1.0418	8.06246	8.67e-293	0.94875	0.000167778	yes
ENSG00000186532	-1.04178	4.52826	6.66e-62	0.473762	0.00648894	yes
ENSG00000143376	-1.0416	6.15745	1.16e-140	0.47214	0.000167778	yes
ENSG00000119801	-1.04051	6.32356	3.15e-130	0.212026	0.000167778	yes
ENSG00000119509	-1.03629	4.84798	4.53e-73	0.591117	0.000167778	yes
ENSG00000084731	-1.03577	5.42254	3.14e-93	0.720503	0.000167778	yes
ENSG00000159459	-1.0345	5.65988	2.53e-105	0.618813	0.000167778	yes
ENSG00000134324	-1.03366	5.45159	1.37e-104	0.557621	0.034043	yes
ENSG00000221978	-1.03349	7.45683	7.31e-202	0.971315	0.000167778	yes
ENSG00000119401	-1.03257	5.13114	1.85e-71	0.279169	0.000325249	yes
ENSG00000123908	-1.03154	4.67816	4.94e-67	1.23363	0.000167778	yes
ENSG00000047346	-1.02983	4.67207	1.79e-71	0.51882	0.00707254	yes
ENSG00000167632	-1.02969	4.79135	5.94e-60	0.897369	0.000167778	yes
ENSG00000085224	-1.02759	6.79693	3.66e-184	0.729566	0.000167778	yes
ENSG00000108256	-1.02725	7.38935	1e-202	0.7059	0.000167778	yes
ENSG00000168615	-1.02693	8.8081	2.4e-297	0.446577	0.000167778	yes
ENSG00000124120	-1.02622	6.45455	4.15e-123	0.687547	0.000167778	yes
ENSG00000181904	-1.02518	6.72481	3.68e-157	0.581118	0.000167778	yes
ENSG00000178761	-1.02403	5.54232	1.51e-86	0.277568	0.0111867	yes
ENSG00000172081	-1.02333	5.57903	1.12e-101	0.127542	0.155343	yes
ENSG00000123575	-1.02042	6.69768	5.8e-146	0.31435	0.000167778	yes
ENSG00000146112	-1.01846	5.22139	1.49e-89	0.152405	0.12958	yes
ENSG00000151148	-1.01721	6.26756	1.31e-121	0.388087	0.000325249	yes
ENSG00000165650	-1.01656	6.70148	1.92e-161	0.267206	0.000772891	yes
ENSG00000163960	-1.01641	6.71148	4.33e-96	0.91819	0.000167778	yes
ENSG00000145495	-1.01619	7.61638	2.66e-216	0.283851	0.000167778	yes
ENSG00000077254	-1.01288	6.70107	9e-169	0.29669	0.000167778	yes
ENSG00000102158	-1.00638	7.97346	2.28e-198	0.102227	0.0519683	yes
ENSG00000167306	-1.00577	6.73264	2.77e-131	0.380954	0.000167778	yes
ENSG00000178252	-1.00512	7.76339	4.44e-204	0.278149	0.000167778	yes
ENSG00000177426	-1.00459	6.43756	1.24e-101	0.273016	0.000167778	yes
ENSG00000129315	-1.00313	6.44309	2.34e-150	0.605356	0.000167778	yes
ENSG00000254004	-1.0023	5.11723	4.08e-73	0.443127	0.0470643	yes
ENSG00000048649	-1.00191	6.50295	1.39e-115	0.645587	0.000167778	yes
ENSG00000070214	-1.0017	7.8259	2.22e-205	0.0962919	0.132189	yes
ENSG00000141424	-1.00099	7.30741	1.45e-184	0.112472	0.114017	yes
ENSG00000108262	-1.00057	6.63634	9.31e-114	0.217053	0.0684845	yes
ENSG00000179119	-1.00013	6.03702	2.53e-129	0.43222	0.000167778	yes
ENSG00000022976	-0.999825	4.55661	6.22e-63	0.250173	0.176484	yes
ENSG00000151694	-0.998864	6.17541	2.68e-127	0.121605	0.019851	yes
ENSG00000102699	-0.997542	7.68749	4.87e-198	0.666949	0.000167778	yes
ENSG00000168014	-0.996992	5.3057	1.74e-71	0.317613	0.132322	yes
ENSG00000150760	-0.996609	6.87247	5.36e-127	0.440578	0.000167778	yes
ENSG00000205730	-0.994991	5.65337	5.69e-85	0.520516	0.000167778	yes
ENSG00000164031	-0.994989	5.97043	2.43e-106	0.290794	0.00174604	yes
ENSG00000128513	-0.993636	5.46799	1.76e-87	0.442885	0.000167778	yes
ENSG00000108509	-0.993461	5.03525	3.6e-75	0.234446	0.0633756	yes
ENSG00000105976	-0.992848	7.84034	7.26e-219	0.151517	0.00161175	yes
ENSG00000175215	-0.991249	8.31976	1.68e-243	0.0953574	0.190928	yes
ENSG00000075711	-0.990527	7.59433	5.73e-210	0.646939	0.000167778	yes
ENSG00000126814	-0.988949	5.46074	5.58e-95	0.35329	0.0369903	yes
ENSG00000179364	-0.987672	6.47774	2.62e-97	0.232804	0.00161175	yes
ENSG00000168538	-0.987551	6.06809	3.4e-81	0.242378	0.00187747	yes
ENSG00000106665	-0.987323	6.4847	7.93e-153	0.35967	0.000325249	yes
ENSG00000187535	-0.983937	4.94568	2.01e-71	0.347069	0.0217118	yes
ENSG00000146830	-0.983875	6.37916	2.14e-140	0.501836	0.000167778	yes
ENSG00000144468	-0.983185	4.74432	2.1e-67	0.740772	0.000325249	yes
ENSG00000186260	-0.981993	5.88233	1.66e-113	1.56109	0.000167778	yes
ENSG00000170145	-0.98113	6.78525	1.27e-153	0.422905	0.000167778	yes
ENSG00000156052	-0.978914	6.31743	2.23e-126	0.527589	0.000167778	yes
ENSG00000170653	-0.978493	5.04781	5.51e-69	0.612603	0.000167778	yes
ENSG00000196693	-0.974128	5.61909	2.17e-94	0.138897	0.037576	yes
ENSG00000137942	-0.973055	6.9138	1.12e-136	0.361277	0.000167778	yes
ENSG00000178971	-0.972977	4.92029	7.01e-66	0.712862	0.000167778	yes
ENSG00000125945	-0.971888	4.59727	2.16e-47	0.232822	0.0867872	yes
ENSG00000139163	-0.971837	6.80666	5.83e-149	0.282714	0.0603145	yes
ENSG00000058673	-0.969968	7.18913	1.08e-115	0.260887	0.000167778	yes
ENSG00000127334	-0.96846	5.28923	6.04e-64	0.604612	0.000167778	yes
ENSG00000081913	-0.967177	6.77297	7.93e-162	0.428141	0.000477867	yes
ENSG00000137845	-0.967019	8.47476	7.68e-280	0.491823	0.000167778	yes
ENSG00000110344	-0.964698	6.49086	1.18e-89	0.545278	0.000167778	yes
ENSG00000008441	-0.96446	6.30369	8.33e-128	0.179573	0.0411367	yes
ENSG00000006715	-0.964007	6.13808	3.33e-122	0.540637	0.000167778	yes
ENSG00000115840	-0.963035	5.44496	6.99e-91	0.255543	0.00915194	yes
ENSG00000176454	-0.962994	4.92677	1.82e-69	0.234528	0.0413278	yes
ENSG00000135473	-0.961877	5.59217	1.66e-98	0.888442	0.000167778	yes
ENSG00000183340	-0.961608	4.71159	2.72e-63	0.24003	0.0584086	yes
ENSG00000205336	-0.96137	6.3253	4.97e-111	1.27179	0.000167778	yes
ENSG00000100393	-0.9612	7.36661	3.32e-174	0.652573	0.000167778	yes
ENSG00000144959	-0.957516	6.5706	7.93e-125	0.553433	0.000167778	yes
ENSG00000100201	-0.956834	9.36237	0	0.237647	0.000167778	yes
ENSG00000142910	-0.956658	5.81152	6.41e-105	0.584431	0.000167778	yes
ENSG00000112242	-0.955926	5.97534	2.25e-94	0.342346	0.000167778	yes
ENSG00000085719	-0.950822	7.41702	6.05e-165	0.380577	0.0428602	yes
ENSG00000148429	-0.947254	6.93183	7.42e-144	0.109615	0.0203474	yes
ENSG00000157540	-0.94698	6.28209	1.84e-128	0.343597	0.000167778	yes
ENSG00000147548	-0.946632	6.66256	2.28e-137	0.495246	0.000167778	yes
ENSG00000133226	-0.946535	7.12166	2.84e-153	0.182241	0.148356	yes
ENSG00000059588	-0.944564	6.27542	3.31e-127	0.170768	0.102962	yes
ENSG00000054965	-0.942953	6.63726	1.9e-146	0.619591	0.000167778	yes
ENSG00000167034	-0.942735	4.41671	2.68e-52	0.380238	0.102271	yes
ENSG00000049239	-0.94143	7.14647	4.65e-146	0.377104	0.000167778	yes
ENSG00000140332	-0.939995	5.59342	2.45e-83	0.706401	0.000167778	yes
ENSG00000113300	-0.939294	6.79097	1.43e-122	0.588743	0.000167778	yes
ENSG00000129667	-0.939024	5.85304	2.03e-69	0.367356	0.000167778	yes
ENSG00000168906	-0.937823	8.17773	6.05e-252	0.226464	0.000167778	yes
ENSG00000170365	-0.937716	4.18438	3.5e-43	0.307143	0.0365153	yes
ENSG00000107643	-0.937389	6.0519	3.71e-86	0.325875	0.000627231	yes
ENSG00000068305	-0.936866	5.73893	5.94e-91	0.224077	0.0604074	yes
ENSG00000159314	-0.93352	5.72591	3.11e-82	0.442286	0.000167778	yes
ENSG00000110660	-0.932559	5.96232	2.88e-103	0.366262	0.000167778	yes
ENSG00000197822	-0.93254	4.91278	1.69e-63	0.346677	0.000627231	yes
ENSG00000086289	-0.931788	7.33872	1.27e-175	0.166488	0.00105975	yes
ENSG00000091039	-0.931041	6.82305	6.69e-132	0.890171	0.000167778	yes
ENSG00000023330	-0.928881	6.64129	1.9e-139	0.143659	0.00637539	yes
ENSG00000141753	-0.928612	8.19545	4.04e-166	0.199473	0.000167778	yes
ENSG00000165288	-0.926649	5.20996	1.47e-67	1.12839	0.000167778	yes
ENSG00000100083	-0.926415	6.25923	1.24e-117	0.265198	0.000167778	yes
ENSG00000115825	-0.926289	6.63335	2.3e-103	0.31606	0.020249	yes
ENSG00000104689	-0.924815	4.33262	7.35e-48	0.501998	0.000167778	yes
ENSG00000154328	-0.923618	4.87771	1.48e-49	0.171533	0.0934782	yes
ENSG00000172840	-0.922316	5.10413	1.39e-69	0.367032	0.00707254	yes
ENSG00000174136	-0.922268	4.28099	1.41e-35	0.509927	0.0068445	yes
ENSG00000134982	-0.920657	5.63166	9.25e-88	0.966583	0.000167778	yes
ENSG00000143442	-0.920437	6.56689	1.28e-111	0.644623	0.000167778	yes
ENSG00000130147	-0.92018	8.38991	1.74e-197	0.532587	0.000167778	yes
ENSG00000159842	-0.91806	6.34502	2.52e-116	0.822698	0.000167778	yes
ENSG00000138678	-0.917248	5.02768	2.75e-59	0.40576	0.000167778	yes
ENSG00000115274	-0.917032	4.40554	1.14e-49	0.199846	0.120109	yes
ENSG00000198792	-0.913713	6.37444	1.06e-124	0.071806	0.137166	yes
ENSG00000121851	-0.912239	4.70571	7.96e-54	0.195668	0.186909	yes
ENSG00000188647	-0.912225	6.01262	1.98e-98	1.2718	0.000167778	yes
ENSG00000127511	-0.911214	5.80856	2.5e-65	0.581168	0.000167778	yes
ENSG00000187961	-0.910917	4.51117	8.52e-51	0.648249	0.0036785	yes
ENSG00000124171	-0.910417	4.73272	7.26e-58	0.347358	0.0049281	yes
ENSG00000156531	-0.909717	6.02974	6.31e-95	0.503884	0.000167778	yes
ENSG00000175893	-0.909587	4.33006	4.89e-46	0.595333	0.000167778	yes
ENSG00000041880	-0.908016	5.03712	6.78e-59	0.376386	0.000167778	yes
ENSG00000255529	-0.907416	4.74626	5.49e-45	0.493713	0.0117641	yes
ENSG00000050344	-0.905115	6.45454	4.09e-97	0.627815	0.000167778	yes
ENSG00000033170	-0.904825	6.20147	6.65e-109	0.259019	0.000167778	yes
ENSG00000108599	-0.904697	5.59817	1.26e-79	0.489553	0.000167778	yes
ENSG00000116514	-0.904187	5.73157	2.31e-90	0.197641	0.00147557	yes
ENSG00000137992	-0.904163	5.08175	3.08e-55	0.157687	0.0478301	yes
ENSG00000156463	-0.90305	4.66517	1.08e-49	0.46321	0.0147491	yes
ENSG00000066739	-0.901943	5.26872	3.08e-71	0.571748	0.000167778	yes
ENSG00000132781	-0.901868	4.23678	8.82e-43	0.425378	0.00648894	yes
ENSG00000166188	-0.900311	4.57796	4.67e-51	0.213732	0.0870963	yes
ENSG00000148343	-0.899943	5.04092	1.96e-66	0.331929	0.000772891	yes
ENSG00000129103	-0.899782	7.13652	2.72e-130	0.483821	0.000167778	yes
ENSG00000198040	-0.898515	5.18436	2.37e-69	0.320223	0.0531115	yes
ENSG00000125457	-0.896569	4.6397	9.73e-51	0.258359	0.0629383	yes
ENSG00000119638	-0.89546	7.21404	4.38e-158	0.347763	0.000167778	yes
ENSG00000103168	-0.893776	5.83064	2.99e-83	0.56743	0.000167778	yes
ENSG00000158793	-0.892279	5.3733	4.71e-75	0.230678	0.197133	yes
ENSG00000155256	-0.890589	5.3608	2.21e-71	0.230149	0.0118742	yes
ENSG00000196214	-0.890548	4.36854	6.65e-43	0.422557	0.00304667	yes
ENSG00000197780	-0.890202	5.18381	6.05e-66	0.409412	0.000167778	yes
ENSG00000146729	-0.889509	7.02298	2.16e-135	0.0693494	0.166535	yes
ENSG00000117298	-0.889056	7.91804	8.35e-176	0.302371	0.000167778	yes
ENSG00000030582	-0.887997	8.85875	2.99e-223	0.0623843	0.0392256	yes
ENSG00000172292	-0.886906	6.23119	4.3e-89	0.391444	0.000167778	yes
ENSG00000197818	-0.885605	4.80649	6.72e-56	0.294244	0.0584878	yes
ENSG00000076108	-0.885247	8.00071	3.06e-139	0.600733	0.000167778	yes
ENSG00000114978	-0.885214	7.18743	4.87e-88	0.325845	0.000167778	yes
ENSG00000164168	-0.883128	6.11134	5.6e-97	0.379315	0.000167778	yes
ENSG00000110906	-0.882253	6.51279	1.18e-123	0.310954	0.0367947	yes
ENSG00000067208	-0.881327	5.19341	6.47e-63	0.457835	0.0118742	yes
ENSG00000107201	-0.881238	4.90796	1.91e-55	0.497024	0.000167778	yes
ENSG00000164916	-0.880925	6.18399	1.12e-94	0.638856	0.000167778	yes
ENSG00000149308	-0.879172	5.1968	3.04e-67	0.351379	0.112284	yes
ENSG00000025293	-0.879094	6.60285	2.11e-123	0.337571	0.000167778	yes
ENSG00000112365	-0.879013	4.4957	3.87e-48	0.45802	0.000167778	yes
ENSG00000115145	-0.878935	5.79598	5.49e-89	0.570354	0.000167778	yes
ENSG00000121892	-0.878912	7.97263	2.44e-193	0.354229	0.000167778	yes
ENSG00000143614	-0.877542	5.55024	4.38e-76	0.100935	0.140664	yes
ENSG00000162852	-0.876268	5.18211	1.11e-66	0.18646	0.020665	yes
ENSG00000143437	-0.874636	5.99052	2.35e-94	0.445638	0.000167778	yes
ENSG00000197746	-0.874067	10.4729	7.25e-307	0.0958633	0.000167778	yes
ENSG00000100503	-0.873592	6.13001	1.68e-92	0.927596	0.000167778	yes
ENSG00000008853	-0.873259	4.88021	4.78e-55	0.31184	0.0151797	yes
ENSG00000121879	-0.870926	5.32051	4.01e-67	0.55592	0.000325249	yes
ENSG00000055163	-0.870622	6.59315	1.51e-122	0.798256	0.000167778	yes
ENSG00000107290	-0.870069	7.11664	2e-144	0.340375	0.000167778	yes
ENSG00000158528	-0.868981	5.85802	4.85e-74	1.07358	0.000167778	yes
ENSG00000136144	-0.868187	6.52381	1.97e-111	0.264579	0.000167778	yes
ENSG00000120063	-0.866465	7.19348	2.84e-146	0.242227	0.000167778	yes
ENSG00000179134	-0.866309	6.77381	6.59e-133	0.239873	0.00869861	yes
ENSG00000198815	-0.866256	6.57724	7.4e-101	0.469436	0.000167778	yes
ENSG00000107854	-0.864056	7.043	3.78e-117	0.346735	0.000167778	yes
ENSG00000173209	-0.863937	5.86879	8.24e-85	0.492563	0.000167778	yes
ENSG00000158711	-0.862881	6.08114	8.66e-100	0.417071	0.000167778	yes
ENSG00000122068	-0.861557	6.39993	4.36e-85	0.33764	0.0170319	yes
ENSG00000180357	-0.861036	6.63567	3.09e-96	0.773263	0.000167778	yes
ENSG00000083223	-0.860188	5.51954	4.88e-76	0.457039	0.000167778	yes
ENSG00000151414	-0.859142	5.40628	3.55e-72	0.424759	0.000167778	yes
ENSG00000198677	-0.856855	7.13744	2.91e-145	0.2526	0.000167778	yes
ENSG00000135686	-0.855726	6.26931	2.74e-93	0.772124	0.000167778	yes
ENSG00000060237	-0.85546	8.03384	5.74e-131	1.10815	0.000167778	yes
ENSG00000116871	-0.855295	6.11652	4.05e-91	0.174284	0.056357	yes
ENSG00000115808	-0.854951	6.16195	1.97e-97	0.85204	0.000167778	yes
ENSG00000186111	-0.854802	6.05122	7.53e-82	0.154937	0.0226246	yes
ENSG00000174579	-0.854451	5.45373	2.29e-58	0.287223	0.0737901	yes
ENSG00000162290	-0.853968	6.03134	1.34e-95	0.580327	0.000167778	yes
ENSG00000197969	-0.853873	6.49287	7.35e-115	0.374602	0.0136443	yes
ENSG00000185009	-0.853198	6.92594	1.57e-119	0.507793	0.000167778	yes
ENSG00000100802	-0.852864	4.37803	1.99e-39	0.270611	0.112978	yes
ENSG00000124508	-0.845857	4.58312	2.06e-46	0.253917	0.124398	yes
ENSG00000007202	-0.84522	7.93388	8.36e-174	0.335825	0.000167778	yes
ENSG00000158715	-0.844767	4.40991	3.26e-41	0.247283	0.0936012	yes
ENSG00000130723	-0.844473	7.89329	3.52e-181	0.775783	0.000167778	yes
ENSG00000139505	-0.844436	5.51888	5.76e-65	0.500865	0.000167778	yes
ENSG00000198089	-0.844427	4.83358	1.23e-47	0.894063	0.000167778	yes
ENSG00000135968	-0.844057	6.67535	8.26e-114	1.23711	0.000167778	yes
ENSG00000143756	-0.843652	6.05888	8.17e-90	0.173854	0.095451	yes
ENSG00000074755	-0.843574	5.91469	1.14e-85	0.603033	0.000167778	yes
ENSG00000137075	-0.843293	6.01247	1.21e-76	0.270142	0.00552635	yes
ENSG00000166822	-0.841064	6.06628	6.38e-89	0.170219	0.161391	yes
ENSG00000003056	-0.84013	7.21328	1.72e-147	0.11315	0.0794196	yes
ENSG00000141380	-0.835915	6.76536	9.87e-109	0.221017	0.00161175	yes
ENSG00000151693	-0.83581	5.581	4.77e-70	0.848745	0.000167778	yes
ENSG00000088179	-0.835589	5.08992	1.22e-55	0.267273	0.0669934	yes
ENSG00000165185	-0.83551	5.515	4.56e-63	1.00889	0.000167778	yes
ENSG00000137275	-0.83539	5.87658	1.21e-68	0.189213	0.0631071	yes
ENSG00000188419	-0.835261	5.72068	9.36e-68	0.205908	0.00800907	yes
ENSG00000141376	-0.835217	4.71513	4.76e-48	0.28993	0.0498403	yes
ENSG00000172273	-0.833842	4.98202	1.01e-52	0.347204	0.0840352	yes
ENSG00000186073	-0.833517	4.20523	2.43e-36	0.481403	0.0132103	yes
ENSG00000118217	-0.833103	7.00819	3.12e-127	0.254139	0.000167778	yes
ENSG00000127870	-0.832491	6.28893	2.12e-89	0.378089	0.000167778	yes
ENSG00000115762	-0.830942	8.50305	1.14e-162	0.229283	0.000167778	yes
ENSG00000177169	-0.830755	5.90024	5.69e-80	0.184056	0.0204514	yes
ENSG00000101104	-0.829444	5.78078	3.82e-39	1.06732	0.000167778	yes
ENSG00000112697	-0.828673	8.2632	2.24e-139	0.419218	0.000167778	yes
ENSG00000162869	-0.828545	5.42325	4.15e-54	0.190067	0.0688862	yes
ENSG00000154803	-0.828252	5.29895	3.04e-59	0.186503	0.164811	yes
ENSG00000039523	-0.827805	5.92172	4.27e-73	0.475796	0.000167778	yes
ENSG00000139291	-0.827739	5.39083	1.09e-45	0.355059	0.0136443	yes
ENSG00000243156	-0.82708	5.18551	9.69e-60	0.692926	0.000167778	yes
ENSG00000125637	-0.825993	5.43877	2.43e-64	0.361277	0.000167778	yes
ENSG00000106799	-0.825807	6.34359	2.36e-93	0.546367	0.000167778	yes
ENSG00000160710	-0.823057	8.82168	1.16e-189	0.339233	0.000167778	yes
ENSG00000132436	-0.82278	4.90041	5.5e-52	0.176261	0.194437	yes
ENSG00000115993	-0.8225	6.37491	5.87e-97	0.305564	0.000167778	yes
ENSG00000101940	-0.822399	5.32903	9.79e-64	0.128403	0.150444	yes
ENSG00000168214	-0.821816	6.67432	9.9e-113	0.661085	0.000167778	yes
ENSG00000065526	-0.820198	7.09384	3.24e-132	0.450022	0.000167778	yes
ENSG00000081014	-0.819534	4.96198	1.55e-53	0.576447	0.000167778	yes
ENSG00000180574	-0.81902	6.97287	8.67e-103	0.247362	0.000167778	yes
ENSG00000198252	-0.816222	6.02565	7.97e-86	0.140815	0.162878	yes
ENSG00000165392	-0.81403	4.96397	1.57e-52	0.22804	0.0365153	yes
ENSG00000149639	-0.813785	6.63351	9.32e-111	0.896406	0.000167778	yes
ENSG00000142599	-0.812482	7.53548	7.34e-116	1.20609	0.000167778	yes
ENSG00000116406	-0.812046	6.04763	2.97e-59	0.704168	0.000167778	yes
ENSG00000146587	-0.811766	5.54385	1.51e-68	0.259598	0.0243487	yes
ENSG00000166266	-0.811131	6.57059	6.21e-88	0.250236	0.0717223	yes
ENSG00000170949	-0.810841	4.47265	8.71e-39	0.464131	0.0182815	yes
ENSG00000109689	-0.810675	5.41647	8.7e-63	0.328258	0.0303554	yes
ENSG00000127586	-0.810008	4.98041	6.12e-52	0.347146	0.109455	yes
ENSG00000196923	-0.809269	6.14074	5.4e-70	0.396885	0.000167778	yes
ENSG00000111145	-0.805967	5.40484	1.09e-54	0.840242	0.000167778	yes
ENSG00000056586	-0.805008	6.55169	1.09e-102	0.472805	0.000167778	yes
ENSG00000184465	-0.803885	4.59086	1.7e-41	0.885654	0.000167778	yes
ENSG00000135108	-0.803721	6.43055	3.41e-98	0.220379	0.000167778	yes
ENSG00000158006	-0.801756	4.86579	8.7e-40	0.511105	0.0036785	yes
ENSG00000189079	-0.800729	5.73526	9.53e-74	0.506366	0.000167778	yes
ENSG00000107882	-0.80032	5.06585	6.78e-35	0.39603	0.000167778	yes
ENSG00000138593	-0.800146	5.9008	6.41e-65	0.741827	0.000167778	yes
ENSG00000151292	-0.799995	6.05544	1.01e-84	0.338336	0.000167778	yes
ENSG00000113119	-0.799375	4.11338	6.9e-32	0.377395	0.0365153	yes
ENSG00000163362	-0.799343	5.0118	3.19e-43	0.565287	0.000167778	yes
ENSG00000119682	-0.798904	6.32507	1.75e-91	0.532572	0.000167778	yes
ENSG00000135365	-0.797716	5.55547	2.17e-43	0.211884	0.135009	yes
ENSG00000145332	-0.796925	5.36103	2.87e-59	0.271892	0.0915524	yes
ENSG00000132199	-0.79667	5.24198	3.44e-48	0.187801	0.164961	yes
ENSG00000198663	-0.796638	7.16287	5.5e-110	0.284163	0.000167778	yes
ENSG00000198087	-0.795952	7.44621	8.66e-124	0.286261	0.000167778	yes
ENSG00000146247	-0.794866	6.29471	5.95e-77	0.729515	0.000167778	yes
ENSG00000166340	-0.79461	8.13441	6.64e-180	0.208166	0.000167778	yes
ENSG00000198690	-0.793076	5.12884	1.92e-42	0.476072	0.000167778	yes
ENSG00000197448	-0.792132	6.62919	1.73e-72	0.0716959	0.172797	yes
ENSG00000151208	-0.791748	6.42848	7.11e-71	0.293128	0.000167778	yes
ENSG00000112992	-0.791258	6.80986	5.97e-109	0.163277	0.144768	yes
ENSG00000145743	-0.789839	4.62597	3.37e-41	0.838616	0.00161175	yes
ENSG00000122335	-0.78961	4.56885	1.28e-40	0.343777	0.0343281	yes
ENSG00000170248	-0.787954	7.46409	5.26e-140	0.524042	0.000167778	yes
ENSG00000137936	-0.787503	4.23844	1.94e-29	0.385949	0.00589162	yes
ENSG00000099814	-0.787163	6.55717	1.47e-83	0.333298	0.000167778	yes
ENSG00000132182	-0.785044	8.40588	6.34e-167	0.091776	0.00226894	yes
ENSG00000143702	-0.78247	5.10352	2.25e-52	0.44551	0.00915194	yes
ENSG00000197081	-0.781639	9.71839	3.44e-171	0.318909	0.000167778	yes
ENSG00000086232	-0.781229	9.03652	1.45e-218	0.199132	0.000167778	yes
ENSG00000156273	-0.780562	6.17557	6.14e-79	0.722333	0.000167778	yes
ENSG00000183808	-0.780094	4.85121	8.81e-41	0.596864	0.00213642	yes
ENSG00000104450	-0.779761	4.29629	8.25e-34	0.641303	0.000167778	yes
ENSG00000102763	-0.777646	6.07239	1.64e-68	0.361605	0.000477867	yes
ENSG00000108840	-0.777497	6.51998	1.1e-91	0.291383	0.000325249	yes
ENSG00000111731	-0.774037	6.12575	1.42e-67	0.118935	0.0934782	yes
ENSG00000185404	-0.772852	4.2558	3.46e-33	0.519717	0.00147557	yes
ENSG00000160551	-0.772772	7.06003	4.38e-87	0.786666	0.000167778	yes
ENSG00000172728	-0.771085	4.79913	2.13e-41	0.303513	0.0160582	yes
ENSG00000163964	-0.770569	5.41091	1.64e-58	0.163008	0.0979932	yes
ENSG00000148356	-0.770406	5.0299	1.04e-48	0.201573	0.0238255	yes
ENSG00000132563	-0.770244	4.49244	3.65e-23	1.26333	0.000167778	yes
ENSG00000204160	-0.770101	6.35918	4.5e-83	0.147929	0.0152835	yes
ENSG00000132912	-0.768712	6.99074	1.78e-67	0.268086	0.000167778	yes
ENSG00000165097	-0.76833	5.8447	4.52e-54	0.579032	0.000167778	yes
ENSG00000175727	-0.768313	6.22415	2.65e-82	0.470625	0.000167778	yes
ENSG00000197147	-0.768235	5.36205	3.78e-55	0.688	0.000167778	yes
ENSG00000148158	-0.767916	6.08327	1.73e-78	0.214021	0.00161175	yes
ENSG00000164080	-0.76762	4.13997	7.66e-31	0.961187	0.000167778	yes
ENSG00000164597	-0.76726	6.0601	1.09e-68	0.584369	0.000167778	yes
ENSG00000152061	-0.766821	4.84475	1.94e-41	0.524713	0.0507438	yes
ENSG00000152926	-0.766204	4.10383	7.23e-26	0.25459	0.0323007	yes
ENSG00000117868	-0.765759	7.29332	5.09e-101	0.548002	0.000167778	yes
ENSG00000091009	-0.765477	6.50687	2.02e-73	0.505449	0.000167778	yes
ENSG00000123643	-0.765243	4.90454	2.56e-45	0.41735	0.000167778	yes
ENSG00000177943	-0.764988	4.42298	9.25e-28	0.573838	0.000477867	yes
ENSG00000106144	-0.763816	5.70454	4.99e-56	0.30963	0.000167778	yes
ENSG00000102710	-0.762924	6.32689	2.89e-64	0.340722	0.000477867	yes
ENSG00000197555	-0.762352	6.1714	8.73e-80	0.541483	0.000167778	yes
ENSG00000067900	-0.761825	6.77531	8.42e-77	0.328644	0.000167778	yes
ENSG00000142949	-0.761153	9.33556	3.96e-155	0.294791	0.000167778	yes
ENSG00000108582	-0.761079	8.80201	5.46e-198	0.671422	0.000167778	yes
ENSG00000140400	-0.759343	6.02217	4.54e-59	0.7924	0.000167778	yes
ENSG00000172007	-0.758142	4.57144	1.21e-34	0.248654	0.188496	yes
ENSG00000132356	-0.758096	6.71848	1.19e-52	0.618947	0.000167778	yes
ENSG00000173875	-0.756602	4.65988	4.57e-36	0.50454	0.0411367	yes
ENSG00000169826	-0.756398	5.12258	2.99e-48	0.839762	0.000167778	yes
ENSG00000105655	-0.755866	6.03485	6.83e-56	0.168186	0.0275005	yes
ENSG00000043093	-0.754311	5.91984	8.16e-62	0.248326	0.150212	yes
ENSG00000170871	-0.753918	6.24167	1.03e-61	0.46451	0.000167778	yes
ENSG00000100580	-0.753674	5.93676	7.29e-68	0.422856	0.000167778	yes
ENSG00000111696	-0.753324	4.74935	1.26e-37	0.308252	0.0271202	yes
ENSG00000173852	-0.75229	6.25055	2.67e-81	0.649445	0.000167778	yes
ENSG00000166887	-0.749493	6.41486	2.01e-51	0.564367	0.000167778	yes
ENSG00000127483	-0.748753	7.85745	2.67e-134	0.536579	0.000167778	yes
ENSG00000110048	-0.748752	7.18778	3.25e-91	0.126491	0.062038	yes
ENSG00000011132	-0.748752	4.21859	1.28e-30	0.289111	0.189972	yes
ENSG00000138078	-0.747119	6.51207	2.34e-56	0.659832	0.000167778	yes
ENSG00000110719	-0.746252	6.00792	3.95e-57	0.410784	0.00915194	yes
ENSG00000078699	-0.745403	5.83716	2.11e-52	0.539251	0.00133721	yes
ENSG00000085733	-0.743916	8.34443	6.52e-166	0.374104	0.000167778	yes
ENSG00000102221	-0.742913	5.71888	3.33e-63	0.399712	0.000167778	yes
ENSG00000137497	-0.742692	7.3944	1.28e-119	0.341171	0.000167778	yes
ENSG00000146463	-0.742607	7.08785	1.03e-98	0.502736	0.000167778	yes
ENSG00000116809	-0.741307	4.6525	1.61e-35	0.563433	0.000325249	yes
ENSG00000147044	-0.740594	6.10952	1.4e-71	0.139947	0.0554056	yes
ENSG00000112624	-0.737853	5.29052	2.79e-51	0.360902	0.000167778	yes
ENSG00000179195	-0.737838	8.22392	1.54e-155	0.225831	0.000477867	yes
ENSG00000134278	-0.735996	5.29289	1.46e-50	0.263331	0.020665	yes
ENSG00000186591	-0.735811	6.89538	4.93e-80	0.467747	0.000167778	yes
ENSG00000130741	-0.735739	7.98676	7.67e-148	0.108448	0.00480747	yes
ENSG00000198961	-0.735409	7.35233	1.7e-93	0.102976	0.0116468	yes
ENSG00000180979	-0.734921	4.1116	4.85e-27	0.472645	0.00637539	yes
ENSG00000122126	-0.734204	6.41383	2.78e-75	0.492388	0.000167778	yes
ENSG00000015171	-0.734124	6.79904	4.71e-92	0.333359	0.000167778	yes
ENSG00000084774	-0.734	7.00606	2.17e-90	0.132853	0.141341	yes
ENSG00000182670	-0.732799	8.3607	4.83e-97	0.622258	0.000167778	yes
ENSG00000102218	-0.732722	5.0559	5.84e-44	0.276834	0.000167778	yes
ENSG00000143324	-0.728152	6.88504	8.55e-98	0.550773	0.000167778	yes
ENSG00000185246	-0.72599	5.58358	8.49e-41	0.422718	0.000325249	yes
ENSG00000185722	-0.725845	6.47103	7.2e-79	0.629175	0.000167778	yes
ENSG00000134313	-0.725431	6.99126	4.29e-97	0.401597	0.000167778	yes
ENSG00000182220	-0.72532	7.28724	9.39e-104	0.0818238	0.0654107	yes
ENSG00000109118	-0.723904	6.05902	1.64e-68	0.334364	0.00516747	yes
ENSG00000157693	-0.723215	4.43158	1.32e-30	0.340372	0.141541	yes
ENSG00000153914	-0.722306	6.71362	2.71e-80	0.61214	0.000167778	yes
ENSG00000171617	-0.722067	8.39399	1.95e-137	0.520267	0.000167778	yes
ENSG00000006007	-0.721938	7.40857	6.26e-104	0.143138	0.0100544	yes
ENSG00000109171	-0.720715	6.10666	1.73e-67	0.550295	0.000167778	yes
ENSG00000135002	-0.719932	5.6193	1.61e-52	0.331605	0.0782328	yes
ENSG00000164327	-0.719736	5.49086	3.66e-42	0.889195	0.000167778	yes
ENSG00000162430	-0.719479	6.27559	4.55e-57	0.398088	0.000167778	yes
ENSG00000036549	-0.718497	6.53962	2.8e-63	0.183958	0.0183802	yes
ENSG00000120685	-0.71845	6.68068	4.53e-85	0.129869	0.124926	yes
ENSG00000136193	-0.718058	8.04603	1.24e-112	0.359472	0.000167778	yes
ENSG00000111077	-0.717941	6.01997	1.23e-45	0.614181	0.00174604	yes
ENSG00000107185	-0.717747	6.15127	2.11e-46	0.59493	0.000167778	yes
ENSG00000151498	-0.717029	5.14581	3.32e-45	0.163398	0.0418779	yes
ENSG00000083168	-0.716932	6.43939	3.34e-62	0.751992	0.000167778	yes
ENSG00000133704	-0.716609	6.43474	1.3e-79	0.266164	0.00200802	yes
ENSG00000166908	-0.715083	6.25257	2.85e-73	0.360033	0.000167778	yes
ENSG00000103197	-0.714895	6.439	1.57e-74	0.322156	0.00355294	yes
ENSG00000151116	-0.714525	5.15655	7.76e-43	0.357295	0.00161175	yes
ENSG00000163428	-0.712293	6.87333	2.51e-72	0.254881	0.000167778	yes
ENSG00000158636	-0.711798	5.1655	7.36e-45	0.381043	0.0779889	yes
ENSG00000138758	-0.710938	7.8654	1.79e-83	0.379868	0.000167778	yes
ENSG00000137812	-0.710537	6.05929	1.41e-62	0.355	0.00672708	yes
ENSG00000120925	-0.710019	5.20775	1.38e-45	0.518775	0.0885151	yes
ENSG00000079805	-0.708175	8.06376	9.7e-119	0.229165	0.00317868	yes
ENSG00000122970	-0.707752	4.41182	4.29e-28	0.318622	0.0259072	yes
ENSG00000129003	-0.706942	5.95302	9.66e-58	0.556734	0.000167778	yes
ENSG00000011523	-0.706045	5.52244	7.29e-49	0.355167	0.00200802	yes
ENSG00000163681	-0.705405	6.85389	6.86e-92	0.187946	0.00174604	yes
ENSG00000101350	-0.705305	7.41267	1.9e-95	0.448122	0.000167778	yes
ENSG00000162302	-0.704861	5.85851	3.45e-55	0.208733	0.00133721	yes
ENSG00000150457	-0.704363	6.02371	1.13e-55	0.351659	0.00174604	yes
ENSG00000108061	-0.702953	5.89779	2.37e-40	0.263013	0.00468313	yes
ENSG00000196547	-0.702221	6.12851	1.31e-61	0.628418	0.000167778	yes
ENSG00000198742	-0.702104	5.40262	2.37e-36	0.586211	0.000167778	yes
ENSG00000168502	-0.700359	5.18326	4.53e-41	1.19565	0.000167778	yes
ENSG00000170581	-0.698552	6.34354	1.21e-44	0.37249	0.000167778	yes
ENSG00000008294	-0.69817	7.82494	3.33e-65	0.470209	0.000167778	yes
ENSG00000139132	-0.698101	4.42874	3.16e-27	0.51671	0.0224181	yes
ENSG00000128607	-0.698003	6.13324	2.89e-67	0.392246	0.000325249	yes
ENSG00000172493	-0.697565	6.75748	1.63e-86	1.05885	0.000167778	yes
ENSG00000083312	-0.697331	7.88719	5.56e-121	0.516126	0.000167778	yes
ENSG00000160305	-0.696596	5.97961	6.82e-61	0.486282	0.000167778	yes
ENSG00000166889	-0.696558	6.80342	1.82e-60	0.160306	0.000477867	yes
ENSG00000186130	-0.696224	4.36855	1.1e-28	0.350109	0.00994693	yes
ENSG00000178966	-0.696048	5.3285	1.31e-42	0.355722	0.000167778	yes
ENSG00000137770	-0.695587	6.24089	2.37e-61	0.324244	0.000167778	yes
ENSG00000116918	-0.695582	5.60469	2.13e-36	0.357719	0.000167778	yes
ENSG00000144445	-0.694363	4.16839	2.34e-25	0.577702	0.000325249	yes
ENSG00000116266	-0.692794	5.73722	3.83e-49	0.187202	0.0108424	yes
ENSG00000011454	-0.692613	6.52506	1.59e-75	0.30947	0.000167778	yes
ENSG00000135622	-0.692508	5.18297	4.47e-29	0.363516	0.000167778	yes
ENSG00000166326	-0.691313	6.67706	9.23e-58	0.553435	0.000167778	yes
ENSG00000197226	-0.691028	7.43073	1.54e-54	0.247813	0.00174604	yes
ENSG00000107679	-0.690162	5.86702	1.31e-50	0.436014	0.000167778	yes
ENSG00000140987	-0.689018	4.35095	6.47e-28	0.296974	0.0691568	yes
ENSG00000135899	-0.68871	4.3899	1.3e-25	0.423218	0.00589162	yes
ENSG00000125249	-0.687853	6.05715	4.16e-41	0.148316	0.0104982	yes
ENSG00000181555	-0.687839	7.1885	1.95e-74	0.343289	0.000167778	yes
ENSG00000152413	-0.687596	5.38518	1.18e-40	0.507639	0.000167778	yes
ENSG00000089902	-0.687145	6.50515	9.87e-65	0.426448	0.00405336	yes
ENSG00000099308	-0.685991	5.15485	1.91e-37	0.327478	0.000167778	yes
ENSG00000168813	-0.685229	5.73191	2.98e-34	0.540485	0.000167778	yes
ENSG00000164252	-0.684999	6.0084	5.46e-56	0.0801717	0.195501	yes
ENSG00000079950	-0.68249	6.44234	1.6e-72	0.208922	0.0956547	yes
ENSG00000197965	-0.682447	7.52725	8.47e-102	0.220592	0.000167778	yes
ENSG00000167766	-0.682086	4.22689	7.82e-24	0.42442	0.0315136	yes
ENSG00000172037	-0.680861	8.5568	3.62e-105	0.119181	0.0231246	yes
ENSG00000140950	-0.680823	5.03119	2.53e-36	0.176014	0.154458	yes
ENSG00000085832	-0.680805	6.15803	3.25e-61	0.283425	0.000167778	yes
ENSG00000150593	-0.679982	6.42123	4.35e-49	0.175713	0.0312262	yes
ENSG00000037749	-0.678534	6.17683	9.04e-62	0.579004	0.000167778	yes
ENSG00000164347	-0.678082	6.19712	2.15e-45	0.152941	0.0543396	yes
ENSG00000103942	-0.677905	4.55397	4.54e-30	0.415997	0.00847005	yes
ENSG00000099949	-0.67687	5.81717	1.83e-52	0.391696	0.0493523	yes
ENSG00000177425	-0.676796	6.91186	4.27e-80	0.365075	0.0385532	yes
ENSG00000168137	-0.676486	7.29009	1.37e-61	0.547942	0.000167778	yes
ENSG00000138592	-0.676406	6.75861	2e-80	0.191094	0.0612277	yes
ENSG00000185728	-0.676016	7.05721	1.44e-78	0.321807	0.000167778	yes
ENSG00000143379	-0.675972	5.45228	1.15e-36	0.211711	0.0886428	yes
ENSG00000112210	-0.67585	4.52736	1.14e-29	0.275372	0.0123213	yes
ENSG00000068354	-0.673621	4.14811	4.18e-23	0.427635	0.0289708	yes
ENSG00000160223	-0.672836	4.8721	7.03e-30	0.473895	0.000167778	yes
ENSG00000176915	-0.671379	6.5352	1.06e-64	0.549822	0.000167778	yes
ENSG00000169375	-0.670659	6.97111	3.14e-70	0.122313	0.0976655	yes
ENSG00000117335	-0.670459	8.99559	9.85e-156	0.194829	0.000167778	yes
ENSG00000108091	-0.669548	7.1295	6.51e-86	0.13466	0.000477867	yes
ENSG00000110756	-0.668256	5.79804	9.69e-48	0.254723	0.00343009	yes
ENSG00000134109	-0.667807	6.94784	2.52e-84	0.370213	0.000167778	yes
ENSG00000170234	-0.667748	5.06212	1.18e-29	0.423368	0.0161701	yes
ENSG00000166233	-0.667365	6.71288	1.48e-69	0.501183	0.000167778	yes
ENSG00000154767	-0.664339	6.01069	4.8e-51	0.109562	0.116318	yes
ENSG00000145012	-0.664316	6.85274	7.18e-61	2.0824	0.000167778	yes
ENSG00000116580	-0.663883	5.18151	9.99e-39	0.759924	0.000167778	yes
ENSG00000135932	-0.663807	7.10825	1.11e-56	0.218934	0.000477867	yes
ENSG00000110514	-0.663427	6.73671	3.97e-78	0.306866	0.000167778	yes
ENSG00000116213	-0.662142	5.39061	1.82e-27	0.249312	0.0566926	yes
ENSG00000166471	-0.660634	6.30978	1.02e-62	0.173895	0.0136443	yes
ENSG00000144645	-0.660073	6.20648	9.48e-53	0.925342	0.000167778	yes
ENSG00000139746	-0.659968	6.63123	2.99e-71	0.14692	0.00187747	yes
ENSG00000155100	-0.65964	4.16202	5.03e-23	0.378734	0.0303554	yes
ENSG00000164654	-0.659268	5.46872	3.55e-37	0.16409	0.0462572	yes
ENSG00000145439	-0.658725	5.46893	2.35e-42	0.302736	0.0036785	yes
ENSG00000183386	-0.657435	4.72963	4.18e-29	0.122313	0.156919	yes
ENSG00000117266	-0.657093	5.75374	4.74e-48	0.41275	0.000167778	yes
ENSG00000131873	-0.657039	6.21607	8.97e-50	0.298946	0.000167778	yes
ENSG00000083099	-0.656463	5.95148	4.63e-47	0.204699	0.0256046	yes
ENSG00000158201	-0.656459	5.77818	2.95e-41	0.116832	0.080126	yes
ENSG00000139323	-0.656354	4.81456	2.5e-29	0.217008	0.0472545	yes
ENSG00000101928	-0.656054	5.22801	1.73e-37	0.458113	0.000167778	yes
ENSG00000109756	-0.655383	5.7881	1.42e-31	0.842785	0.000167778	yes
ENSG00000157181	-0.654365	5.6494	4.53e-46	0.237009	0.0102761	yes
ENSG00000003756	-0.654032	6.27183	2.99e-45	0.528955	0.000167778	yes
ENSG00000127022	-0.65355	10.8755	3.55e-178	0.164382	0.000167778	yes
ENSG00000111530	-0.653344	8.06691	4.5e-100	0.16171	0.00187747	yes
ENSG00000176871	-0.652953	6.67787	2.68e-59	0.2851	0.000167778	yes
ENSG00000017797	-0.652902	6.54031	2.97e-55	0.109893	0.189081	yes
ENSG00000141298	-0.652609	4.79422	1.21e-23	0.354211	0.0842628	yes
ENSG00000053770	-0.651167	5.78847	1.69e-40	0.318328	0.000167778	yes
ENSG00000113716	-0.651012	6.50213	8.44e-56	0.331536	0.000167778	yes
ENSG00000178567	-0.650788	5.90091	1.2e-40	0.247622	0.000167778	yes
ENSG00000180694	-0.650204	5.93772	1.36e-39	0.422896	0.000167778	yes
ENSG00000013441	-0.649413	5.92423	1.53e-53	0.0955555	0.186466	yes
ENSG00000139218	-0.649248	7.17694	1.87e-76	0.170191	0.0791463	yes
ENSG00000164684	-0.648782	6.29038	7.51e-62	0.918395	0.000167778	yes
ENSG00000054267	-0.648573	6.02898	8.96e-46	0.463827	0.00960909	yes
ENSG00000198642	-0.648523	6.10365	1.75e-46	0.484618	0.000167778	yes
ENSG00000143643	-0.645574	5.13614	1.43e-35	0.210978	0.118425	yes
ENSG00000119321	-0.644216	5.62992	1.82e-39	0.175228	0.0114136	yes
ENSG00000120868	-0.644013	5.28922	4.63e-36	0.505985	0.000167778	yes
ENSG00000121671	-0.643448	4.9497	1.17e-25	0.398661	0.000167778	yes
ENSG00000068793	-0.642967	7.51969	1.21e-77	0.30816	0.000167778	yes
ENSG00000005483	-0.641487	5.9942	6.4e-39	0.881004	0.000167778	yes
ENSG00000158186	-0.641136	5.28473	2.55e-30	0.401421	0.0049281	yes
ENSG00000108846	-0.641118	7.26745	1.25e-48	0.734402	0.000167778	yes
ENSG00000186687	-0.639327	4.9633	1.61e-32	0.924833	0.000167778	yes
ENSG00000157077	-0.63911	5.69771	8.93e-33	0.543372	0.000167778	yes
ENSG00000079387	-0.638678	5.54692	2.26e-40	0.301418	0.00226894	yes
ENSG00000033178	-0.638333	6.77487	7.16e-49	0.496538	0.000167778	yes
ENSG00000162522	-0.63708	6.97364	7.65e-75	0.200253	0.000167778	yes
ENSG00000113742	-0.636925	5.38418	3.89e-38	1.14455	0.000167778	yes
ENSG00000172890	-0.635311	6.22732	1.04e-56	0.299012	0.000167778	yes
ENSG00000142687	-0.632789	7.16192	4.74e-78	0.401561	0.000167778	yes
ENSG00000112584	-0.631334	6.00621	1e-42	0.414539	0.000167778	yes
ENSG00000080802	-0.630303	4.80721	2.79e-28	0.464811	0.000167778	yes
ENSG00000186174	-0.629989	6.60916	2.16e-63	0.812526	0.000167778	yes
ENSG00000119541	-0.6293	6.36141	1.04e-60	0.182868	0.000627231	yes
ENSG00000140526	-0.629111	6.32442	1.08e-57	0.886964	0.000167778	yes
ENSG00000176853	-0.628617	6.00375	2.3e-47	0.403458	0.000167778	yes
ENSG00000006607	-0.628194	4.60364	1.54e-26	0.394115	0.0238255	yes
ENSG00000113658	-0.627767	6.6958	1.31e-44	0.918643	0.000167778	yes
ENSG00000033867	-0.627446	5.62936	9.89e-39	0.674287	0.000167778	yes
ENSG00000120137	-0.627444	7.47237	1.55e-67	0.302027	0.000167778	yes
ENSG00000079432	-0.627443	6.78288	2.32e-58	0.13692	0.145887	yes
ENSG00000118503	-0.62651	6.5724	8.77e-48	0.531736	0.000167778	yes
ENSG00000113504	-0.624832	6.67623	1.29e-65	0.318544	0.000167778	yes
ENSG00000137040	-0.624246	5.77497	2.91e-38	0.212575	0.00133721	yes
ENSG00000104320	-0.624197	6.66881	3.43e-46	0.117608	0.0480075	yes
ENSG00000063601	-0.623826	5.01271	4.53e-31	0.427375	0.000167778	yes
ENSG00000100221	-0.623611	6.9796	2.93e-63	0.322715	0.000167778	yes
ENSG00000048028	-0.623589	6.07499	2.32e-30	0.425574	0.000167778	yes
ENSG00000059728	-0.6234	4.61043	1.04e-26	0.642464	0.000167778	yes
ENSG00000154305	-0.623332	6.789	2.52e-58	0.275605	0.0102761	yes
ENSG00000100281	-0.622857	5.64343	6.2e-41	0.214775	0.100559	yes
ENSG00000153214	-0.620801	6.02293	4.46e-47	0.381715	0.00105975	yes
ENSG00000167978	-0.620441	9.40019	9.88e-136	0.372302	0.000167778	yes
ENSG00000137767	-0.620415	4.5166	1.06e-19	0.692104	0.000167778	yes
ENSG00000152939	-0.620107	5.48403	4.14e-31	0.530715	0.000167778	yes
ENSG00000077458	-0.62009	4.49343	3.06e-23	0.253527	0.149043	yes
ENSG00000006114	-0.619816	5.80724	6.09e-28	0.604046	0.000167778	yes
ENSG00000109189	-0.619535	5.58632	1.42e-35	0.262224	0.000915494	yes
ENSG00000009335	-0.615972	7.50244	9.62e-82	0.245645	0.000167778	yes
ENSG00000173402	-0.615316	9.00545	2.2e-119	0.381926	0.000167778	yes
ENSG00000066697	-0.614554	4.95932	1.21e-22	0.181167	0.0223193	yes
ENSG00000197563	-0.612948	5.94847	1.68e-41	0.576961	0.000167778	yes
ENSG00000109670	-0.612317	4.51748	1.24e-24	0.399788	0.0143053	yes
ENSG00000132716	-0.609407	5.87352	7.19e-44	0.725006	0.000167778	yes
ENSG00000156599	-0.609207	7.42382	2.38e-78	0.386045	0.000167778	yes
ENSG00000165959	-0.607982	5.4206	6.26e-31	0.406632	0.00355294	yes
ENSG00000108557	-0.607623	6.30916	2.27e-42	0.319522	0.00133721	yes
ENSG00000165684	-0.607438	4.91417	8.58e-21	0.42407	0.000167778	yes
ENSG00000196233	-0.607276	6.0678	5.1e-46	1.48578	0.000167778	yes
ENSG00000164209	-0.607172	6.15251	5.08e-52	0.277361	0.000167778	yes
ENSG00000130779	-0.605968	6.61919	5.58e-61	0.234341	0.000477867	yes
ENSG00000139436	-0.604502	4.5904	3.79e-23	0.61063	0.000167778	yes
ENSG00000140262	-0.60394	6.94729	6.11e-54	0.979429	0.000167778	yes
ENSG00000128915	-0.603914	6.14727	6.29e-46	0.409451	0.0101692	yes
ENSG00000160953	-0.602916	5.78685	1.19e-41	0.393699	0.000167778	yes
ENSG00000101236	-0.602288	4.12586	2.54e-18	0.464179	0.000627231	yes
ENSG00000258890	-0.601822	6.07764	2.28e-45	0.204239	0.180999	yes
ENSG00000183579	-0.601792	7.84001	1.72e-77	0.135282	0.000627231	yes
ENSG00000158796	-0.599263	4.91859	2.87e-28	0.182233	0.0414124	yes
ENSG00000160007	-0.597784	7.79549	1.92e-71	0.0781984	0.0853248	yes
ENSG00000077044	-0.596405	6.50747	2.04e-52	0.77664	0.000167778	yes
ENSG00000187742	-0.59639	6.22818	5.2e-33	0.341838	0.000167778	yes
ENSG00000028116	-0.596306	5.18033	1.91e-22	0.198386	0.0136443	yes
ENSG00000122557	-0.596262	5.11304	9.65e-27	0.366867	0.000167778	yes
ENSG00000095787	-0.596206	7.73537	3.09e-73	0.186836	0.000167778	yes
ENSG00000101665	-0.595203	5.33926	1.04e-32	0.46241	0.000167778	yes
ENSG00000174780	-0.594922	7.87587	3.69e-68	0.158035	0.00405336	yes
ENSG00000116754	-0.594478	7.9365	9.83e-74	0.270907	0.000167778	yes
ENSG00000014216	-0.593175	7.90046	1.81e-93	0.270282	0.000167778	yes
ENSG00000101972	-0.591951	7.38856	1.24e-45	0.201858	0.0256046	yes
ENSG00000141542	-0.589672	4.01655	6.19e-16	0.366185	0.0634599	yes
ENSG00000160688	-0.589205	5.34205	2.39e-33	0.172458	0.0335798	yes
ENSG00000132549	-0.586953	5.2038	1.72e-30	0.438285	0.175918	yes
ENSG00000108389	-0.585716	7.01898	1.07e-61	0.172851	0.0410411	yes
ENSG00000119280	-0.58541	5.91453	5.23e-39	0.201436	0.000167778	yes
ENSG00000148337	-0.585073	6.95373	5.96e-48	0.33439	0.00252794	yes
ENSG00000197321	-0.584007	5.48603	1.19e-32	0.990862	0.00279055	yes
ENSG00000074356	-0.583994	5.75987	7.94e-36	0.396556	0.000167778	yes
ENSG00000129566	-0.582504	5.33029	1.74e-22	0.942078	0.000167778	yes
ENSG00000100151	-0.582452	4.65084	5.76e-24	0.1691	0.153079	yes
ENSG00000170322	-0.581692	6.25124	4.24e-39	0.378126	0.000167778	yes
ENSG00000103994	-0.576857	7.00613	4.6e-59	0.842456	0.000167778	yes
ENSG00000179981	-0.575113	4.31454	4.21e-19	0.255	0.0929603	yes
ENSG00000171320	-0.574964	4.98337	4.87e-24	0.603611	0.000167778	yes
ENSG00000059758	-0.574854	5.17611	4.31e-30	0.448434	0.000167778	yes
ENSG00000166912	-0.573488	5.34157	1.09e-31	0.276276	0.000325249	yes
ENSG00000173530	-0.572556	6.96975	6.97e-62	0.259907	0.000167778	yes
ENSG00000155111	-0.571873	6.01672	3.28e-40	0.469259	0.000167778	yes
ENSG00000160877	-0.568855	7.43739	1.82e-56	0.117396	0.111996	yes
ENSG00000086015	-0.568777	6.76044	1.05e-52	0.301443	0.000167778	yes
ENSG00000204842	-0.568668	6.04501	1.25e-41	0.212308	0.0454163	yes
ENSG00000164332	-0.568042	5.69294	5.64e-29	0.121521	0.048982	yes
ENSG00000170113	-0.567432	6.08067	2.92e-44	0.712684	0.000167778	yes
ENSG00000172766	-0.564346	4.82007	2.84e-19	0.425507	0.0135436	yes
ENSG00000189007	-0.56367	4.67005	5.16e-19	0.418822	0.029161	yes
ENSG00000074603	-0.56235	6.08858	9.74e-44	0.176072	0.129027	yes
ENSG00000131374	-0.56202	6.62161	4.47e-30	1.18665	0.000167778	yes
ENSG00000156642	-0.561244	7.59605	1.34e-73	0.148557	0.00133721	yes
ENSG00000118873	-0.56059	6.35196	4.14e-30	0.250629	0.0104982	yes
ENSG00000069399	-0.560104	4.19284	1.64e-17	0.29665	0.0873202	yes
ENSG00000116205	-0.557394	4.05061	2.35e-15	0.36148	0.0994662	yes
ENSG00000142166	-0.556382	6.54539	4.83e-49	0.168978	0.0197546	yes
ENSG00000173230	-0.555621	7.43965	4.86e-52	0.467399	0.000167778	yes
ENSG00000166348	-0.555161	5.04589	3.84e-22	0.60877	0.000167778	yes
ENSG00000047578	-0.554844	4.99952	7.6e-21	0.464333	0.00330066	yes
ENSG00000165102	-0.554413	5.67997	1.96e-31	0.369088	0.000167778	yes
ENSG00000164164	-0.553609	6.31823	1.76e-41	0.564425	0.000167778	yes
ENSG00000109618	-0.55353	4.8433	2.84e-23	0.569285	0.000167778	yes
ENSG00000183475	-0.553371	5.2252	9.96e-27	0.334815	0.000167778	yes
ENSG00000196498	-0.553271	7.29737	8.22e-64	0.544118	0.000167778	yes
ENSG00000105879	-0.552467	4.83642	2.46e-23	0.395566	0.000325249	yes
ENSG00000170037	-0.551235	5.56059	4.99e-28	0.179709	0.132484	yes
ENSG00000164307	-0.550824	6.31433	6.8e-43	0.638195	0.000167778	yes
ENSG00000083520	-0.549165	6.67972	3.33e-47	0.209252	0.000167778	yes
ENSG00000163125	-0.549106	6.42429	4.85e-47	0.625399	0.000167778	yes
ENSG00000122696	-0.548439	4.30258	7.48e-18	0.246473	0.101798	yes
ENSG00000104067	-0.547559	6.9818	3.46e-51	0.246485	0.0767983	yes
ENSG00000198924	-0.547414	5.62785	6.1e-24	0.153705	0.0151797	yes
ENSG00000163539	-0.546872	6.05248	9.88e-38	0.24395	0.0738435	yes
ENSG00000124831	-0.546794	7.21416	5.36e-61	0.198336	0.000167778	yes
ENSG00000107959	-0.545581	6.4478	4.48e-33	0.29489	0.000167778	yes
ENSG00000113194	-0.545523	7.10124	2.74e-53	0.328917	0.000167778	yes
ENSG00000182150	-0.545332	4.90933	1e-19	0.571192	0.000167778	yes
ENSG00000067082	-0.54485	7.44962	6.31e-50	0.526935	0.000167778	yes
ENSG00000171298	-0.542059	8.16998	1.46e-83	0.103187	0.0122157	yes
ENSG00000167106	-0.541453	6.23291	2.77e-35	0.800667	0.000167778	yes
ENSG00000025800	-0.541019	7.05084	1.8e-57	0.439872	0.000167778	yes
ENSG00000085063	-0.540218	8.28149	3.96e-78	0.108732	0.00696262	yes
ENSG00000124486	-0.538199	7.72871	6.47e-51	0.378802	0.000167778	yes
ENSG00000144747	-0.538028	6.26821	4.85e-38	0.229682	0.0161701	yes
ENSG00000203880	-0.537808	6.59792	6.89e-47	0.233545	0.000167778	yes
ENSG00000164970	-0.535139	4.39185	3.36e-17	0.262053	0.0837779	yes
ENSG00000130402	-0.534918	9.40799	2.69e-106	0.503553	0.000167778	yes
ENSG00000117408	-0.534246	5.52827	5.65e-31	0.135751	0.13873	yes
ENSG00000132510	-0.533241	5.37349	5.74e-23	0.704349	0.00147557	yes
ENSG00000076321	-0.532643	4.48695	1.73e-18	0.478716	0.00200802	yes
ENSG00000160058	-0.532289	6.53139	5.18e-46	0.266994	0.000167778	yes
ENSG00000001631	-0.529667	5.3456	1.35e-26	0.375579	0.000167778	yes
ENSG00000070367	-0.52961	6.16362	3.23e-37	0.561286	0.000167778	yes
ENSG00000166439	-0.527177	4.52915	3.74e-18	0.573692	0.000167778	yes
ENSG00000121486	-0.525801	5.67489	8.54e-32	0.647485	0.000167778	yes
ENSG00000154001	-0.525651	6.41041	5.68e-43	0.412179	0.000167778	yes
ENSG00000011243	-0.525512	5.80333	6.97e-28	0.108392	0.152187	yes
ENSG00000123124	-0.525507	6.89228	1.73e-39	0.331539	0.000167778	yes
ENSG00000154127	-0.525211	5.94887	3.63e-30	1.12943	0.000167778	yes
ENSG00000033327	-0.524352	4.58529	2.27e-18	0.490874	0.000167778	yes
ENSG00000064115	-0.524033	7.322	4e-48	0.743835	0.000167778	yes
ENSG00000136940	-0.523709	5.10467	1.75e-22	0.138375	0.139857	yes
ENSG00000125148	-0.521465	7.61493	1.82e-59	0.234285	0.000167778	yes
ENSG00000078177	-0.520672	5.11959	2.22e-21	0.946902	0.000167778	yes
ENSG00000169967	-0.520545	6.62364	7.43e-29	1.08937	0.000167778	yes
ENSG00000047621	-0.520308	4.49199	4.41e-17	0.242369	0.0794196	yes
ENSG00000103249	-0.517711	6.44521	1.85e-33	0.139098	0.171496	yes
ENSG00000181045	-0.517475	4.43112	3.74e-17	0.342496	0.0346217	yes
ENSG00000005339	-0.51554	6.88216	4.39e-39	0.481452	0.000167778	yes
ENSG00000205189	-0.515162	5.24688	1.1e-23	0.772199	0.000167778	yes
ENSG00000145779	-0.514972	4.52424	4.13e-16	0.397585	0.00147557	yes
ENSG00000106780	-0.514871	5.05338	2.97e-20	0.383676	0.000167778	yes
ENSG00000010319	-0.514866	5.51525	2.16e-25	0.487356	0.000167778	yes
ENSG00000196396	-0.514399	7.18182	1.61e-55	0.267658	0.000167778	yes
ENSG00000150093	-0.513416	9.25171	1.42e-70	0.496606	0.000167778	yes
ENSG00000172432	-0.512312	5.87882	5.39e-31	0.293284	0.000325249	yes
ENSG00000136603	-0.511518	4.79163	2.8e-18	1.10198	0.000167778	yes
ENSG00000066322	-0.5101	6.33402	1.07e-38	0.113548	0.0496842	yes
ENSG00000136811	-0.509621	6.17498	2.74e-26	0.133604	0.0437799	yes
ENSG00000160218	-0.509456	6.07673	1.67e-29	0.282518	0.00994693	yes
ENSG00000062716	-0.507748	8.13466	3.35e-62	0.0754021	0.198496	yes
ENSG00000187446	-0.507678	7.6434	1.54e-62	0.0588921	0.188792	yes
ENSG00000158769	-0.506171	6.85887	9.3e-48	0.671652	0.000167778	yes
ENSG00000070778	-0.505773	3.90316	9.29e-12	0.407445	0.118604	yes
ENSG00000013523	-0.505368	5.82794	2.67e-21	0.280307	0.000167778	yes
ENSG00000196576	-0.505058	8.76172	1.38e-54	0.264011	0.000167778	yes
ENSG00000128833	-0.504802	6.53153	8.14e-41	0.340522	0.000167778	yes
ENSG00000198887	-0.504697	6.19329	9.91e-31	0.291632	0.000167778	yes
ENSG00000157625	-0.503689	6.83923	9.14e-37	0.602068	0.000167778	yes
ENSG00000168807	-0.503686	6.06549	3.38e-32	0.823021	0.000167778	yes
ENSG00000130479	-0.503426	5.08475	9.38e-20	0.221851	0.0482823	yes
ENSG00000120992	-0.502819	6.54405	3.24e-37	0.293222	0.000167778	yes
ENSG00000170542	-0.502109	5.13022	4.48e-17	0.285409	0.000167778	yes
ENSG00000187605	-0.501678	5.71868	6.43e-30	0.526496	0.000167778	yes
ENSG00000013573	-0.500038	4.64259	4.41e-17	0.676177	0.000325249	yes
ENSG00000162702	-0.499912	5.5745	4.22e-19	0.547879	0.000167778	yes
ENSG00000075413	-0.498989	6.75302	3.55e-30	0.122532	0.044249	yes
ENSG00000007047	-0.498581	5.81382	1.5e-22	0.233948	0.0544144	yes
ENSG00000128585	-0.497842	6.84602	8.36e-40	0.570496	0.000167778	yes
ENSG00000136813	-0.497785	7.76618	2.09e-57	0.365854	0.000167778	yes
ENSG00000132694	-0.496931	6.1678	4.24e-35	0.631913	0.000167778	yes
ENSG00000051382	-0.494891	6.47912	2.65e-31	0.266888	0.00823764	yes
ENSG00000073614	-0.494043	6.19288	3.78e-32	0.40602	0.0139735	yes
ENSG00000143337	-0.492988	6.66955	1.22e-39	0.149892	0.0267344	yes
ENSG00000024048	-0.492673	6.58869	8.58e-23	0.294422	0.000167778	yes
ENSG00000114573	-0.492656	7.37074	7.72e-56	0.419685	0.000167778	yes
ENSG00000166987	-0.492384	6.11518	3.64e-33	0.196026	0.0532005	yes
ENSG00000119707	-0.491588	7.61877	4.7e-60	0.135857	0.00174604	yes
ENSG00000145715	-0.490804	5.46001	7.44e-22	0.358127	0.000167778	yes
ENSG00000115109	-0.490137	6.74654	5.15e-26	0.0824991	0.149254	yes
ENSG00000144655	-0.490008	5.05838	4.04e-20	0.133167	0.072821	yes
ENSG00000142207	-0.489538	6.5033	9.87e-26	0.393862	0.000167778	yes
ENSG00000160584	-0.489171	5.65049	6.63e-19	0.354147	0.0322171	yes
ENSG00000055070	-0.488682	7.14888	3.98e-44	0.336439	0.000167778	yes
ENSG00000106477	-0.488468	4.36203	2.66e-14	0.618726	0.00226894	yes
ENSG00000137343	-0.488337	4.4383	1.87e-14	0.305514	0.0259072	yes
ENSG00000170088	-0.486682	5.36078	5.35e-23	0.559223	0.000167778	yes
ENSG00000196914	-0.486523	7.85248	2.24e-59	0.698625	0.000167778	yes
ENSG00000134030	-0.486308	5.84477	1.53e-23	0.255327	0.0284856	yes
ENSG00000145730	-0.482703	6.80719	1.31e-31	0.430021	0.000167778	yes
ENSG00000167601	-0.481564	4.18663	7.21e-13	1.34199	0.000167778	yes
ENSG00000170832	-0.480956	5.88372	3.61e-25	0.203893	0.17499	yes
ENSG00000168795	-0.480715	5.33541	1.37e-22	0.241816	0.000167778	yes
ENSG00000121417	-0.477369	3.88997	3.85e-11	0.286525	0.14566	yes
ENSG00000139154	-0.476702	5.61234	1.58e-16	0.31544	0.00405336	yes
ENSG00000104331	-0.476331	7.57781	7.08e-56	0.328439	0.000167778	yes
ENSG00000020129	-0.474833	5.01721	2.1e-18	0.588665	0.000167778	yes
ENSG00000167280	-0.473949	4.73312	1.26e-15	0.71299	0.000167778	yes
ENSG00000144589	-0.47307	4.74276	6.52e-17	0.469723	0.00696262	yes
ENSG00000011451	-0.471636	5.97845	8.63e-18	0.182669	0.00213642	yes
ENSG00000162434	-0.470368	7.46742	8.03e-51	0.442989	0.000167778	yes
ENSG00000180011	-0.470065	5.89674	6.75e-14	0.319222	0.0093796	yes
ENSG00000163602	-0.469064	6.37999	1.72e-34	0.118472	0.0100544	yes
ENSG00000116747	-0.469033	5.73792	1.87e-24	0.336547	0.142502	yes
ENSG00000171109	-0.468972	6.22414	4.17e-27	0.160026	0.0244518	yes
ENSG00000169871	-0.467945	4.10918	5.75e-12	0.889822	0.000167778	yes
ENSG00000158467	-0.467139	5.00506	6.14e-16	0.463545	0.000167778	yes
ENSG00000074695	-0.466797	9.27457	1.51e-79	0.160069	0.000167778	yes
ENSG00000130787	-0.466742	5.6195	9.03e-23	0.528718	0.000167778	yes
ENSG00000169251	-0.466118	6.78206	5.14e-32	0.16039	0.0528178	yes
ENSG00000110888	-0.466067	5.15475	1.95e-13	1.41611	0.000167778	yes
ENSG00000141140	-0.466041	6.44042	4.64e-28	0.200372	0.0045568	yes
ENSG00000106948	-0.465415	3.9386	8.15e-11	0.384393	0.0423364	yes
ENSG00000178074	-0.464324	5.64242	4.12e-23	0.203114	0.00213642	yes
ENSG00000058272	-0.463181	6.39326	7.33e-23	0.349971	0.000167778	yes
ENSG00000186951	-0.461937	6.07942	5.16e-29	0.304905	0.00304667	yes
ENSG00000121481	-0.460291	5.17612	1.7e-19	0.166606	0.0965875	yes
ENSG00000109133	-0.459239	6.8735	2.49e-25	0.326561	0.000167778	yes
ENSG00000154144	-0.459074	5.13763	4.19e-19	0.170348	0.112441	yes
ENSG00000090339	-0.459037	7.43402	1.47e-46	0.329967	0.000167778	yes
ENSG00000089159	-0.458881	6.40506	1.53e-33	0.661987	0.000167778	yes
ENSG00000100426	-0.45767	5.98056	2.31e-28	0.318344	0.000167778	yes
ENSG00000100077	-0.457609	6.05576	1.14e-25	0.377229	0.00161175	yes
ENSG00000165219	-0.457316	6.30828	4.75e-16	0.471203	0.000167778	yes
ENSG00000120686	-0.457071	6.63984	3.93e-33	0.20905	0.000167778	yes
ENSG00000109685	-0.455747	7.78121	1.35e-53	0.355061	0.000167778	yes
ENSG00000047849	-0.454353	8.6521	1.23e-53	0.402355	0.000167778	yes
ENSG00000177082	-0.452548	5.1669	1.44e-14	0.239221	0.00742436	yes
ENSG00000163788	-0.44967	5.03049	3.74e-16	0.395059	0.000167778	yes
ENSG00000163872	-0.448434	6.49086	1.03e-30	0.382556	0.000167778	yes
ENSG00000114742	-0.445939	6.24586	6.48e-20	0.419491	0.000167778	yes
ENSG00000173011	-0.445358	5.4155	3.63e-20	0.183033	0.101336	yes
ENSG00000186908	-0.444476	5.17439	1.56e-17	0.559288	0.00133721	yes
ENSG00000132680	-0.443627	5.63345	6.79e-15	0.551921	0.000167778	yes
ENSG00000153113	-0.442883	7.46514	7.99e-29	0.309206	0.000167778	yes
ENSG00000100412	-0.442864	6.69453	1.52e-25	0.137722	0.000167778	yes
ENSG00000137309	-0.442833	9.326	1.96e-63	0.173879	0.000167778	yes
ENSG00000134371	-0.441822	6.18348	1.32e-23	0.124866	0.144672	yes
ENSG00000082258	-0.441169	5.9895	3.15e-23	0.551894	0.000167778	yes
ENSG00000158813	-0.4404	5.95072	3.6e-18	0.193058	0.00213642	yes
ENSG00000117523	-0.440367	8.08798	1.33e-43	0.6982	0.000167778	yes
ENSG00000069869	-0.439585	5.78716	3.35e-21	0.831942	0.000167778	yes
ENSG00000125772	-0.437264	4.42585	1.33e-12	0.699738	0.000325249	yes
ENSG00000065243	-0.437003	6.77545	1.53e-29	0.547403	0.000167778	yes
ENSG00000047188	-0.43436	5.98485	2.97e-17	0.85776	0.000167778	yes
ENSG00000112200	-0.434305	6.14191	7.84e-22	0.275682	0.00707254	yes
ENSG00000144560	-0.433246	5.44352	2.93e-19	0.319324	0.000325249	yes
ENSG00000104164	-0.432435	6.61234	8.39e-32	0.124969	0.132322	yes
ENSG00000172845	-0.430766	7.43122	1e-30	0.234864	0.000627231	yes
ENSG00000137713	-0.430683	7.07473	7.28e-33	0.337061	0.000167778	yes
ENSG00000066422	-0.430524	5.30834	2.14e-16	0.511328	0.000167778	yes
ENSG00000167548	-0.430381	6.67422	9.11e-29	0.354343	0.020249	yes
ENSG00000100722	-0.430238	6.55211	9.47e-30	0.0998602	0.198354	yes
ENSG00000079308	-0.429743	5.38472	3.07e-14	0.949735	0.000167778	yes
ENSG00000100099	-0.429386	6.08265	1.62e-25	0.191862	0.0233199	yes
ENSG00000163516	-0.42907	6.04078	1e-23	0.359861	0.000167778	yes
ENSG00000110697	-0.427256	5.68454	9.97e-21	0.295743	0.0288716	yes
ENSG00000129128	-0.426872	7.61417	1.96e-35	0.22719	0.000167778	yes
ENSG00000162971	-0.426557	4.43206	4.44e-12	0.195197	0.145234	yes
ENSG00000108021	-0.426189	6.99302	8.79e-26	0.86657	0.000167778	yes
ENSG00000141367	-0.425623	9.97376	7.68e-62	0.0684255	0.0196496	yes
ENSG00000185252	-0.425293	4.71433	8.59e-14	0.167702	0.0443312	yes
ENSG00000166411	-0.424219	5.16751	3.9e-17	0.172807	0.104076	yes
ENSG00000163625	-0.42262	5.64032	6.53e-19	0.55034	0.00279055	yes
ENSG00000102580	-0.422025	7.31101	1.45e-40	0.331879	0.000167778	yes
ENSG00000120690	-0.421292	6.63881	2.95e-26	0.317252	0.000167778	yes
ENSG00000089737	-0.420124	7.72537	2.41e-38	0.166417	0.000167778	yes
ENSG00000113163	-0.419653	5.69338	5.5e-16	0.253809	0.00480747	yes
ENSG00000089351	-0.419195	6.34802	2.66e-25	0.236659	0.000325249	yes
ENSG00000090054	-0.418354	6.57827	3.92e-27	0.0873063	0.127063	yes
ENSG00000121940	-0.41828	5.8303	4.78e-20	0.159956	0.092565	yes
ENSG00000141084	-0.417908	5.88001	9.63e-21	0.226785	0.000325249	yes
ENSG00000166170	-0.417574	6.04697	3.19e-19	0.261137	0.000167778	yes
ENSG00000140577	-0.415485	4.83642	2.35e-13	0.517109	0.000167778	yes
ENSG00000152642	-0.414305	5.59981	1.71e-19	0.128462	0.0935505	yes
ENSG00000068650	-0.41408	7.31327	2.14e-35	1.18165	0.000167778	yes
ENSG00000164074	-0.410648	4.62637	6.63e-10	0.451671	0.000325249	yes
ENSG00000110075	-0.408985	7.41414	8.41e-31	0.430049	0.000167778	yes
ENSG00000048392	-0.408241	6.12393	5.47e-18	1.13975	0.000167778	yes
ENSG00000163378	-0.406681	5.03835	7.36e-12	0.740302	0.000167778	yes
ENSG00000103852	-0.405876	4.06358	5.71e-09	0.484072	0.0297414	yes
ENSG00000196428	-0.405123	4.83387	7.5e-12	0.208705	0.165514	yes
ENSG00000188522	-0.404959	6.35195	4.3e-24	0.21902	0.000167778	yes
ENSG00000151348	-0.4048	7.75062	1.04e-38	0.0688563	0.0545776	yes
ENSG00000145833	-0.403505	7.63785	1.82e-38	0.109372	0.0101692	yes
ENSG00000171466	-0.403366	4.88092	2.83e-13	0.248798	0.0767196	yes
ENSG00000167930	-0.403255	6.04575	2.58e-21	0.314178	0.000167778	yes
ENSG00000013374	-0.402708	6.10093	1.22e-21	0.303663	0.000167778	yes
ENSG00000167257	-0.40255	5.0346	2.21e-13	0.318399	0.110649	yes
ENSG00000107036	-0.402434	5.69556	3.47e-19	0.604017	0.000167778	yes
ENSG00000184056	-0.401863	4.39773	3.11e-10	0.542918	0.00613279	yes
ENSG00000126214	-0.401764	4.35853	3.93e-09	0.171692	0.0982869	yes
ENSG00000135111	-0.40114	7.34197	3.25e-31	0.571996	0.000167778	yes
ENSG00000102805	-0.401004	4.74045	1.33e-12	0.473907	0.000167778	yes
ENSG00000143850	-0.400624	5.95605	3.59e-15	0.653735	0.000167778	yes
ENSG00000198793	-0.400075	6.94443	1.22e-14	0.224699	0.00949884	yes
ENSG00000215305	-0.39966	5.17493	7.73e-11	0.284744	0.000627231	yes
ENSG00000196961	-0.398622	7.26339	8.2e-27	0.128908	0.000477867	yes
ENSG00000136536	-0.398498	7.28444	2.2e-34	0.193504	0.00972198	yes
ENSG00000111358	-0.397783	6.20775	1.13e-19	0.49479	0.000167778	yes
ENSG00000205339	-0.397734	8.71118	3.85e-52	0.119852	0.000167778	yes
ENSG00000100647	-0.397374	5.2205	8.51e-15	0.787011	0.000167778	yes
ENSG00000158195	-0.397227	7.28421	1.9e-26	0.268335	0.000167778	yes
ENSG00000171475	-0.397045	6.60866	3.91e-24	0.706576	0.000167778	yes
ENSG00000012983	-0.395815	6.07697	2.93e-21	0.231691	0.0702033	yes
ENSG00000136628	-0.393988	8.58411	1.14e-44	0.151686	0.00252794	yes
ENSG00000135837	-0.393143	6.21541	8.38e-22	0.475953	0.000167778	yes
ENSG00000103494	-0.392912	4.63764	2.3e-11	0.437557	0.00133721	yes
ENSG00000139116	-0.392148	6.58733	5.74e-23	0.288832	0.000167778	yes
ENSG00000137491	-0.391829	5.97198	1.04e-14	0.551844	0.000167778	yes
ENSG00000196663	-0.390663	4.99082	1.69e-13	0.797669	0.000167778	yes
ENSG00000139990	-0.390247	5.98855	2.29e-20	0.444399	0.000167778	yes
ENSG00000126746	-0.388923	5.97159	5.51e-16	0.180637	0.005647	yes
ENSG00000175073	-0.388647	5.05056	4.2e-11	0.285007	0.000167778	yes
ENSG00000161996	-0.387607	5.12912	3.83e-13	0.2266	0.111579	yes
ENSG00000086758	-0.386943	8.28718	3.5e-46	0.335947	0.000167778	yes
ENSG00000090989	-0.386151	5.18038	1.18e-13	0.336446	0.00174604	yes
ENSG00000171150	-0.385	5.7045	1.68e-17	0.0861569	0.161442	yes
ENSG00000139318	-0.384112	7.46337	4.56e-25	0.194358	0.000167778	yes
ENSG00000148925	-0.382669	5.07222	1.39e-12	0.454907	0.000167778	yes
ENSG00000070610	-0.380682	6.49603	5.97e-24	0.643088	0.000167778	yes
ENSG00000165322	-0.380474	6.94313	2.62e-27	0.538124	0.000167778	yes
ENSG00000075240	-0.380075	5.32593	9.01e-15	0.682276	0.000167778	yes
ENSG00000152443	-0.376764	4.42056	3.11e-09	0.321633	0.0755594	yes
ENSG00000107021	-0.375838	6.08297	3.85e-17	0.226752	0.0102761	yes
ENSG00000204406	-0.375151	4.21022	6.69e-08	0.278515	0.189413	yes
ENSG00000110042	-0.374611	5.06206	9.77e-10	0.278555	0.00174604	yes
ENSG00000147533	-0.374586	6.03885	5.4e-16	0.197449	0.00960909	yes
ENSG00000166860	-0.373749	4.73309	3.84e-11	0.34939	0.000167778	yes
ENSG00000076201	-0.373694	6.42779	5.12e-21	0.351203	0.000167778	yes
ENSG00000062725	-0.37268	6.58398	5.91e-21	0.666461	0.000167778	yes
ENSG00000196535	-0.372136	6.37365	9.54e-21	0.154465	0.112625	yes
ENSG00000107929	-0.371856	6.61	8.24e-20	0.171201	0.0181773	yes
ENSG00000111412	-0.371301	6.37798	1.52e-20	0.447142	0.000167778	yes
ENSG00000118242	-0.371183	4.44918	3.6e-09	0.172194	0.101197	yes
ENSG00000139645	-0.371036	6.82667	3.79e-23	0.418579	0.000167778	yes
ENSG00000139178	-0.370809	6.13937	3.85e-20	0.203212	0.0418779	yes
ENSG00000137710	-0.368848	7.46263	3.12e-26	0.752104	0.000167778	yes
ENSG00000131381	-0.368567	5.27244	1.87e-12	0.335823	0.00187747	yes
ENSG00000184445	-0.368441	6.14713	2.27e-16	0.427564	0.00133721	yes
ENSG00000009307	-0.367857	9.62378	2.59e-51	0.221326	0.000167778	yes
ENSG00000196235	-0.366148	7.4854	4.94e-23	0.361843	0.000167778	yes
ENSG00000186660	-0.365425	6.92159	6.87e-18	0.126345	0.000167778	yes
ENSG00000149311	-0.365372	6.57719	7.32e-23	0.839101	0.000167778	yes
ENSG00000185896	-0.362376	8.8047	4.88e-47	0.114276	0.000167778	yes
ENSG00000144909	-0.361309	5.40426	7.76e-11	0.251503	0.000167778	yes
ENSG00000178685	-0.361101	5.30576	2.5e-11	0.210612	0.137804	yes
ENSG00000114062	-0.359515	6.89912	8.44e-25	0.0845504	0.0567799	yes
ENSG00000198492	-0.358138	7.23314	4.31e-28	0.167551	0.0448863	yes
ENSG00000138768	-0.358064	7.84713	7.93e-32	0.310295	0.000167778	yes
ENSG00000116191	-0.356414	5.93368	7.27e-16	0.278981	0.142201	yes
ENSG00000177106	-0.355628	8.02954	1.37e-35	0.711834	0.000167778	yes
ENSG00000165699	-0.355252	6.08462	1.35e-16	0.150152	0.0819907	yes
ENSG00000120733	-0.354713	7.08129	4.64e-22	0.34429	0.000167778	yes
ENSG00000147854	-0.354523	5.74856	5.02e-15	0.586847	0.000167778	yes
ENSG00000179833	-0.353334	6.45084	8.23e-21	0.430046	0.000167778	yes
ENSG00000130227	-0.352905	7.31264	1.89e-27	0.364022	0.000167778	yes
ENSG00000170903	-0.351501	5.07217	1.7e-08	0.246061	0.144205	yes
ENSG00000037042	-0.349981	4.46517	9.86e-09	0.394418	0.00292009	yes
ENSG00000187531	-0.349938	5.29892	1.74e-11	0.212039	0.019851	yes
ENSG00000152484	-0.349339	5.76815	1.93e-13	0.203868	0.000167778	yes
ENSG00000064309	-0.347406	4.78194	9.78e-10	0.5394	0.00174604	yes
ENSG00000155903	-0.34727	4.27669	1.42e-07	0.343414	0.096127	yes
ENSG00000137500	-0.346336	5.49754	2.02e-12	0.195621	0.0235212	yes
ENSG00000197530	-0.345702	5.23428	4.45e-09	0.639064	0.000167778	yes
ENSG00000111450	-0.344447	5.2485	1.76e-10	0.239744	0.0114136	yes
ENSG00000137269	-0.341755	5.88334	4.38e-14	0.123169	0.0564305	yes
ENSG00000110917	-0.3411	8.87423	1.44e-41	0.159047	0.000167778	yes
ENSG00000168172	-0.340685	5.73155	1.2e-12	0.651657	0.0111867	yes
ENSG00000095637	-0.340529	5.71691	1.34e-14	0.883714	0.000167778	yes
ENSG00000110880	-0.340458	8.63672	6.04e-39	0.175276	0.000627231	yes
ENSG00000168827	-0.340008	6.7091	5.3e-18	0.154159	0.00200802	yes
ENSG00000198911	-0.339186	8.2124	9.27e-31	0.120517	0.00707254	yes
ENSG00000128699	-0.339018	6.20434	4.02e-14	0.145305	0.0170319	yes
ENSG00000103479	-0.338185	6.8449	2.24e-22	0.385665	0.000167778	yes
ENSG00000253710	-0.337822	3.80907	4.77e-06	0.220282	0.0445184	yes
ENSG00000066135	-0.337692	5.89918	1.34e-15	0.196112	0.0280788	yes
ENSG00000163913	-0.337075	4.26496	2.09e-07	0.622851	0.00133721	yes
ENSG00000213983	-0.336922	5.76861	1.84e-10	0.69087	0.000167778	yes
ENSG00000146278	-0.335478	6.39857	2.53e-16	0.20479	0.000167778	yes
ENSG00000099889	-0.335245	4.88201	2.17e-06	0.314419	0.081684	yes
ENSG00000166167	-0.335091	5.59086	7.05e-09	0.722289	0.000167778	yes
ENSG00000198825	-0.334798	5.39453	1.47e-11	0.187259	0.0454163	yes
ENSG00000156650	-0.33458	5.16264	1.9e-09	0.798976	0.000167778	yes
ENSG00000004700	-0.333218	5.71766	1.81e-12	0.298088	0.0311331	yes
ENSG00000110218	-0.332415	5.51549	4.44e-11	0.137819	0.0234173	yes
ENSG00000198146	-0.331805	6.09492	1.23e-12	0.528986	0.000167778	yes
ENSG00000101544	-0.330175	6.40776	1.24e-12	0.138895	0.032581	yes
ENSG00000140265	-0.328117	5.50849	4.58e-09	0.673841	0.000167778	yes
ENSG00000182326	-0.327411	5.42869	4.12e-11	0.5435	0.000167778	yes
ENSG00000005810	-0.325383	5.87108	1.67e-12	0.502322	0.000167778	yes
ENSG00000172466	-0.325132	7.29729	1.57e-22	0.288459	0.000167778	yes
ENSG00000070950	-0.324005	5.14232	3.68e-10	0.217639	0.137558	yes
ENSG00000227184	-0.320873	5.01046	7.42e-09	1.01151	0.000167778	yes
ENSG00000033800	-0.320842	5.28625	8.52e-10	0.292039	0.000325249	yes
ENSG00000033030	-0.320484	5.53807	4.37e-12	0.132574	0.0432321	yes
ENSG00000168802	-0.317111	5.43592	1.55e-10	0.182314	0.0587539	yes
ENSG00000176624	-0.313612	6.40297	2.75e-16	0.375277	0.000167778	yes
ENSG00000041802	-0.313522	5.79446	4.61e-13	0.395701	0.000167778	yes
ENSG00000134352	-0.313022	8.21868	1.33e-21	1.02967	0.000167778	yes
ENSG00000087470	-0.311958	7.13215	5.06e-15	0.200917	0.0178615	yes
ENSG00000171469	-0.310951	5.54871	3.58e-11	0.532789	0.000167778	yes
ENSG00000244509	-0.310769	5.07316	9.23e-09	0.903853	0.000167778	yes
ENSG00000071889	-0.310259	4.64506	9.68e-08	0.15436	0.134614	yes
ENSG00000134444	-0.310167	5.64425	3.92e-11	0.242039	0.172565	yes
ENSG00000123130	-0.309521	5.69613	3.56e-11	0.191656	0.00417877	yes
ENSG00000156869	-0.308656	4.42728	8.3e-07	0.178901	0.156987	yes
ENSG00000054179	-0.308652	4.83276	2.48e-05	0.193818	0.0424313	yes
ENSG00000112234	-0.307582	5.21191	8.42e-09	0.41965	0.000167778	yes
ENSG00000119844	-0.305228	6.40651	6.79e-16	0.07391	0.163265	yes
ENSG00000106348	-0.30475	5.80208	4.51e-12	0.153902	0.0282901	yes
ENSG00000121680	-0.303181	4.17523	4.96e-06	0.473465	0.0232288	yes
ENSG00000177125	-0.303133	4.37946	2.16e-06	0.413872	0.000915494	yes
ENSG00000123684	-0.302703	7.29576	4.56e-17	0.436965	0.000167778	yes
ENSG00000040199	-0.302032	5.23788	8.88e-09	0.557737	0.000167778	yes
ENSG00000164442	-0.300945	6.13818	3.58e-13	0.121783	0.0153939	yes
ENSG00000134186	-0.300731	6.33213	5.76e-13	0.220809	0.000167778	yes
ENSG00000137073	-0.298929	6.58595	1.39e-13	0.510975	0.000167778	yes
ENSG00000086589	-0.297792	6.27901	3.42e-12	0.104918	0.0744373	yes
ENSG00000131023	-0.297703	5.92813	1.28e-10	0.718443	0.000167778	yes
ENSG00000128829	-0.296069	7.4156	3.57e-19	0.410264	0.000167778	yes
ENSG00000140948	-0.294775	6.99431	3.16e-16	0.222945	0.000167778	yes
ENSG00000166716	-0.293748	6.30838	4.88e-07	0.32819	0.000167778	yes
ENSG00000163349	-0.292022	6.6422	2.43e-15	0.519322	0.000167778	yes
ENSG00000197323	-0.290792	6.87353	8.99e-13	0.68038	0.000167778	yes
ENSG00000204469	-0.290136	8.89875	3.73e-26	0.428458	0.000167778	yes
ENSG00000127914	-0.289857	6.19074	3.96e-13	0.210192	0.144672	yes
ENSG00000072682	-0.28984	6.62389	2.52e-15	0.176621	0.000325249	yes
ENSG00000103005	-0.288253	7.02614	2.46e-13	0.243341	0.000167778	yes
ENSG00000106299	-0.287467	6.33849	7.98e-12	0.136145	0.00279055	yes
ENSG00000143971	-0.285503	5.15421	4.1e-08	0.29724	0.000167778	yes
ENSG00000014123	-0.283451	6.08366	1.84e-08	0.0763484	0.161899	yes
ENSG00000145675	-0.281637	5.80167	1.9e-10	0.474667	0.000167778	yes
ENSG00000198722	-0.281485	6.30477	4.68e-10	0.466613	0.000167778	yes
ENSG00000118518	-0.279668	4.9646	2.61e-07	0.330357	0.00576996	yes
ENSG00000163486	-0.279162	6.18675	8.3e-12	0.43909	0.000167778	yes
ENSG00000165355	-0.27714	5.18463	4.85e-07	0.444315	0.000167778	yes
ENSG00000117713	-0.27657	7.16284	7.17e-13	0.154101	0.00161175	yes
ENSG00000090060	-0.276071	8.77612	3.4e-28	0.275746	0.000167778	yes
ENSG00000188706	-0.275652	7.04479	1.08e-10	0.213235	0.000167778	yes
ENSG00000167635	-0.275354	7.06858	1.05e-13	0.287476	0.000167778	yes
ENSG00000153560	-0.274	7.58728	6.55e-14	0.228439	0.000167778	yes
ENSG00000134755	-0.273493	6.35962	2.08e-10	0.140434	0.00239699	yes
ENSG00000110713	-0.272944	7.91458	9.76e-22	0.331359	0.000167778	yes
ENSG00000005889	-0.271459	5.4347	1.15e-08	0.451299	0.000167778	yes
ENSG00000164134	-0.271446	7.06202	1.92e-13	0.267107	0.00847005	yes
ENSG00000117360	-0.270542	5.68317	1.25e-08	0.495816	0.000167778	yes
ENSG00000133706	-0.269749	7.39491	2.07e-13	0.164489	0.0272956	yes
ENSG00000174437	-0.269524	8.99122	7.32e-23	0.196783	0.000167778	yes
ENSG00000174306	-0.268348	5.35116	8.09e-08	0.659365	0.0149582	yes
ENSG00000147133	-0.267929	5.36153	6.97e-08	0.557988	0.0128811	yes
ENSG00000153944	-0.26553	7.69192	5.36e-17	0.445843	0.000167778	yes
ENSG00000125386	-0.265234	5.30936	8.09e-08	0.50904	0.000167778	yes
ENSG00000111961	-0.264595	5.59557	8.04e-07	0.519877	0.000167778	yes
ENSG00000119912	-0.263543	7.0336	3.18e-15	0.27117	0.0570486	yes
ENSG00000124762	-0.262313	6.92761	1.7e-14	1.04438	0.000167778	yes
ENSG00000143319	-0.26225	5.95385	2.49e-06	0.155322	0.059737	yes
ENSG00000105323	-0.261722	8.59891	5.72e-20	0.157404	0.000167778	yes
ENSG00000144224	-0.261612	8.09175	1.5e-20	0.132688	0.000167778	yes
ENSG00000184787	-0.26108	6.8822	1.26e-11	0.277347	0.000167778	yes
ENSG00000145734	-0.259944	5.92442	1.97e-08	0.436325	0.000167778	yes
ENSG00000170027	-0.259928	8.64285	3.39e-21	0.101968	0.000167778	yes
ENSG00000171448	-0.259421	4.22466	8.73e-05	0.341316	0.0243488	yes
ENSG00000165832	-0.259286	6.10258	1.18e-09	0.144713	0.0800393	yes
ENSG00000137822	-0.25872	5.69911	7.14e-09	0.419149	0.000167778	yes
ENSG00000104880	-0.258506	4.99696	2.76e-06	0.338914	0.000167778	yes
ENSG00000121274	-0.258471	6.11296	3.03e-07	0.220605	0.000167778	yes
ENSG00000107798	-0.257714	7.85169	1.57e-16	0.0825069	0.0173439	yes
ENSG00000198399	-0.256895	5.92236	2.92e-09	0.562346	0.000167778	yes
ENSG00000119596	-0.256566	6.9915	4.69e-10	0.148638	0.00405336	yes
ENSG00000168528	-0.2535	5.48372	9.08e-08	0.558961	0.000167778	yes
ENSG00000061987	-0.253245	5.97712	1.85e-09	0.414046	0.000167778	yes
ENSG00000116497	-0.252938	5.38886	1.62e-07	0.32034	0.0302614	yes
ENSG00000096070	-0.25285	6.91138	5.21e-12	0.378702	0.000167778	yes
ENSG00000196652	-0.252428	5.16981	1.64e-05	0.19985	0.0102761	yes
ENSG00000178295	-0.249838	5.14758	1.14e-05	0.563048	0.00119912	yes
ENSG00000176018	-0.248581	5.44729	1.37e-07	0.47207	0.000167778	yes
ENSG00000163781	-0.248423	6.99437	1.04e-11	0.180537	0.020249	yes
ENSG00000141141	-0.247673	6.0318	8.18e-08	0.114743	0.0937565	yes
ENSG00000117597	-0.247473	4.98532	3.24e-05	0.172386	0.0153939	yes
ENSG00000167880	-0.24699	5.65246	1.28e-07	0.157198	0.107867	yes
ENSG00000118900	-0.246772	6.60273	6.14e-09	0.150108	0.0685417	yes
ENSG00000174227	-0.246415	5.87775	4.3e-06	0.393501	0.000167778	yes
ENSG00000173334	-0.245559	7.23406	3.65e-11	0.354969	0.000167778	yes
ENSG00000161021	-0.244708	6.48605	6.19e-08	0.186286	0.00161175	yes
ENSG00000169756	-0.243657	6.75984	8.54e-11	0.176663	0.00625527	yes
ENSG00000170348	-0.242161	8.82629	9.24e-19	0.0969352	0.0313193	yes
ENSG00000136738	-0.241955	6.2839	1.33e-09	0.3467	0.000167778	yes
ENSG00000164830	-0.240167	5.57705	4.66e-07	0.151399	0.136483	yes
ENSG00000048991	-0.23881	6.85955	1.19e-11	0.401863	0.000167778	yes
ENSG00000128923	-0.236938	5.38023	8.83e-07	0.896169	0.000167778	yes
ENSG00000078403	-0.236387	6.34088	1.31e-08	0.273322	0.0388388	yes
ENSG00000147324	-0.23487	6.59816	1.7e-07	0.393817	0.000627231	yes
ENSG00000251322	-0.234044	5.40069	3.19e-05	0.177818	0.00265694	yes
ENSG00000107779	-0.23382	4.76076	8.85e-05	0.238884	0.170498	yes
ENSG00000164151	-0.233354	6.43707	2.67e-09	0.34471	0.000167778	yes
ENSG00000198026	-0.231752	4.90074	3.16e-05	0.280504	0.000477867	yes
ENSG00000122257	-0.229616	7.298	1.18e-07	0.125366	0.0518089	yes
ENSG00000198315	-0.229239	5.86449	6.01e-07	1.04237	0.000167778	yes
ENSG00000132326	-0.229076	5.01336	1.41e-05	0.215679	0.0285813	yes
ENSG00000161202	-0.227773	6.89922	2.13e-07	0.387384	0.000167778	yes
ENSG00000081377	-0.227524	6.34848	2.16e-07	0.330614	0.000167778	yes
ENSG00000123505	-0.225933	8.24046	1.88e-13	0.0778837	0.0647348	yes
ENSG00000198218	-0.224903	6.82694	3.65e-06	0.216473	0.000772891	yes
ENSG00000127663	-0.224543	5.8063	2.5e-07	0.173323	0.00576996	yes
ENSG00000065613	-0.223525	6.45262	4.8e-09	0.197116	0.026009	yes
ENSG00000102531	-0.222963	6.89823	1.32e-09	0.70718	0.000167778	yes
ENSG00000124177	-0.222036	6.43767	7.17e-09	1.17224	0.000167778	yes
ENSG00000159086	-0.221485	6.0365	3.02e-07	0.103897	0.0787383	yes
ENSG00000147010	-0.220388	5.96477	5.03e-07	0.419875	0.000167778	yes
ENSG00000008405	-0.218963	5.30254	2.11e-05	0.28989	0.000627231	yes
ENSG00000184863	-0.218603	6.32436	2.46e-07	0.708676	0.000167778	yes
ENSG00000110400	-0.218199	6.01142	7.35e-07	0.492089	0.000167778	yes
ENSG00000136937	-0.218188	6.94366	5.79e-09	0.187082	0.000477867	yes
ENSG00000080815	-0.217534	6.6438	6.22e-08	0.105846	0.0955226	yes
ENSG00000189057	-0.215124	5.66065	2.54e-06	0.0907633	0.150444	yes
ENSG00000213341	-0.214953	6.03067	2.25e-06	0.243682	0.0049281	yes
ENSG00000148498	-0.214841	6.9372	3.79e-06	0.271199	0.000167778	yes
ENSG00000168944	-0.212854	5.04435	4.8e-05	0.295024	0.00430361	yes
ENSG00000100644	-0.210176	8.15367	8e-11	0.50081	0.000167778	yes
ENSG00000170471	-0.20939	7.03822	1.27e-09	0.75905	0.000167778	yes
ENSG00000112739	-0.209162	7.2356	4.43e-10	0.578176	0.000167778	yes
ENSG00000107581	-0.209046	9.03586	1.78e-16	0.0707148	0.098977	yes
ENSG00000198837	-0.20745	6.20633	1.34e-06	0.505039	0.000167778	yes
ENSG00000124766	-0.203786	5.56033	9.81e-06	1.19118	0.000167778	yes
ENSG00000123200	-0.20281	6.61525	1.86e-07	0.316379	0.000167778	yes
ENSG00000101654	-0.201409	6.38898	1.83e-07	0.429216	0.000167778	yes
ENSG00000177728	-0.201359	6.63473	4.31e-08	0.782213	0.000167778	yes
ENSG00000138190	-0.198679	5.16893	8.73e-05	0.865753	0.00972198	yes
ENSG00000076513	-0.198287	6.02751	1.94e-06	0.424758	0.000167778	yes
ENSG00000075407	-0.196878	5.2947	6.69e-05	0.589362	0.000167778	yes
ENSG00000079313	-0.19359	5.4973	6.32e-05	0.297217	0.000325249	yes
ENSG00000085788	-0.192854	6.29652	6.94e-06	0.559173	0.000167778	yes
ENSG00000105939	-0.19161	6.60543	1.21e-06	0.461412	0.000167778	yes
ENSG00000044090	-0.191318	6.97272	2.48e-06	0.0963806	0.0222174	yes
ENSG00000144744	-0.191062	5.76704	1.34e-05	0.172178	0.010381	yes
ENSG00000139793	-0.190666	6.18912	7.13e-05	0.723267	0.000167778	yes
ENSG00000112282	-0.189934	5.89708	1.28e-05	0.593887	0.000167778	yes
ENSG00000118482	-0.187414	7.47374	9.41e-09	0.378519	0.000167778	yes
ENSG00000135631	-0.184998	5.76418	6.32e-05	0.321697	0.0426988	yes
ENSG00000034510	-0.184578	9.2246	7.39e-11	0.121552	0.000167778	yes
ENSG00000186716	-0.184298	6.69472	7.18e-06	0.325309	0.000167778	yes
ENSG00000131149	-0.18298	7.35856	8.54e-09	0.25524	0.000167778	yes
ENSG00000161217	-0.182178	6.36275	5.58e-06	0.241507	0.00239699	yes
ENSG00000113048	-0.177021	7.72391	1.12e-08	0.528046	0.000167778	yes
ENSG00000132155	-0.175282	6.95159	9.94e-07	0.0717891	0.19316	yes
ENSG00000145685	-0.172663	6.19892	8.49e-05	0.262237	0.000167778	yes
ENSG00000109920	-0.171505	6.59814	7.14e-05	0.481777	0.000167778	yes
ENSG00000111371	-0.16991	8.13237	1.88e-09	0.452183	0.000167778	yes
ENSG00000160294	-0.168183	6.9071	9.23e-06	0.644407	0.000477867	yes
ENSG00000138246	-0.166269	6.45612	1.74e-05	0.236245	0.000167778	yes
ENSG00000075785	-0.164689	8.36493	2.81e-07	0.145778	0.00540874	yes
ENSG00000141646	-0.164507	6.21146	8.55e-05	0.152118	0.09588	yes
ENSG00000167491	-0.162136	7.15183	7.24e-06	0.202542	0.0151797	yes
ENSG00000185650	-0.162035	7.0721	1.81e-05	0.313031	0.000167778	yes
ENSG00000082781	-0.158785	8.24079	5.69e-09	0.390132	0.000167778	yes
ENSG00000172795	-0.158198	6.48836	7.55e-05	0.402138	0.000167778	yes
ENSG00000161813	-0.158128	7.00471	3.17e-06	0.541546	0.000167778	yes
ENSG00000173473	-0.15485	8.1227	1.16e-07	0.386242	0.000167778	yes
ENSG00000133961	-0.153811	6.58879	4.88e-05	0.326801	0.000167778	yes
ENSG00000165661	-0.149763	7.1612	8.48e-05	0.351977	0.000167778	yes
ENSG00000137642	-0.143716	7.89817	1.63e-06	0.886938	0.000167778	yes
ENSG00000197930	-0.141395	8.0487	2.55e-06	0.175718	0.000167778	yes
ENSG00000121060	-0.137695	7.60539	9.92e-06	0.566267	0.000167778	yes
ENSG00000130985	-0.136906	8.77981	3.68e-06	0.103863	0.000167778	yes
ENSG00000135048	-0.124441	8.86148	2.25e-05	0.191493	0.000167778	yes
ENSG00000164733	-0.0902587	9.89918	7.08e-05	0.247748	0.000167778	yes

## Sheet: sk_up_nor_samdown
gene_id	sk_nor.logFC	sk_nor.logCPM	sk_nor.FDR	sk_SAM.fc	sk_SAM.q	sk_SAM.sig
ENSG00000001497	1.23271	6.57385	1.54e-240	-0.127473	0.0126096	yes
ENSG00000002330	0.326781	4.91905	8.92e-11	-0.151892	0.00541406	yes
ENSG00000003402	1.62341	6.71385	0	-0.189463	0.00023714	yes
ENSG00000004455	0.547251	7.79757	1.7e-74	-0.517857	0.00023714	yes
ENSG00000004534	0.524428	6.5337	6.59e-51	-0.378446	0.00023714	yes
ENSG00000004766	0.504234	4.95548	6.07e-21	-0.195554	0.0644073	yes
ENSG00000004975	0.29423	6.92134	3.31e-20	-0.434731	0.00023714	yes
ENSG00000005022	0.154182	9.01348	9.28e-11	-0.306456	0.00023714	yes
ENSG00000005059	0.978061	5.07471	1.82e-66	-0.429462	0.00023714	yes
ENSG00000005156	0.365855	5.91949	1.16e-16	-0.285124	0.00872799	yes
ENSG00000005189	0.566839	4.17943	5.91e-17	-0.589745	0.0379306	yes
ENSG00000005302	1.08843	5.01705	2.14e-94	-0.35438	0.00023714	yes
ENSG00000005448	0.509837	5.52353	2.74e-30	-0.760594	0.00023714	yes
ENSG00000005812	0.624	5.91022	3.46e-41	-0.291803	0.00023714	yes
ENSG00000005884	2.60784	10.0249	0	-0.422706	0.00023714	yes
ENSG00000006327	1.48478	6.66483	0	-0.080604	0.113374	yes
ENSG00000006634	0.350338	5.63794	3.96e-16	-0.144751	0.0830383	yes
ENSG00000006652	0.503245	5.72886	6.42e-28	-0.127817	0.0558462	yes
ENSG00000007168	0.748119	8.1419	7.27e-203	-0.0972745	0.0197509	yes
ENSG00000008277	0.264112	4.38267	9.28e-06	-0.383531	0.00408337	yes
ENSG00000008294	0.3736	8.32047	5.9e-49	-0.0679649	0.163076	yes
ENSG00000008311	1.48423	4.77538	4.08e-161	-0.632146	0.00023714	yes
ENSG00000008405	0.372949	5.60098	3.48e-17	-0.220294	0.0241747	yes
ENSG00000008869	2.0689	5.74209	0	-0.151139	0.00780522	yes
ENSG00000009954	0.632102	7.96347	1.96e-89	-0.209685	0.00023714	yes
ENSG00000010292	1.13343	8.78487	0	-0.243381	0.00023714	yes
ENSG00000011143	0.41353	4.6306	1.11e-12	-0.416121	0.0023834	yes
ENSG00000011295	0.137208	6.69599	7.92e-05	-0.468789	0.00023714	yes
ENSG00000011304	0.229068	8.75731	7.1e-25	-0.128207	0.00424573	yes
ENSG00000011426	2.55385	8.81463	0	-0.09479	0.101826	yes
ENSG00000011451	0.536014	6.48289	2.29e-35	-0.167953	0.000456396	yes
ENSG00000012048	1.25447	6.57511	1.2e-297	-0.552816	0.00023714	yes
ENSG00000012061	0.366039	7.16497	1.05e-26	-0.612944	0.00023714	yes
ENSG00000012174	0.472935	6.18676	4.1e-31	-0.10227	0.0492936	yes
ENSG00000012963	0.989376	6.2251	8.29e-127	-0.327162	0.00023714	yes
ENSG00000013374	0.146159	6.35256	6.1e-05	-0.166074	0.00290835	yes
ENSG00000013583	0.816266	5.93289	8.24e-77	-0.166078	0.000456396	yes
ENSG00000013810	0.177615	6.87667	1.6e-07	-0.184248	0.00023714	yes
ENSG00000014138	1.42552	5.74618	9.39e-254	-0.442743	0.00023714	yes
ENSG00000018510	0.394455	7.26757	4.76e-35	-0.101984	0.0507755	yes
ENSG00000020426	0.679723	5.68546	2.35e-54	-0.548503	0.00023714	yes
ENSG00000020922	0.879059	5.26755	1.5e-60	-0.18165	0.0522273	yes
ENSG00000023608	2.10108	6.07514	0	-0.82694	0.00023714	yes
ENSG00000024526	0.567304	6.2871	1.04e-54	-0.329777	0.00023714	yes
ENSG00000025770	0.856856	5.95761	5.62e-89	-0.116446	0.0326646	yes
ENSG00000028203	0.13167	7.39576	7.23e-06	-0.134843	0.165011	yes
ENSG00000031691	1.46417	4.96212	1.52e-121	-0.593127	0.00023714	yes
ENSG00000031698	0.869006	8.1603	2.9e-271	-0.610717	0.00023714	yes
ENSG00000033030	0.640078	6.04292	1.08e-61	-0.315116	0.00023714	yes
ENSG00000034510	1.91785	10.5602	0	-0.193367	0.00023714	yes
ENSG00000035499	0.254771	5.42267	1.5e-08	-0.820053	0.00023714	yes
ENSG00000036054	0.531711	6.20006	6.02e-45	-0.174094	0.00255922	yes
ENSG00000037241	0.383316	4.60396	1.52e-11	-0.203167	0.0648406	yes
ENSG00000039123	0.574487	7.13322	1.23e-62	-0.1131	0.101165	yes
ENSG00000044574	0.589799	10.9362	2.77e-167	-1.34275	0.00023714	yes
ENSG00000047230	0.292172	5.08561	1.75e-05	-0.154102	0.078757	yes
ENSG00000047410	1.44233	8.24956	0	-0.29037	0.00023714	yes
ENSG00000047849	0.852898	9.33999	3.09e-233	-0.248226	0.00023714	yes
ENSG00000048544	0.408994	6.26031	8.66e-23	-0.10058	0.0323429	yes
ENSG00000049541	1.54303	6.09031	4.31e-300	-0.365968	0.00023714	yes
ENSG00000049618	0.398351	5.8931	4.29e-22	-0.135951	0.198987	yes
ENSG00000050405	1.54361	9.07068	0	-0.228349	0.00023714	yes
ENSG00000051108	0.608575	8.20099	3.88e-80	-1.71666	0.00023714	yes
ENSG00000051180	0.773567	4.51626	2.58e-42	-0.213493	0.0769064	yes
ENSG00000051341	0.506131	5.44446	1.39e-21	-0.394	0.00023714	yes
ENSG00000051825	0.1805	6.58113	1.61e-06	-0.472386	0.00023714	yes
ENSG00000052126	0.229706	5.50055	2.03e-06	-0.366661	0.00023714	yes
ENSG00000053372	1.43662	6.47009	0	-0.0816481	0.170875	yes
ENSG00000054654	2.44367	6.35624	0	-0.809553	0.00023714	yes
ENSG00000055044	0.549354	7.42224	9.22e-61	-0.234187	0.00023714	yes
ENSG00000055147	0.200814	5.42718	5.4e-06	-0.26469	0.0339594	yes
ENSG00000056277	0.756024	4.64923	3.32e-36	-0.359053	0.00023714	yes
ENSG00000057252	1.083	6.65788	5.49e-163	-0.271138	0.00023714	yes
ENSG00000057608	0.191712	9.01563	2.31e-17	-0.0786559	0.00164884	yes
ENSG00000057704	1.79664	5.54515	0	-0.390782	0.00023714	yes
ENSG00000058063	0.160445	6.46712	6.1e-06	-0.174824	0.0440016	yes
ENSG00000058272	1.1169	7.26886	2.12e-219	-0.315863	0.00023714	yes
ENSG00000058804	0.459088	7.05362	5.67e-42	-0.325173	0.00023714	yes
ENSG00000059758	2.10327	6.85	0	-0.218713	0.00023714	yes
ENSG00000060749	0.909188	7.15565	1.18e-161	-0.132402	0.00441015	yes
ENSG00000061676	0.115778	8.66438	6.25e-07	-0.153872	0.00023714	yes
ENSG00000062650	0.155561	7.07421	2.15e-07	-0.125478	0.036598	yes
ENSG00000062822	0.697361	6.39942	1.22e-55	-0.463724	0.00023714	yes
ENSG00000064012	0.430408	6.25436	2.12e-22	-0.308329	0.00023714	yes
ENSG00000064393	2.01684	7.60035	0	-0.0979172	0.02846	yes
ENSG00000064419	0.689889	6.85522	1.23e-106	-0.0870498	0.0217295	yes
ENSG00000064652	0.775623	5.30173	1.38e-61	-0.410088	0.00023714	yes
ENSG00000064961	0.507286	7.14208	4.87e-64	-0.234175	0.00023714	yes
ENSG00000065060	0.685912	6.65316	3.13e-53	-0.511295	0.00023714	yes
ENSG00000065135	0.678536	7.72358	1.29e-110	-0.100363	0.000456396	yes
ENSG00000065150	1.12195	9.46018	0	-0.377076	0.00023714	yes
ENSG00000065328	1.04066	5.83824	5.01e-145	-0.10952	0.179776	yes
ENSG00000065427	0.78157	8.19139	1.85e-205	-0.0738104	0.0131781	yes
ENSG00000065615	0.235979	4.83692	8.29e-06	-0.656723	0.00023714	yes
ENSG00000065802	1.16212	6.35091	2.36e-230	-0.429091	0.00023714	yes
ENSG00000065911	1.2323	8.13891	0	-0.803551	0.00023714	yes
ENSG00000065970	0.165722	6.03957	3.27e-05	-0.301203	0.00023714	yes
ENSG00000065978	0.352478	8.52073	8.38e-45	-0.160857	0.00023714	yes
ENSG00000066044	0.175182	7.27919	3.65e-09	-0.171304	0.00023714	yes
ENSG00000066117	0.408864	7.42362	8.77e-30	-0.111141	0.0627025	yes
ENSG00000066135	0.470185	6.30697	3.87e-40	-0.235932	0.00023714	yes
ENSG00000066279	1.21447	7.59888	0	-0.126183	0.00023714	yes
ENSG00000066322	0.982191	7.13769	3.24e-201	-0.277877	0.00023714	yes
ENSG00000066379	0.901742	4.46377	6.63e-50	-0.509928	0.00023714	yes
ENSG00000066557	0.664892	5.91563	9.85e-65	-0.408692	0.00023714	yes
ENSG00000066583	0.372219	5.06093	3.92e-13	-0.144415	0.0309692	yes
ENSG00000066739	0.267742	5.7823	3.63e-11	-0.240325	0.0774226	yes
ENSG00000067082	1.08834	8.33446	3.28e-257	-0.502016	0.00023714	yes
ENSG00000067365	0.348147	4.25022	1.3e-08	-0.668238	0.00023714	yes
ENSG00000067955	0.504955	6.87103	7.83e-50	-0.119614	0.182494	yes
ENSG00000068028	1.59381	4.82038	3.01e-70	-0.267711	0.00023714	yes
ENSG00000068438	1.90577	6.63002	0	-0.370695	0.00023714	yes
ENSG00000068489	2.32458	7.37178	0	-0.6444	0.00023714	yes
ENSG00000069275	0.33369	8.81463	1.31e-45	-0.352244	0.0162821	yes
ENSG00000070081	0.206342	6.95911	1.39e-06	-0.433301	0.00023714	yes
ENSG00000070669	1.85611	7.95819	0	-0.935655	0.00023714	yes
ENSG00000070718	0.747096	5.46172	1.61e-60	-0.297808	0.00458	yes
ENSG00000070756	0.277525	10.6668	1.09e-41	-0.0594304	0.0290783	yes
ENSG00000070761	0.431356	5.87645	6.7e-25	-0.195203	0.00023714	yes
ENSG00000070814	1.42291	7.30455	0	-0.100405	0.00458	yes
ENSG00000070882	1.06442	6.54393	1.64e-162	-0.101597	0.193355	yes
ENSG00000071054	0.970812	8.01198	1.22e-261	-0.0461291	0.176333	yes
ENSG00000071205	1.31147	5.18964	1.23e-163	-0.490707	0.00023714	yes
ENSG00000071537	0.492361	7.71915	6.58e-51	-0.288808	0.00023714	yes
ENSG00000071539	1.65726	6.30112	0	-0.255278	0.00023714	yes
ENSG00000072415	0.419191	7.12484	3.01e-25	-0.191834	0.00492086	yes
ENSG00000072501	1.15087	7.99977	0	-0.235715	0.000869472	yes
ENSG00000072849	1.03491	6.22615	5.01e-152	-0.254824	0.00023714	yes
ENSG00000072864	0.402774	5.7296	3.78e-17	-0.468011	0.00023714	yes
ENSG00000073050	1.10953	5.11436	3.21e-103	-0.257835	0.00023714	yes
ENSG00000073111	0.827728	7.35006	1.48e-132	-0.201157	0.00023714	yes
ENSG00000073614	0.444427	6.65142	2.17e-30	-0.206932	0.0822471	yes
ENSG00000074201	0.293567	7.31762	5.73e-22	-0.329494	0.00023714	yes
ENSG00000074266	0.646482	5.20064	2.29e-33	-0.117528	0.0685362	yes
ENSG00000074356	0.479872	6.27708	5.15e-39	-0.286903	0.00023714	yes
ENSG00000074800	0.958157	11.663	0	-0.0793051	0.00023714	yes
ENSG00000074935	0.273924	4.29769	7.81e-06	-0.641852	0.00023714	yes
ENSG00000075142	1.33649	6.82633	3.15e-255	-0.340658	0.00023714	yes
ENSG00000075188	0.404885	6.39791	2.88e-22	-0.44325	0.00023714	yes
ENSG00000075218	1.30256	6.388	3.03e-238	-0.364072	0.00023714	yes
ENSG00000075415	0.39056	9.72424	5.54e-85	-0.38523	0.00023714	yes
ENSG00000075702	0.619886	5.62802	1.24e-46	-0.276501	0.00023714	yes
ENSG00000075790	0.884523	6.57729	1.08e-142	-0.412923	0.00023714	yes
ENSG00000076003	0.499775	7.45945	8.54e-72	-0.279878	0.00023714	yes
ENSG00000076053	1.09371	5.26386	2.53e-117	-0.12916	0.194554	yes
ENSG00000076382	1.1599	6.02447	4.91e-191	-0.361856	0.00023714	yes
ENSG00000077152	0.36986	6.20093	2.46e-22	-0.621934	0.00023714	yes
ENSG00000077312	0.665836	6.97364	2.31e-77	-0.597756	0.00023714	yes
ENSG00000077514	0.842121	5.86798	1.03e-97	-0.593191	0.00023714	yes
ENSG00000077684	0.981055	6.21291	4.68e-146	-0.415654	0.00023714	yes
ENSG00000078246	0.314458	6.28628	7.05e-18	-0.158314	0.0337066	yes
ENSG00000078618	0.166163	8.21204	7.08e-10	-0.091796	0.0295787	yes
ENSG00000078668	0.310283	7.42516	1.71e-28	-0.173721	0.00023714	yes
ENSG00000078674	0.201751	8.10674	5.08e-14	-0.336813	0.00023714	yes
ENSG00000079246	0.543833	9.54159	1.98e-158	-0.111117	0.00023714	yes
ENSG00000079387	0.297116	5.97968	1.12e-14	-0.207896	0.00888478	yes
ENSG00000079616	0.498291	6.71574	2.15e-40	-0.432137	0.00023714	yes
ENSG00000079785	0.541171	8.03574	2.47e-102	-0.138105	0.00023714	yes
ENSG00000079819	0.828898	7.64827	7.09e-211	-0.294953	0.00023714	yes
ENSG00000080608	0.562774	6.01148	4.09e-24	-0.167178	0.0022039	yes
ENSG00000080824	0.202238	10.7474	8.08e-32	-0.155017	0.00023714	yes
ENSG00000080839	1.06448	5.25369	1.33e-109	-0.603215	0.00023714	yes
ENSG00000080986	1.15817	5.97538	2.98e-101	-0.425582	0.00023714	yes
ENSG00000081154	0.37789	7.47698	1.81e-29	-0.22597	0.00023714	yes
ENSG00000081721	0.258063	4.96796	3.46e-07	-0.363657	0.00023714	yes
ENSG00000081923	0.573691	6.95525	2.27e-74	-0.098279	0.0201556	yes
ENSG00000082153	0.917289	7.9262	3.23e-243	-0.141232	0.0110147	yes
ENSG00000082515	0.465861	5.71577	1.55e-25	-0.15728	0.0388632	yes
ENSG00000082898	0.622372	9.1239	2.48e-180	-0.145958	0.00164884	yes
ENSG00000083457	0.486159	4.42534	3.21e-16	-0.360002	0.00023714	yes
ENSG00000083544	0.726188	4.4268	2.88e-28	-0.481793	0.00023714	yes
ENSG00000083635	0.725461	4.25575	1.37e-29	-0.142485	0.158186	yes
ENSG00000083845	0.509775	9.43946	3.17e-117	-0.187056	0.00023714	yes
ENSG00000084774	0.798973	7.77458	3.9e-131	-0.21679	0.00023714	yes
ENSG00000085063	1.48611	9.44441	0	-0.045118	0.124885	yes
ENSG00000085224	0.253945	7.34333	4.88e-16	-0.484565	0.00023714	yes
ENSG00000085491	0.502621	6.85813	1.4e-51	-0.340375	0.00023714	yes
ENSG00000085840	0.470474	5.21556	6.19e-23	-0.348557	0.00023714	yes
ENSG00000085999	1.68233	5.37653	4.1e-224	-0.303525	0.00183752	yes
ENSG00000086189	0.289308	6.13712	2.08e-13	-0.491363	0.00023714	yes
ENSG00000086200	0.460289	5.99731	1.44e-31	-0.254404	0.00023714	yes
ENSG00000086475	0.228335	6.39202	3.83e-09	-0.153751	0.102486	yes
ENSG00000086758	1.08658	9.10217	0	-0.255202	0.00023714	yes
ENSG00000086827	0.717966	5.9571	1.45e-76	-0.172295	0.00023714	yes
ENSG00000087087	0.983915	7.95489	4.39e-258	-0.0570778	0.135179	yes
ENSG00000087302	0.298009	7.19419	1.28e-24	-0.209536	0.00023714	yes
ENSG00000087460	0.367501	9.77067	1.16e-70	-0.102978	0.00023714	yes
ENSG00000087470	0.630824	7.62212	1.84e-110	-0.158795	0.00146411	yes
ENSG00000087586	0.822246	6.84244	2.28e-73	-0.175988	0.00023714	yes
ENSG00000087995	0.478452	4.98639	6.64e-18	-0.222636	0.00323979	yes
ENSG00000088038	0.590849	6.55748	1.83e-40	-0.168343	0.00023714	yes
ENSG00000088325	1.29242	8.62169	0	-0.387135	0.00023714	yes
ENSG00000088876	0.832499	4.19974	1.78e-40	-0.347573	0.149444	yes
ENSG00000088930	0.335936	8.04807	8.54e-28	-0.127649	0.00023714	yes
ENSG00000089006	0.448326	6.99449	4.64e-43	-0.372873	0.00023714	yes
ENSG00000089009	0.438971	8.29919	2.38e-23	-0.134627	0.00966309	yes
ENSG00000089157	0.406538	10.0084	6.63e-16	-0.295422	0.00023714	yes
ENSG00000089685	0.863979	6.40191	2.15e-104	-0.292152	0.00023714	yes
ENSG00000090470	0.221608	5.42641	1.11e-05	-0.204594	0.00126715	yes
ENSG00000090612	0.871422	4.9348	1.26e-65	-0.574601	0.00023714	yes
ENSG00000090861	2.30304	8.45087	0	-0.486735	0.00023714	yes
ENSG00000090889	1.47436	6.63889	0	-0.234596	0.00023714	yes
ENSG00000091039	0.379753	7.40792	9.86e-41	-0.102784	0.102872	yes
ENSG00000091073	1.13893	4.21341	1.45e-70	-0.325806	0.0023834	yes
ENSG00000091409	2.64864	9.7587	0	-0.727316	0.00023714	yes
ENSG00000091483	0.480478	6.73218	1.93e-33	-0.0838546	0.0572001	yes
ENSG00000092140	0.555549	5.95482	3.67e-39	-0.509363	0.00023714	yes
ENSG00000092199	0.208763	8.96629	1.89e-17	-0.444891	0.00023714	yes
ENSG00000092201	0.448538	8.30536	1.08e-68	-0.120763	0.00023714	yes
ENSG00000092470	0.699635	5.71054	1.36e-39	-0.136814	0.028954	yes
ENSG00000092621	1.65527	7.67227	0	-0.776497	0.00023714	yes
ENSG00000092841	0.288069	8.76598	2.37e-27	-0.138932	0.0349431	yes
ENSG00000092847	0.164439	6.45254	8.09e-06	-0.110905	0.078572	yes
ENSG00000092978	0.247796	4.53326	2.07e-05	-0.177127	0.187851	yes
ENSG00000093009	1.10414	5.69394	6.38e-115	-0.696987	0.00023714	yes
ENSG00000093183	0.213729	6.48865	1.7e-08	-0.554448	0.00023714	yes
ENSG00000094804	0.998747	6.90721	1.41e-205	-0.362523	0.00023714	yes
ENSG00000094841	0.777621	4.09615	1.85e-33	-0.275665	0.0213262	yes
ENSG00000094916	0.357423	8.18274	2.6e-40	-0.387188	0.00023714	yes
ENSG00000095002	0.138813	7.12684	3.99e-06	-0.255338	0.00023714	yes
ENSG00000096080	0.254185	4.57424	1.15e-05	-0.388535	0.00023714	yes
ENSG00000096093	1.11372	5.38121	3.53e-83	-0.401186	0.00023714	yes
ENSG00000096384	0.531432	11.0353	1.31e-78	-0.0932498	0.00023714	yes
ENSG00000096746	0.751265	7.60975	8.1e-104	-0.1788	0.00023714	yes
ENSG00000097021	1.10084	6.42056	7.58e-212	-0.132681	0.000456396	yes
ENSG00000099341	0.379027	7.85953	1.02e-41	-0.0643117	0.067665	yes
ENSG00000099783	0.373304	8.39122	1.9e-55	-0.19356	0.00023714	yes
ENSG00000099901	0.742531	6.21587	8.58e-53	-0.297434	0.000663335	yes
ENSG00000099917	1.38185	7.18358	0	-0.19181	0.00023714	yes
ENSG00000099942	0.183305	7.32496	6.67e-10	-0.110145	0.000869472	yes
ENSG00000100023	0.156603	5.87212	9.32e-05	-0.44327	0.00023714	yes
ENSG00000100097	3.31406	9.28692	0	-0.546673	0.00023714	yes
ENSG00000100138	1.13091	7.78559	0	-0.115566	0.00255922	yes
ENSG00000100162	0.730705	4.76902	8.52e-43	-0.595772	0.00023714	yes
ENSG00000100216	0.367238	7.05748	6.86e-33	-0.21834	0.00023714	yes
ENSG00000100258	0.287615	6.32316	4.47e-16	-0.187042	0.000869472	yes
ENSG00000100280	0.176668	7.1355	1.07e-07	-0.162046	0.00023714	yes
ENSG00000100281	0.414946	6.1379	2.94e-24	-0.205174	0.00323979	yes
ENSG00000100296	0.890512	6.3142	6.34e-113	-0.117499	0.0477464	yes
ENSG00000100297	1.77025	7.30777	0	-0.234891	0.00023714	yes
ENSG00000100345	2.23433	11.1219	0	-0.154486	0.00023714	yes
ENSG00000100347	1.07402	5.8345	5.81e-147	-0.0747284	0.172243	yes
ENSG00000100410	0.72934	5.63737	5.98e-67	-0.27092	0.00023714	yes
ENSG00000100462	0.598519	6.81238	1.25e-78	-0.206108	0.00023714	yes
ENSG00000100504	2.17673	7.90062	0	-0.345473	0.00023714	yes
ENSG00000100575	0.415277	5.48363	2.2e-21	-0.37578	0.000456396	yes
ENSG00000100578	0.230965	5.69438	2.15e-08	-0.652792	0.00023714	yes
ENSG00000100632	0.583876	7.40255	1.36e-83	-0.258204	0.00023714	yes
ENSG00000100664	0.312219	8.62173	1.22e-31	-0.431356	0.00023714	yes
ENSG00000100714	0.447677	7.45877	7.55e-59	-0.189117	0.00023714	yes
ENSG00000100722	0.268228	6.88211	5.67e-17	-0.171885	0.00290835	yes
ENSG00000100749	1.00328	5.56427	1.37e-88	-0.599839	0.00023714	yes
ENSG00000100784	0.632871	4.1015	4.22e-21	-0.403963	0.00340585	yes
ENSG00000100865	0.329987	5.07124	1.02e-10	-0.135342	0.195621	yes
ENSG00000100908	0.609092	4.14228	3.61e-21	-0.77467	0.00023714	yes
ENSG00000100994	1.16182	7.58215	0	-0.515573	0.00023714	yes
ENSG00000101019	0.162108	6.10475	9.73e-05	-0.648761	0.00023714	yes
ENSG00000101052	0.248005	5.72445	4.63e-07	-0.558444	0.00023714	yes
ENSG00000101057	0.68634	7.36369	2.14e-111	-0.382677	0.00023714	yes
ENSG00000101104	0.504537	6.40567	5.24e-39	-0.326984	0.00023714	yes
ENSG00000101109	1.1498	7.06349	0	-0.384896	0.00023714	yes
ENSG00000101182	0.627139	8.25982	1.35e-146	-0.135111	0.00023714	yes
ENSG00000101216	0.22522	4.83865	1.73e-05	-0.175901	0.0136112	yes
ENSG00000101255	0.329741	6.86078	2.08e-19	-0.711895	0.00023714	yes
ENSG00000101361	0.385861	8.07262	2.07e-32	-0.270897	0.00023714	yes
ENSG00000101412	0.664423	5.81595	2.3e-40	-0.236532	0.00023714	yes
ENSG00000101413	0.506717	5.82608	5.05e-36	-0.172251	0.126416	yes
ENSG00000101447	0.342069	6.52441	1.75e-21	-0.584332	0.00023714	yes
ENSG00000101457	1.77838	5.85981	0	-0.26982	0.00023714	yes
ENSG00000101464	0.665393	4.92375	3.56e-36	-0.10494	0.175061	yes
ENSG00000101849	0.858056	6.16365	5.18e-118	-0.411696	0.00023714	yes
ENSG00000101868	1.93466	6.4882	0	-0.805805	0.00023714	yes
ENSG00000101911	0.358806	6.77687	8.14e-22	-0.204968	0.00023714	yes
ENSG00000101935	0.378237	5.79347	8.34e-21	-0.136413	0.0431196	yes
ENSG00000101940	0.334163	5.85224	4.88e-17	-0.585901	0.00023714	yes
ENSG00000101945	1.73074	4.6269	2.83e-183	-0.285622	0.00023714	yes
ENSG00000101972	0.546929	7.94488	1.41e-93	-0.282365	0.00023714	yes
ENSG00000102007	1.53182	6.8998	0	-0.454921	0.00023714	yes
ENSG00000102024	1.47784	8.31637	0	-0.06116	0.118935	yes
ENSG00000102030	0.710586	5.56532	1.89e-61	-0.181184	0.0164126	yes
ENSG00000102054	0.794447	8.30242	5.15e-198	-0.297556	0.00023714	yes
ENSG00000102078	0.28185	3.74728	7.69e-05	-0.645156	0.00023714	yes
ENSG00000102119	0.710556	6.63009	1.76e-92	-0.186966	0.00023714	yes
ENSG00000102144	1.26501	10.2037	0	-0.162512	0.00023714	yes
ENSG00000102172	3.1206	7.20936	0	-0.258333	0.00023714	yes
ENSG00000102225	0.438164	7.64166	9.88e-38	-0.360497	0.00023714	yes
ENSG00000102384	1.91493	5.77035	0	-0.648308	0.00023714	yes
ENSG00000102854	0.178693	5.79535	3.94e-05	-0.704148	0.00023714	yes
ENSG00000102900	1.09368	6.98283	1.21e-265	-0.191485	0.00023714	yes
ENSG00000102901	0.231061	5.18993	6.15e-06	-0.202962	0.0196227	yes
ENSG00000102974	0.404893	6.64905	6.27e-35	-0.0628191	0.133756	yes
ENSG00000103051	0.785912	6.4799	1.4e-80	-0.0936466	0.0269934	yes
ENSG00000103145	0.260813	5.48671	9.22e-09	-0.249606	0.00023714	yes
ENSG00000103202	0.944793	6.67131	2.33e-165	-0.240035	0.00023714	yes
ENSG00000103966	0.306935	6.55792	1.81e-19	-0.234088	0.00023714	yes
ENSG00000104375	0.323833	5.99275	1.45e-16	-0.425501	0.00023714	yes
ENSG00000104408	0.156469	8.81138	1.33e-10	-0.0946023	0.120008	yes
ENSG00000104472	0.285822	5.51341	6.87e-10	-0.311785	0.012313	yes
ENSG00000104679	0.249355	5.61411	1.87e-08	-0.253784	0.00023714	yes
ENSG00000104738	1.03889	8.33299	3.49e-243	-0.575771	0.00023714	yes
ENSG00000104824	0.20219	7.61526	3.48e-13	-0.165258	0.00023714	yes
ENSG00000104881	2.13458	6.70332	0	-0.113312	0.125147	yes
ENSG00000104884	1.35978	7.04676	0	-0.181564	0.00023714	yes
ENSG00000104889	0.696596	5.99726	4.18e-62	-0.551418	0.00023714	yes
ENSG00000105197	0.487718	6.56211	1.53e-42	-0.158661	0.00146411	yes
ENSG00000105202	1.0188	7.83613	0	-0.0662264	0.0358955	yes
ENSG00000105323	0.48211	8.97411	2.95e-115	-0.101133	0.00391578	yes
ENSG00000105372	0.57963	9.55482	1.9e-142	-0.0913302	0.00164884	yes
ENSG00000105373	0.415965	7.15253	6.66e-38	-0.113966	0.0179282	yes
ENSG00000105486	1.64474	6.45231	0	-0.33189	0.00023714	yes
ENSG00000105568	0.760382	8.25065	8.31e-191	-0.162995	0.00023714	yes
ENSG00000105618	1.00539	5.72143	6.89e-91	-0.0706416	0.18034	yes
ENSG00000105677	0.672453	6.15697	1.53e-45	-0.407875	0.00023714	yes
ENSG00000105755	0.532555	5.94854	5.87e-40	-0.684678	0.00023714	yes
ENSG00000105771	1.5081	6.27759	4.54e-293	-0.303615	0.00023714	yes
ENSG00000105926	1.28715	4.92066	5.89e-127	-0.476211	0.00023714	yes
ENSG00000105993	2.13997	7.30675	0	-0.676533	0.00023714	yes
ENSG00000106105	1.84411	8.71254	0	-0.380596	0.00023714	yes
ENSG00000106153	0.724172	7.1047	5.88e-60	-0.404996	0.00023714	yes
ENSG00000106245	0.877667	6.16075	8.02e-98	-0.145702	0.0410335	yes
ENSG00000106268	1.30059	4.5762	2.99e-108	-0.168885	0.0130304	yes
ENSG00000106344	1.15979	5.76577	4.06e-161	-0.126859	0.021594	yes
ENSG00000106355	0.50189	6.15938	3.22e-20	-0.433296	0.00023714	yes
ENSG00000106400	0.368886	6.3487	2.66e-25	-0.153759	0.00340585	yes
ENSG00000106462	1.16771	6.36864	4.27e-235	-0.5028	0.00023714	yes
ENSG00000106477	0.286653	4.72974	2.18e-07	-0.324071	0.154187	yes
ENSG00000106554	0.770232	7.99586	1.16e-96	-0.31902	0.00023714	yes
ENSG00000106591	0.261639	6.19346	1.37e-11	-0.277309	0.00023714	yes
ENSG00000106603	0.395231	6.26714	1.9e-28	-0.544487	0.00023714	yes
ENSG00000106615	0.21003	5.71209	1.57e-06	-0.495469	0.00023714	yes
ENSG00000106628	0.601366	7.5175	9.55e-54	-0.197182	0.00023714	yes
ENSG00000106682	0.584685	8.23789	3.67e-109	-0.0792947	0.00424573	yes
ENSG00000106785	0.205937	5.83613	4.2e-06	-0.354585	0.00023714	yes
ENSG00000107521	0.180114	5.86752	7.24e-06	-0.283611	0.00606488	yes
ENSG00000107554	1.21725	7.50781	0	-0.0874849	0.00273701	yes
ENSG00000107566	0.622043	7.43988	1.95e-103	-0.153215	0.00106874	yes
ENSG00000107581	0.321518	9.29455	4.59e-53	-0.166211	0.00023714	yes
ENSG00000107614	0.668607	4.13491	5.37e-26	-1.206	0.00023714	yes
ENSG00000107625	0.859027	6.43523	7.45e-113	-0.232142	0.00023714	yes
ENSG00000107758	0.431349	6.10792	2.4e-26	-0.132901	0.00842828	yes
ENSG00000107819	0.576154	6.93581	1.05e-69	-0.0919811	0.0616813	yes
ENSG00000107833	0.490326	6.2613	2.04e-40	-0.401133	0.00023714	yes
ENSG00000107863	0.94206	7.15764	3.36e-148	-0.180868	0.0176553	yes
ENSG00000108010	0.479321	6.67972	1.52e-43	-0.128902	0.105757	yes
ENSG00000108021	0.469449	7.4359	6.37e-42	-0.172384	0.0988269	yes
ENSG00000108039	0.22134	6.49876	9.02e-11	-0.303595	0.00023714	yes
ENSG00000108064	1.06839	6.88974	1.63e-252	-0.168846	0.00164884	yes
ENSG00000108100	0.442413	6.99782	5.92e-40	-0.20302	0.00357908	yes
ENSG00000108106	0.45483	5.94829	3.48e-27	-0.403337	0.00023714	yes
ENSG00000108219	1.14021	7.85534	0	-0.361976	0.00023714	yes
ENSG00000108239	1.2038	5.249	3.6e-145	-0.159455	0.011878	yes
ENSG00000108278	0.508531	5.81929	2.27e-26	-0.0924233	0.149167	yes
ENSG00000108294	0.729578	7.73138	3.73e-119	-0.187793	0.00023714	yes
ENSG00000108298	0.287283	9.47643	3.37e-20	-0.23258	0.00023714	yes
ENSG00000108424	1.42502	9.51887	0	-0.255341	0.00023714	yes
ENSG00000108433	0.639215	4.83788	4.06e-33	-0.29817	0.00023714	yes
ENSG00000108443	0.244451	5.92254	4.61e-10	-0.269758	0.0987257	yes
ENSG00000108468	0.967968	7.37314	3.49e-210	-0.163954	0.00023714	yes
ENSG00000108559	0.515577	6.87039	1.57e-49	-0.316426	0.000456396	yes
ENSG00000108561	0.928071	8.56124	3.35e-123	-0.425781	0.00023714	yes
ENSG00000108590	0.512173	3.87756	4.07e-13	-0.229426	0.0451288	yes
ENSG00000108666	0.312574	5.15461	8.85e-11	-0.461845	0.00023714	yes
ENSG00000108953	0.724552	9.90723	1.51e-218	-0.18428	0.00023714	yes
ENSG00000109084	0.659344	6.42695	6.29e-58	-0.317272	0.00023714	yes
ENSG00000109099	2.2025	6.28158	0	-0.26016	0.00023714	yes
ENSG00000109452	0.501529	5.21511	4.67e-15	-0.506191	0.00023714	yes
ENSG00000109534	0.852415	4.99764	1.59e-65	-0.0985228	0.164415	yes
ENSG00000109536	0.422754	5.03091	2.18e-16	-0.417021	0.00023714	yes
ENSG00000109674	1.11996	4.66535	5.6e-76	-0.709907	0.00023714	yes
ENSG00000109685	0.752272	8.40728	2.03e-200	-0.40539	0.00023714	yes
ENSG00000109805	0.840797	6.74978	5.22e-127	-0.568726	0.00023714	yes
ENSG00000109881	1.11048	5.20289	4.84e-98	-0.265904	0.000663335	yes
ENSG00000110063	0.792066	5.11512	4.46e-58	-0.569897	0.00023714	yes
ENSG00000110107	0.773915	7.82752	2.11e-150	-0.227912	0.00023714	yes
ENSG00000110395	0.379735	7.06502	4.34e-28	-0.117156	0.000869472	yes
ENSG00000110619	1.88267	7.18034	0	-0.300424	0.00023714	yes
ENSG00000110696	0.24464	7.69117	2.48e-17	-0.2138	0.00023714	yes
ENSG00000110880	0.666939	9.15822	6.81e-174	-0.0966895	0.00441015	yes
ENSG00000110921	0.835018	4.94378	2.75e-54	-0.285068	0.00307062	yes
ENSG00000110931	0.532311	6.26323	8.23e-42	-0.104424	0.0422094	yes
ENSG00000110958	0.70449	9.09902	4.27e-218	-0.147509	0.00023714	yes
ENSG00000110987	0.290115	5.26964	6.79e-09	-0.113604	0.108355	yes
ENSG00000111145	2.9467	7.87862	0	-0.319775	0.00023714	yes
ENSG00000111196	1.66809	4.77908	8.38e-203	-0.193513	0.00323979	yes
ENSG00000111206	1.16551	7.66781	2.33e-241	-0.41305	0.00023714	yes
ENSG00000111231	0.400155	5.72129	1.23e-19	-0.299027	0.00023714	yes
ENSG00000111247	1.48333	5.70647	5.08e-270	-0.416928	0.00023714	yes
ENSG00000111361	0.892024	6.27521	3.54e-113	-0.0994549	0.0836707	yes
ENSG00000111371	1.39163	9.06461	0	-0.410186	0.00023714	yes
ENSG00000111445	0.834127	6.27129	2.5e-84	-0.728893	0.00023714	yes
ENSG00000111450	1.39184	6.27608	1.89e-265	-0.293326	0.00023714	yes
ENSG00000111481	0.297796	7.72388	2.47e-21	-0.103808	0.112921	yes
ENSG00000111554	0.33703	4.66108	5.41e-10	-0.594949	0.00023714	yes
ENSG00000111581	1.27507	7.04747	0	-0.584161	0.00023714	yes
ENSG00000111602	0.362533	6.83344	8.41e-31	-0.726306	0.00023714	yes
ENSG00000111615	0.754863	6.1373	2.29e-65	-0.148572	0.0531016	yes
ENSG00000111639	0.36211	7.06839	7.2e-24	-0.167724	0.0206733	yes
ENSG00000111640	0.605164	11.2344	9.63e-196	-0.275181	0.00023714	yes
ENSG00000111647	0.224114	5.76681	5.76e-08	-0.11499	0.135538	yes
ENSG00000111652	0.648573	6.73244	1.62e-74	-0.129117	0.00126715	yes
ENSG00000111665	0.590087	6.40911	2.88e-61	-0.455191	0.00023714	yes
ENSG00000111666	0.783706	5.79855	1.3e-77	-0.250042	0.00023714	yes
ENSG00000111669	0.854984	9.03476	0	-0.176893	0.00023714	yes
ENSG00000111696	1.0471	5.7003	4e-129	-0.379309	0.00023714	yes
ENSG00000111731	0.353134	6.6408	8.52e-21	-0.485853	0.00023714	yes
ENSG00000111843	0.473698	7.68871	2.5e-69	-0.138905	0.00023714	yes
ENSG00000111845	1.99806	6.38814	0	-0.233164	0.00023714	yes
ENSG00000112029	0.866568	5.49392	2.75e-86	-0.52714	0.00023714	yes
ENSG00000112039	0.829622	4.7051	1.52e-52	-0.330956	0.00023714	yes
ENSG00000112081	0.127526	8.88012	1.03e-07	-0.429925	0.00023714	yes
ENSG00000112118	0.87659	8.00947	7.61e-163	-0.140246	0.00023714	yes
ENSG00000112186	2.90289	6.79112	0	-0.0805129	0.0799861	yes
ENSG00000112312	1.24557	6.33695	5.83e-208	-0.454916	0.00023714	yes
ENSG00000112531	2.42033	6.91325	0	-0.127439	0.0239157	yes
ENSG00000112851	1.78509	9.17075	0	-0.186596	0.00023714	yes
ENSG00000112877	0.629106	4.01208	4.52e-20	-0.706624	0.00023714	yes
ENSG00000112893	0.283129	7.52593	3.06e-21	-0.0765898	0.0735296	yes
ENSG00000112941	0.496538	5.97639	9.73e-36	-0.186918	0.00164884	yes
ENSG00000112983	0.634336	6.29375	1.24e-66	-0.395534	0.00023714	yes
ENSG00000112984	0.790442	7.27244	8.24e-129	-0.597072	0.00023714	yes
ENSG00000113013	0.315852	9.15988	1.06e-37	-0.251639	0.00023714	yes
ENSG00000113356	3.17042	6.80968	0	-0.176808	0.00023714	yes
ENSG00000113360	0.684647	6.71326	2.64e-65	-0.11703	0.147702	yes
ENSG00000113368	1.75925	7.5026	0	-0.319017	0.00023714	yes
ENSG00000113369	0.356627	5.42603	3.44e-13	-0.423155	0.00023714	yes
ENSG00000113407	1.11394	8.44356	0	-0.251153	0.00023714	yes
ENSG00000113456	0.350426	5.50958	1.1e-15	-0.31453	0.00255922	yes
ENSG00000113460	0.751847	6.03118	1.67e-81	-0.223789	0.00164884	yes
ENSG00000113569	0.921819	6.8935	2.73e-170	-0.0721784	0.137084	yes
ENSG00000113593	0.372554	5.66158	2.79e-17	-0.102572	0.14278	yes
ENSG00000113649	0.549421	7.15518	1.43e-65	-0.374939	0.00023714	yes
ENSG00000113658	0.184406	7.06015	1.72e-06	-0.240314	0.0539706	yes
ENSG00000113734	0.86368	4.29832	4.55e-42	-0.147949	0.0604403	yes
ENSG00000113810	1.40517	7.85199	0	-0.555029	0.00023714	yes
ENSG00000114019	1.34523	8.9327	0	-0.148211	0.00023714	yes
ENSG00000114107	0.171286	6.05774	6.21e-06	-0.677039	0.00023714	yes
ENSG00000114346	1.20329	7.34075	0	-0.345548	0.00023714	yes
ENSG00000114520	0.352344	5.14695	4.29e-13	-0.323115	0.00023714	yes
ENSG00000114686	0.323304	7.3177	1.87e-22	-0.143365	0.00023714	yes
ENSG00000114850	0.968767	8.57138	2.15e-234	-0.309591	0.00023714	yes
ENSG00000114942	0.331141	7.30657	3.38e-26	-0.41219	0.00023714	yes
ENSG00000115053	0.512717	10.2628	6.98e-118	-0.143615	0.00023714	yes
ENSG00000115107	0.605068	6.50064	1.6e-52	-0.0761877	0.0721002	yes
ENSG00000115163	0.585969	5.40929	1.41e-37	-0.637495	0.00023714	yes
ENSG00000115233	0.600359	7.73111	6e-91	-0.122169	0.00023714	yes
ENSG00000115295	1.16503	5.99073	1.13e-126	-0.278403	0.00023714	yes
ENSG00000115306	0.245554	8.88692	2.26e-30	-0.192784	0.00023714	yes
ENSG00000115310	1.82766	9.13808	0	-0.0782738	0.00126715	yes
ENSG00000115317	0.517709	4.82827	2.49e-18	-0.269317	0.00023714	yes
ENSG00000115355	0.945056	6.88803	5.86e-124	-0.289741	0.00023714	yes
ENSG00000115365	0.840495	7.54986	1.03e-181	-0.135722	0.000456396	yes
ENSG00000115368	0.652823	6.83047	2.36e-75	-0.0726977	0.0793667	yes
ENSG00000115484	0.547518	8.98275	1.2e-103	-0.0617336	0.0171061	yes
ENSG00000115649	0.888433	5.97052	7.17e-97	-0.102394	0.0655886	yes
ENSG00000115750	0.418714	5.44436	3.92e-21	-0.380623	0.00023714	yes
ENSG00000115866	0.460345	7.57215	9.95e-51	-0.102843	0.013747	yes
ENSG00000115875	0.439075	7.76551	3.33e-52	-0.308294	0.00023714	yes
ENSG00000115902	1.19134	6.27998	3.29e-128	-0.880002	0.00023714	yes
ENSG00000115942	0.304966	5.85663	1.45e-14	-0.40027	0.0424326	yes
ENSG00000115944	0.422021	7.66795	8.54e-48	-0.312433	0.00023714	yes
ENSG00000116120	1.6051	7.30005	0	-0.116452	0.00023714	yes
ENSG00000116127	0.193847	5.88849	2.01e-06	-0.329761	0.000456396	yes
ENSG00000116161	0.807099	6.67587	1.99e-121	-0.160225	0.183428	yes
ENSG00000116221	0.357065	7.31285	3.47e-29	-0.127222	0.000663335	yes
ENSG00000116353	0.641251	4.66484	9.05e-32	-0.718514	0.00023714	yes
ENSG00000116560	0.176294	9.06916	1.01e-10	-0.168893	0.00023714	yes
ENSG00000116584	1.87749	7.30602	0	-0.972329	0.00023714	yes
ENSG00000116641	0.673599	6.7789	2.04e-58	-0.17924	0.00023714	yes
ENSG00000116675	0.846508	5.13943	5.9e-67	-0.24619	0.016555	yes
ENSG00000116750	0.747579	5.69877	9.19e-72	-0.400684	0.000456396	yes
ENSG00000116830	0.746526	5.78614	2.85e-71	-0.399165	0.00023714	yes
ENSG00000116863	0.937095	5.11895	6.06e-77	-0.13555	0.0214583	yes
ENSG00000116898	0.235285	6.87105	4.41e-13	-0.565224	0.00023714	yes
ENSG00000116984	0.811437	6.3291	2.04e-95	-0.316555	0.00023714	yes
ENSG00000117118	0.382975	7.11381	1.95e-38	-0.0819392	0.0333405	yes
ENSG00000117143	3.79815	9.27634	0	-0.447292	0.00023714	yes
ENSG00000117394	0.801774	8.31391	8.59e-225	-0.400125	0.00023714	yes
ENSG00000117395	1.64757	7.80404	0	-0.369658	0.00023714	yes
ENSG00000117399	0.848412	7.83937	2.77e-188	-0.302612	0.00023714	yes
ENSG00000117505	0.315093	6.72046	9.16e-21	-0.288612	0.00023714	yes
ENSG00000117519	0.607306	8.44644	9.56e-86	-0.275203	0.00023714	yes
ENSG00000117543	0.991974	5.5414	3.71e-105	-0.196101	0.00023714	yes
ENSG00000117593	0.913544	6.7018	2.15e-169	-0.153555	0.0023834	yes
ENSG00000117632	0.700533	9.46968	1.04e-232	-0.353243	0.00023714	yes
ENSG00000117650	0.693836	6.28346	3.4e-79	-0.756856	0.00023714	yes
ENSG00000117713	0.530347	7.57595	6.9e-55	-0.202469	0.00023714	yes
ENSG00000117724	0.479678	8.82277	1.94e-94	-0.256127	0.00023714	yes
ENSG00000117748	0.858331	5.87667	3.2e-99	-0.131892	0.024039	yes
ENSG00000117868	0.187748	7.71159	1.85e-09	-0.109912	0.00126715	yes
ENSG00000118193	1.77578	6.33422	0	-0.517089	0.00023714	yes
ENSG00000118482	0.237497	7.67725	3.09e-16	-0.313815	0.00023714	yes
ENSG00000118508	1.2348	5.43013	3.11e-146	-0.271782	0.00023714	yes
ENSG00000118655	1.51179	4.96863	4.43e-169	-0.154687	0.0350539	yes
ENSG00000118965	1.06994	5.22527	3.06e-108	-0.124402	0.119282	yes
ENSG00000119004	0.537817	4.592	2.43e-22	-0.228959	0.0696208	yes
ENSG00000119185	0.57592	6.81589	1.25e-55	-0.179393	0.00340585	yes
ENSG00000119285	1.03906	7.31796	2.14e-249	-0.294396	0.00023714	yes
ENSG00000119326	1.16898	8.06238	0	-0.849522	0.00023714	yes
ENSG00000119403	0.326288	6.40469	7.8e-21	-0.126991	0.0573102	yes
ENSG00000119632	0.4432	5.07301	6.91e-16	-0.0916362	0.18518	yes
ENSG00000119640	0.413448	4.13193	1.01e-10	-0.210631	0.0531016	yes
ENSG00000119705	0.243028	5.98883	1.96e-10	-0.216614	0.00023714	yes
ENSG00000119718	0.51448	5.45528	6.05e-31	-0.321342	0.00023714	yes
ENSG00000119906	0.810618	6.17123	3.02e-53	-0.294257	0.00164884	yes
ENSG00000119922	1.21376	4.5886	6.6e-84	-0.270614	0.0107041	yes
ENSG00000119969	0.693667	5.7098	9.83e-48	-0.115027	0.0971954	yes
ENSG00000120008	0.862283	6.29044	1.4e-110	-0.355827	0.00023714	yes
ENSG00000120053	0.644958	6.88017	3.51e-81	-0.971187	0.00023714	yes
ENSG00000120063	0.195056	7.65223	2.83e-11	-0.107696	0.00023714	yes
ENSG00000120254	2.13319	6.35365	0	-0.593297	0.00023714	yes
ENSG00000120334	0.856162	4.7038	9.31e-47	-0.430445	0.000869472	yes
ENSG00000120437	1.32235	6.11482	5.51e-245	-0.414521	0.00023714	yes
ENSG00000120526	1.21293	6.55549	1.38e-243	-0.303347	0.00023714	yes
ENSG00000120533	0.203115	6.28421	5.52e-06	-0.288558	0.00023714	yes
ENSG00000120539	0.820164	6.0128	4.1e-66	-0.134126	0.0609985	yes
ENSG00000120699	0.704569	5.5569	1.51e-55	-0.387746	0.000663335	yes
ENSG00000120802	1.25774	8.57585	0	-0.473375	0.00023714	yes
ENSG00000120896	0.944015	6.89896	2.34e-153	-0.0895164	0.140195	yes
ENSG00000121152	1.20933	6.06336	3.02e-160	-0.354017	0.00023714	yes
ENSG00000121236	1.25734	4.29985	2e-88	-0.444706	0.00023714	yes
ENSG00000121289	0.543317	4.78461	2.13e-23	-0.230022	0.0195011	yes
ENSG00000121316	0.374713	5.52833	1.27e-17	-0.423895	0.00023714	yes
ENSG00000121481	0.343534	5.56387	3.63e-15	-0.515304	0.00023714	yes
ENSG00000121621	0.991877	6.3667	6.2e-112	-0.382946	0.00023714	yes
ENSG00000121749	0.410395	6.42242	1.35e-32	-0.426114	0.00023714	yes
ENSG00000121766	0.258796	5.53353	1.46e-09	-0.61577	0.00023714	yes
ENSG00000121774	0.482504	8.45076	2.23e-94	-0.361258	0.00023714	yes
ENSG00000121957	0.34959	5.99372	7.43e-14	-0.514855	0.00023714	yes
ENSG00000122008	0.538138	5.82838	4.76e-41	-0.252958	0.00023714	yes
ENSG00000122359	0.258149	8.17559	1.28e-25	-0.106443	0.0326646	yes
ENSG00000122406	0.308359	9.48427	1.98e-09	-0.216167	0.00023714	yes
ENSG00000122484	0.503788	4.90206	6.46e-23	-0.373638	0.00023714	yes
ENSG00000122545	1.08049	7.61168	3.53e-231	-0.0970561	0.0367186	yes
ENSG00000122565	1.07619	8.13061	2.1e-169	-0.195483	0.00023714	yes
ENSG00000122566	0.368737	10.4522	4.14e-68	-0.187982	0.00023714	yes
ENSG00000122644	0.651208	5.21076	5.86e-44	-0.469039	0.00023714	yes
ENSG00000122783	0.26404	5.24533	4.59e-08	-0.178367	0.0452267	yes
ENSG00000122952	1.65183	6.72461	0	-0.398809	0.00023714	yes
ENSG00000122966	1.43461	7.31865	1.77e-306	-0.642334	0.00023714	yes
ENSG00000123066	0.137581	8.02897	9.02e-07	-0.0881496	0.0463274	yes
ENSG00000123080	1.90263	5.06406	3.98e-276	-0.691626	0.00023714	yes
ENSG00000123136	0.950266	6.9933	6.65e-138	-0.440296	0.00023714	yes
ENSG00000123219	1.17528	5.25904	1.22e-123	-0.803037	0.00023714	yes
ENSG00000123268	0.231566	5.54709	1.76e-07	-0.195254	0.011878	yes
ENSG00000123297	0.658312	5.21094	2.63e-43	-0.239887	0.000456396	yes
ENSG00000123349	0.452282	8.08812	5.63e-58	-0.276605	0.00023714	yes
ENSG00000123374	0.324009	6.67899	1.92e-19	-0.218147	0.00023714	yes
ENSG00000123416	1.111	8.44115	1.11e-299	-0.203566	0.00023714	yes
ENSG00000123473	0.730103	6.56589	5.45e-95	-0.401446	0.00023714	yes
ENSG00000123485	1.1626	7.08324	5.05e-224	-0.570031	0.00023714	yes
ENSG00000123545	0.43984	4.56052	3.24e-15	-0.21355	0.0544031	yes
ENSG00000123562	0.668086	8.97226	3.21e-194	-0.56128	0.00023714	yes
ENSG00000123600	0.723828	4.32071	2.17e-32	-0.291014	0.0241747	yes
ENSG00000123607	0.982408	5.28753	3.72e-93	-0.406087	0.00023714	yes
ENSG00000124145	0.921903	7.94918	2.61e-276	-0.138819	0.00023714	yes
ENSG00000124155	0.741027	6.98241	2.3e-87	-0.063125	0.122715	yes
ENSG00000124207	1.45802	8.53613	0	-0.433033	0.00023714	yes
ENSG00000124217	0.544363	3.81504	1.34e-12	-0.196855	0.170148	yes
ENSG00000124422	0.436061	8.45678	3.35e-45	-0.119163	0.0701154	yes
ENSG00000124570	0.192074	7.11548	5.31e-09	-0.280394	0.00023714	yes
ENSG00000124608	0.992795	4.90423	7.24e-43	-0.374158	0.00023714	yes
ENSG00000124767	0.74603	8.82221	7.03e-257	-0.0456513	0.0775323	yes
ENSG00000124789	0.91951	7.58342	4.44e-145	-0.120236	0.00023714	yes
ENSG00000124795	1.06368	8.95759	0	-0.344673	0.00023714	yes
ENSG00000124802	0.963551	4.58669	8.21e-59	-0.309118	0.00023714	yes
ENSG00000124831	0.440014	7.68946	1.42e-60	-0.387597	0.00023714	yes
ENSG00000124942	1.74358	11.0517	0	-0.248136	0.00023714	yes
ENSG00000125351	1.30531	5.3495	6.39e-139	-0.279735	0.00023714	yes
ENSG00000125352	0.683929	4.21756	2.8e-23	-0.234388	0.0322173	yes
ENSG00000125356	0.355299	6.54454	2.05e-18	-0.143415	0.000869472	yes
ENSG00000125398	1.213	7.93066	0	-0.371688	0.00023714	yes
ENSG00000125450	1.92627	6.40527	0	-0.229798	0.00023714	yes
ENSG00000125458	1.11553	5.36821	7.48e-119	-0.66236	0.00023714	yes
ENSG00000125611	0.342371	4.5494	9.97e-10	-0.452665	0.00023714	yes
ENSG00000125629	0.198556	5.60712	4.65e-06	-0.362121	0.00023714	yes
ENSG00000125743	0.153232	8.21593	2.09e-08	-0.374501	0.00023714	yes
ENSG00000125821	0.411097	6.12198	2.1e-23	-0.173939	0.00023714	yes
ENSG00000125835	0.482493	7.93401	2.28e-53	-0.188967	0.00023714	yes
ENSG00000125841	1.13153	5.33676	5.75e-126	-0.543424	0.00023714	yes
ENSG00000125870	0.31348	6.31518	3.68e-15	-0.212532	0.0710901	yes
ENSG00000125885	1.41921	6.09791	4.22e-192	-0.45186	0.00023714	yes
ENSG00000125944	0.924701	8.28304	1.03e-262	-0.322379	0.00023714	yes
ENSG00000125970	0.453095	7.53205	1.52e-59	-0.0979267	0.0105556	yes
ENSG00000125977	1.11571	6.82582	1.5e-205	-0.228548	0.00023714	yes
ENSG00000125995	0.242827	5.87319	1.52e-08	-0.247203	0.00023714	yes
ENSG00000126088	0.287535	6.05692	1.39e-12	-0.236168	0.00023714	yes
ENSG00000126215	0.61388	5.11094	7.88e-35	-0.496947	0.00023714	yes
ENSG00000126226	1.06065	6.73893	3.74e-219	-0.609706	0.00023714	yes
ENSG00000126247	0.512327	8.91805	1.18e-120	-0.192448	0.00023714	yes
ENSG00000126261	0.262379	7.91561	7.58e-20	-0.332352	0.00023714	yes
ENSG00000126522	0.687192	4.89028	1.38e-37	-0.580769	0.00023714	yes
ENSG00000126653	0.245739	5.69921	1.23e-08	-0.320839	0.000456396	yes
ENSG00000126698	0.215689	6.4475	3.7e-10	-0.075068	0.0970314	yes
ENSG00000126768	0.830803	5.24858	2.24e-67	-0.148715	0.0377038	yes
ENSG00000126787	0.619274	7.33765	5.74e-86	-0.390933	0.00023714	yes
ENSG00000127054	0.178442	6.77877	2.47e-07	-0.170144	0.0114478	yes
ENSG00000127337	0.370329	5.21756	2.74e-15	-0.665041	0.00023714	yes
ENSG00000127483	0.652249	8.53711	4.05e-127	-0.342313	0.00023714	yes
ENSG00000127527	0.785525	5.71098	4.41e-68	-0.136187	0.0195011	yes
ENSG00000127564	1.38327	5.47515	1.28e-204	-0.520308	0.00106874	yes
ENSG00000127603	2.96765	9.15118	0	-0.162371	0.0850974	yes
ENSG00000128000	1.34899	4.69377	5.54e-114	-0.541103	0.00023714	yes
ENSG00000128228	0.889396	5.03663	3.52e-56	-0.60149	0.00023714	yes
ENSG00000128283	2.48171	6.52024	0	-0.414289	0.00023714	yes
ENSG00000128534	0.465086	5.66317	3.6e-27	-0.996467	0.00023714	yes
ENSG00000128654	0.451179	5.84786	3.63e-30	-0.149459	0.0350539	yes
ENSG00000128708	0.766705	6.91216	2.49e-128	-0.22326	0.00023714	yes
ENSG00000128944	0.719215	6.26246	4.62e-79	-0.545734	0.00023714	yes
ENSG00000128965	0.724171	3.95914	1.79e-25	-1.23761	0.00023714	yes
ENSG00000129084	0.244594	5.77666	3.08e-08	-0.112555	0.00541406	yes
ENSG00000129103	0.546867	7.80807	1.1e-72	-0.248759	0.00023714	yes
ENSG00000129173	0.226371	5.01142	2.89e-05	-0.391348	0.00023714	yes
ENSG00000129195	0.775057	6.21359	2.72e-88	-0.390199	0.00023714	yes
ENSG00000129460	0.90246	5.29683	5.94e-79	-0.150659	0.012313	yes
ENSG00000129484	1.77986	5.47521	0	-0.122077	0.0277494	yes
ENSG00000129534	1.28342	6.57072	2.61e-297	-0.557619	0.00023714	yes
ENSG00000129559	0.197887	5.78295	1.13e-06	-0.217361	0.00023714	yes
ENSG00000129657	1.03622	7.34516	1.64e-185	-0.111902	0.0333405	yes
ENSG00000130024	1.36668	6.4403	6.44e-301	-0.240792	0.00023714	yes
ENSG00000130204	0.844518	6.14425	3.32e-103	-0.108196	0.0493865	yes
ENSG00000130304	0.231554	5.66952	2.53e-07	-0.401982	0.00023714	yes
ENSG00000130313	0.161758	5.9815	3.08e-05	-0.128933	0.0160107	yes
ENSG00000130402	0.915468	10.1689	0	-0.362068	0.00023714	yes
ENSG00000130638	0.286026	8.12874	3.19e-25	-0.223754	0.00023714	yes
ENSG00000130669	0.884355	6.3068	9.85e-106	-0.108768	0.14505	yes
ENSG00000130766	1.48265	6.31769	0	-0.554271	0.00023714	yes
ENSG00000130779	0.471833	7.13815	3.32e-56	-0.17375	0.00023714	yes
ENSG00000130816	0.871709	8.14053	4.89e-146	-0.233873	0.00023714	yes
ENSG00000130826	0.976419	7.38429	1.02e-165	-0.133291	0.00023714	yes
ENSG00000130921	0.296385	5.08257	1.67e-09	-0.390633	0.00391578	yes
ENSG00000131153	0.844991	5.364	2.34e-76	-0.318172	0.00023714	yes
ENSG00000131174	0.167473	7.28624	1.18e-06	-0.288304	0.00023714	yes
ENSG00000131263	0.882133	7.22385	1.57e-188	-0.227977	0.00023714	yes
ENSG00000131462	1.70891	5.72884	0	-0.101435	0.0507755	yes
ENSG00000131469	0.52575	9.24674	1.93e-126	-0.343778	0.00023714	yes
ENSG00000131508	0.168154	7.16323	1.19e-06	-0.147692	0.0022039	yes
ENSG00000131652	0.224132	5.24531	9.75e-05	-0.953469	0.00023714	yes
ENSG00000131732	0.294667	5.24837	1.88e-07	-0.381607	0.00023714	yes
ENSG00000131747	0.998991	9.90961	0	-0.561604	0.00023714	yes
ENSG00000131773	0.713278	3.95563	2.05e-23	-0.655495	0.00023714	yes
ENSG00000131778	0.221589	6.74418	2.45e-08	-0.810156	0.00023714	yes
ENSG00000131828	0.73705	7.06672	8.45e-60	-0.172215	0.00023714	yes
ENSG00000131966	0.289645	6.5564	1.07e-16	-0.109432	0.0481465	yes
ENSG00000132002	0.845136	8.43337	8.31e-178	-0.361066	0.00023714	yes
ENSG00000132305	0.568822	7.7358	5.51e-77	-0.0938804	0.00255922	yes
ENSG00000132313	0.223929	6.17641	1.17e-08	-0.401886	0.00023714	yes
ENSG00000132323	0.505933	5.52601	9.48e-29	-0.311624	0.00023714	yes
ENSG00000132341	0.72308	8.9887	3.02e-242	-0.527812	0.00023714	yes
ENSG00000132388	0.43669	7.16682	5.26e-50	-0.23996	0.00023714	yes
ENSG00000132436	1.3133	6.06331	4.96e-207	-0.227919	0.000869472	yes
ENSG00000132475	0.386267	8.92754	1.27e-71	-0.508379	0.00023714	yes
ENSG00000132478	0.41696	5.17167	2.97e-16	-0.205127	0.0956052	yes
ENSG00000132485	0.378278	6.99566	4.45e-31	-0.783709	0.00023714	yes
ENSG00000132507	1.24897	8.95785	0	-0.0529839	0.0533193	yes
ENSG00000132640	1.82926	6.17264	0	-0.408458	0.00023714	yes
ENSG00000132646	0.61084	8.17039	5.11e-90	-0.244258	0.00023714	yes
ENSG00000132661	0.906992	4.83689	8.19e-67	-0.368315	0.00023714	yes
ENSG00000132664	0.420859	4.4403	4.22e-11	-0.290642	0.135969	yes
ENSG00000132669	2.61328	6.23684	0	-0.151814	0.00668273	yes
ENSG00000132676	0.143365	7.39808	2.89e-05	-0.182681	0.00826634	yes
ENSG00000132842	0.373242	7.27111	3.51e-30	-0.134992	0.00796074	yes
ENSG00000133027	0.645747	4.81126	3.91e-31	-0.209382	0.00872799	yes
ENSG00000133119	0.987145	5.52882	2.25e-109	-0.448461	0.00023714	yes
ENSG00000133302	1.14427	4.89774	2.09e-95	-0.49606	0.00307062	yes
ENSG00000133704	0.650063	7.10484	7.39e-106	-0.102968	0.13794	yes
ENSG00000133706	0.983069	8.09099	5.5e-253	-0.353775	0.00023714	yes
ENSG00000133739	0.395868	4.22332	4.41e-08	-0.925214	0.00023714	yes
ENSG00000133773	0.535354	5.44445	2.6e-34	-0.432925	0.00023714	yes
ENSG00000133789	1.3833	6.50407	0	-0.180689	0.00023714	yes
ENSG00000134057	0.824272	8.35856	1.15e-248	-0.767355	0.00023714	yes
ENSG00000134107	2.22754	6.27813	0	-0.630509	0.00023714	yes
ENSG00000134278	0.443713	5.84848	1.02e-28	-0.317523	0.00273701	yes
ENSG00000134294	0.895541	9.08523	1.51e-290	-0.515064	0.00023714	yes
ENSG00000134324	0.704092	6.27049	7.36e-85	-0.642227	0.00023714	yes
ENSG00000134371	0.800663	6.84006	1.35e-114	-0.130362	0.00023714	yes
ENSG00000134453	0.336861	6.80696	2.52e-16	-0.167932	0.00357908	yes
ENSG00000134531	6.18315	8.67849	0	-0.270767	0.00023714	yes
ENSG00000134684	1.36091	8.25367	0	-0.296516	0.00023714	yes
ENSG00000134686	0.191445	7.72689	7.38e-12	-0.24595	0.00023714	yes
ENSG00000134690	1.28012	6.59085	1.81e-292	-0.443391	0.00023714	yes
ENSG00000134809	1.64352	5.69519	3.18e-295	-0.274184	0.00023714	yes
ENSG00000134897	0.31427	4.56849	2.65e-08	-0.211402	0.0404839	yes
ENSG00000134900	0.347283	6.97733	2.4e-29	-0.201563	0.0385324	yes
ENSG00000134954	4.21937	8.87235	0	-0.24303	0.00023714	yes
ENSG00000134970	0.321877	7.36142	1.64e-28	-0.160692	0.022896	yes
ENSG00000135046	3.88917	9.97921	0	-0.533979	0.00023714	yes
ENSG00000135245	1.16897	5.45868	9.14e-109	-0.90408	0.00023714	yes
ENSG00000135316	0.332877	8.00671	1.14e-29	-0.218201	0.00023714	yes
ENSG00000135362	1.0903	4.6302	1.69e-82	-0.283182	0.0150333	yes
ENSG00000135372	0.996511	6.98549	4.11e-187	-0.393139	0.00023714	yes
ENSG00000135387	0.164117	9.1723	1.71e-12	-0.0755537	0.0023834	yes
ENSG00000135446	0.502856	7.48511	1.2e-70	-0.454352	0.00023714	yes
ENSG00000135451	0.445293	6.09577	1.64e-31	-0.518995	0.00023714	yes
ENSG00000135476	2.48841	6.45914	0	-0.292811	0.00023714	yes
ENSG00000135486	0.195064	8.56174	9.08e-13	-0.196465	0.00023714	yes
ENSG00000135617	0.824287	4.18487	4.16e-38	-0.230263	0.00424573	yes
ENSG00000135624	0.163769	8.93611	1.2e-12	-0.064255	0.0214583	yes
ENSG00000135655	1.00145	6.46553	3.07e-169	-0.197704	0.0105556	yes
ENSG00000135766	0.316902	6.8497	1.31e-16	-0.23009	0.0462236	yes
ENSG00000135776	0.2873	5.35858	2.93e-10	-0.331262	0.00023714	yes
ENSG00000135801	0.591697	5.66845	5.67e-46	-0.102063	0.122854	yes
ENSG00000135829	0.693588	8.47336	2.29e-142	-0.33593	0.00023714	yes
ENSG00000136045	1.34952	7.02906	0	-0.163453	0.00023714	yes
ENSG00000136068	2.05224	9.84356	0	-0.252956	0.00023714	yes
ENSG00000136104	0.425669	5.34978	1.22e-20	-0.186497	0.00716274	yes
ENSG00000136108	0.299103	8.07806	3.54e-27	-0.365298	0.00023714	yes
ENSG00000136122	0.286168	5.22723	1.48e-09	-0.400787	0.00023714	yes
ENSG00000136158	1.63978	5.81774	1.09e-302	-0.187766	0.00023714	yes
ENSG00000136193	0.636288	8.704	1.21e-144	-0.047441	0.112051	yes
ENSG00000136231	0.539726	5.98351	1.98e-40	-0.348923	0.00023714	yes
ENSG00000136279	0.459141	7.10296	7.2e-35	-0.196268	0.00023714	yes
ENSG00000136436	0.816257	7.75811	2.52e-159	-0.224007	0.00023714	yes
ENSG00000136450	0.558056	8.35614	1.82e-126	-0.116878	0.00023714	yes
ENSG00000136463	0.613358	5.15594	1.55e-35	-0.164869	0.00638134	yes
ENSG00000136478	1.68292	7.23773	0	-0.283549	0.00023714	yes
ENSG00000136492	0.975664	5.58874	3.57e-106	-0.315119	0.00023714	yes
ENSG00000136504	0.966178	6.02944	2.59e-130	-0.532947	0.00023714	yes
ENSG00000136628	0.733873	9.17065	2.31e-224	-0.205749	0.00023714	yes
ENSG00000136718	0.753819	6.55485	1.35e-108	-0.194929	0.000663335	yes
ENSG00000136824	0.729052	6.86058	1.02e-102	-0.266302	0.00023714	yes
ENSG00000136938	0.559471	7.82771	8.6e-83	-0.324505	0.00023714	yes
ENSG00000136997	2.15457	7.83215	0	-0.731275	0.00023714	yes
ENSG00000137054	0.927769	5.95778	3.38e-88	-0.300131	0.00023714	yes
ENSG00000137168	0.423095	6.49145	4.75e-32	-0.162156	0.00424573	yes
ENSG00000137210	0.920553	6.8954	2.72e-159	-0.122559	0.000869472	yes
ENSG00000137309	1.26623	10.2876	0	-0.218137	0.00023714	yes
ENSG00000137310	2.12445	6.65783	0	-0.291224	0.00023714	yes
ENSG00000137312	0.822403	8.07769	1.03e-208	-0.506085	0.00023714	yes
ENSG00000137404	0.433423	5.12929	2.02e-12	-0.412344	0.00023714	yes
ENSG00000137492	0.529547	7.10318	1.07e-69	-0.105789	0.0022039	yes
ENSG00000137547	1.20863	6.5801	8.95e-191	-0.251654	0.00023714	yes
ENSG00000137563	0.880175	6.17092	8.13e-113	-0.291768	0.00023714	yes
ENSG00000137692	0.335221	6.20063	1.94e-15	-0.240363	0.00023714	yes
ENSG00000137804	0.689684	7.82833	4.31e-149	-0.5074	0.00023714	yes
ENSG00000137807	0.403419	7.11334	2.71e-28	-0.373991	0.00023714	yes
ENSG00000137812	0.501265	6.63765	3.56e-34	-0.191942	0.0211901	yes
ENSG00000137831	2.49807	8.40961	0	-0.39434	0.00023714	yes
ENSG00000137876	0.223426	7.22055	4.52e-12	-0.750117	0.00023714	yes
ENSG00000137936	3.06572	6.8221	0	-0.268755	0.00023714	yes
ENSG00000137955	0.304194	6.86236	3.3e-13	-0.182715	0.00146411	yes
ENSG00000138081	0.651859	6.79584	3.79e-93	-0.0886264	0.183428	yes
ENSG00000138092	1.40632	5.23312	7.59e-193	-0.203237	0.0474245	yes
ENSG00000138119	2.52681	10.2625	0	-0.243821	0.00023714	yes
ENSG00000138160	1.13597	7.6686	0	-0.43718	0.00023714	yes
ENSG00000138180	0.882197	7.45125	1.72e-122	-0.462767	0.00023714	yes
ENSG00000138182	0.412818	6.87541	2.59e-38	-0.683098	0.00023714	yes
ENSG00000138193	0.598428	5.19973	1.9e-32	-0.296198	0.0331417	yes
ENSG00000138246	0.961817	7.09449	8.03e-219	-0.0985355	0.0182131	yes
ENSG00000138326	0.342833	9.20095	3.1e-11	-0.106456	0.00023714	yes
ENSG00000138346	0.519688	5.21059	2.11e-27	-0.290383	0.00653536	yes
ENSG00000138363	0.650488	7.96192	2.57e-101	-0.258046	0.00023714	yes
ENSG00000138376	1.27271	5.52871	7.07e-181	-0.74581	0.00023714	yes
ENSG00000138381	0.411183	6.44004	1.21e-32	-0.456429	0.00023714	yes
ENSG00000138430	0.314738	7.43712	4.48e-21	-0.185557	0.00023714	yes
ENSG00000138434	0.494526	8.61027	5.96e-57	-0.222194	0.00023714	yes
ENSG00000138442	0.522	6.28995	4.66e-29	-0.24138	0.0412523	yes
ENSG00000138443	0.126222	7.52088	2.25e-05	-0.513437	0.00023714	yes
ENSG00000138668	1.20155	8.3088	0	-0.191932	0.00023714	yes
ENSG00000138778	1.12317	6.83097	2.8e-252	-0.518902	0.00023714	yes
ENSG00000139154	0.546114	6.12622	1e-29	-0.261266	0.00023714	yes
ENSG00000139289	2.08328	8.54039	0	-0.127137	0.00023714	yes
ENSG00000139343	0.828179	6.25697	9.68e-116	-0.388578	0.00023714	yes
ENSG00000139354	0.67663	6.20873	4.52e-60	-0.880052	0.00023714	yes
ENSG00000139370	0.528666	5.45593	1.73e-29	-0.172813	0.0441218	yes
ENSG00000139437	1.25979	5.31399	3.46e-163	-0.158644	0.0373199	yes
ENSG00000139514	1.32111	8.15298	0	-0.538619	0.00023714	yes
ENSG00000139641	0.107823	7.99726	2.69e-05	-0.055734	0.185622	yes
ENSG00000139687	0.298358	7.01618	1.13e-14	-0.141436	0.00796074	yes
ENSG00000139734	1.94404	6.32456	0	-0.826984	0.00023714	yes
ENSG00000140105	0.824906	7.10057	2.78e-121	-0.253335	0.00023714	yes
ENSG00000140525	0.612522	7.05795	1.87e-78	-0.721345	0.00023714	yes
ENSG00000140534	0.783594	5.14733	1.97e-60	-0.107631	0.175715	yes
ENSG00000140575	0.0873464	9.38659	1.19e-05	-0.331986	0.00023714	yes
ENSG00000140632	0.195755	5.90652	7.72e-06	-0.222595	0.0130304	yes
ENSG00000140829	1.12785	5.73231	1.69e-155	-0.158288	0.101252	yes
ENSG00000141030	1.10712	7.46546	0	-0.0903392	0.0134827	yes
ENSG00000141034	0.524659	5.15778	1.21e-28	-0.428484	0.00023714	yes
ENSG00000141141	0.641523	6.50305	7.58e-63	-0.28878	0.00023714	yes
ENSG00000141219	0.659082	5.70334	2.27e-52	-0.195529	0.00765213	yes
ENSG00000141349	0.339046	6.21726	4.05e-20	-0.356725	0.00023714	yes
ENSG00000141456	0.589299	6.99608	2.02e-71	-0.124208	0.0173781	yes
ENSG00000141510	0.597171	6.83837	5.25e-65	-0.191503	0.0285704	yes
ENSG00000141522	1.30896	7.95145	0	-0.126061	0.00023714	yes
ENSG00000141552	0.465075	5.73192	1.39e-19	-0.179432	0.0305926	yes
ENSG00000141556	0.301322	6.89437	9.01e-17	-0.419001	0.00872799	yes
ENSG00000141560	1.11188	5.62194	7.92e-144	-0.107652	0.0685362	yes
ENSG00000141568	0.187888	7.03355	6.53e-09	-0.15401	0.0930984	yes
ENSG00000141577	0.427204	5.33046	1.26e-16	-0.238224	0.00202171	yes
ENSG00000141959	0.363128	7.531	5.15e-36	-0.266807	0.00023714	yes
ENSG00000141994	0.263091	4.6476	4.97e-06	-0.493208	0.00424573	yes
ENSG00000142002	1.82053	7.31474	0	-0.118366	0.0293313	yes
ENSG00000142230	0.85556	8.25352	2.37e-235	-0.220135	0.00023714	yes
ENSG00000142252	0.423072	3.92864	5.31e-10	-0.265895	0.00524924	yes
ENSG00000142528	0.328823	5.41591	6.26e-12	-0.155646	0.133829	yes
ENSG00000142541	0.490949	8.93154	1.56e-29	-0.0850842	0.00146411	yes
ENSG00000142546	0.370773	6.14509	1.76e-23	-0.109493	0.0171061	yes
ENSG00000142627	1.66039	8.21137	0	-0.0772306	0.00340585	yes
ENSG00000142676	0.172888	10.1233	1.29e-10	-0.0518165	0.0168202	yes
ENSG00000142731	0.323439	5.3964	4.87e-11	-0.346443	0.00023714	yes
ENSG00000142856	0.487788	5.51076	2.57e-17	-0.608037	0.00023714	yes
ENSG00000142871	0.584418	10.5182	3.06e-253	-0.184382	0.00023714	yes
ENSG00000142945	1.67614	7.02645	0	-0.278654	0.00023714	yes
ENSG00000143013	1.64723	5.00212	3.79e-204	-0.251912	0.00023714	yes
ENSG00000143106	0.418645	7.7339	4.87e-51	-0.217523	0.00023714	yes
ENSG00000143155	0.919816	6.53519	3.48e-161	-0.183922	0.00023714	yes
ENSG00000143179	0.806187	7.0426	3.94e-137	-0.150471	0.0172438	yes
ENSG00000143190	0.310955	5.54414	9.95e-11	-0.252746	0.0628978	yes
ENSG00000143207	0.935099	5.5652	1.45e-100	-0.198834	0.00273701	yes
ENSG00000143228	1.62418	6.47832	0	-0.641243	0.00023714	yes
ENSG00000143256	0.713279	6.00867	7.14e-67	-0.198852	0.00164884	yes
ENSG00000143322	3.36017	7.90613	0	-0.401016	0.00023714	yes
ENSG00000143401	0.255435	7.81019	2.92e-21	-0.454563	0.00023714	yes
ENSG00000143418	0.289072	6.96583	2.14e-20	-0.0689642	0.0936935	yes
ENSG00000143436	0.528835	5.47929	1.05e-33	-0.266927	0.0136112	yes
ENSG00000143476	1.45062	6.60448	0	-0.439599	0.00023714	yes
ENSG00000143514	0.394291	6.53267	3.15e-22	-0.306132	0.0134827	yes
ENSG00000143569	0.56078	8.15159	6.44e-84	-0.106655	0.0361144	yes
ENSG00000143621	0.284962	8.76138	5.46e-25	-0.3205	0.00023714	yes
ENSG00000143771	0.344553	6.06572	8.9e-17	-0.475346	0.00023714	yes
ENSG00000143799	0.491881	8.26213	4.91e-61	-0.145449	0.00023714	yes
ENSG00000143815	0.404603	7.30177	2.47e-41	-0.321526	0.00023714	yes
ENSG00000143933	1.81112	10.4362	0	-0.210466	0.00023714	yes
ENSG00000144034	1.16239	5.26917	1.33e-130	-0.154699	0.011878	yes
ENSG00000144043	0.598891	7.07255	1.97e-60	-0.203412	0.00023714	yes
ENSG00000144231	0.987725	5.84938	2.4e-71	-0.2362	0.00023714	yes
ENSG00000144320	0.953073	6.15605	5.74e-117	-0.51585	0.00023714	yes
ENSG00000144366	1.49708	6.25084	0	-0.18046	0.0466671	yes
ENSG00000144401	0.398066	4.76956	1.01e-10	-0.264034	0.0957707	yes
ENSG00000144535	0.216861	5.00332	6.67e-05	-0.446231	0.00023714	yes
ENSG00000144824	4.72619	7.57188	0	-0.109657	0.000456396	yes
ENSG00000144848	0.534446	6.49309	1.51e-42	-0.181793	0.000663335	yes
ENSG00000145041	0.517222	6.10801	1.21e-40	-0.122274	0.0649368	yes
ENSG00000145050	0.438304	6.96155	3.78e-39	-0.441145	0.00023714	yes
ENSG00000145386	0.887487	6.83999	1.34e-94	-0.563006	0.00023714	yes
ENSG00000145632	2.65847	9.7017	0	-0.158505	0.00023714	yes
ENSG00000145734	0.554295	6.34798	3.7e-50	-0.168104	0.00573469	yes
ENSG00000145741	0.516151	8.90861	1.38e-60	-0.198321	0.00023714	yes
ENSG00000145907	0.660666	9.24016	6.15e-184	-0.27147	0.00023714	yes
ENSG00000145912	0.563487	5.43306	3.86e-32	-0.199172	0.00023714	yes
ENSG00000145982	0.393252	4.29146	7.76e-10	-0.160286	0.0381754	yes
ENSG00000145996	1.08375	4.35658	1.17e-63	-0.283854	0.00023714	yes
ENSG00000146007	1.03912	5.87093	1.18e-140	-0.103583	0.199268	yes
ENSG00000146109	0.724285	5.44834	7.54e-61	-0.175065	0.000663335	yes
ENSG00000146143	1.06828	5.21551	5.21e-109	-0.255738	0.00023714	yes
ENSG00000146376	0.731117	7.49071	7.55e-97	-0.410385	0.00023714	yes
ENSG00000146410	0.323139	3.63053	1.16e-05	-0.385192	0.0168202	yes
ENSG00000146463	0.173669	7.49008	6.97e-10	-0.196547	0.0150333	yes
ENSG00000146648	1.98349	8.51395	0	-0.124564	0.00023714	yes
ENSG00000146670	1.29854	6.45822	5.01e-270	-0.135005	0.000663335	yes
ENSG00000146834	0.357299	5.90087	3.61e-16	-0.215909	0.00023714	yes
ENSG00000146918	1.09894	7.28947	1.68e-196	-0.608931	0.00023714	yes
ENSG00000147010	2.50345	7.81179	0	-0.12632	0.00023714	yes
ENSG00000147121	1.01285	4.62551	5.53e-74	-0.193708	0.0188529	yes
ENSG00000147123	0.53423	6.46679	2.02e-46	-0.0961832	0.115057	yes
ENSG00000147140	0.87385	8.96131	1.81e-182	-0.261406	0.00023714	yes
ENSG00000147155	0.274989	5.88786	1.16e-11	-0.323328	0.00023714	yes
ENSG00000147202	1.05377	5.47148	3e-121	-0.423208	0.00023714	yes
ENSG00000147274	0.188353	8.22277	2.14e-12	-0.386553	0.00023714	yes
ENSG00000147316	0.364693	4.79631	9.93e-12	-0.27525	0.000663335	yes
ENSG00000147364	0.263946	4.5473	2.49e-06	-0.247203	0.00857591	yes
ENSG00000147382	0.238821	4.53494	2.42e-05	-0.291174	0.00202171	yes
ENSG00000147383	1.04136	5.63099	2.29e-131	-0.202485	0.00023714	yes
ENSG00000147394	2.30768	7.8241	0	-0.335127	0.00023714	yes
ENSG00000147403	0.929429	8.49244	7.69e-136	-0.120519	0.00357908	yes
ENSG00000147459	1.39324	7.80509	0	-0.276514	0.00023714	yes
ENSG00000147533	0.224186	6.32111	5.95e-10	-0.244104	0.00023714	yes
ENSG00000147536	2.16698	5.8676	0	-0.856207	0.00023714	yes
ENSG00000148297	0.455087	4.99086	6.57e-17	-0.405317	0.00023714	yes
ENSG00000148498	0.574596	7.34939	3.36e-87	-0.438162	0.00023714	yes
ENSG00000148634	1.00998	7.06928	9.91e-202	-0.133379	0.024039	yes
ENSG00000148688	0.547392	5.68415	1.49e-36	-0.39743	0.00023714	yes
ENSG00000148773	1.06923	9.30421	0	-0.529621	0.00023714	yes
ENSG00000148834	0.863366	7.43165	1.92e-164	-0.151212	0.00023714	yes
ENSG00000148926	2.46656	7.01795	0	-0.553599	0.00023714	yes
ENSG00000149100	0.615008	8.46557	9.76e-99	-0.0799897	0.00273701	yes
ENSG00000149136	0.659103	8.76182	1.15e-121	-0.246064	0.00023714	yes
ENSG00000149182	0.270996	6.37063	3.27e-11	-0.442588	0.00023714	yes
ENSG00000149196	0.37313	5.06849	2.15e-12	-0.235444	0.000663335	yes
ENSG00000149273	0.338089	10.2574	5.13e-31	-0.135911	0.00023714	yes
ENSG00000149485	1.53661	7.12894	0	-0.759751	0.00023714	yes
ENSG00000149503	1.43184	6.43479	0	-0.252691	0.0406976	yes
ENSG00000149554	0.441099	6.19255	4.98e-31	-0.286545	0.00780522	yes
ENSG00000149636	0.885441	5.53013	2.88e-90	-0.41443	0.00023714	yes
ENSG00000149823	0.297986	5.89477	3.37e-13	-0.335326	0.108438	yes
ENSG00000149929	1.24857	4.82517	1.66e-118	-0.287156	0.0188529	yes
ENSG00000150316	0.653477	6.13683	1.76e-52	-0.114139	0.024825	yes
ENSG00000150433	0.425632	4.78068	1.35e-13	-0.628474	0.00023714	yes
ENSG00000150753	0.92799	8.69948	4.06e-247	-0.195195	0.00023714	yes
ENSG00000150867	0.380513	5.77635	5.19e-15	-0.147419	0.0841004	yes
ENSG00000151012	0.166749	7.38068	2.11e-07	-0.426323	0.00023714	yes
ENSG00000151014	0.688262	4.31013	3.89e-30	-0.271508	0.0715907	yes
ENSG00000151233	0.179109	6.0998	7.14e-06	-0.118094	0.104311	yes
ENSG00000151239	0.503379	6.90813	1.16e-58	-0.138794	0.000456396	yes
ENSG00000151287	0.973029	4.79467	1.07e-71	-0.529208	0.00023714	yes
ENSG00000151304	0.660151	4.97306	1.31e-38	-0.264289	0.0991911	yes
ENSG00000151376	0.389267	5.16786	3.48e-12	-0.415179	0.00023714	yes
ENSG00000151414	2.2323	7.28986	0	-0.227373	0.00106874	yes
ENSG00000151422	0.88292	5.50155	3.76e-74	-0.357767	0.00106874	yes
ENSG00000151458	1.854	6.30366	0	-0.521204	0.00023714	yes
ENSG00000151461	0.453663	6.51425	1.7e-33	-0.140467	0.0323429	yes
ENSG00000151466	0.222215	4.64949	6.79e-05	-0.766961	0.00023714	yes
ENSG00000151503	1.64158	6.71918	3.28e-204	-0.150305	0.0480448	yes
ENSG00000151657	1.18954	4.57705	1.21e-97	-0.218695	0.0254617	yes
ENSG00000151725	0.644112	6.59393	1.36e-59	-0.751589	0.00023714	yes
ENSG00000151779	0.394592	6.78855	1.14e-30	-0.245688	0.00023714	yes
ENSG00000151835	0.804092	7.21073	1.48e-117	-0.116657	0.00255922	yes
ENSG00000151846	0.244421	8.21234	1.16e-15	-0.0896536	0.0128799	yes
ENSG00000151876	0.672713	4.27134	2.21e-24	-0.571047	0.00023714	yes
ENSG00000152022	2.20096	5.63863	0	-0.08615	0.0926971	yes
ENSG00000152061	0.207774	5.2766	1.44e-05	-0.453911	0.00146411	yes
ENSG00000152082	0.965314	5.17485	1.65e-80	-0.283846	0.00023714	yes
ENSG00000152104	1.74174	7.82881	0	-0.111709	0.131907	yes
ENSG00000152193	0.787215	4.47659	1.44e-41	-0.35113	0.00023714	yes
ENSG00000152219	0.509475	5.37267	3.72e-29	-0.268117	0.0425338	yes
ENSG00000152240	0.206765	5.05923	6.99e-05	-0.490956	0.00023714	yes
ENSG00000152253	1.89049	5.25528	4.87e-233	-0.732022	0.00023714	yes
ENSG00000152256	1.58445	6.4647	0	-0.605904	0.00023714	yes
ENSG00000152404	0.441988	4.15039	2.17e-11	-0.284853	0.00106874	yes
ENSG00000152422	0.520894	4.11817	4.16e-16	-0.523523	0.00023714	yes
ENSG00000152455	0.740079	4.79012	2.47e-42	-0.416636	0.00023714	yes
ENSG00000152457	1.10846	4.91985	6.53e-99	-0.643612	0.0417349	yes
ENSG00000152518	1.80938	6.98935	0	-0.265802	0.00023714	yes
ENSG00000152767	0.262227	7.52462	2.66e-12	-0.362337	0.00023714	yes
ENSG00000152778	0.401937	5.5686	1.91e-20	-0.18904	0.00590141	yes
ENSG00000153044	0.815096	5.04817	1.96e-59	-1.08345	0.00023714	yes
ENSG00000153113	1.2079	8.39043	0	-0.167837	0.00023714	yes
ENSG00000153187	0.614827	9.56045	5.4e-219	-0.106187	0.00023714	yes
ENSG00000153774	0.311842	5.88645	1.3e-14	-0.320817	0.00023714	yes
ENSG00000153815	0.588114	6.71681	3.05e-46	-0.248954	0.00023714	yes
ENSG00000153879	0.317467	6.41833	3.77e-14	-0.674618	0.00023714	yes
ENSG00000154001	0.291671	6.79356	3.65e-20	-0.137997	0.0331417	yes
ENSG00000154127	2.55076	7.96779	0	-0.157368	0.00202171	yes
ENSG00000154174	0.701527	7.58717	9.88e-112	-0.128551	0.00023714	yes
ENSG00000154229	0.75221	7.26924	3.58e-141	-0.283284	0.00023714	yes
ENSG00000154319	3.85112	6.6676	0	-0.130152	0.00023714	yes
ENSG00000154473	0.397209	8.17572	4.3e-53	-0.236375	0.00023714	yes
ENSG00000154719	0.902348	5.74205	4.87e-103	-0.230073	0.00023714	yes
ENSG00000154839	1.2431	5.17933	3.16e-135	-0.197989	0.047943	yes
ENSG00000155100	0.733131	4.87074	3.73e-39	-0.28805	0.00023714	yes
ENSG00000155189	0.190639	6.55787	4.76e-08	-0.357652	0.00023714	yes
ENSG00000155229	0.439092	7.06672	3.93e-42	-0.220179	0.00023714	yes
ENSG00000155304	0.53667	6.98548	3.53e-38	-0.39307	0.00023714	yes
ENSG00000155366	0.372681	7.42288	4.11e-39	-0.0498902	0.121465	yes
ENSG00000155438	1.37363	6.11031	1.45e-252	-0.129953	0.0657988	yes
ENSG00000155463	0.16106	7.44919	6.46e-07	-0.0711602	0.0452267	yes
ENSG00000155506	0.579599	9.01595	2.36e-161	-0.20768	0.00023714	yes
ENSG00000155561	1.27293	7.46904	0	-0.0943536	0.0326646	yes
ENSG00000155636	0.644906	4.10144	9.73e-24	-0.332122	0.00273701	yes
ENSG00000155640	0.388332	4.07386	1.56e-09	-0.291466	0.0265969	yes
ENSG00000155827	0.56717	6.4179	1.44e-56	-0.181252	0.0231666	yes
ENSG00000155959	0.71322	6.89421	1.09e-89	-0.0878371	0.0708749	yes
ENSG00000156110	0.175297	7.32281	1.05e-08	-0.625056	0.00023714	yes
ENSG00000156136	0.28541	5.59315	4.68e-11	-0.464564	0.00290835	yes
ENSG00000156239	0.385798	3.84327	3.17e-08	-0.382407	0.116957	yes
ENSG00000156261	0.904528	8.50117	0	-0.202004	0.00023714	yes
ENSG00000156273	0.376065	6.70613	2.8e-30	-0.193188	0.128031	yes
ENSG00000156299	0.413265	5.74691	4.69e-18	-0.150258	0.11161	yes
ENSG00000156398	0.586309	4.19016	1.96e-17	-1.4884	0.00023714	yes
ENSG00000156411	0.325283	6.54655	2.5e-14	-0.228333	0.00023714	yes
ENSG00000156463	1.26686	5.82446	4.96e-166	-0.246892	0.0196227	yes
ENSG00000156482	0.348167	8.67628	2.54e-44	-0.10769	0.00023714	yes
ENSG00000156504	0.690103	6.8595	6.09e-63	-0.299322	0.00023714	yes
ENSG00000156531	1.05149	7.03264	4.87e-205	-0.247438	0.00023714	yes
ENSG00000156603	0.618968	4.75525	7.41e-29	-0.165404	0.0166909	yes
ENSG00000156639	0.739413	6.88784	4.66e-92	-0.129838	0.0760584	yes
ENSG00000156787	0.23195	4.70802	4.11e-05	-0.55903	0.00023714	yes
ENSG00000156802	0.611928	7.79618	1.93e-105	-0.208722	0.00023714	yes
ENSG00000156876	0.704125	4.32979	5.27e-29	-0.154668	0.0926062	yes
ENSG00000156970	0.631951	6.64193	2.53e-82	-0.197712	0.00424573	yes
ENSG00000157500	2.51857	6.25066	0	-0.0998463	0.119535	yes
ENSG00000157778	0.300427	5.49558	9.79e-12	-0.309681	0.00023714	yes
ENSG00000157827	1.8114	7.7663	0	-0.207751	0.00023714	yes
ENSG00000157916	0.158199	7.47872	4.61e-07	-0.158346	0.000456396	yes
ENSG00000158019	0.625522	5.80386	6.74e-55	-0.163033	0.000456396	yes
ENSG00000158042	0.648438	6.59827	5.36e-64	-0.168217	0.0126096	yes
ENSG00000158161	0.318642	5.52917	3.05e-13	-0.2758	0.00106874	yes
ENSG00000158195	0.948762	8.01405	2.32e-205	-0.113068	0.00023714	yes
ENSG00000158711	0.516305	6.72415	4.29e-57	-0.371905	0.0127487	yes
ENSG00000159055	0.792861	5.20322	3.18e-59	-0.227425	0.00023714	yes
ENSG00000159063	0.691723	5.82944	4.32e-61	-0.178283	0.0023834	yes
ENSG00000159131	0.65669	8.17448	9.9e-143	-0.334742	0.00023714	yes
ENSG00000159147	0.462204	5.12205	2.69e-13	-0.622999	0.00023714	yes
ENSG00000159202	0.588884	7.99243	9.74e-67	-0.153184	0.00023714	yes
ENSG00000159259	0.251432	5.68856	1.93e-08	-0.121031	0.0475344	yes
ENSG00000159352	0.351789	6.84159	9.62e-29	-0.151007	0.0968277	yes
ENSG00000159399	1.81657	7.73611	0	-0.708423	0.00023714	yes
ENSG00000159593	0.287092	7.29036	9.14e-22	-0.29111	0.00023714	yes
ENSG00000159685	0.569369	4.35271	3.23e-21	-0.245328	0.00023714	yes
ENSG00000160007	0.195405	8.15311	2.6e-12	-0.0646599	0.0987257	yes
ENSG00000160014	0.664287	8.80535	7.75e-156	-0.157448	0.00023714	yes
ENSG00000160131	0.645059	6.97562	4.87e-77	-0.0876791	0.0150333	yes
ENSG00000160194	0.92363	5.28895	7.9e-84	-0.194522	0.000663335	yes
ENSG00000160298	0.274594	4.20389	9.85e-06	-0.378808	0.00857591	yes
ENSG00000160299	0.635929	6.63415	6.9e-77	-0.239919	0.0452267	yes
ENSG00000160352	0.89624	4.22013	2.16e-43	-0.430232	0.00023714	yes
ENSG00000160752	0.482362	5.53853	4.06e-23	-0.681198	0.00023714	yes
ENSG00000160789	1.61918	9.9944	0	-0.0359036	0.136727	yes
ENSG00000160799	0.343544	4.71197	5.34e-08	-0.241937	0.0140303	yes
ENSG00000160917	0.184594	5.94259	8.3e-06	-0.145502	0.161434	yes
ENSG00000160948	0.185763	6.01749	2.41e-05	-0.138535	0.00749052	yes
ENSG00000160949	0.985948	5.38437	3.13e-102	-0.244538	0.00023714	yes
ENSG00000160957	0.617971	5.70089	7.35e-47	-0.470717	0.00023714	yes
ENSG00000161249	0.285545	4.15107	5.93e-06	-0.510068	0.000456396	yes
ENSG00000161513	1.10473	6.12782	6.73e-190	-0.115325	0.0136112	yes
ENSG00000161800	1.32958	7.5884	0	-0.363639	0.00023714	yes
ENSG00000161813	1.04396	7.69192	4.33e-275	-0.0609944	0.181593	yes
ENSG00000161888	1.45008	5.31986	2.82e-168	-1.01547	0.00023714	yes
ENSG00000161970	0.499327	7.19014	1.62e-06	-0.295314	0.00323979	yes
ENSG00000162062	0.428549	4.01057	1.95e-09	-0.310806	0.0909366	yes
ENSG00000162063	0.514888	5.55181	5.73e-30	-0.108729	0.0395653	yes
ENSG00000162191	0.290519	6.52584	4.64e-15	-0.248682	0.00023714	yes
ENSG00000162385	0.927243	5.47497	1.86e-84	-0.144892	0.0184769	yes
ENSG00000162545	1.60147	4.62931	1.13e-174	-0.320945	0.00023714	yes
ENSG00000162607	0.75833	7.52228	2.65e-128	-0.454851	0.00023714	yes
ENSG00000162613	1.11641	7.70031	1.37e-253	-0.218916	0.00023714	yes
ENSG00000162642	0.330061	4.74096	9.74e-10	-0.189761	0.0539706	yes
ENSG00000162664	0.340666	5.75752	6.27e-10	-0.137426	0.0317666	yes
ENSG00000162704	1.06222	7.56667	2.75e-283	-0.0946329	0.00126715	yes
ENSG00000162909	1.36336	9.43016	0	-0.145328	0.00023714	yes
ENSG00000163001	0.417673	5.63933	1.12e-21	-0.19083	0.000663335	yes
ENSG00000163170	0.85307	4.39713	1.54e-46	-0.135151	0.13428	yes
ENSG00000163171	2.50248	8.26931	0	-0.241091	0.00023714	yes
ENSG00000163297	2.27612	5.62522	0	-0.131476	0.0592819	yes
ENSG00000163349	0.199489	6.87368	4.43e-10	-0.175928	0.00307062	yes
ENSG00000163428	0.521972	7.46255	7.06e-45	-0.121806	0.00023714	yes
ENSG00000163479	0.441767	8.3532	1.45e-66	-0.111343	0.00023714	yes
ENSG00000163507	1.10917	6.42217	3.57e-212	-0.619083	0.00023714	yes
ENSG00000163510	0.305073	5.75335	2.66e-11	-0.231134	0.00023714	yes
ENSG00000163535	0.733924	6.67276	1.35e-104	-0.268432	0.00023714	yes
ENSG00000163541	0.575608	6.9691	1.78e-63	-0.17369	0.00023714	yes
ENSG00000163625	0.426937	6.05992	2.65e-29	-0.232943	0.0951322	yes
ENSG00000163634	0.238633	6.51178	2.73e-11	-0.208202	0.00023714	yes
ENSG00000163636	0.42716	7.07764	1.35e-36	-0.136971	0.00023714	yes
ENSG00000163655	0.428175	7.31228	3.46e-42	-0.482799	0.00023714	yes
ENSG00000163808	1.74714	5.95228	0	-0.841162	0.00023714	yes
ENSG00000163866	0.287584	5.30444	4.03e-09	-0.10688	0.16881	yes
ENSG00000163872	0.34152	6.87007	2.44e-26	-0.301007	0.00023714	yes
ENSG00000163913	0.61669	4.76635	4.76e-31	-0.30191	0.0574203	yes
ENSG00000163918	0.366791	5.91497	1.17e-19	-0.618392	0.00023714	yes
ENSG00000163933	0.232201	5.17459	2.88e-06	-0.12801	0.121465	yes
ENSG00000163935	0.753449	5.06044	4.04e-53	-0.169316	0.0726991	yes
ENSG00000163938	0.506991	7.54884	1.3e-55	-0.389557	0.00023714	yes
ENSG00000164032	0.35676	8.30174	6.22e-39	-0.62757	0.00023714	yes
ENSG00000164087	0.520189	5.38339	8.3e-31	-0.566532	0.00023714	yes
ENSG00000164105	0.389104	4.16725	4.13e-07	-0.41782	0.00307062	yes
ENSG00000164167	0.570643	4.55893	2.74e-23	-0.238508	0.00164884	yes
ENSG00000164172	0.50058	5.93127	1.84e-24	-0.125283	0.0148902	yes
ENSG00000164182	0.879778	4.2896	3.1e-47	-0.208131	0.0187189	yes
ENSG00000164211	1.1527	6.99126	2.21e-213	-0.657699	0.00023714	yes
ENSG00000164258	0.182745	5.93444	4.27e-05	-0.371151	0.00023714	yes
ENSG00000164284	0.227607	5.73908	4.69e-07	-0.321459	0.00023714	yes
ENSG00000164294	0.950593	6.82508	6.17e-180	-0.127056	0.00183752	yes
ENSG00000164305	1.01679	6.40615	3.48e-174	-0.139623	0.0211901	yes
ENSG00000164587	0.283312	9.34754	1.22e-33	-0.532722	0.00023714	yes
ENSG00000164611	0.45927	6.96884	7.55e-50	-0.470683	0.00023714	yes
ENSG00000164649	0.347948	6.92293	1.93e-24	-0.320325	0.024039	yes
ENSG00000164754	0.494175	8.81615	1.15e-94	-0.402961	0.00023714	yes
ENSG00000164758	0.511687	4.2077	9.03e-15	-0.573802	0.00023714	yes
ENSG00000164815	0.513363	5.45575	1.39e-27	-0.145632	0.013747	yes
ENSG00000164818	0.286168	6.28928	1.79e-14	-0.152461	0.00541406	yes
ENSG00000164924	0.176048	9.93476	5.1e-15	-0.0761583	0.00183752	yes
ENSG00000164961	0.382617	6.7218	1.83e-22	-0.459101	0.00023714	yes
ENSG00000164978	0.267835	4.83528	1.19e-05	-0.675413	0.00023714	yes
ENSG00000164983	0.97251	4.43704	8.99e-61	-0.308668	0.00023714	yes
ENSG00000165030	0.657132	4.86573	3.68e-32	-0.446609	0.00023714	yes
ENSG00000165119	0.188359	8.84383	2.52e-13	-0.221279	0.00023714	yes
ENSG00000165244	0.63628	4.9715	3.79e-35	-0.498037	0.00023714	yes
ENSG00000165304	1.17362	6.09524	7.1e-179	-0.26966	0.00023714	yes
ENSG00000165392	0.374919	5.50839	2.16e-16	-0.337364	0.00023714	yes
ENSG00000165480	0.654495	5.82575	1.18e-26	-0.284846	0.00023714	yes
ENSG00000165501	0.606117	4.69089	1.02e-28	-0.486444	0.00023714	yes
ENSG00000165502	0.256264	7.47926	3.05e-20	-0.140786	0.00023714	yes
ENSG00000165507	1.35152	5.73529	9.75e-216	-0.501165	0.00023714	yes
ENSG00000165512	1.16345	5.38343	3.43e-88	-0.355548	0.00023714	yes
ENSG00000165527	0.968455	6.86412	2.38e-190	-0.154434	0.00023714	yes
ENSG00000165669	0.545119	5.74864	1.92e-37	-0.303032	0.00023714	yes
ENSG00000165704	0.562088	6.8217	5.39e-40	-0.421058	0.00023714	yes
ENSG00000165732	0.949447	8.66867	1.69e-210	-0.095146	0.00023714	yes
ENSG00000165775	0.861187	5.11681	1.14e-70	-0.239417	0.00357908	yes
ENSG00000165819	0.38126	5.79311	6.86e-17	-0.286757	0.00023714	yes
ENSG00000165891	3.36462	6.46479	0	-0.611209	0.00023714	yes
ENSG00000165916	0.78498	7.54092	6.67e-182	-0.154142	0.00023714	yes
ENSG00000165996	1.46358	5.51674	4.73e-110	-0.678258	0.00023714	yes
ENSG00000166004	0.297117	5.77201	2.2e-12	-0.257538	0.118492	yes
ENSG00000166024	0.296126	4.66746	1.52e-07	-0.155998	0.038282	yes
ENSG00000166136	0.455162	4.22387	1.54e-13	-0.239295	0.00023714	yes
ENSG00000166226	0.8516	8.88244	1.25e-303	-0.149382	0.00023714	yes
ENSG00000166451	0.473153	5.324	6.22e-25	-0.731326	0.00023714	yes
ENSG00000166483	0.245754	6.25666	9.11e-12	-0.516654	0.00023714	yes
ENSG00000166503	0.837493	5.83707	1.08e-56	-0.118583	0.143025	yes
ENSG00000166508	1.39545	8.69216	0	-0.419089	0.00023714	yes
ENSG00000166582	0.326995	4.73573	1.64e-08	-0.709176	0.00023714	yes
ENSG00000166598	0.255362	11.0054	1.62e-66	-0.352756	0.00023714	yes
ENSG00000166803	0.371526	5.81948	2.72e-17	-0.709181	0.00023714	yes
ENSG00000166833	1.88899	6.47785	0	-0.102296	0.0641173	yes
ENSG00000166845	0.982771	4.43695	2.22e-58	-0.442732	0.0548427	yes
ENSG00000166851	0.550392	6.7945	1.77e-65	-0.255989	0.00023714	yes
ENSG00000166881	0.298527	6.97093	1.72e-13	-0.387655	0.00023714	yes
ENSG00000166986	1.43682	8.44133	0	-0.35053	0.00023714	yes
ENSG00000167005	0.322188	8.38842	7.09e-36	-0.328488	0.00023714	yes
ENSG00000167085	0.603928	6.55843	2.17e-72	-0.227345	0.00023714	yes
ENSG00000167257	0.366033	5.41118	1.43e-14	-0.192301	0.083778	yes
ENSG00000167272	0.51285	5.19353	1.13e-21	-0.738659	0.00023714	yes
ENSG00000167283	0.166112	6.82938	2.26e-05	-0.173353	0.00023714	yes
ENSG00000167380	0.427193	5.05911	7.65e-18	-0.619266	0.00023714	yes
ENSG00000167384	0.612249	4.54854	7.83e-28	-0.161301	0.085204	yes
ENSG00000167513	0.885174	5.95565	1.84e-112	-0.532921	0.00023714	yes
ENSG00000167526	0.545578	9.40509	1.33e-116	-0.0787234	0.027623	yes
ENSG00000167553	0.504071	8.16979	3.72e-49	-0.360581	0.00023714	yes
ENSG00000167601	5.97816	9.40054	0	-0.449449	0.00023714	yes
ENSG00000167645	0.359525	5.55728	1.11e-14	-0.427309	0.00023714	yes
ENSG00000167670	0.363085	5.66581	3.2e-17	-0.248712	0.0022039	yes
ENSG00000167695	0.872477	5.57762	7.15e-87	-0.0887113	0.199827	yes
ENSG00000167721	1.06352	7.155	1.2e-141	-0.121167	0.1467	yes
ENSG00000167747	0.527925	7.123	2.89e-58	-0.849275	0.00023714	yes
ENSG00000167840	0.676429	4.53341	1.04e-32	-0.126913	0.187138	yes
ENSG00000167842	0.440354	6.01981	1.56e-29	-0.570255	0.00023714	yes
ENSG00000167862	0.412753	5.34393	4.33e-18	-0.352136	0.00023714	yes
ENSG00000167900	1.2587	7.83134	0	-0.305267	0.00023714	yes
ENSG00000168002	0.373803	6.52974	2.64e-19	-0.24649	0.00023714	yes
ENSG00000168028	0.849176	7.79073	5.94e-12	-0.238262	0.00023714	yes
ENSG00000168066	0.464758	8.27651	9.69e-43	-0.0778028	0.0745575	yes
ENSG00000168078	0.571895	7.193	2.6e-58	-0.665068	0.00023714	yes
ENSG00000168090	1.48122	7.58379	0	-0.203672	0.00023714	yes
ENSG00000168291	0.249804	6.48759	3.6e-12	-0.0975587	0.0138902	yes
ENSG00000168393	1.04685	6.37246	1.06e-184	-0.383802	0.00023714	yes
ENSG00000168411	0.88355	7.27404	4.83e-165	-0.368532	0.00023714	yes
ENSG00000168488	0.442733	7.62245	5.46e-60	-0.358367	0.00023714	yes
ENSG00000168672	2.55835	7.5367	0	-0.339135	0.00023714	yes
ENSG00000168894	0.580214	5.66846	4.98e-35	-0.270876	0.00023714	yes
ENSG00000168944	0.352806	5.32868	3.24e-14	-0.165029	0.0962684	yes
ENSG00000169129	0.786358	5.5892	4.43e-63	-0.156542	0.0166909	yes
ENSG00000169188	0.526666	5.57482	2.15e-19	-0.132992	0.104468	yes
ENSG00000169247	0.623324	5.44818	3.49e-37	-1.02924	0.00023714	yes
ENSG00000169379	0.316665	4.75303	2.24e-08	-0.212883	0.140442	yes
ENSG00000169446	0.191603	6.3504	1.04e-06	-0.0934062	0.0350539	yes
ENSG00000169504	1.07135	9.28164	0	-0.560568	0.00023714	yes
ENSG00000169567	0.604595	8.34574	1.61e-146	-0.304188	0.00023714	yes
ENSG00000169607	2.73819	7.79113	0	-0.364475	0.00023714	yes
ENSG00000169679	0.478457	7.68902	4.03e-41	-0.25905	0.00023714	yes
ENSG00000169689	0.909345	5.76427	1.63e-108	-0.288677	0.00023714	yes
ENSG00000169710	0.49896	9.4051	9.77e-83	-0.74203	0.00023714	yes
ENSG00000169714	0.118643	8.88547	1.82e-08	-0.13192	0.00023714	yes
ENSG00000169727	1.03388	7.11485	1.74e-258	-0.201079	0.00023714	yes
ENSG00000169908	2.97678	8.25976	0	-0.155228	0.00023714	yes
ENSG00000170017	6.13444	9.17885	0	-0.177085	0.00023714	yes
ENSG00000170035	2.01643	5.78856	0	-0.281844	0.00023714	yes
ENSG00000170037	0.884452	6.31977	2.54e-107	-0.320835	0.00391578	yes
ENSG00000170144	0.302349	8.42504	7.39e-37	-0.28822	0.00023714	yes
ENSG00000170175	0.537791	4.91454	5.98e-17	-0.506975	0.00023714	yes
ENSG00000170222	0.341918	4.11947	8.21e-08	-0.388087	0.00023714	yes
ENSG00000170265	0.31218	5.52048	1.74e-12	-0.206438	0.0138902	yes
ENSG00000170291	0.67519	6.141	1.11e-42	-0.21767	0.00340585	yes
ENSG00000170310	0.680314	5.19589	3.02e-47	-0.333624	0.00023714	yes
ENSG00000170312	0.846377	7.55839	2.95e-154	-0.519113	0.00023714	yes
ENSG00000170421	2.49996	10.1202	0	-0.347871	0.00023714	yes
ENSG00000170425	0.414842	5.23487	3.35e-19	-0.389687	0.00023714	yes
ENSG00000170456	1.49743	5.75339	1.33e-269	-0.146727	0.037452	yes
ENSG00000170485	2.24333	5.12473	0	-0.639176	0.00023714	yes
ENSG00000170515	1.41623	7.06356	0	-0.134181	0.00023714	yes
ENSG00000170779	1.4489	6.10485	5.26e-229	-0.681068	0.00023714	yes
ENSG00000170832	0.409195	6.31691	1.2e-26	-0.23614	0.0304753	yes
ENSG00000171130	0.539197	5.75396	9.05e-39	-0.0731564	0.165073	yes
ENSG00000171132	3.42929	6.35922	0	-0.532533	0.00023714	yes
ENSG00000171202	1.02992	4.83473	6.96e-86	-0.168271	0.0101251	yes
ENSG00000171224	1.19537	4.83453	3.85e-105	-0.262855	0.00023714	yes
ENSG00000171241	0.286594	5.31017	1.26e-09	-0.187189	0.0486274	yes
ENSG00000171262	0.385792	6.17816	2.3e-17	-0.255784	0.115727	yes
ENSG00000171311	0.479541	5.34191	9.3e-22	-0.316408	0.00023714	yes
ENSG00000171320	0.779371	5.68599	1.85e-65	-0.398428	0.0140303	yes
ENSG00000171421	0.365336	4.87172	1.11e-12	-0.0968273	0.181671	yes
ENSG00000171456	0.583606	8.08249	3.48e-113	-0.20791	0.000663335	yes
ENSG00000171467	0.159156	6.4561	8.19e-06	-0.11559	0.0435616	yes
ENSG00000171566	0.306849	6.82638	1.55e-15	-0.233535	0.00023714	yes
ENSG00000171574	0.528636	4.07736	3.93e-16	-0.220493	0.038282	yes
ENSG00000171792	1.0391	6.28977	1.03e-149	-0.405291	0.00023714	yes
ENSG00000171793	2.08318	7.76018	0	-0.250859	0.00023714	yes
ENSG00000171824	0.65561	6.8636	1.27e-95	-0.0885181	0.0257203	yes
ENSG00000171848	1.87738	8.82061	0	-0.725871	0.00023714	yes
ENSG00000171858	0.180344	8.48562	1.8e-14	-0.524181	0.00023714	yes
ENSG00000171863	0.552825	7.28803	1.04e-37	-0.532765	0.00023714	yes
ENSG00000172171	0.389715	4.66133	1.09e-12	-0.165062	0.129773	yes
ENSG00000172172	0.283052	6.354	3.49e-13	-0.273706	0.00023714	yes
ENSG00000172428	0.378589	5.50169	4.32e-15	-0.280986	0.00023714	yes
ENSG00000172432	0.407894	6.32422	1.61e-29	-0.134	0.115057	yes
ENSG00000172456	0.292293	4.7424	1.08e-07	-0.257542	0.00273701	yes
ENSG00000172660	1.58463	8.10107	0	-1.07568	0.00023714	yes
ENSG00000172939	0.511183	6.92241	2.87e-28	-0.203623	0.00023714	yes
ENSG00000172943	0.233471	5.5515	7.39e-08	-0.157227	0.147943	yes
ENSG00000173085	0.526937	4.65588	4.03e-22	-0.491746	0.00023714	yes
ENSG00000173145	0.83418	6.59518	4.45e-78	-0.252607	0.00023714	yes
ENSG00000173163	0.363361	4.63069	8.34e-11	-0.261802	0.0974343	yes
ENSG00000173207	1.54176	4.98992	8.51e-178	-0.750596	0.00023714	yes
ENSG00000173272	0.859118	5.31908	3.2e-79	-0.275425	0.00023714	yes
ENSG00000173281	0.290957	6.29372	1.33e-15	-0.333771	0.00023714	yes
ENSG00000173473	0.129571	8.25226	2.18e-07	-0.105405	0.00202171	yes
ENSG00000173486	0.207639	5.23077	2.89e-05	-0.164285	0.0145948	yes
ENSG00000173674	0.515493	6.67988	2.35e-52	-0.204244	0.00023714	yes
ENSG00000173744	0.137206	6.7531	5.3e-05	-0.199366	0.00023714	yes
ENSG00000173848	0.810839	8.02832	2.64e-192	-0.155115	0.00023714	yes
ENSG00000173852	0.568175	6.88433	3.79e-74	-0.131582	0.174923	yes
ENSG00000174013	0.273133	5.46318	5.09e-10	-0.14061	0.0264918	yes
ENSG00000174177	0.529586	4.51717	7.77e-20	-0.176549	0.148061	yes
ENSG00000174371	1.1503	5.66132	5.88e-118	-0.226217	0.00391578	yes
ENSG00000174442	0.322072	5.82428	1.14e-14	-0.247224	0.151092	yes
ENSG00000174547	0.375156	6.2465	3.49e-25	-0.509185	0.00023714	yes
ENSG00000174840	0.963013	6.39278	2.42e-145	-0.109332	0.0358955	yes
ENSG00000174915	0.33498	5.54556	6.24e-15	-0.162451	0.12829	yes
ENSG00000174989	0.325939	5.15521	2.47e-11	-0.346225	0.00023714	yes
ENSG00000175054	0.682003	6.26492	7.44e-75	-0.349165	0.0250724	yes
ENSG00000175063	1.24473	7.20915	0	-0.648056	0.00023714	yes
ENSG00000175197	0.51442	5.94244	2.98e-40	-1.75649	0.00023714	yes
ENSG00000175203	0.796316	7.40411	5.85e-148	-0.116574	0.0621479	yes
ENSG00000175216	0.852236	8.77162	4.64e-260	-0.486312	0.00023714	yes
ENSG00000175334	1.07782	6.65814	3.77e-168	-0.0763918	0.0919307	yes
ENSG00000175390	0.994308	7.31593	1.84e-230	-0.28414	0.00023714	yes
ENSG00000175592	4.11449	8.75077	0	-0.328023	0.00023714	yes
ENSG00000175606	0.227055	5.40184	1.47e-05	-0.215885	0.00541406	yes
ENSG00000175756	0.256501	6.4515	1.24e-08	-0.0710326	0.171922	yes
ENSG00000175826	0.606265	6.62712	2.4e-73	-0.0902783	0.139753	yes
ENSG00000175866	0.164793	6.22832	2.21e-05	-0.295345	0.00255922	yes
ENSG00000176014	2.39721	8.33604	0	-0.110044	0.00023714	yes
ENSG00000176101	0.495517	5.22663	1.49e-15	-0.223508	0.00307062	yes
ENSG00000176124	0.424427	4.63616	5.23e-14	-0.543241	0.00023714	yes
ENSG00000176208	1.6495	5.20284	1.83e-215	-0.283824	0.00023714	yes
ENSG00000176225	0.598294	4.44531	2.02e-24	-0.797391	0.00023714	yes
ENSG00000176340	0.457232	6.84287	9.58e-36	-0.284024	0.00023714	yes
ENSG00000176390	1.22039	5.2179	8.12e-136	-0.22566	0.000663335	yes
ENSG00000176619	0.528366	8.33481	1.92e-73	-0.336667	0.00023714	yes
ENSG00000176697	1.99444	5.71684	0	-0.091895	0.0333405	yes
ENSG00000176720	0.210056	6.27329	9.1e-09	-0.241123	0.00023714	yes
ENSG00000176890	1.07185	7.30186	6.84e-301	-0.425814	0.00023714	yes
ENSG00000177058	0.367215	4.07682	1.48e-08	-0.296601	0.187982	yes
ENSG00000177150	0.27129	5.24524	1.48e-07	-0.432815	0.00966309	yes
ENSG00000177425	0.488528	7.46761	3.93e-69	-0.34003	0.00202171	yes
ENSG00000177485	0.634994	6.04015	6.59e-63	-0.0900512	0.0615737	yes
ENSG00000177602	0.806538	4.3705	3.48e-41	-0.491506	0.00023714	yes
ENSG00000177606	1.07515	7.90426	2.02e-269	-0.175873	0.00023714	yes
ENSG00000177613	0.635753	5.70242	2.57e-47	-0.115415	0.0249466	yes
ENSG00000177731	1.51231	8.55609	0	-0.263337	0.00023714	yes
ENSG00000177733	0.1582	7.60957	1.09e-07	-0.335058	0.00023714	yes
ENSG00000177917	0.228043	5.66975	1.02e-06	-0.595597	0.00023714	yes
ENSG00000178035	0.40157	8.89929	3.62e-40	-0.192873	0.00023714	yes
ENSG00000178295	0.366216	5.45648	6.35e-12	-0.329286	0.0558462	yes
ENSG00000178381	1.01896	4.45177	4.51e-68	-0.220703	0.0239157	yes
ENSG00000178982	0.274455	7.68387	1.48e-19	-0.194115	0.00023714	yes
ENSG00000178999	1.73631	6.62919	0	-0.512006	0.00023714	yes
ENSG00000179021	0.546757	5.12415	3.91e-18	-0.398794	0.000456396	yes
ENSG00000179029	0.522033	4.07628	5.56e-16	-1.14221	0.00023714	yes
ENSG00000179115	0.19876	6.37967	1.16e-08	-0.15922	0.000663335	yes
ENSG00000179241	0.327069	6.10253	4.06e-14	-0.318131	0.00023714	yes
ENSG00000179409	0.943844	6.45757	3.18e-119	-0.148211	0.00749052	yes
ENSG00000179431	2.0827	5.82112	0	-0.251677	0.0101251	yes
ENSG00000179456	2.29227	5.78587	0	-0.0993303	0.0243102	yes
ENSG00000179750	0.866211	6.03061	7.11e-113	-0.178958	0.00023714	yes
ENSG00000179820	1.25673	7.54185	0	-0.284712	0.00023714	yes
ENSG00000179833	0.941857	7.16062	1.01e-219	-0.157343	0.0330172	yes
ENSG00000180182	0.675314	7.15083	4.18e-103	-0.209475	0.0970936	yes
ENSG00000180340	2.09966	6.43578	0	-0.436506	0.00023714	yes
ENSG00000180370	0.48307	7.71475	1.28e-39	-0.318915	0.00023714	yes
ENSG00000180817	0.449398	7.23022	9.91e-46	-0.396832	0.00023714	yes
ENSG00000180822	0.781548	4.68669	1.7e-45	-0.658592	0.00023714	yes
ENSG00000181163	0.714878	9.21351	8.6e-114	-0.211773	0.00023714	yes
ENSG00000181222	0.365364	8.41052	2.02e-44	-0.0472003	0.198203	yes
ENSG00000181467	1.71455	6.74697	0	-0.278074	0.00023714	yes
ENSG00000181610	0.864444	6.64158	2.53e-100	-0.0871615	0.0225266	yes
ENSG00000181666	0.661831	4.11063	1.5e-24	-0.324577	0.0578514	yes
ENSG00000181896	0.45068	3.81433	2.07e-10	-0.49955	0.0445666	yes
ENSG00000182158	1.00437	7.23312	1.35e-210	-0.100315	0.016555	yes
ENSG00000182180	0.558839	7.00306	5.11e-70	-0.580305	0.00023714	yes
ENSG00000182197	2.31958	7.81006	0	-0.0735448	0.193173	yes
ENSG00000182199	0.525402	7.79261	5.55e-78	-0.423988	0.00023714	yes
ENSG00000182307	0.518746	6.08925	4.4e-36	-0.415111	0.00023714	yes
ENSG00000182473	0.253564	6.6898	9.93e-13	-0.202086	0.000456396	yes
ENSG00000182481	0.950898	8.56825	0	-0.292229	0.00023714	yes
ENSG00000182628	0.768994	6.26239	5.82e-88	-0.288901	0.00391578	yes
ENSG00000182872	0.913772	6.85121	6.89e-135	-0.2401	0.00023714	yes
ENSG00000182899	0.10657	9.10002	2.88e-06	-0.345222	0.00023714	yes
ENSG00000182923	0.252396	5.39541	3.41e-08	-0.1889	0.0956052	yes
ENSG00000182944	0.200585	8.2886	1.62e-15	-0.195312	0.00023714	yes
ENSG00000183010	0.351746	6.89526	6.52e-24	-0.722036	0.00023714	yes
ENSG00000183087	1.8421	7.27892	0	-0.586079	0.00023714	yes
ENSG00000183161	0.354795	4.49042	2.77e-09	-0.151389	0.0438953	yes
ENSG00000183207	0.831338	7.6634	1.67e-180	-0.232832	0.00023714	yes
ENSG00000183258	0.966601	6.74308	2.47e-147	-0.111479	0.026125	yes
ENSG00000183495	1.41739	7.1145	0	-0.271351	0.00023714	yes
ENSG00000183814	0.576918	4.46609	1.54e-21	-0.659672	0.00023714	yes
ENSG00000183856	1.09575	6.93008	1.34e-256	-0.655394	0.00023714	yes
ENSG00000183955	0.55417	5.99347	3.38e-40	-0.128308	0.0886081	yes
ENSG00000183978	0.324342	5.55673	6.97e-10	-0.299792	0.00023714	yes
ENSG00000184014	0.565317	7.21287	2.65e-72	-0.326118	0.00023714	yes
ENSG00000184162	0.750708	4.46036	6.82e-35	-0.360695	0.00023714	yes
ENSG00000184164	0.213017	6.12796	2.28e-06	-0.443213	0.00023714	yes
ENSG00000184216	1.82329	8.04942	0	-0.104607	0.00684439	yes
ENSG00000184220	1.54476	6.20009	1.12e-248	-0.374257	0.00023714	yes
ENSG00000184445	1.18876	7.03374	0	-0.596291	0.00023714	yes
ENSG00000184470	2.92867	5.88967	0	-0.346738	0.00023714	yes
ENSG00000184575	1.24036	7.91492	0	-0.254722	0.00023714	yes
ENSG00000184634	0.680096	6.14445	2.66e-63	-0.282881	0.126997	yes
ENSG00000184752	0.76824	6.74518	4.85e-123	-0.148614	0.00023714	yes
ENSG00000184897	0.338161	6.25038	6.06e-17	-0.814479	0.00023714	yes
ENSG00000184900	2.31425	7.67676	0	-0.0724028	0.0120149	yes
ENSG00000184967	1.0922	4.8679	7.02e-58	-0.435556	0.00023714	yes
ENSG00000185022	0.167666	5.82619	4.67e-05	-0.231404	0.00023714	yes
ENSG00000185104	0.747388	7.01031	1.17e-112	-0.669262	0.00023714	yes
ENSG00000185222	0.784714	6.51839	6.84e-75	-0.195803	0.00023714	yes
ENSG00000185420	1.49355	6.38764	2.05e-206	-0.355013	0.00023714	yes
ENSG00000185480	0.584139	5.06349	3.44e-33	-0.420734	0.00023714	yes
ENSG00000185515	0.454062	5.51306	3.34e-22	-0.147832	0.0489837	yes
ENSG00000185551	1.31758	7.77978	0	-0.335855	0.00023714	yes
ENSG00000185567	3.7071	8.54161	0	-0.367492	0.00023714	yes
ENSG00000185650	1.52641	8.10403	0	-0.130132	0.00023714	yes
ENSG00000185842	1.41567	4.54766	1.81e-123	-0.773978	0.00023714	yes
ENSG00000185950	1.5918	6.09956	8.26e-252	-0.35281	0.00023714	yes
ENSG00000186141	0.625528	5.54901	1.51e-45	-0.329579	0.00023714	yes
ENSG00000186185	1.84236	6.46706	0	-0.0849426	0.131338	yes
ENSG00000186298	0.488006	9.11251	5.58e-104	-0.0817489	0.000456396	yes
ENSG00000186566	0.457584	6.86203	3.11e-43	-0.191482	0.00622622	yes
ENSG00000186575	2.05187	7.53727	0	-0.237689	0.00023714	yes
ENSG00000186577	2.02339	5.18585	0	-0.343467	0.00023714	yes
ENSG00000186687	0.266794	5.37986	2.24e-09	-0.366111	0.157244	yes
ENSG00000186871	1.51857	5.5269	1.98e-257	-0.369831	0.00023714	yes
ENSG00000186918	0.283805	6.17137	1.64e-14	-0.134828	0.089874	yes
ENSG00000187079	0.551234	8.42331	1.19e-90	-0.115214	0.0324631	yes
ENSG00000187145	0.749031	5.82227	1.96e-77	-0.782757	0.00023714	yes
ENSG00000187678	0.336593	6.05348	9e-19	-0.403991	0.00023714	yes
ENSG00000187720	1.86634	6.39199	0	-0.237678	0.00023714	yes
ENSG00000187735	0.190492	6.47566	2.35e-07	-0.391676	0.00023714	yes
ENSG00000187790	0.250206	4.26088	6.1e-05	-0.503003	0.0172438	yes
ENSG00000187840	2.34753	6.95705	0	-0.369586	0.00023714	yes
ENSG00000188342	0.938313	6.25384	3.67e-128	-0.143355	0.000663335	yes
ENSG00000188375	0.472381	5.54415	2.79e-27	-0.606839	0.00023714	yes
ENSG00000188428	0.547887	4.59506	7.39e-22	-0.351241	0.00391578	yes
ENSG00000188549	2.73742	7.4123	0	-0.591677	0.00023714	yes
ENSG00000188612	0.250617	6.79181	2.39e-12	-0.206943	0.00023714	yes
ENSG00000188641	2.26806	6.07503	0	-0.315174	0.00023714	yes
ENSG00000188846	0.257762	8.22124	1.58e-10	-0.1217	0.00023714	yes
ENSG00000188895	0.308613	7.12838	2.05e-20	-0.113576	0.0187189	yes
ENSG00000188917	1.40984	5.05797	1.71e-165	-0.117171	0.161542	yes
ENSG00000188994	0.27146	6.29603	2.27e-14	-0.244157	0.0334534	yes
ENSG00000189057	0.751208	6.18771	3.65e-86	-0.346944	0.00023714	yes
ENSG00000189060	2.0677	8.69694	0	-0.985572	0.00023714	yes
ENSG00000189079	0.311968	6.23724	1.58e-17	-0.331955	0.00023714	yes
ENSG00000189091	1.17103	8.61455	0	-0.215273	0.00023714	yes
ENSG00000189306	1.2982	5.64325	1.4e-173	-0.61354	0.00023714	yes
ENSG00000189308	0.27944	5.32493	4.2e-09	-0.31446	0.000869472	yes
ENSG00000189362	1.03121	5.45954	1.53e-116	-0.457499	0.00700393	yes
ENSG00000196141	1.93301	7.35893	0	-0.059242	0.116907	yes
ENSG00000196182	1.38922	7.09504	0	-0.190127	0.00023714	yes
ENSG00000196230	1.54195	10.6554	0	-0.165497	0.00023714	yes
ENSG00000196262	0.252063	8.33675	3.3e-08	-0.644623	0.00023714	yes
ENSG00000196284	0.503717	3.98221	2.1e-10	-0.679956	0.00023714	yes
ENSG00000196290	0.237866	5.62633	4.07e-08	-0.259841	0.00023714	yes
ENSG00000196313	0.207006	5.96808	1.03e-07	-0.209693	0.00023714	yes
ENSG00000196510	0.335799	6.23492	8.75e-19	-0.590724	0.00023714	yes
ENSG00000196526	1.75145	7.13914	0	-0.178866	0.00023714	yes
ENSG00000196531	0.450452	9.20453	1.78e-79	-0.0528074	0.1023	yes
ENSG00000196584	0.892585	4.62883	4.13e-59	-0.431604	0.00023714	yes
ENSG00000197102	1.77347	9.56389	0	-0.455437	0.00023714	yes
ENSG00000197111	0.29148	7.63637	3.13e-16	-0.17833	0.00023714	yes
ENSG00000197343	1.64755	6.88069	0	-0.0771315	0.178889	yes
ENSG00000197345	0.622301	5.44993	3.65e-42	-0.452853	0.00023714	yes
ENSG00000197467	2.12526	5.95677	0	-0.616923	0.00023714	yes
ENSG00000197548	0.601085	5.06861	1.92e-34	-0.289623	0.0134827	yes
ENSG00000197694	0.132559	8.46714	1.27e-06	-0.137535	0.00023714	yes
ENSG00000197713	0.159546	6.41652	9.45e-06	-0.550145	0.00023714	yes
ENSG00000197747	0.28177	8.72598	1.08e-26	-0.120871	0.00023714	yes
ENSG00000197771	0.725743	7.39761	1.27e-111	-0.205695	0.00023714	yes
ENSG00000197785	1.35985	4.94985	4e-128	-0.112544	0.11619	yes
ENSG00000197858	1.1922	6.4039	1.12e-217	-0.568035	0.00023714	yes
ENSG00000197879	0.937991	9.12061	0	-0.139983	0.00023714	yes
ENSG00000197905	1.20374	5.86444	2.12e-194	-0.267882	0.00023714	yes
ENSG00000198026	0.640367	5.36799	1.69e-43	-0.10676	0.0714886	yes
ENSG00000198034	0.49431	9.6566	4.86e-67	-0.0813791	0.000869472	yes
ENSG00000198056	0.916166	5.18415	1.49e-83	-0.513255	0.00023714	yes
ENSG00000198130	0.253428	5.19147	6.38e-07	-0.302125	0.0721002	yes
ENSG00000198160	0.131719	6.8837	7.62e-05	-0.128716	0.00492086	yes
ENSG00000198168	0.26147	5.17183	3.06e-08	-0.393076	0.00374912	yes
ENSG00000198176	0.561148	7.54859	9.73e-50	-0.122506	0.00668273	yes
ENSG00000198315	0.534845	6.26246	4.8e-40	-0.34369	0.00023714	yes
ENSG00000198455	0.928681	4.67443	5.06e-55	-0.250691	0.00023714	yes
ENSG00000198464	0.484426	5.17085	6.04e-22	-0.415839	0.0819929	yes
ENSG00000198498	0.481314	5.21616	8.72e-20	-0.413553	0.00023714	yes
ENSG00000198522	0.326896	5.88922	6.6e-17	-0.120842	0.148011	yes
ENSG00000198554	0.990055	6.31046	1.4e-154	-0.411896	0.00023714	yes
ENSG00000198625	0.238596	5.59286	4.81e-07	-0.248505	0.107795	yes
ENSG00000198646	0.23654	6.67029	6.57e-12	-0.115949	0.0104273	yes
ENSG00000198648	0.737536	5.89826	1.5e-68	-0.336007	0.00023714	yes
ENSG00000198700	0.414337	7.63012	1.68e-45	-0.621471	0.00023714	yes
ENSG00000198815	0.22942	7.0553	4.26e-12	-0.206846	0.00966309	yes
ENSG00000198824	0.245453	6.28461	4.63e-11	-0.211746	0.023656	yes
ENSG00000198826	0.476502	7.1238	2.52e-56	-0.464722	0.00023714	yes
ENSG00000198843	0.230988	6.4628	5.3e-10	-0.327548	0.00290835	yes
ENSG00000198855	0.38276	3.87907	3.42e-08	-0.78338	0.00023714	yes
ENSG00000198856	0.355822	6.60442	1.66e-24	-0.22085	0.00023714	yes
ENSG00000198860	1.46671	6.30536	1.43e-289	-0.488054	0.00023714	yes
ENSG00000198901	0.888078	7.31016	1.02e-139	-0.36211	0.00023714	yes
ENSG00000198912	0.438919	5.37818	4.48e-22	-0.187459	0.000456396	yes
ENSG00000198918	0.234081	5.98243	3.16e-09	-0.216981	0.00997619	yes
ENSG00000198959	7.02088	11.2437	0	-0.131151	0.00023714	yes
ENSG00000198964	0.608648	5.49135	1.18e-37	-0.239554	0.0361144	yes
ENSG00000203760	0.626688	4.49726	9.49e-28	-0.578084	0.00023714	yes
ENSG00000203791	0.330919	3.92551	1.35e-06	-0.232111	0.00474882	yes
ENSG00000204084	0.55251	5.4328	2.53e-24	-0.163191	0.00997619	yes
ENSG00000204356	0.939334	7.20815	2.05e-221	-0.399291	0.00023714	yes
ENSG00000204388	0.44742	6.06768	6.94e-31	-1.13436	0.00023714	yes
ENSG00000204392	0.807896	6.14973	1.82e-101	-0.245972	0.00023714	yes
ENSG00000204435	0.683644	5.03628	3.03e-43	-0.0992047	0.00126715	yes
ENSG00000204568	0.680098	7.16577	7.72e-103	-0.0864776	0.023788	yes
ENSG00000204619	0.285009	6.41815	2.3e-16	-0.335359	0.00023714	yes
ENSG00000204628	0.327962	11.04	8.32e-81	-0.0624966	0.00458	yes
ENSG00000204842	0.792494	6.74906	3.7e-95	-0.49933	0.00023714	yes
ENSG00000204843	1.03026	7.72171	6.26e-298	-0.323347	0.00023714	yes
ENSG00000204856	1.88872	5.27296	2.23e-296	-0.807816	0.00023714	yes
ENSG00000204899	0.254057	6.40024	9.05e-13	-0.622847	0.00023714	yes
ENSG00000205208	0.950072	5.33176	3.3e-78	-0.528266	0.00023714	yes
ENSG00000205246	0.601917	9.1748	1.16e-53	-0.204034	0.00023714	yes
ENSG00000205339	0.279387	9.03112	8.35e-35	-0.201961	0.00023714	yes
ENSG00000205542	1.89867	7.56174	2.23e-62	-0.433774	0.00023714	yes
ENSG00000205544	0.325896	4.50452	1.55e-08	-1.00416	0.00023714	yes
ENSG00000205581	0.18596	7.83602	7.64e-07	-0.098759	0.00106874	yes
ENSG00000206560	1.67462	7.66724	0	-0.0987045	0.0780583	yes
ENSG00000211450	0.591839	5.20896	1.25e-34	-0.662195	0.00023714	yes
ENSG00000211460	0.300909	7.65391	2.48e-17	-0.129806	0.00826634	yes
ENSG00000213024	1.01809	6.83252	9.77e-223	-0.255874	0.00023714	yes
ENSG00000213347	0.391191	4.79231	9.62e-14	-1.44409	0.00023714	yes
ENSG00000213390	0.361811	4.48408	2.68e-10	-0.124382	0.192078	yes
ENSG00000213465	0.262679	5.46953	1.78e-09	-0.258872	0.00023714	yes
ENSG00000213516	0.49081	6.25024	4.82e-27	-0.426106	0.00023714	yes
ENSG00000213676	0.361951	7.19126	3.13e-34	-0.517552	0.00023714	yes
ENSG00000214063	0.912178	6.67996	1.42e-138	-0.497853	0.00023714	yes
ENSG00000214087	1.15487	5.16213	1.27e-125	-0.364332	0.00023714	yes
ENSG00000214655	0.480111	5.56185	1.39e-21	-0.498698	0.00307062	yes
ENSG00000214944	1.69015	6.28774	0	-0.681522	0.00023714	yes
ENSG00000215021	0.680606	8.55417	5.01e-114	-0.372232	0.00023714	yes
ENSG00000215193	0.35278	5.68551	2.3e-16	-0.351247	0.00023714	yes
ENSG00000218739	0.252399	6.37032	1.15e-10	-0.17365	0.178889	yes
ENSG00000221823	0.18039	7.09611	4.22e-09	-0.205765	0.00374912	yes
ENSG00000221829	0.317366	5.81135	6.66e-15	-0.460395	0.00023714	yes
ENSG00000221838	1.03485	4.86004	1.38e-86	-0.461243	0.00023714	yes
ENSG00000221983	0.366044	8.78549	8.55e-59	-0.118121	0.00023714	yes
ENSG00000226650	1.46866	4.72566	2.76e-158	-0.243801	0.104082	yes
ENSG00000227057	1.26704	6.60077	1.12e-273	-0.223515	0.0162821	yes
ENSG00000231500	0.370509	10.0934	5.46e-83	-0.45581	0.00023714	yes
ENSG00000232119	1.08166	6.14128	5.82e-175	-0.30675	0.00023714	yes
ENSG00000233276	1.75513	7.35957	0	-0.101322	0.00023714	yes
ENSG00000235162	2.10434	7.66549	0	-0.108779	0.0360109	yes
ENSG00000237649	1.34056	7.3447	0	-0.546808	0.00023714	yes
ENSG00000239306	0.580081	6.16459	5.9e-55	-0.309473	0.00023714	yes
ENSG00000239672	1.22225	6.60145	1.42e-266	-0.178673	0.00023714	yes
ENSG00000239900	0.742134	7.23147	1.65e-130	-0.276262	0.00023714	yes
ENSG00000240694	2.45849	6.34996	0	-0.627257	0.00023714	yes
ENSG00000242247	0.936086	5.95756	9.21e-119	-0.13793	0.0160107	yes
ENSG00000242259	0.626625	4.44031	1.51e-23	-0.255319	0.0184769	yes
ENSG00000242485	0.172839	6.08674	4.58e-05	-0.113845	0.0204316	yes
ENSG00000243156	1.77155	6.6912	0	-0.162883	0.0390682	yes
ENSG00000244405	0.177306	6.44334	2.25e-06	-0.362582	0.00966309	yes
ENSG00000244462	0.364218	7.6308	1.29e-37	-0.100327	0.0969296	yes
ENSG00000247077	0.257618	6.16949	4.88e-12	-0.189537	0.0105556	yes
ENSG00000249115	0.490259	5.10921	1.84e-15	-0.469913	0.00023714	yes
ENSG00000249915	0.278752	6.92838	1.65e-18	-0.182364	0.00023714	yes
ENSG00000253729	0.78947	9.57215	5.33e-237	-0.298725	0.00023714	yes
ENSG00000254004	0.288605	5.67696	2.1e-10	-0.442425	0.01587	yes
ENSG00000255633	0.570781	5.60291	1.43e-37	-0.593165	0.00023714	yes
ENSG00000255823	0.574133	7.53615	5.77e-96	-0.762027	0.00023714	yes
ENSG00000256045	0.552698	3.88885	4.97e-16	-0.669573	0.00023714	yes
ENSG00000256053	0.528009	3.97487	8.24e-15	-0.208641	0.0617797	yes
ENSG00000256618	0.587886	7.43568	3.99e-93	-0.743293	0.00023714	yes
ENSG00000262814	0.955065	4.50114	2.04e-62	-0.214284	0.00023714	yes
ENSG00000269028	0.709112	9.4215	9.75e-213	-0.630526	0.00023714	yes
ENSG00000271043	0.593378	8.90511	2.25e-169	-0.660937	0.00023714	yes
ENSG00000160200	8.86234	6.42188	6.4e-146	-1.19602	0.00023714	yes
ENSG00000242265	6.30161	7.84548	3.52e-85	-0.46258	0.00023714	yes
ENSG00000147862	3.03667	5.55316	1.2e-55	-0.72216	0.00023714	yes
ENSG00000261857	5.18291	4.41283	0	-1.17037	0.00023714	yes

## Sheet: sk_down_nor_samup
gene_id	sk_nor.logFC	sk_nor.logCPM	sk_nor.FDR	sk_SAM.fc	sk_SAM.q	sk_SAM.sig
ENSG00000003756	-0.197033	6.4508	3.56e-07	0.182216	0.133756	yes
ENSG00000004399	-2.39375	6.0539	0	0.78353	0.00023714	yes
ENSG00000004660	-1.32456	4.81524	4.23e-139	0.287331	0.00780522	yes
ENSG00000004864	-0.692962	5.90694	9.92e-63	0.208274	0.154337	yes
ENSG00000005486	-2.43702	6.64704	0	0.373111	0.00023714	yes
ENSG00000005801	-0.862081	5.09302	5.35e-66	0.337933	0.00106874	yes
ENSG00000005882	-0.523282	4.41084	1.97e-19	0.232005	0.0947098	yes
ENSG00000005955	-0.232776	7.02492	7.53e-13	0.141078	0.0435616	yes
ENSG00000006007	-1.60764	7.10375	0	0.16454	0.0615737	yes
ENSG00000006042	-0.830181	5.92823	1.81e-45	0.302713	0.00023714	yes
ENSG00000006118	-2.1375	7.04517	0	1.25226	0.00023714	yes
ENSG00000006282	-1.2754	7.44872	0	0.228468	0.00023714	yes
ENSG00000006453	-1.90183	6.31502	0	0.60056	0.00023714	yes
ENSG00000006704	-1.29151	5.84258	1.38e-155	0.315342	0.00106874	yes
ENSG00000006712	-0.340282	6.59838	7.9e-23	0.175415	0.00023714	yes
ENSG00000007047	-0.614109	5.74175	1.9e-44	0.520099	0.000456396	yes
ENSG00000007376	-0.792874	5.0122	3.16e-52	0.173089	0.0721002	yes
ENSG00000007384	-1.57563	5.24502	1.65e-204	0.493083	0.00023714	yes
ENSG00000007866	-1.31498	5.06278	4.82e-110	0.456982	0.00023714	yes
ENSG00000008283	-2.34279	5.77503	0	0.705322	0.00023714	yes
ENSG00000008441	-0.443508	6.48205	6.63e-38	0.24378	0.00202171	yes
ENSG00000008710	-0.763421	6.17032	1.9e-88	0.323715	0.0335884	yes
ENSG00000010322	-1.24659	7.09443	9.08e-253	0.289202	0.00023714	yes
ENSG00000010810	-0.430028	5.46231	2.43e-18	0.345494	0.021594	yes
ENSG00000011009	-0.615264	5.58456	1.45e-46	0.364392	0.00023714	yes
ENSG00000011105	-1.32976	5.65204	2.74e-160	0.592456	0.000456396	yes
ENSG00000011243	-0.8646	5.64321	4.37e-80	0.324408	0.00023714	yes
ENSG00000011376	-0.215738	5.72675	5.05e-06	0.118866	0.103598	yes
ENSG00000011638	-1.02584	5.19387	3.64e-108	0.228736	0.0154489	yes
ENSG00000012211	-0.62171	4.43967	9.9e-28	0.307544	0.0249466	yes
ENSG00000012822	-0.876975	6.49966	3.47e-147	0.33966	0.00508235	yes
ENSG00000013523	-1.35176	5.49484	1.03e-165	0.484818	0.00023714	yes
ENSG00000014216	-0.195662	8.05794	7.44e-15	0.239243	0.00023714	yes
ENSG00000015133	-0.776381	6.00022	8.29e-47	0.376581	0.0140303	yes
ENSG00000015171	-0.689016	6.79386	1.84e-85	0.120216	0.184794	yes
ENSG00000015475	-1.90188	6.48665	0	0.367809	0.00023714	yes
ENSG00000015532	-0.7892	6.03891	8.81e-68	0.422908	0.00023714	yes
ENSG00000019144	-0.245088	6.10982	8.75e-11	0.513683	0.00023714	yes
ENSG00000021762	-1.80677	5.8248	0	0.401408	0.0196227	yes
ENSG00000023318	-0.551872	6.45893	4.88e-57	0.117794	0.011304	yes
ENSG00000023330	-0.579274	6.75046	2.57e-62	0.748523	0.00023714	yes
ENSG00000023516	-0.883864	6.69097	2.51e-147	0.120348	0.00857591	yes
ENSG00000023909	-0.910605	6.57823	2.63e-122	0.750705	0.00023714	yes
ENSG00000024048	-0.61927	6.51504	1.48e-43	0.291153	0.00023714	yes
ENSG00000025039	-2.36062	5.16426	0	0.652659	0.0515522	yes
ENSG00000026950	-0.217376	5.47361	7.12e-07	0.183665	0.027623	yes
ENSG00000027697	-5.59006	9.79762	0	0.33765	0.00023714	yes
ENSG00000030110	-0.253281	4.83302	1.2e-06	0.387155	0.00023714	yes
ENSG00000030582	-1.36815	8.68847	0	0.567107	0.00023714	yes
ENSG00000033100	-0.487238	5.99831	8.59e-31	0.84332	0.00023714	yes
ENSG00000033627	-0.850769	6.66025	6.72e-119	0.404448	0.00023714	yes
ENSG00000036257	-0.30977	7.27143	1.2e-16	0.187868	0.00023714	yes
ENSG00000040487	-0.614835	3.98589	3.63e-21	0.316015	0.0462236	yes
ENSG00000041353	-0.409123	4.66532	2.48e-08	0.723403	0.000663335	yes
ENSG00000042286	-1.27212	5.63133	3.72e-172	0.301123	0.00023714	yes
ENSG00000044446	-0.246842	5.53072	9.1e-09	0.509148	0.00023714	yes
ENSG00000046604	-2.21525	8.53373	0	0.0814162	0.0225266	yes
ENSG00000047056	-0.242496	4.8772	1.74e-05	0.359392	0.00023714	yes
ENSG00000047249	-0.468245	6.12366	1.01e-28	0.09782	0.0755933	yes
ENSG00000049449	-0.154073	8.06159	1.87e-08	0.20351	0.00023714	yes
ENSG00000050130	-0.662498	6.13972	6.5e-61	0.113603	0.0827274	yes
ENSG00000052795	-0.632186	4.57201	1.91e-26	0.305195	0.0299587	yes
ENSG00000053254	-1.22797	7.03645	2.52e-174	0.228416	0.0876274	yes
ENSG00000054983	-2.23734	5.99424	0	0.341349	0.0127487	yes
ENSG00000055211	-0.962507	5.95499	1.41e-114	0.159571	0.00826634	yes
ENSG00000058085	-1.36636	6.9401	0	0.541361	0.00023714	yes
ENSG00000058673	-0.260864	7.454	5.61e-12	0.172574	0.0022039	yes
ENSG00000058799	-0.705287	4.80143	1.18e-41	0.129761	0.184148	yes
ENSG00000059378	-0.895413	5.31284	3.98e-25	0.39006	0.00023714	yes
ENSG00000060069	-0.379095	4.76116	4.12e-13	0.194848	0.0570984	yes
ENSG00000060491	-0.153686	5.86694	9.96e-05	0.121984	0.0478485	yes
ENSG00000060971	-1.3174	5.16538	2.53e-169	0.302776	0.00023714	yes
ENSG00000061938	-0.324019	5.56728	3.2e-14	0.318959	0.00146411	yes
ENSG00000062598	-0.367199	5.91617	1.11e-14	0.237526	0.00183752	yes
ENSG00000063587	-1.08918	4.85707	7.78e-94	0.275864	0.000456396	yes
ENSG00000063660	-2.64683	7.76958	0	0.70829	0.00023714	yes
ENSG00000064313	-0.286186	6.2775	2.33e-11	0.288071	0.00023714	yes
ENSG00000064601	-0.817383	7.59365	2.74e-129	0.279701	0.00023714	yes
ENSG00000064666	-0.727858	7.72709	5.9e-103	0.319641	0.00023714	yes
ENSG00000065054	-2.06864	5.2047	0	0.531842	0.00023714	yes
ENSG00000065833	-3.91826	7.82568	0	0.463951	0.00023714	yes
ENSG00000066084	-0.74556	6.66104	2.95e-94	0.223399	0.00023714	yes
ENSG00000066654	-0.893059	6.41011	1.11e-125	0.118484	0.0797685	yes
ENSG00000066926	-2.69151	7.10296	0	0.292414	0.00106874	yes
ENSG00000067141	-1.86522	6.59504	0	0.155047	0.0819929	yes
ENSG00000068001	-1.9259	5.87257	0	0.301872	0.00023714	yes
ENSG00000068383	-1.13781	4.90612	2.76e-96	0.154891	0.192078	yes
ENSG00000069011	-1.54826	4.98566	3.29e-212	0.321528	0.0114478	yes
ENSG00000069424	-0.585823	6.39967	3.36e-60	0.646991	0.00023714	yes
ENSG00000070214	-1.71353	7.59805	0	0.204503	0.00023714	yes
ENSG00000070413	-1.33258	6.87683	0	0.132172	0.00408337	yes
ENSG00000070610	-1.87574	5.97724	0	0.657883	0.00023714	yes
ENSG00000070961	-0.471494	6.49454	4.24e-36	0.236045	0.122512	yes
ENSG00000071051	-1.0438	4.99318	2.64e-72	0.315662	0.0244456	yes
ENSG00000071553	-0.796547	7.14879	2.52e-136	0.396223	0.00023714	yes
ENSG00000071575	-1.75567	4.91627	6.71e-250	0.31475	0.163964	yes
ENSG00000071794	-0.645411	7.73346	1.12e-84	0.221056	0.00023714	yes
ENSG00000072210	-2.07726	8.20059	0	0.259828	0.00023714	yes
ENSG00000072274	-1.25471	8.98338	0	0.565037	0.00023714	yes
ENSG00000072682	-0.237193	6.63139	2.6e-12	0.822472	0.00023714	yes
ENSG00000072778	-0.516451	8.65564	2.4e-74	0.178113	0.00106874	yes
ENSG00000073060	-0.637326	6.56364	6.82e-49	0.26719	0.00023714	yes
ENSG00000073169	-0.37539	4.51023	4.4e-10	0.84217	0.00023714	yes
ENSG00000074603	-0.87038	5.94286	3.19e-114	0.21561	0.049772	yes
ENSG00000074696	-0.433262	8.05545	2.03e-55	0.0711202	0.0298406	yes
ENSG00000074964	-1.83085	4.87096	3.47e-259	0.485422	0.00164884	yes
ENSG00000075240	-0.875324	5.09765	1.08e-74	0.453965	0.00146411	yes
ENSG00000075420	-0.778582	7.57605	8.06e-123	0.26864	0.00290835	yes
ENSG00000075618	-0.910312	7.53956	2.14e-168	0.42757	0.00023714	yes
ENSG00000076604	-1.04605	6.31599	6.06e-178	0.213593	0.000869472	yes
ENSG00000076685	-1.06858	7.5355	1.06e-260	0.357846	0.000663335	yes
ENSG00000077044	-1.22615	6.25569	1.38e-195	0.339269	0.00653536	yes
ENSG00000077232	-0.197216	7.97425	2.55e-15	0.109538	0.00307062	yes
ENSG00000077238	-0.62335	5.27509	1.03e-41	0.333527	0.00023714	yes
ENSG00000077454	-1.19997	5.47297	2.05e-150	0.182198	0.159293	yes
ENSG00000077585	-2.1293	5.22522	0	0.224672	0.125441	yes
ENSG00000078269	-1.10911	5.78006	1.7e-120	1.04453	0.00023714	yes
ENSG00000078304	-0.629882	7.32309	6.49e-98	0.158309	0.00653536	yes
ENSG00000078699	-1.06354	5.69223	1.98e-115	0.234806	0.169257	yes
ENSG00000078804	-0.773679	5.61467	8.31e-77	0.423674	0.00023714	yes
ENSG00000078808	-0.316931	7.56234	8.95e-22	0.504985	0.00023714	yes
ENSG00000078902	-0.188422	5.98417	2.66e-06	0.214701	0.0114478	yes
ENSG00000079999	-1.37885	6.39212	1.18e-283	0.388674	0.00023714	yes
ENSG00000080546	-0.674588	4.33102	1.5e-30	0.907074	0.00023714	yes
ENSG00000080603	-0.162589	7.0429	1.04e-06	0.207839	0.0143065	yes
ENSG00000081177	-0.796843	5.69711	2.78e-75	0.169367	0.0144536	yes
ENSG00000082213	-0.503956	5.79677	4.29e-29	0.363357	0.00023714	yes
ENSG00000082781	-1.39021	7.76021	0	0.595882	0.00023714	yes
ENSG00000083444	-1.03644	8.12308	5.48e-238	0.274464	0.00023714	yes
ENSG00000084073	-0.419446	6.67724	2.83e-35	0.260975	0.00023714	yes
ENSG00000084093	-0.918157	6.49087	7.98e-161	0.150336	0.0343178	yes
ENSG00000084112	-0.399608	7.3627	8.41e-42	0.191121	0.00023714	yes
ENSG00000084207	-1.43308	8.76573	0	0.0789943	0.0155847	yes
ENSG00000084234	-0.972569	9.98242	0	0.412119	0.00023714	yes
ENSG00000084733	-0.461381	8.38879	7.78e-54	0.0900187	0.124497	yes
ENSG00000085117	-0.287456	5.66533	6.95e-12	1.43619	0.00023714	yes
ENSG00000085185	-0.677728	4.77763	3.14e-39	0.27909	0.0175152	yes
ENSG00000085721	-0.386849	5.68025	5.57e-16	0.214945	0.0355423	yes
ENSG00000085760	-0.208486	6.33837	2.08e-07	0.172939	0.00290835	yes
ENSG00000085788	-0.88995	5.98316	3.89e-105	0.268679	0.101913	yes
ENSG00000085978	-0.272002	5.45719	9.44e-10	0.354795	0.00023714	yes
ENSG00000085982	-0.798751	6.27496	2.03e-75	0.160549	0.0696208	yes
ENSG00000085998	-0.315385	7.29458	1.89e-24	0.242389	0.00023714	yes
ENSG00000086062	-0.900895	7.38812	2.04e-195	0.586293	0.00023714	yes
ENSG00000086102	-0.193683	6.03724	3.78e-07	0.162276	0.00126715	yes
ENSG00000086289	-1.9526	7.02805	0	0.663947	0.00023714	yes
ENSG00000087086	-2.3652	12.4091	0	0.829182	0.00023714	yes
ENSG00000087095	-0.80775	5.50699	2.11e-73	0.399633	0.00023714	yes
ENSG00000087111	-0.523363	6.77476	8.67e-43	0.291696	0.0140303	yes
ENSG00000087253	-2.56355	7.05924	0	1.13248	0.00023714	yes
ENSG00000087274	-0.266419	7.88286	6.66e-14	0.0904046	0.0605485	yes
ENSG00000087842	-2.79301	5.70935	0	0.327826	0.0172438	yes
ENSG00000088256	-0.356491	6.26024	2.37e-21	0.0958278	0.158038	yes
ENSG00000088280	-2.03377	5.28959	0	0.287913	0.0700126	yes
ENSG00000088367	-1.27078	6.39194	3.78e-280	0.460214	0.00023714	yes
ENSG00000088826	-0.521358	4.93634	1.19e-24	0.455831	0.000663335	yes
ENSG00000089050	-0.384286	5.7267	2.55e-18	0.357303	0.000663335	yes
ENSG00000089060	-0.994024	5.10881	4.42e-88	0.456084	0.00290835	yes
ENSG00000089280	-0.330585	8.54114	7.26e-38	0.297839	0.00023714	yes
ENSG00000089639	-1.15601	4.30419	1.82e-83	0.734393	0.000869472	yes
ENSG00000089693	-0.3654	8.14522	5.51e-49	0.185679	0.00023714	yes
ENSG00000090013	-0.842387	6.4931	6.23e-91	0.134363	0.0022039	yes
ENSG00000090020	-0.542392	6.23694	2.28e-40	0.42728	0.00023714	yes
ENSG00000090316	-0.605824	6.48137	4.65e-71	0.0866207	0.0936935	yes
ENSG00000090339	-0.696169	7.31857	1.4e-126	0.725217	0.00023714	yes
ENSG00000090776	-2.19921	5.28431	0	0.506963	0.00023714	yes
ENSG00000090924	-1.53166	6.4837	0	0.328931	0.00508235	yes
ENSG00000091490	-5.0677	7.57683	0	0.433138	0.0161421	yes
ENSG00000092445	-1.89336	5.64958	1.37e-182	0.344929	0.00023714	yes
ENSG00000093010	-0.416638	5.9084	1.21e-16	0.25511	0.1357	yes
ENSG00000095015	-1.83548	5.44938	0	0.276407	0.00023714	yes
ENSG00000095139	-0.28123	8.36272	2.92e-26	0.312294	0.00023714	yes
ENSG00000095739	-3.7825	6.38188	0	1.04374	0.00023714	yes
ENSG00000099282	-2.52308	6.03298	0	0.217055	0.0141727	yes
ENSG00000099308	-1.39672	4.87562	2.48e-152	0.761685	0.00023714	yes
ENSG00000099364	-0.727591	4.89658	3.5e-46	0.166258	0.0817266	yes
ENSG00000099785	-1.44853	4.75129	4.56e-165	0.274161	0.0515522	yes
ENSG00000099814	-1.16384	6.39919	1.11e-239	0.295368	0.00023714	yes
ENSG00000099849	-1.70324	5.51708	9.44e-245	0.328765	0.00023714	yes
ENSG00000099875	-1.98024	7.37031	0	0.244773	0.0126096	yes
ENSG00000099904	-0.254379	6.12221	1.51e-11	0.26995	0.00391578	yes
ENSG00000099910	-0.639924	4.52896	5.75e-28	0.404222	0.00126715	yes
ENSG00000099991	-0.352264	6.93489	2.68e-24	0.177548	0.0105556	yes
ENSG00000100038	-0.355301	4.60029	8.01e-11	0.730574	0.00023714	yes
ENSG00000100092	-1.52298	4.78315	7.47e-184	0.719881	0.00023714	yes
ENSG00000100099	-0.491655	6.03445	2.83e-34	0.151263	0.150406	yes
ENSG00000100196	-0.643844	5.86833	8.01e-42	0.336347	0.00023714	yes
ENSG00000100246	-1.2503	4.43843	2.33e-89	0.22349	0.0961925	yes
ENSG00000100266	-0.200075	7.21079	2.99e-11	0.130028	0.0562735	yes
ENSG00000100330	-0.87589	6.37152	4.1e-134	0.313124	0.00474882	yes
ENSG00000100342	-0.73829	4.28777	4.48e-32	1.31989	0.00023714	yes
ENSG00000100359	-0.559073	6.24577	5.35e-51	0.167757	0.130121	yes
ENSG00000100364	-1.33405	7.04047	0	0.255841	0.00023714	yes
ENSG00000100380	-0.505332	7.49028	7.69e-54	0.240238	0.00023714	yes
ENSG00000100412	-0.443667	6.67489	1.03e-37	0.136966	0.000869472	yes
ENSG00000100422	-0.68417	6.90376	6.2e-105	0.342888	0.00023714	yes
ENSG00000100425	-0.390126	5.72028	1.6e-20	0.232111	0.128333	yes
ENSG00000100439	-0.428804	6.12897	7.8e-27	0.541453	0.00023714	yes
ENSG00000100441	-0.886612	6.41581	2.49e-109	0.202863	0.0316348	yes
ENSG00000100558	-1.57355	4.65076	1.55e-167	0.866442	0.00023714	yes
ENSG00000100612	-0.821464	6.40701	2.91e-110	0.263	0.000869472	yes
ENSG00000100647	-1.32481	4.84537	7.76e-135	0.761639	0.00023714	yes
ENSG00000100711	-0.456853	5.24141	2.31e-22	0.172106	0.0114478	yes
ENSG00000100731	-0.340049	6.9569	2.34e-26	0.266569	0.00146411	yes
ENSG00000100804	-0.144524	7.20043	9.14e-07	0.0995991	0.00340585	yes
ENSG00000101079	-0.216853	6.68427	2.54e-07	0.0918635	0.0420876	yes
ENSG00000101210	-3.72251	8.98501	0	0.59705	0.00023714	yes
ENSG00000101350	-0.548831	7.45579	1.21e-68	0.0776087	0.085452	yes
ENSG00000101365	-0.200617	6.68608	1.9e-08	0.158384	0.00023714	yes
ENSG00000101384	-7.16814	9.94788	0	1.0256	0.00023714	yes
ENSG00000101439	-0.225435	6.63698	3.57e-11	0.297155	0.00023714	yes
ENSG00000101442	-0.428422	4.17463	6.31e-12	0.226223	0.077225	yes
ENSG00000101474	-0.938015	7.84656	7.22e-266	0.14123	0.00023714	yes
ENSG00000101782	-0.364109	6.9037	3.07e-28	0.339687	0.00023714	yes
ENSG00000101986	-1.93692	4.81473	8.23e-258	0.255516	0.127653	yes
ENSG00000102316	-0.189675	7.39652	1.62e-11	0.620336	0.00023714	yes
ENSG00000102393	-1.02273	5.46864	3.78e-119	0.207097	0.0404839	yes
ENSG00000102531	-0.382695	6.8086	8.56e-24	0.304206	0.00023714	yes
ENSG00000102699	-0.854327	7.71662	9.38e-213	0.266217	0.00023714	yes
ENSG00000102804	-3.26722	9.0266	0	0.41476	0.00023714	yes
ENSG00000102870	-0.459928	4.84431	4.73e-18	0.175836	0.0485035	yes
ENSG00000102978	-0.533541	6.46452	2.95e-38	0.145228	0.0994065	yes
ENSG00000102996	-2.98978	6.96967	0	1.00885	0.00023714	yes
ENSG00000103005	-1.11408	6.68277	3.27e-205	0.613319	0.00023714	yes
ENSG00000103064	-0.241057	5.34279	1.11e-06	0.402663	0.0023834	yes
ENSG00000103066	-0.404528	4.92215	9.25e-15	0.407326	0.00023714	yes
ENSG00000103091	-0.267455	6.11385	7.39e-10	0.306127	0.00106874	yes
ENSG00000103160	-1.9936	6.47748	0	0.218924	0.00857591	yes
ENSG00000103168	-1.28454	5.66734	3.04e-200	0.522506	0.00023714	yes
ENSG00000103174	-0.324472	3.87278	3.22e-06	0.435001	0.00164884	yes
ENSG00000103196	-1.38633	4.65456	1.23e-134	1.47152	0.00023714	yes
ENSG00000103197	-0.340963	6.57407	3.19e-17	0.246363	0.0283591	yes
ENSG00000103222	-1.55976	7.25252	0	0.229243	0.00023714	yes
ENSG00000103245	-0.268052	4.10655	2.98e-05	0.241956	0.0318823	yes
ENSG00000103275	-0.245923	6.54568	6.13e-11	0.0847319	0.116827	yes
ENSG00000103353	-0.784515	7.06199	2.16e-97	0.105334	0.0987257	yes
ENSG00000103381	-1.01711	5.11769	4.65e-96	0.592839	0.00023714	yes
ENSG00000103415	-0.25912	5.96049	1.08e-09	0.251241	0.119346	yes
ENSG00000103502	-1.06485	5.65924	5.18e-125	0.145432	0.0424326	yes
ENSG00000103512	-1.50612	5.87137	4.63e-307	0.340367	0.0253233	yes
ENSG00000103811	-2.81842	6.54615	0	0.370215	0.00023714	yes
ENSG00000103855	-2.31806	7.13638	0	0.525165	0.00023714	yes
ENSG00000103876	-0.369446	5.39798	6.22e-17	0.169566	0.0150333	yes
ENSG00000103932	-0.804654	5.36204	2.23e-72	0.197186	0.18138	yes
ENSG00000104093	-0.938309	6.20344	3.31e-149	0.221152	0.109445	yes
ENSG00000104142	-1.08053	5.31291	2.98e-114	0.273934	0.000456396	yes
ENSG00000104419	-1.84127	8.24859	0	0.141896	0.0450308	yes
ENSG00000104613	-0.636123	6.6342	8.94e-65	0.205916	0.00290835	yes
ENSG00000104671	-0.511411	4.87967	1.3e-19	0.155438	0.0489837	yes
ENSG00000104687	-3.43721	8.40397	0	0.380019	0.00023714	yes
ENSG00000104689	-0.516473	4.45924	3.52e-19	0.392061	0.00023714	yes
ENSG00000104763	-2.28746	7.46489	0	0.267065	0.00290835	yes
ENSG00000104805	-0.551748	7.40561	2.03e-53	0.124058	0.00638134	yes
ENSG00000104823	-0.840533	5.2386	2.98e-75	0.562427	0.0390682	yes
ENSG00000104852	-0.150066	7.85704	1.65e-08	0.270586	0.00023714	yes
ENSG00000104960	-0.556132	5.85582	5.2e-44	0.137668	0.0294551	yes
ENSG00000104964	-0.405339	7.35196	1.5e-40	0.17668	0.00023714	yes
ENSG00000104998	-2.76533	5.88054	0	0.571746	0.00023714	yes
ENSG00000105220	-0.232796	9.22856	1.03e-28	0.151596	0.00023714	yes
ENSG00000105223	-0.948155	7.16203	7.81e-229	0.448338	0.00023714	yes
ENSG00000105287	-0.920905	5.67094	1.4e-70	0.260521	0.000869472	yes
ENSG00000105329	-0.736474	7.14512	2.3e-89	0.295107	0.00023714	yes
ENSG00000105341	-0.404073	5.67735	3.45e-20	0.0998094	0.175279	yes
ENSG00000105397	-0.958577	6.57757	7.14e-151	0.489078	0.00023714	yes
ENSG00000105401	-0.550339	7.73009	2.01e-76	0.0559559	0.130047	yes
ENSG00000105429	-1.77103	6.90216	0	0.22752	0.0232955	yes
ENSG00000105438	-0.647197	8.35864	4.87e-111	0.202722	0.00023714	yes
ENSG00000105520	-1.47889	5.38718	3.54e-225	0.728116	0.00023714	yes
ENSG00000105556	-0.69377	4.20286	2.37e-27	0.321525	0.023656	yes
ENSG00000105612	-1.41656	6.01341	2.75e-268	0.0941366	0.173888	yes
ENSG00000105643	-0.933476	5.1014	1.1e-84	0.301701	0.0023834	yes
ENSG00000105778	-0.807388	7.24556	1.17e-138	0.304931	0.00857591	yes
ENSG00000105854	-3.91298	9.43595	0	0.232638	0.00023714	yes
ENSG00000105856	-0.322508	5.75064	7.07e-12	0.176128	0.0427766	yes
ENSG00000105875	-0.762596	4.26225	1.48e-25	0.471573	0.0543075	yes
ENSG00000105939	-0.159225	6.60537	2.17e-05	0.347873	0.00023714	yes
ENSG00000106009	-0.357407	6.09168	2.05e-18	0.568962	0.00023714	yes
ENSG00000106348	-0.514707	5.6884	5.56e-36	0.573882	0.00023714	yes
ENSG00000106367	-1.33826	7.545	0	0.294115	0.00023714	yes
ENSG00000106546	-0.374382	6.03347	5.74e-22	0.219219	0.0912118	yes
ENSG00000106605	-0.948974	6.19073	1.29e-146	0.228696	0.00023714	yes
ENSG00000106665	-1.11256	6.41378	3.71e-225	0.395943	0.000663335	yes
ENSG00000106683	-0.814902	6.56487	1.74e-110	0.428552	0.00023714	yes
ENSG00000106799	-1.11476	6.21442	2.09e-162	0.31352	0.000456396	yes
ENSG00000107021	-1.32993	5.70317	2.27e-198	0.30057	0.016555	yes
ENSG00000107104	-1.0749	4.92269	2.84e-103	0.609881	0.00023714	yes
ENSG00000107130	-0.941881	6.24483	2.73e-151	0.254701	0.00508235	yes
ENSG00000107140	-0.979287	4.62896	2.07e-73	0.359481	0.00023714	yes
ENSG00000107175	-0.52724	5.57162	2.76e-33	0.273241	0.00826634	yes
ENSG00000107201	-0.730575	4.93151	1.71e-46	0.338275	0.00023714	yes
ENSG00000107281	-1.94622	6.51147	0	0.20283	0.0105556	yes
ENSG00000107372	-0.330801	7.49606	1.8e-21	0.534509	0.00023714	yes
ENSG00000107438	-0.339539	7.29997	1.04e-16	0.244855	0.00023714	yes
ENSG00000107679	-0.848501	5.77879	3.37e-90	0.338296	0.00023714	yes
ENSG00000107738	-0.602469	4.10688	6.49e-21	0.658477	0.00590141	yes
ENSG00000107816	-0.618018	6.21733	8.8e-62	0.417236	0.00023714	yes
ENSG00000107897	-0.701716	6.50132	4.18e-77	0.137238	0.0209285	yes
ENSG00000107938	-0.355091	5.48589	1.98e-13	0.176765	0.0633437	yes
ENSG00000108175	-0.769276	6.29207	2.04e-105	0.379948	0.00424573	yes
ENSG00000108179	-0.473118	6.85976	3.8e-45	0.727358	0.00023714	yes
ENSG00000108292	-0.526833	7.56571	2.19e-82	0.132592	0.0189694	yes
ENSG00000108448	-2.19112	5.21947	0	1.00331	0.00023714	yes
ENSG00000108510	-0.344976	7.53043	1.06e-23	0.143091	0.0628095	yes
ENSG00000108582	-1.85295	8.46306	0	0.387703	0.00023714	yes
ENSG00000108639	-0.329287	7.00532	1.82e-26	0.312178	0.00023714	yes
ENSG00000108669	-1.10206	5.59395	1.84e-132	0.268477	0.00391578	yes
ENSG00000108679	-0.277052	9.53434	9.08e-34	0.496918	0.00023714	yes
ENSG00000108753	-0.249799	4.44158	3.03e-05	0.449495	0.00023714	yes
ENSG00000108773	-0.496217	6.65204	5.57e-42	0.289952	0.00023714	yes
ENSG00000108784	-1.10842	5.52342	2.57e-147	0.270414	0.0227745	yes
ENSG00000108797	-0.255042	6.34646	8.47e-11	0.488989	0.00023714	yes
ENSG00000108840	-2.22773	6.08892	0	0.229041	0.0400095	yes
ENSG00000108960	-0.510702	5.25669	4.28e-25	0.135534	0.11944	yes
ENSG00000109062	-1.65468	6.55281	0	0.279721	0.00023714	yes
ENSG00000109089	-1.28732	5.11106	1.39e-161	0.431173	0.00023714	yes
ENSG00000109103	-1.25572	5.82131	6.18e-179	0.476503	0.00307062	yes
ENSG00000109458	-0.668806	3.96747	9.77e-21	0.436206	0.0954265	yes
ENSG00000109472	-0.585155	4.15838	4.33e-14	0.52531	0.00307062	yes
ENSG00000109501	-2.60055	6.06122	0	0.332505	0.00668273	yes
ENSG00000109606	-0.511544	8.03219	1.05e-89	0.0834648	0.0151674	yes
ENSG00000109736	-0.252594	6.29758	7.68e-09	0.0952304	0.0867361	yes
ENSG00000109854	-2.1763	6.81104	0	0.209316	0.00023714	yes
ENSG00000110075	-0.149068	7.51723	9.29e-07	0.0987655	0.0912908	yes
ENSG00000110090	-1.23477	6.72565	9.75e-277	0.873768	0.00023714	yes
ENSG00000110218	-0.237645	5.54003	4.31e-08	0.221834	0.000456396	yes
ENSG00000110237	-0.34197	6.58584	3.49e-21	0.40063	0.00023714	yes
ENSG00000110328	-0.381094	5.32322	5.96e-17	0.254301	0.00023714	yes
ENSG00000110400	-2.44542	5.30035	0	0.448463	0.111872	yes
ENSG00000110422	-0.511554	7.03079	7.42e-55	0.145457	0.00273701	yes
ENSG00000110429	-0.417398	5.91757	4.56e-27	0.326252	0.00023714	yes
ENSG00000110492	-2.41724	6.25321	0	0.609414	0.00023714	yes
ENSG00000110651	-0.617745	8.25903	1.64e-123	0.215924	0.00023714	yes
ENSG00000110841	-1.12958	8.12355	9.86e-268	0.192204	0.0107041	yes
ENSG00000110917	-0.508687	8.7874	4.14e-121	0.203733	0.00023714	yes
ENSG00000110925	-0.682498	5.76378	9.57e-46	0.251014	0.0151674	yes
ENSG00000111077	-0.672754	6.0118	4.02e-40	0.41219	0.0175152	yes
ENSG00000111110	-3.56596	6.86817	0	0.3649	0.117116	yes
ENSG00000111224	-1.14719	4.34575	4.14e-84	0.274104	0.104311	yes
ENSG00000111424	-1.56775	5.47936	6.04e-267	0.84883	0.00023714	yes
ENSG00000111642	-0.757624	8.63246	1.67e-220	0.191851	0.000663335	yes
ENSG00000111670	-0.31825	7.02828	8.28e-22	0.606347	0.00023714	yes
ENSG00000111726	-1.03712	6.60972	3.47e-196	0.307479	0.00023714	yes
ENSG00000111961	-0.472661	5.48151	8.81e-19	0.109383	0.16881	yes
ENSG00000111962	-2.55333	5.94105	0	0.391224	0.0223963	yes
ENSG00000112079	-0.952336	6.76184	9.44e-134	0.215758	0.00023714	yes
ENSG00000112096	-0.754296	7.46531	1.06e-118	0.943184	0.00023714	yes
ENSG00000112282	-0.634458	5.68045	4.12e-52	0.175115	0.0409107	yes
ENSG00000112343	-0.376302	5.39828	2.25e-14	0.197654	0.0188529	yes
ENSG00000112365	-0.517856	4.60621	1.59e-21	0.205907	0.0141727	yes
ENSG00000112419	-1.32762	5.12429	8.73e-171	0.597686	0.00023714	yes
ENSG00000112511	-0.232331	6.36505	8.69e-08	0.30502	0.00023714	yes
ENSG00000112584	-0.782251	5.92115	3.46e-40	0.183008	0.00164884	yes
ENSG00000112655	-4.46501	9.20373	0	0.469099	0.00023714	yes
ENSG00000112697	-1.28576	8.09313	0	0.176974	0.156701	yes
ENSG00000113194	-0.291407	7.19377	1.84e-19	0.241631	0.00023714	yes
ENSG00000113273	-0.467782	5.03622	1.68e-20	0.191912	0.0548427	yes
ENSG00000113328	-0.794044	8.68452	2.55e-288	0.153998	0.00023714	yes
ENSG00000113504	-3.2057	6.04729	0	0.364442	0.0650137	yes
ENSG00000113522	-0.942984	7.28723	5.5e-183	0.313766	0.00023714	yes
ENSG00000113552	-0.865857	7.03458	1.16e-169	0.143122	0.0491074	yes
ENSG00000113558	-0.862545	7.89957	9.99e-98	0.0829114	0.184148	yes
ENSG00000113645	-1.04042	7.43687	7.46e-298	0.361068	0.00023714	yes
ENSG00000113716	-0.563933	6.51501	7.92e-44	0.248377	0.00023714	yes
ENSG00000113732	-0.379425	7.21008	2.72e-24	0.146131	0.00183752	yes
ENSG00000113758	-0.44483	7.62095	1.19e-59	0.23493	0.00023714	yes
ENSG00000113812	-0.284875	5.23029	1.3e-09	0.185741	0.116396	yes
ENSG00000114125	-0.231238	6.01913	1.06e-09	0.109749	0.0316348	yes
ENSG00000114270	-1.36567	5.17877	1.92e-157	1.54742	0.00023714	yes
ENSG00000114554	-1.00848	7.33813	3.33e-192	0.22707	0.153129	yes
ENSG00000114573	-0.826368	7.21929	1.29e-131	0.465946	0.00023714	yes
ENSG00000114867	-0.14136	9.17669	1.34e-11	0.214486	0.00023714	yes
ENSG00000114923	-0.618698	5.00537	4.55e-37	0.3041	0.0022039	yes
ENSG00000114982	-0.535155	6.34498	7.62e-43	0.290661	0.00023714	yes
ENSG00000114988	-1.8212	5.2548	3.22e-202	0.60483	0.00023714	yes
ENSG00000114993	-1.06085	5.81955	9.27e-127	0.303658	0.000663335	yes
ENSG00000115145	-0.262085	6.02644	1.03e-11	0.277706	0.00023714	yes
ENSG00000115183	-0.708538	6.18088	9.45e-65	0.265105	0.00023714	yes
ENSG00000115457	-3.44371	6.18109	0	0.505678	0.000869472	yes
ENSG00000115504	-0.157893	6.10516	6.43e-05	0.218558	0.0127487	yes
ENSG00000115520	-0.93877	5.49803	1.55e-105	0.194726	0.0205471	yes
ENSG00000115525	-1.33166	4.48357	8.82e-98	0.55476	0.00183752	yes
ENSG00000115594	-1.4565	5.09321	6.86e-180	0.743988	0.00023714	yes
ENSG00000115652	-1.35894	6.25675	1.72e-155	0.313196	0.00023714	yes
ENSG00000115661	-1.12941	5.38793	1.02e-137	0.234204	0.0714886	yes
ENSG00000115762	-0.839952	8.48224	2.1e-196	0.170833	0.00023714	yes
ENSG00000115993	-0.297576	6.56968	2.69e-19	0.239707	0.00023714	yes
ENSG00000116001	-1.27907	6.77372	0	0.169676	0.0990425	yes
ENSG00000116005	-1.65264	7.88107	0	0.320427	0.00023714	yes
ENSG00000116016	-0.256438	5.49735	8.32e-09	1.02812	0.00023714	yes
ENSG00000116138	-0.960344	5.57869	9.15e-111	0.278018	0.130163	yes
ENSG00000116171	-0.617085	6.8728	3.25e-76	0.163239	0.00164884	yes
ENSG00000116209	-1.44132	7.99568	0	0.0891339	0.0774226	yes
ENSG00000116266	-0.559569	5.76534	3.72e-43	0.358951	0.00023714	yes
ENSG00000116406	-0.467952	6.1609	1.61e-37	0.174892	0.0251936	yes
ENSG00000116514	-0.612173	5.81498	1.82e-46	0.181333	0.000663335	yes
ENSG00000116685	-0.580012	5.92202	1.18e-40	0.23306	0.00023714	yes
ENSG00000116903	-0.481154	4.9018	1.84e-21	0.145015	0.0582376	yes
ENSG00000117151	-0.896906	4.7666	7.99e-65	0.676451	0.00023714	yes
ENSG00000117280	-1.45482	6.29521	0	0.314697	0.00391578	yes
ENSG00000117289	-3.59275	8.34093	0	1.65986	0.00023714	yes
ENSG00000117298	-0.519829	8.04181	8.15e-100	0.250204	0.00023714	yes
ENSG00000117318	-1.79874	5.14922	3.26e-234	1.06161	0.00023714	yes
ENSG00000117335	-1.74708	8.64735	0	0.164507	0.00424573	yes
ENSG00000117450	-1.24221	9.74408	0	0.272641	0.00023714	yes
ENSG00000117461	-0.59305	4.24139	1.05e-21	0.229899	0.0929949	yes
ENSG00000117528	-0.451853	6.89019	4.16e-44	0.0993956	0.0653015	yes
ENSG00000117616	-1.77557	5.94057	0	0.27532	0.0344408	yes
ENSG00000117625	-0.334787	5.51423	4.24e-13	0.227005	0.0209285	yes
ENSG00000117640	-0.545812	5.45204	1.27e-29	0.227534	0.00323979	yes
ENSG00000117899	-0.240404	6.46722	1.95e-12	0.215184	0.00023714	yes
ENSG00000117984	-1.54937	8.18672	0	0.556532	0.00023714	yes
ENSG00000118454	-0.341221	5.35725	3.25e-13	0.38024	0.00888478	yes
ENSG00000118496	-1.21809	5.68438	3.39e-190	0.103724	0.156701	yes
ENSG00000118523	-2.84383	10.2832	0	0.264523	0.00023714	yes
ENSG00000118855	-0.267859	5.22899	4.5e-06	0.273732	0.000456396	yes
ENSG00000118922	-0.727932	6.29993	2.07e-66	0.313384	0.00106874	yes
ENSG00000118960	-0.753708	5.88195	1.6e-72	0.390401	0.00023714	yes
ENSG00000119242	-2.0203	4.79176	1.22e-256	0.857443	0.00023714	yes
ENSG00000119328	-0.759442	4.92745	8.98e-53	0.176432	0.138919	yes
ENSG00000119383	-1.027	7.34593	1.36e-223	0.132164	0.1024	yes
ENSG00000119392	-0.596242	6.17449	1.56e-47	0.0840748	0.116907	yes
ENSG00000119401	-0.229428	5.42832	1.27e-06	0.175778	0.0179282	yes
ENSG00000119421	-0.742784	5.90021	6.69e-64	0.129522	0.021594	yes
ENSG00000119541	-0.729403	6.29792	2.39e-95	0.313638	0.00023714	yes
ENSG00000119638	-0.779554	7.23412	1.12e-123	0.11257	0.145797	yes
ENSG00000119655	-1.85779	7.04164	0	0.329718	0.00023714	yes
ENSG00000119669	-0.6524	4.9256	6.37e-39	0.550229	0.00023714	yes
ENSG00000119681	-0.351134	4.49995	8.24e-10	1.40931	0.00023714	yes
ENSG00000119682	-0.454075	6.44046	2.56e-38	0.316754	0.00023714	yes
ENSG00000119772	-0.487447	4.40379	7e-17	0.200184	0.122792	yes
ENSG00000119899	-2.50457	5.49437	0	0.457195	0.00842828	yes
ENSG00000120256	-1.06087	6.07705	1.9e-147	0.217681	0.00812053	yes
ENSG00000120306	-1.29714	5.58782	3.34e-190	0.14923	0.180419	yes
ENSG00000120370	-0.685731	4.53432	3.99e-35	0.266323	0.0368391	yes
ENSG00000120686	-0.156508	6.75906	2.37e-05	0.124605	0.00716274	yes
ENSG00000120690	-2.27723	6.05661	0	0.277086	0.00408337	yes
ENSG00000120725	-1.13816	5.47519	1.5e-151	0.541706	0.00541406	yes
ENSG00000120738	-4.38305	9.71646	0	0.915091	0.00023714	yes
ENSG00000121057	-0.608786	6.72392	6.75e-60	0.0983508	0.0874283	yes
ENSG00000121064	-1.20467	6.47753	3.34e-140	0.141488	0.00951259	yes
ENSG00000121210	-2.35394	5.39684	0	0.510019	0.00164884	yes
ENSG00000121671	-1.44159	4.6393	1.84e-148	0.453013	0.00340585	yes
ENSG00000121716	-0.50172	6.27229	1.11e-44	0.0919917	0.139363	yes
ENSG00000121851	-0.809876	4.70789	3.19e-43	0.36651	0.00023714	yes
ENSG00000122376	-0.837784	5.64514	1.28e-72	0.114424	0.199067	yes
ENSG00000122482	-0.135509	6.47859	9.74e-05	0.139247	0.118018	yes
ENSG00000122642	-0.577255	6.75619	7.77e-57	0.602391	0.00023714	yes
ENSG00000122678	-0.340694	4.42564	4.1e-08	0.20292	0.1357	yes
ENSG00000122705	-0.580527	7.47554	2.13e-72	0.110958	0.00255922	yes
ENSG00000122729	-0.203318	6.79402	1.09e-09	0.166897	0.00023714	yes
ENSG00000122778	-1.41324	5.06991	1.15e-186	0.161396	0.084896	yes
ENSG00000122863	-0.227813	5.26158	1.22e-06	0.366315	0.00023714	yes
ENSG00000122873	-0.206016	5.4554	8.8e-05	0.208721	0.00557316	yes
ENSG00000122884	-0.675491	7.37086	2.17e-120	0.246503	0.00023714	yes
ENSG00000123091	-0.50395	7.33235	1.39e-58	0.343707	0.00023714	yes
ENSG00000123124	-1.77317	6.46346	0	0.265883	0.0523409	yes
ENSG00000123595	-0.640468	4.8788	6.59e-37	0.283381	0.0176553	yes
ENSG00000123933	-2.23567	5.85532	0	0.72514	0.00023714	yes
ENSG00000123989	-1.43651	6.69435	0	0.416473	0.00023714	yes
ENSG00000124098	-1.22748	6.15337	1.3e-222	0.481626	0.00023714	yes
ENSG00000124151	-1.04663	6.60396	1.88e-182	0.278382	0.00023714	yes
ENSG00000124214	-0.232793	7.66184	7.86e-13	0.0937366	0.00573469	yes
ENSG00000124313	-1.34949	5.01537	1.7e-149	0.543601	0.00183752	yes
ENSG00000124688	-0.231861	5.21859	5.1e-06	0.099869	0.171036	yes
ENSG00000124782	-0.921546	6.11641	1.1e-119	0.474132	0.00023714	yes
ENSG00000124783	-0.179418	8.5019	3.36e-13	0.204876	0.00023714	yes
ENSG00000124920	-1.91534	5.0702	0	0.48603	0.00290835	yes
ENSG00000125037	-0.390985	5.46135	6.88e-17	0.15227	0.119346	yes
ENSG00000125149	-0.633892	5.24581	1.06e-40	0.225386	0.0370737	yes
ENSG00000125304	-0.377052	8.22437	3.29e-36	0.127632	0.00023714	yes
ENSG00000125449	-1.18335	4.40382	5e-94	0.288412	0.016555	yes
ENSG00000125734	-1.0019	5.9328	2.7e-129	0.340307	0.00023714	yes
ENSG00000125844	-0.164501	8.56901	1.83e-13	0.282159	0.00023714	yes
ENSG00000125863	-0.725341	6.11855	5.59e-69	0.109556	0.0395653	yes
ENSG00000125875	-0.978216	6.49343	2.58e-146	0.243714	0.00023714	yes
ENSG00000125912	-0.459181	6.89322	2.07e-30	0.0941557	0.0968277	yes
ENSG00000125968	-2.88125	6.1176	0	0.686654	0.00023714	yes
ENSG00000125991	-0.244346	7.83021	5.56e-15	0.319986	0.00023714	yes
ENSG00000126351	-0.837315	5.64625	2.01e-57	0.333908	0.00023714	yes
ENSG00000126705	-0.205045	5.79893	6.34e-07	0.315694	0.00023714	yes
ENSG00000126934	-0.937699	6.9137	3.39e-80	0.106556	0.068091	yes
ENSG00000127334	-0.292723	5.53513	1.6e-11	0.141201	0.197262	yes
ENSG00000127418	-4.17356	6.73069	0	0.593603	0.00023714	yes
ENSG00000127463	-0.52917	7.46726	2.59e-76	0.511439	0.00023714	yes
ENSG00000127616	-3.16242	6.95563	0	0.407049	0.00668273	yes
ENSG00000127838	-0.627829	5.71704	1.85e-43	0.196395	0.0935897	yes
ENSG00000127884	-0.956574	7.63729	5.4e-191	0.155351	0.00023714	yes
ENSG00000127946	-1.76959	6.61136	0	0.417652	0.00255922	yes
ENSG00000127948	-2.51326	7.47567	0	0.182709	0.0451288	yes
ENSG00000127952	-1.3717	4.95961	1.57e-166	0.197532	0.0998975	yes
ENSG00000128159	-0.553791	6.14588	2.73e-38	0.249067	0.00023714	yes
ENSG00000128294	-0.981903	4.68296	3.75e-66	0.378092	0.000869472	yes
ENSG00000128595	-0.123999	9.40307	7.2e-06	0.41885	0.00023714	yes
ENSG00000128791	-1.55384	6.8164	0	0.126476	0.0195011	yes
ENSG00000129003	-0.281166	6.11174	3.2e-12	0.457671	0.000869472	yes
ENSG00000129116	-1.06229	5.87898	3.84e-120	0.591802	0.00023714	yes
ENSG00000129187	-0.169768	6.80777	2.01e-06	0.163909	0.000456396	yes
ENSG00000129219	-0.450461	5.77773	6.12e-24	0.466138	0.00023714	yes
ENSG00000129493	-0.568341	4.54551	2.08e-24	0.354097	0.0251936	yes
ENSG00000129625	-0.212681	7.3685	1.1e-13	0.171032	0.0169711	yes
ENSG00000129636	-1.21632	6.15751	1.04e-234	0.388551	0.00023714	yes
ENSG00000129667	-1.13267	5.75452	5.61e-165	0.925096	0.00023714	yes
ENSG00000129925	-1.63737	6.0312	0	0.656074	0.00023714	yes
ENSG00000130066	-2.92651	8.01692	0	0.836332	0.00023714	yes
ENSG00000130147	-1.7677	8.12528	0	0.621062	0.00023714	yes
ENSG00000130175	-0.184732	8.55704	1.81e-16	0.0828783	0.0343178	yes
ENSG00000130202	-1.46957	7.30779	0	0.136164	0.110936	yes
ENSG00000130299	-0.25306	5.04517	5.26e-07	0.252613	0.0196227	yes
ENSG00000130589	-0.965634	5.87828	1.83e-121	0.192488	0.156674	yes
ENSG00000130703	-0.748764	5.60425	3.1e-69	0.400054	0.00023714	yes
ENSG00000130723	-0.223553	8.13268	7.76e-18	0.251591	0.00023714	yes
ENSG00000130787	-0.834597	5.44525	1.44e-72	0.347866	0.000869472	yes
ENSG00000130803	-0.793325	5.67263	3.26e-69	0.276508	0.00023714	yes
ENSG00000130813	-0.710053	4.4709	9.88e-36	0.152038	0.0492936	yes
ENSG00000130827	-1.44347	5.72455	2.55e-232	0.650354	0.00255922	yes
ENSG00000130856	-0.373989	4.5811	6.36e-11	0.477419	0.0308369	yes
ENSG00000130939	-0.680725	6.8284	2.28e-68	0.11263	0.140001	yes
ENSG00000130956	-1.26664	5.02663	2.9e-100	0.272189	0.00106874	yes
ENSG00000131100	-0.69342	6.82101	7.5e-71	0.182695	0.00023714	yes
ENSG00000131238	-1.5109	8.51611	0	0.0974009	0.0380561	yes
ENSG00000131323	-0.466507	6.5647	1.92e-41	0.308717	0.00023714	yes
ENSG00000131389	-2.27166	8.03274	0	0.830761	0.00023714	yes
ENSG00000131446	-0.333089	6.71555	6.33e-14	0.205919	0.000663335	yes
ENSG00000131584	-0.938754	5.50927	3.33e-103	0.452672	0.014744	yes
ENSG00000131724	-0.673198	6.78307	3.26e-93	0.489054	0.00023714	yes
ENSG00000131788	-0.425846	5.96313	1.5e-27	0.47948	0.00023714	yes
ENSG00000131791	-0.643993	6.25978	3.55e-63	0.363528	0.00023714	yes
ENSG00000131981	-4.43018	8.59839	0	0.409249	0.00023714	yes
ENSG00000132024	-1.27597	5.65844	3.71e-203	0.3802	0.00023714	yes
ENSG00000132254	-0.931435	6.5868	1.02e-172	0.188916	0.000456396	yes
ENSG00000132467	-0.467939	5.48715	1.76e-26	0.288147	0.00023714	yes
ENSG00000132581	-0.474691	5.86744	1.82e-29	0.259742	0.00573469	yes
ENSG00000132613	-1.48374	5.18804	1.84e-207	0.510206	0.00023714	yes
ENSG00000132694	-0.300696	6.23429	3.16e-16	0.488915	0.00023714	yes
ENSG00000132716	-0.641354	5.83546	1.22e-43	0.259148	0.00023714	yes
ENSG00000132781	-0.351877	4.42971	4.91e-09	0.360651	0.000663335	yes
ENSG00000132793	-0.259031	5.29415	4.16e-07	0.542667	0.00023714	yes
ENSG00000132819	-0.850873	5.20507	1.34e-62	0.474245	0.00023714	yes
ENSG00000132824	-0.182778	7.97905	2.28e-12	0.0610476	0.168789	yes
ENSG00000132879	-0.714415	5.50204	3.02e-60	0.410191	0.00023714	yes
ENSG00000133059	-0.736603	6.03006	6.87e-80	0.175099	0.000869472	yes
ENSG00000133065	-0.839765	7.01462	3.95e-166	0.412857	0.00023714	yes
ENSG00000133103	-0.997861	5.86449	1.16e-129	0.189723	0.120149	yes
ENSG00000133195	-0.572048	5.19679	4.38e-35	0.449731	0.00023714	yes
ENSG00000133216	-3.02252	6.04352	0	0.653503	0.00023714	yes
ENSG00000133243	-0.973091	6.91018	3.93e-160	0.0896761	0.0659135	yes
ENSG00000133612	-0.904141	6.114	3.53e-130	0.563024	0.00023714	yes
ENSG00000133805	-1.92093	5.49572	0	1.16308	0.00023714	yes
ENSG00000133983	-0.542728	4.77757	2.95e-24	0.0950727	0.181983	yes
ENSG00000134030	-0.452315	5.83712	2.05e-26	0.207408	0.101826	yes
ENSG00000134153	-0.222341	5.88992	2.51e-07	0.316617	0.00023714	yes
ENSG00000134247	-4.11576	7.02231	0	1.07055	0.00023714	yes
ENSG00000134287	-0.53201	8.43303	6.86e-110	0.130505	0.0417349	yes
ENSG00000134352	-0.119061	8.29476	5.46e-05	0.161747	0.150596	yes
ENSG00000134775	-1.50602	4.85382	4.53e-176	0.584393	0.00023714	yes
ENSG00000134996	-0.532291	4.81728	1.16e-24	0.467991	0.00023714	yes
ENSG00000135047	-0.793444	6.58999	4.69e-91	0.673899	0.00023714	yes
ENSG00000135048	-1.74564	8.27584	0	0.389771	0.00023714	yes
ENSG00000135052	-1.77058	7.86177	0	0.201549	0.00023714	yes
ENSG00000135111	-3.50636	6.60085	0	0.64844	0.00023714	yes
ENSG00000135148	-0.464239	5.16805	6.26e-21	0.41087	0.00023714	yes
ENSG00000135334	-1.13604	5.30531	2.77e-107	0.17215	0.023656	yes
ENSG00000135469	-0.327997	3.80985	4.14e-06	0.370742	0.0481465	yes
ENSG00000135473	-0.577005	5.70967	2.93e-43	0.691012	0.00023714	yes
ENSG00000135622	-0.753477	5.12911	2.87e-56	0.462616	0.00023714	yes
ENSG00000135677	-1.17454	8.95547	0	0.339308	0.00023714	yes
ENSG00000135686	-0.276056	6.48582	4.16e-12	0.34241	0.00023714	yes
ENSG00000135870	-0.337301	5.24181	2.18e-12	0.321326	0.106208	yes
ENSG00000135916	-2.77475	7.983	0	0.334798	0.00023714	yes
ENSG00000135930	-0.895601	6.6346	4.41e-149	0.094267	0.173648	yes
ENSG00000135956	-0.686444	6.13757	9.02e-56	0.349216	0.00023714	yes
ENSG00000135966	-0.190977	5.77389	1.02e-05	0.425545	0.00023714	yes
ENSG00000135968	-1.38745	6.47013	0	0.523285	0.00023714	yes
ENSG00000136052	-1.79205	4.90562	5.46e-132	0.592282	0.0334534	yes
ENSG00000136156	-1.07018	7.91616	0	0.272277	0.00023714	yes
ENSG00000136485	-0.286432	7.6842	3.32e-22	0.0876629	0.117211	yes
ENSG00000136490	-0.405195	4.12515	9.49e-11	0.63282	0.00023714	yes
ENSG00000136643	-0.364728	5.7407	1.68e-18	0.166079	0.0435616	yes
ENSG00000136717	-0.774995	6.66772	7.27e-87	0.198837	0.00023714	yes
ENSG00000136731	-0.229942	8.166	4.07e-15	0.301264	0.00126715	yes
ENSG00000136840	-1.6849	4.50678	5.15e-179	0.430078	0.00340585	yes
ENSG00000136848	-0.70904	5.28683	2.46e-53	0.244932	0.0136112	yes
ENSG00000136878	-0.908989	4.65969	4e-58	0.433825	0.00458	yes
ENSG00000136935	-0.693762	5.53579	2.29e-45	0.157079	0.199119	yes
ENSG00000136950	-0.80949	5.23156	7.79e-64	0.211019	0.00357908	yes
ENSG00000137074	-0.978647	5.32677	9.07e-100	0.18994	0.153677	yes
ENSG00000137166	-0.330925	6.2408	9.65e-18	0.366712	0.00023714	yes
ENSG00000137207	-0.163089	6.68422	6.01e-07	0.202376	0.000456396	yes
ENSG00000137275	-0.343997	6.05343	5.27e-16	0.111591	0.0578514	yes
ENSG00000137343	-0.589059	4.36776	3.61e-21	0.497649	0.00023714	yes
ENSG00000137414	-1.04857	6.1014	2.96e-166	0.220416	0.00023714	yes
ENSG00000137486	-1.9602	5.07923	0	0.524547	0.000869472	yes
ENSG00000137501	-2.05709	5.63271	0	0.773952	0.00023714	yes
ENSG00000137504	-0.483816	6.44426	5.3e-44	0.498833	0.00023714	yes
ENSG00000137509	-1.4391	7.48943	0	0.224422	0.00023714	yes
ENSG00000137713	-1.12475	6.79089	1.27e-237	0.360112	0.00023714	yes
ENSG00000137822	-0.489536	5.57527	4.94e-30	0.204506	0.0322173	yes
ENSG00000137845	-1.40921	8.31855	0	0.203031	0.00023714	yes
ENSG00000138029	-0.181537	7.55428	1.23e-10	0.18225	0.00023714	yes
ENSG00000138293	-1.4134	8.59399	0	0.282183	0.00023714	yes
ENSG00000138448	-1.76166	8.60561	0	0.759479	0.00023714	yes
ENSG00000138496	-1.3489	5.58469	2.82e-220	0.157405	0.12442	yes
ENSG00000138604	-4.88144	8.24075	0	0.225468	0.0607555	yes
ENSG00000138629	-0.303254	5.65313	2.89e-12	0.129658	0.0729123	yes
ENSG00000138646	-0.411736	4.79651	1.77e-11	0.206723	0.00606488	yes
ENSG00000138757	-0.899001	7.99212	1.97e-164	0.234705	0.00023714	yes
ENSG00000138760	-2.52395	9.01543	0	0.413463	0.00023714	yes
ENSG00000138834	-0.752904	6.21934	1.68e-76	0.670085	0.00023714	yes
ENSG00000138942	-0.365166	5.40851	4.3e-16	0.108914	0.116014	yes
ENSG00000139112	-2.18656	6.85812	0	0.368449	0.00023714	yes
ENSG00000139318	-0.763485	7.28977	3.92e-128	0.577172	0.00023714	yes
ENSG00000139324	-0.744175	6.34073	4.18e-93	0.56623	0.00023714	yes
ENSG00000139405	-0.905574	5.76669	6.51e-108	0.15091	0.00826634	yes
ENSG00000139531	-0.779057	5.17655	2.94e-52	0.12478	0.167036	yes
ENSG00000139629	-4.35891	7.73366	0	0.797061	0.000456396	yes
ENSG00000139636	-1.3047	5.38577	1.6e-163	0.327714	0.00557316	yes
ENSG00000139880	-2.28755	6.11992	0	0.424735	0.00023714	yes
ENSG00000139977	-0.357072	5.54655	1.33e-16	0.210514	0.0429985	yes
ENSG00000139990	-0.290235	6.01431	2.29e-14	0.320292	0.00023714	yes
ENSG00000140104	-0.610201	4.21255	6.11e-21	0.259047	0.103983	yes
ENSG00000140157	-0.559552	5.97267	9.66e-39	0.167325	0.0150333	yes
ENSG00000140259	-0.31291	5.884	3.4e-13	0.0840404	0.13437	yes
ENSG00000140284	-2.29761	5.58197	0	0.368425	0.00023714	yes
ENSG00000140320	-0.825399	5.48575	2.3e-82	0.184725	0.00796074	yes
ENSG00000140367	-0.60258	6.37262	6.74e-47	0.116845	0.0961925	yes
ENSG00000140374	-0.991323	7.30285	2.9e-235	0.116033	0.0492936	yes
ENSG00000140382	-0.394413	6.01327	5.34e-18	0.135001	0.0972707	yes
ENSG00000140450	-3.07523	6.52419	0	1.69521	0.00023714	yes
ENSG00000140474	-1.562	5.48274	1.57e-229	0.687984	0.00023714	yes
ENSG00000140497	-1.38051	6.2135	1.12e-266	0.187355	0.0235278	yes
ENSG00000140553	-0.892474	6.5671	1.95e-149	0.435933	0.00023714	yes
ENSG00000140564	-0.647854	6.06892	3.9e-56	0.192981	0.0318823	yes
ENSG00000140650	-0.488788	4.20898	1.2e-15	0.165084	0.0265969	yes
ENSG00000140694	-0.225506	6.11043	1.15e-09	0.268447	0.00023714	yes
ENSG00000140853	-1.06857	4.18429	7.47e-63	1.00418	0.00023714	yes
ENSG00000140939	-1.56758	5.70452	2.75e-250	0.246562	0.00357908	yes
ENSG00000140983	-0.712709	6.22951	2.22e-59	0.123602	0.183372	yes
ENSG00000141012	-1.39381	5.9926	1.66e-263	0.517623	0.00023714	yes
ENSG00000141179	-0.483699	4.59841	7.86e-19	0.143026	0.130163	yes
ENSG00000141424	-1.07361	7.25924	9.58e-187	0.276081	0.00023714	yes
ENSG00000141429	-0.848961	6.89568	3.5e-93	0.3706	0.00023714	yes
ENSG00000141446	-1.02079	5.55845	2.84e-120	0.293836	0.00023714	yes
ENSG00000141503	-0.546786	7.53896	1.32e-56	0.551251	0.00023714	yes
ENSG00000141504	-1.18606	6.00404	1.37e-205	0.296741	0.014744	yes
ENSG00000141542	-0.503134	4.02364	4.71e-14	0.559421	0.00255922	yes
ENSG00000141574	-0.83483	4.08854	1.85e-39	0.48896	0.0198753	yes
ENSG00000141664	-1.31946	4.92207	1.45e-143	0.520708	0.00023714	yes
ENSG00000141696	-0.305158	5.67701	1.5e-12	0.324043	0.00023714	yes
ENSG00000141753	-0.320621	8.42007	2.73e-32	0.664621	0.00023714	yes
ENSG00000141934	-1.96842	6.55259	0	0.196567	0.0322173	yes
ENSG00000142156	-2.44067	7.54673	0	1.1037	0.00023714	yes
ENSG00000142186	-0.310146	6.83706	1.67e-20	0.195979	0.00273701	yes
ENSG00000142686	-0.238725	5.1725	4.06e-06	0.255953	0.00164884	yes
ENSG00000142961	-0.84063	4.58797	1.16e-42	0.395299	0.00023714	yes
ENSG00000143061	-2.65929	6.50676	0	0.443833	0.00323979	yes
ENSG00000143162	-2.38525	7.26139	0	0.310035	0.00023714	yes
ENSG00000143164	-0.379538	6.37368	2.41e-18	0.526567	0.00023714	yes
ENSG00000143222	-0.638203	6.04246	8.99e-63	0.124311	0.026125	yes
ENSG00000143353	-1.35015	5.23999	4.44e-167	0.265259	0.012313	yes
ENSG00000143369	-1.01842	5.22832	2.88e-104	0.846843	0.00023714	yes
ENSG00000143376	-0.962685	6.15417	1.88e-137	0.324955	0.000456396	yes
ENSG00000143466	-1.95275	4.76047	1.54e-255	0.557271	0.00202171	yes
ENSG00000143622	-0.849576	5.54035	1.86e-78	0.429536	0.00023714	yes
ENSG00000143643	-0.990285	4.9744	3.61e-44	0.152853	0.147943	yes
ENSG00000143742	-0.418124	7.96925	2.03e-62	0.0477367	0.177188	yes
ENSG00000143801	-0.941354	4.57735	2.93e-62	0.278391	0.0243102	yes
ENSG00000143819	-5.92598	8.75655	0	0.387633	0.00023714	yes
ENSG00000143862	-0.601435	5.16846	1.01e-34	0.13404	0.119583	yes
ENSG00000143878	-2.94962	7.45308	0	0.980975	0.00023714	yes
ENSG00000143924	-0.489659	7.39339	2.95e-62	0.234042	0.00023714	yes
ENSG00000143971	-0.466327	5.0512	3.68e-20	0.376033	0.00023714	yes
ENSG00000144560	-0.576842	5.3582	1.02e-37	0.36607	0.00023714	yes
ENSG00000144655	-1.44554	4.68537	4.59e-153	0.522247	0.00023714	yes
ENSG00000144711	-1.26222	5.81796	7.79e-178	0.280218	0.00023714	yes
ENSG00000144736	-0.306706	5.22982	7.26e-10	0.185012	0.113374	yes
ENSG00000144741	-0.760386	4.36734	1.72e-37	0.397485	0.0508822	yes
ENSG00000144746	-0.448839	6.99785	1.95e-44	0.0820555	0.0455767	yes
ENSG00000144802	-1.85662	6.46456	0	0.667788	0.00023714	yes
ENSG00000144815	-0.540423	6.38826	4.47e-53	0.263371	0.00164884	yes
ENSG00000144909	-0.441536	5.34672	1.48e-20	0.169501	0.00903923	yes
ENSG00000145022	-0.931817	5.38097	3.45e-83	0.827184	0.00023714	yes
ENSG00000145029	-1.02838	4.09159	8.19e-56	0.255953	0.118556	yes
ENSG00000145391	-1.08538	6.82657	7.06e-259	0.400612	0.00023714	yes
ENSG00000145439	-1.52018	5.1459	5.46e-216	0.262511	0.0517722	yes
ENSG00000145675	-1.05236	5.46817	3.02e-130	0.540637	0.00023714	yes
ENSG00000145685	-0.593558	5.9923	4.67e-28	0.245115	0.00023714	yes
ENSG00000145730	-0.15716	6.93699	2.34e-05	0.563957	0.00023714	yes
ENSG00000145833	-0.196266	7.71612	3.09e-12	0.374718	0.00023714	yes
ENSG00000146066	-0.532173	5.5604	1.79e-35	0.132527	0.0651193	yes
ENSG00000146072	-3.01853	6.56663	0	0.437008	0.00023714	yes
ENSG00000146083	-1.04261	5.70847	4.43e-123	0.373184	0.00023714	yes
ENSG00000146242	-2.59669	5.54183	0	0.289496	0.0637887	yes
ENSG00000146373	-0.544361	4.88519	1.6e-26	0.425562	0.0962684	yes
ENSG00000146587	-0.291431	5.73592	9.28e-13	0.178002	0.02846	yes
ENSG00000146828	-0.406592	5.56796	1.01e-20	0.310801	0.00474882	yes
ENSG00000147416	-0.445095	7.28527	4.44e-41	0.145229	0.00023714	yes
ENSG00000147526	-1.23149	8.15874	0	0.118901	0.101078	yes
ENSG00000147650	-0.485034	5.80124	3.68e-30	0.259356	0.0905815	yes
ENSG00000148180	-1.03545	7.04205	9.8e-209	0.515692	0.00023714	yes
ENSG00000148248	-0.383437	8.13922	9.93e-55	0.080451	0.0334534	yes
ENSG00000148331	-0.461058	4.34479	1.92e-14	0.241606	0.00424573	yes
ENSG00000148334	-0.33791	5.78189	5.44e-14	0.287684	0.00023714	yes
ENSG00000148384	-0.315113	4.61316	7.76e-08	0.213744	0.00508235	yes
ENSG00000148396	-0.316784	7.33976	1.32e-22	0.17021	0.00023714	yes
ENSG00000148400	-1.76502	5.90451	0	0.191236	0.0326646	yes
ENSG00000148411	-0.848918	5.88095	4.37e-98	0.580564	0.00023714	yes
ENSG00000148468	-0.40438	6.3196	9.81e-20	0.141415	0.0189694	yes
ENSG00000148660	-0.751876	5.88846	3.41e-80	0.166309	0.0124675	yes
ENSG00000148730	-1.58811	7.66481	0	0.230431	0.00023714	yes
ENSG00000149115	-0.345116	7.1396	7.58e-31	0.373021	0.00023714	yes
ENSG00000149177	-0.325251	6.52055	5.25e-20	0.307481	0.00023714	yes
ENSG00000149218	-1.15413	7.08047	1.03e-150	0.309465	0.00023714	yes
ENSG00000149499	-0.417526	6.00208	1.99e-22	0.475915	0.00023714	yes
ENSG00000149541	-1.02631	5.42967	4.93e-108	0.205766	0.015729	yes
ENSG00000149577	-0.703221	5.13205	2.33e-50	0.308537	0.0572001	yes
ENSG00000149658	-0.985953	6.79075	1.81e-210	0.146413	0.0186015	yes
ENSG00000149798	-0.350103	4.79175	2.36e-11	0.132231	0.0943374	yes
ENSG00000149925	-0.286663	10.5772	2.32e-71	0.13244	0.00023714	yes
ENSG00000149930	-0.312735	6.3878	2.16e-17	0.332691	0.00023714	yes
ENSG00000150687	-0.829391	8.97082	2.25e-277	0.133988	0.00023714	yes
ENSG00000150907	-0.853822	4.14643	3.86e-41	0.894259	0.000456396	yes
ENSG00000150977	-0.795094	4.43105	3.42e-44	0.260086	0.0473293	yes
ENSG00000151176	-0.291717	6.40852	2.66e-16	0.607319	0.00023714	yes
ENSG00000151208	-0.43631	6.54938	8.53e-35	0.208992	0.000456396	yes
ENSG00000151247	-0.748319	5.10366	9.63e-52	0.282954	0.0957707	yes
ENSG00000151348	-0.536641	7.67768	1.33e-85	0.181007	0.00023714	yes
ENSG00000151498	-0.631562	5.15068	2.47e-40	0.209161	0.0591729	yes
ENSG00000151612	-0.358291	4.72285	2.15e-10	0.560106	0.00441015	yes
ENSG00000151729	-2.47559	5.84947	0	0.388762	0.00023714	yes
ENSG00000151893	-0.992825	7.23489	1.65e-247	0.106898	0.128031	yes
ENSG00000152056	-0.589473	4.03012	7.38e-20	0.313129	0.129681	yes
ENSG00000152229	-0.542219	4.5899	3.11e-23	0.169682	0.0721002	yes
ENSG00000152291	-0.818718	9.01198	1.99e-209	0.2485	0.00023714	yes
ENSG00000152990	-1.02814	5.88337	3.38e-140	0.203188	0.0164126	yes
ENSG00000153071	-0.710362	7.15091	1.14e-121	0.10201	0.0721002	yes
ENSG00000153179	-1.06258	7.12526	8.27e-279	0.133816	0.01587	yes
ENSG00000153201	-0.211671	7.46337	1.41e-14	0.265882	0.00023714	yes
ENSG00000153214	-0.523345	6.03954	4.31e-41	0.258816	0.0249466	yes
ENSG00000153395	-1.20166	7.29539	0	0.429063	0.00023714	yes
ENSG00000153485	-0.76658	3.93612	2.27e-29	0.313936	0.0308369	yes
ENSG00000153914	-0.225194	6.90588	1.05e-11	0.377742	0.00023714	yes
ENSG00000154035	-0.499864	4.49837	1.35e-17	0.256936	0.00106874	yes
ENSG00000154144	-0.366221	5.15563	2.58e-12	0.184431	0.0282385	yes
ENSG00000154447	-0.330762	5.72721	1.43e-09	0.251848	0.00023714	yes
ENSG00000154511	-0.622286	4.3372	3.63e-26	0.343091	0.00164884	yes
ENSG00000155016	-1.92131	4.80112	1.11e-255	0.260447	0.0333405	yes
ENSG00000155097	-0.221588	7.01004	1.55e-11	0.144408	0.00340585	yes
ENSG00000155254	-1.23748	6.59036	1.2e-219	0.450156	0.00023714	yes
ENSG00000155256	-0.929063	5.31359	1.79e-93	0.23435	0.0193686	yes
ENSG00000156026	-0.424137	5.56422	9.49e-23	0.188211	0.176074	yes
ENSG00000156170	-0.331995	3.96818	1.15e-06	0.364471	0.00273701	yes
ENSG00000156171	-0.804406	6.02327	2.51e-100	0.159139	0.0565889	yes
ENSG00000156232	-0.270794	4.00552	3.35e-05	0.41845	0.00164884	yes
ENSG00000156642	-1.5068	7.25617	0	0.40248	0.00023714	yes
ENSG00000156711	-0.977342	5.45226	1.19e-86	0.405569	0.00023714	yes
ENSG00000156860	-0.708131	6.38534	2.8e-91	0.341555	0.00023714	yes
ENSG00000157014	-0.980963	4.6945	2e-74	0.304159	0.0390682	yes
ENSG00000157020	-0.412508	7.08238	4.73e-36	0.125304	0.00183752	yes
ENSG00000157184	-2.16274	5.25593	0	0.177154	0.0724753	yes
ENSG00000157214	-1.94004	5.4658	0	0.246354	0.136727	yes
ENSG00000157216	-0.78303	4.79194	8.03e-49	0.462955	0.00653536	yes
ENSG00000157350	-0.387687	5.32066	4.09e-15	0.692264	0.00023714	yes
ENSG00000157353	-1.02519	4.26982	1.1e-65	0.29607	0.12051	yes
ENSG00000157514	-1.79993	4.95994	6.65e-282	0.231798	0.144615	yes
ENSG00000157600	-0.208056	6.22765	5.67e-08	0.425779	0.00023714	yes
ENSG00000157625	-1.00119	6.6266	8.44e-144	0.0957883	0.078485	yes
ENSG00000157823	-1.02569	4.31718	1.9e-60	0.310981	0.0640015	yes
ENSG00000157870	-0.506039	5.21971	3.79e-28	0.312751	0.00023714	yes
ENSG00000157873	-0.767819	4.67487	1.58e-39	0.616304	0.00023714	yes
ENSG00000157933	-0.165862	6.50114	2.73e-06	0.333971	0.011304	yes
ENSG00000157978	-0.982582	5.57294	1.66e-102	0.344609	0.00023714	yes
ENSG00000158109	-0.834168	5.70915	1.78e-82	0.714359	0.00023714	yes
ENSG00000158156	-0.647578	4.02706	1.58e-22	0.435967	0.00323979	yes
ENSG00000158158	-2.49387	5.58805	0	0.277512	0.174267	yes
ENSG00000158186	-1.66147	4.91509	7.49e-166	0.42978	0.0395653	yes
ENSG00000158467	-0.456417	4.98517	7.57e-16	0.311977	0.00146411	yes
ENSG00000158470	-0.672741	7.7707	3.7e-101	0.481293	0.00023714	yes
ENSG00000158769	-2.3607	6.30059	0	0.445039	0.00023714	yes
ENSG00000158863	-0.474603	5.23352	1.09e-19	0.241408	0.0972707	yes
ENSG00000159086	-0.40235	5.93522	6.44e-25	0.120387	0.0653877	yes
ENSG00000159228	-1.13584	6.07963	1.62e-199	0.155925	0.00408337	yes
ENSG00000159256	-0.214303	5.93634	8.09e-06	0.0978606	0.167669	yes
ENSG00000159314	-2.26983	5.33347	0	0.303248	0.0962684	yes
ENSG00000159346	-0.552125	7.03387	2.98e-67	0.0874918	0.0424326	yes
ENSG00000159348	-0.265784	5.45423	1.51e-05	0.112014	0.124282	yes
ENSG00000159388	-2.60072	6.41779	0	1.10868	0.00023714	yes
ENSG00000159461	-0.474292	7.04824	4.86e-52	0.111167	0.12788	yes
ENSG00000159658	-1.59451	8.13102	0	0.119187	0.124699	yes
ENSG00000159720	-0.295787	6.81859	4.75e-19	0.198933	0.00023714	yes
ENSG00000160058	-0.688008	6.44606	4.92e-88	0.136681	0.141393	yes
ENSG00000160075	-0.276142	6.90295	1.51e-16	0.511283	0.00023714	yes
ENSG00000160094	-1.26525	4.29477	2.33e-92	0.202857	0.0361144	yes
ENSG00000160113	-0.590606	5.47359	6.31e-30	0.236503	0.00273701	yes
ENSG00000160213	-1.07662	7.71303	0	0.113304	0.00183752	yes
ENSG00000160271	-1.30439	6.0593	3.12e-245	0.385878	0.00023714	yes
ENSG00000160360	-0.677474	5.22476	3.76e-48	0.29266	0.000456396	yes
ENSG00000160408	-0.635402	5.01035	4.79e-33	0.359613	0.00023714	yes
ENSG00000160445	-2.02974	5.79263	0	0.247048	0.127788	yes
ENSG00000160685	-1.29697	5.9267	7.55e-154	0.152807	0.0955289	yes
ENSG00000160714	-0.580085	6.63827	1.52e-51	0.239702	0.00023714	yes
ENSG00000160767	-0.182158	6.32539	1.21e-06	0.134414	0.011304	yes
ENSG00000160785	-0.437624	5.76332	1.35e-27	0.135171	0.177447	yes
ENSG00000160796	-0.892436	6.40259	3.37e-127	0.173996	0.149634	yes
ENSG00000160888	-2.53215	6.83963	0	0.105613	0.0384135	yes
ENSG00000160953	-0.91419	5.63953	2.94e-105	0.231603	0.00749052	yes
ENSG00000160972	-1.06856	4.66579	2.63e-84	0.338467	0.0640015	yes
ENSG00000161011	-2.15706	9.72912	0	0.516757	0.00023714	yes
ENSG00000161013	-1.11646	8.05417	0	0.162046	0.0766755	yes
ENSG00000161021	-0.52781	6.34174	1.51e-37	0.228083	0.0947098	yes
ENSG00000161533	-0.880706	6.09876	1.24e-111	0.158625	0.11223	yes
ENSG00000161647	-0.537601	3.83336	1.84e-14	0.321632	0.10498	yes
ENSG00000161714	-0.908884	7.1267	7.9e-107	0.434448	0.000663335	yes
ENSG00000162231	-0.412361	6.78418	2.21e-28	0.189608	0.138776	yes
ENSG00000162407	-1.57107	4.43867	4.09e-146	0.63758	0.00023714	yes
ENSG00000162413	-1.45781	5.87249	1.26e-243	0.280645	0.00391578	yes
ENSG00000162512	-0.211621	7.02314	9.5e-11	0.579223	0.00023714	yes
ENSG00000162517	-0.350651	5.98684	1.91e-16	0.194245	0.00023714	yes
ENSG00000162522	-2.22743	6.49415	0	0.31703	0.011878	yes
ENSG00000162729	-1.89384	5.7114	0	0.474991	0.00023714	yes
ENSG00000162736	-0.553502	7.18504	6.04e-46	0.207245	0.00458	yes
ENSG00000162813	-0.311159	5.3547	7.57e-09	0.211111	0.15998	yes
ENSG00000162889	-1.22666	6.90792	7.43e-254	0.261675	0.00023714	yes
ENSG00000162923	-0.760529	7.82299	4.17e-181	0.15747	0.0423244	yes
ENSG00000162928	-0.756863	5.28403	9e-61	0.155574	0.113441	yes
ENSG00000162971	-0.622009	4.32151	6.81e-23	0.199097	0.0872169	yes
ENSG00000163104	-0.366005	6.16986	1.25e-22	0.0951006	0.18605	yes
ENSG00000163235	-1.79845	5.37187	0	1.29124	0.135628	yes
ENSG00000163281	-0.253285	4.90366	1.02e-06	0.220386	0.0192393	yes
ENSG00000163346	-2.04381	6.54436	0	0.38033	0.00023714	yes
ENSG00000163482	-0.49015	4.79808	4.01e-20	0.366398	0.0358955	yes
ENSG00000163513	-0.669742	8.03152	3.05e-114	0.516456	0.00023714	yes
ENSG00000163516	-0.908893	5.82494	2.29e-87	0.432935	0.000456396	yes
ENSG00000163577	-0.357016	5.51355	1.65e-16	0.325662	0.0226527	yes
ENSG00000163602	-0.20755	6.47927	1.19e-09	0.199588	0.00023714	yes
ENSG00000163702	-1.07704	4.58938	2.66e-81	0.23536	0.175338	yes
ENSG00000163728	-0.750794	5.21672	9.01e-55	0.236557	0.109137	yes
ENSG00000163814	-0.409513	8.393	1.96e-68	0.137526	0.00023714	yes
ENSG00000163840	-0.759313	6.27558	6.46e-101	0.208853	0.00023714	yes
ENSG00000163874	-3.71357	6.44826	0	0.62874	0.00106874	yes
ENSG00000163909	-2.09916	5.00852	0	0.412278	0.00290835	yes
ENSG00000163931	-0.950984	10.1435	0	0.283824	0.00023714	yes
ENSG00000164038	-0.369683	3.79029	1.64e-07	0.291169	0.17989	yes
ENSG00000164051	-0.983691	4.76467	1.4e-75	0.184453	0.168159	yes
ENSG00000164081	-0.538214	5.35092	8.87e-32	0.146818	0.146318	yes
ENSG00000164096	-0.347343	6.91567	8.01e-29	0.319515	0.00023714	yes
ENSG00000164237	-0.624945	6.94136	2.32e-85	0.367282	0.00023714	yes
ENSG00000164252	-0.294182	6.15277	3.21e-13	0.175087	0.000456396	yes
ENSG00000164307	-0.186884	6.45724	4.39e-08	0.599223	0.00023714	yes
ENSG00000164465	-1.86692	5.80122	0	0.510366	0.0023834	yes
ENSG00000164609	-0.415159	6.50919	1.88e-33	0.315043	0.00508235	yes
ENSG00000164663	-0.308836	4.7886	4.23e-07	0.277154	0.163449	yes
ENSG00000164713	-0.360217	6.5724	3.68e-17	0.219546	0.0293313	yes
ENSG00000164877	-2.69995	5.40749	0	0.708975	0.000869472	yes
ENSG00000164889	-0.674358	7.78258	5.81e-83	0.532867	0.00023714	yes
ENSG00000164930	-1.87654	6.82423	0	0.23783	0.00023714	yes
ENSG00000164941	-0.392546	6.50072	1.01e-29	0.19461	0.0151674	yes
ENSG00000165102	-0.584324	5.64277	5.12e-41	0.262382	0.000456396	yes
ENSG00000165118	-1.29364	5.18646	5.19e-164	0.195177	0.0126096	yes
ENSG00000165169	-0.482967	5.35036	3.8e-26	0.156454	0.0859957	yes
ENSG00000165219	-0.580383	6.23481	2.76e-34	0.261604	0.00340585	yes
ENSG00000165240	-1.58411	5.4906	1.18e-284	0.448924	0.00023714	yes
ENSG00000165280	-0.353836	8.94888	1.33e-41	0.076334	0.0468883	yes
ENSG00000165359	-0.624696	4.10816	2.11e-22	0.281616	0.175061	yes
ENSG00000165458	-0.453003	7.64739	8.32e-53	0.884549	0.00023714	yes
ENSG00000165476	-0.25491	6.8885	2.02e-15	0.156306	0.00023714	yes
ENSG00000165487	-1.43796	6.05479	1.13e-171	0.178396	0.0294551	yes
ENSG00000165661	-1.75096	6.57275	0	0.632514	0.00023714	yes
ENSG00000165684	-0.932301	4.75742	4.75e-65	0.325026	0.00023714	yes
ENSG00000165688	-0.918807	6.33648	3.48e-123	0.224617	0.00023714	yes
ENSG00000165689	-1.08071	6.09744	4.68e-163	0.386431	0.00023714	yes
ENSG00000165699	-1.21119	5.73291	1.61e-178	0.286342	0.00997619	yes
ENSG00000165801	-0.70707	5.56304	3.18e-62	0.659046	0.00023714	yes
ENSG00000165802	-1.59325	6.69498	0	0.121273	0.0551945	yes
ENSG00000165868	-1.50544	5.30018	1.4e-239	0.675172	0.00023714	yes
ENSG00000165886	-1.11771	4.74214	9.22e-98	0.616261	0.00023714	yes
ENSG00000165943	-1.91304	5.6013	0	0.115688	0.183004	yes
ENSG00000166016	-0.566947	5.24014	8.43e-30	0.511813	0.00023714	yes
ENSG00000166033	-1.26661	4.84384	1.13e-120	0.411117	0.00106874	yes
ENSG00000166167	-0.464435	5.51202	1.33e-21	0.180595	0.184441	yes
ENSG00000166224	-2.59285	9.01068	0	0.429397	0.00023714	yes
ENSG00000166228	-1.51921	7.25274	0	0.0797078	0.114239	yes
ENSG00000166272	-1.73569	6.63668	0	0.368175	0.00023714	yes
ENSG00000166311	-0.515738	5.65497	1.38e-22	0.982626	0.00023714	yes
ENSG00000166398	-0.792752	5.84684	2.89e-86	0.135767	0.170835	yes
ENSG00000166507	-0.216716	4.75838	4.85e-05	0.473368	0.000456396	yes
ENSG00000166526	-0.39228	5.57897	1.41e-19	0.245926	0.0138902	yes
ENSG00000166747	-0.530106	7.23731	1.44e-61	0.312248	0.00374912	yes
ENSG00000166847	-0.701378	6.54304	4.58e-96	0.139555	0.0272477	yes
ENSG00000166900	-2.94733	8.036	0	0.323958	0.00126715	yes
ENSG00000166908	-0.654483	6.25178	2.1e-72	0.347182	0.00023714	yes
ENSG00000166925	-0.479001	5.88169	1.11e-32	0.37175	0.00023714	yes
ENSG00000166949	-0.176782	7.93693	8.18e-07	0.55361	0.00023714	yes
ENSG00000166979	-1.61849	5.07025	1.44e-220	0.359225	0.013747	yes
ENSG00000167034	-1.12378	4.31362	2.4e-80	0.455504	0.0127487	yes
ENSG00000167107	-1.73343	5.62252	2.78e-301	0.75324	0.00023714	yes
ENSG00000167110	-0.380305	6.23442	1.97e-18	0.363545	0.00023714	yes
ENSG00000167173	-1.24214	4.90528	3.58e-115	0.157455	0.178337	yes
ENSG00000167191	-0.733866	4.50478	4.84e-36	0.906597	0.00023714	yes
ENSG00000167202	-0.519267	6.06811	1.02e-42	0.607803	0.00023714	yes
ENSG00000167244	-2.35899	5.87735	0	0.768875	0.00023714	yes
ENSG00000167291	-0.780248	6.13496	6.48e-97	0.354005	0.000456396	yes
ENSG00000167315	-2.07253	5.57951	0	0.249298	0.00307062	yes
ENSG00000167468	-0.844679	8.12975	2.98e-195	0.0619082	0.0733064	yes
ENSG00000167470	-1.83779	6.2265	0	0.324685	0.0151674	yes
ENSG00000167535	-0.501335	5.72479	1.33e-32	0.196544	0.00474882	yes
ENSG00000167658	-0.412739	11.8844	2.27e-143	0.0751918	0.00023714	yes
ENSG00000167680	-2.57287	6.03646	0	0.631754	0.00023714	yes
ENSG00000167702	-2.29051	5.71011	0	0.570176	0.00023714	yes
ENSG00000167904	-1.00182	5.02494	2.48e-89	0.369576	0.00126715	yes
ENSG00000167925	-0.789946	5.34192	3.69e-48	0.628853	0.00023714	yes
ENSG00000167967	-0.486669	4.86927	1.38e-19	0.495331	0.00023714	yes
ENSG00000167994	-0.981463	4.3072	3.15e-60	0.500627	0.000869472	yes
ENSG00000167996	-2.31369	8.7646	5.42e-195	1.75061	0.00023714	yes
ENSG00000168036	-0.57375	9.24176	1.94e-165	0.0797266	0.000869472	yes
ENSG00000168056	-0.710199	5.73304	2.33e-58	0.743787	0.00023714	yes
ENSG00000168067	-0.490722	5.64163	1.34e-23	0.343077	0.00023714	yes
ENSG00000168101	-1.53797	4.55322	5.9e-157	0.391942	0.00541406	yes
ENSG00000168256	-0.250706	6.01417	2.56e-08	0.186607	0.0235278	yes
ENSG00000168283	-0.579392	6.4681	7.62e-59	0.244945	0.00765213	yes
ENSG00000168374	-0.274218	8.29854	1.49e-19	0.130706	0.00023714	yes
ENSG00000168404	-1.1934	4.49397	2.96e-91	0.666593	0.00023714	yes
ENSG00000168434	-0.501979	4.24116	1.43e-13	0.301039	0.0022039	yes
ENSG00000168487	-1.83094	6.14225	0	0.939443	0.00023714	yes
ENSG00000168615	-0.192517	9.12537	4.55e-18	0.132972	0.00023714	yes
ENSG00000168758	-1.26042	5.10712	8.62e-152	0.428187	0.00023714	yes
ENSG00000168763	-1.98365	4.9265	0	0.409192	0.0198753	yes
ENSG00000168827	-0.895355	6.46319	6.4e-131	0.141669	0.0172438	yes
ENSG00000168884	-1.25025	5.40891	1.8e-154	0.331388	0.00126715	yes
ENSG00000168924	-0.314402	6.10532	1.85e-16	0.399361	0.00023714	yes
ENSG00000169045	-0.340389	8.96572	2.14e-57	0.230286	0.00023714	yes
ENSG00000169062	-0.522662	4.74253	2.65e-23	0.266124	0.0272477	yes
ENSG00000169105	-0.560133	5.18459	6.19e-26	0.115858	0.123134	yes
ENSG00000169131	-0.327432	5.17263	3.23e-12	0.115931	0.115647	yes
ENSG00000169213	-1.04078	7.85089	3.84e-193	0.120789	0.00023714	yes
ENSG00000169223	-0.338818	7.62069	3.97e-29	0.273633	0.00023714	yes
ENSG00000169231	-0.394644	4.66851	5.62e-13	0.290031	0.0022039	yes
ENSG00000169683	-0.527174	4.95285	1.61e-22	0.221458	0.173407	yes
ENSG00000169692	-1.30969	5.73653	3.61e-229	0.343837	0.00023714	yes
ENSG00000169696	-0.74875	5.54609	2.42e-66	0.311693	0.00668273	yes
ENSG00000169715	-0.540222	6.77909	2.32e-34	0.174396	0.00146411	yes
ENSG00000169718	-0.171145	6.55839	7.95e-07	0.110289	0.0472266	yes
ENSG00000169756	-0.624984	6.57542	6.38e-63	0.118796	0.0744893	yes
ENSG00000169764	-1.12819	7.77667	0	0.276916	0.00023714	yes
ENSG00000169905	-1.64313	7.36731	0	0.265048	0.00164884	yes
ENSG00000169992	-0.29602	7.21082	2.37e-23	0.246477	0.00023714	yes
ENSG00000170085	-0.787075	4.65018	1.86e-46	0.243087	0.0340771	yes
ENSG00000170088	-0.830102	5.19536	7.01e-55	0.363251	0.00023714	yes
ENSG00000170113	-0.891231	5.92922	2.95e-114	0.218073	0.0300817	yes
ENSG00000170185	-1.98394	5.89106	0	0.127291	0.127485	yes
ENSG00000170266	-2.42141	7.27065	0	0.23471	0.00106874	yes
ENSG00000170340	-1.95319	5.91961	0	0.120923	0.127788	yes
ENSG00000170385	-1.9428	7.27363	0	0.362501	0.00023714	yes
ENSG00000170502	-1.59025	5.08063	9.69e-225	0.382485	0.00023714	yes
ENSG00000170542	-1.24731	4.82338	3.91e-93	0.92688	0.00023714	yes
ENSG00000170581	-0.506543	6.39864	2.88e-40	0.377566	0.00023714	yes
ENSG00000170632	-0.710782	5.66755	7.18e-64	0.131581	0.189544	yes
ENSG00000171148	-1.78377	6.71239	0	0.179037	0.0853813	yes
ENSG00000171163	-0.572914	5.0654	3.65e-29	0.471617	0.00023714	yes
ENSG00000171206	-0.466024	6.91426	2.02e-39	0.264663	0.00023714	yes
ENSG00000171223	-3.34741	7.08893	0	0.666514	0.00023714	yes
ENSG00000171298	-3.23327	7.5257	0	0.164745	0.0754154	yes
ENSG00000171316	-0.165695	5.84631	3.75e-05	0.452706	0.00023714	yes
ENSG00000171492	-0.18227	5.93598	6.17e-06	0.219842	0.00307062	yes
ENSG00000171497	-0.253366	5.62059	1.33e-08	0.155704	0.0308369	yes
ENSG00000171503	-0.918741	4.51318	2.86e-47	0.284911	0.0648406	yes
ENSG00000171552	-0.297221	7.63001	5.79e-29	0.213797	0.00023714	yes
ENSG00000171617	-1.09253	8.2453	0	0.187187	0.00126715	yes
ENSG00000171680	-2.25217	5.6177	0	0.49515	0.00023714	yes
ENSG00000171729	-1.39988	4.74871	9.36e-125	0.454885	0.000663335	yes
ENSG00000171992	-0.766091	6.51254	1.88e-89	0.747492	0.00023714	yes
ENSG00000172037	-1.37534	8.30674	0	0.844992	0.00023714	yes
ENSG00000172046	-0.165027	6.46304	1.35e-06	0.189591	0.0195011	yes
ENSG00000172057	-0.93617	5.66721	3.1e-109	0.245787	0.0232955	yes
ENSG00000172059	-0.982852	5.59487	2.42e-108	0.333122	0.00023714	yes
ENSG00000172164	-3.23722	6.49007	0	0.254687	0.0262399	yes
ENSG00000172175	-0.58252	6.06557	1.06e-53	0.128125	0.0477464	yes
ENSG00000172216	-0.409469	5.52884	6.38e-21	0.11741	0.0579264	yes
ENSG00000172270	-0.509622	9.26754	8.79e-143	0.0582325	0.0575217	yes
ENSG00000172331	-0.558741	4.22642	6.84e-20	0.369762	0.00541406	yes
ENSG00000172379	-1.62319	5.84088	1.71e-295	0.331252	0.024568	yes
ENSG00000172469	-0.376895	4.77475	2.48e-12	0.220377	0.122215	yes
ENSG00000172493	-1.15957	6.56853	2.48e-224	0.404654	0.00183752	yes
ENSG00000172531	-0.183551	7.87425	5.64e-11	0.0470041	0.18316	yes
ENSG00000172661	-0.344683	4.62161	3.55e-10	0.624158	0.00023714	yes
ENSG00000172819	-0.493443	6.37467	8.99e-34	0.295441	0.00023714	yes
ENSG00000172830	-1.54737	5.03781	7.07e-204	0.393211	0.0127487	yes
ENSG00000172831	-0.159549	6.11387	5.33e-05	0.179465	0.00716274	yes
ENSG00000172889	-1.83258	5.56912	0	0.214977	0.0177919	yes
ENSG00000172932	-0.870149	5.0886	2.67e-63	0.568162	0.00023714	yes
ENSG00000172936	-1.72299	5.29837	4.97e-297	0.512228	0.00323979	yes
ENSG00000173020	-0.66206	6.36616	4.72e-68	0.292792	0.0184769	yes
ENSG00000173120	-0.370134	7.47572	9.58e-37	0.3003	0.00023714	yes
ENSG00000173153	-1.33098	5.05573	6.91e-146	0.454335	0.00023714	yes
ENSG00000173193	-1.30308	7.24302	9.04e-303	0.440563	0.00023714	yes
ENSG00000173327	-0.518359	6.20558	9.18e-44	0.297689	0.00023714	yes
ENSG00000173530	-0.738295	6.88288	7.1e-124	0.657014	0.00023714	yes
ENSG00000173542	-0.181389	6.01643	8.05e-06	0.124159	0.147702	yes
ENSG00000173621	-0.717114	4.28805	2.65e-25	0.405936	0.00023714	yes
ENSG00000173653	-0.554975	4.24613	8.56e-20	0.199386	0.0778502	yes
ENSG00000173818	-0.892909	4.43498	9.32e-54	0.416649	0.0144536	yes
ENSG00000173950	-1.04992	4.58954	2.34e-80	0.48679	0.0186015	yes
ENSG00000174151	-0.989991	4.51251	2.5e-65	0.4358	0.0478485	yes
ENSG00000174206	-0.491954	3.95773	6.53e-14	0.275739	0.0855584	yes
ENSG00000174227	-0.68325	5.6673	2.55e-53	0.315285	0.00023714	yes
ENSG00000174233	-1.02812	6.06588	9.37e-140	0.407225	0.00126715	yes
ENSG00000174238	-0.573453	7.22757	2.79e-84	0.116622	0.067551	yes
ENSG00000174282	-0.214093	6.92921	2.85e-09	0.313496	0.00023714	yes
ENSG00000174307	-0.879318	6.44871	4.72e-144	0.42766	0.00023714	yes
ENSG00000174405	-0.728068	4.95421	3.19e-49	0.137413	0.0877329	yes
ENSG00000174574	-0.900057	6.91212	2.09e-178	0.235208	0.00023714	yes
ENSG00000174684	-0.489238	5.19698	2.12e-20	0.378569	0.00023714	yes
ENSG00000174720	-0.680543	5.62185	6.13e-56	0.126244	0.134909	yes
ENSG00000174938	-3.3261	6.68623	0	0.710944	0.00023714	yes
ENSG00000175130	-3.60074	7.55384	0	0.171921	0.0117451	yes
ENSG00000175193	-0.255315	5.14454	4.52e-07	0.472961	0.00023714	yes
ENSG00000176022	-0.248888	5.14336	1.81e-07	0.142847	0.032583	yes
ENSG00000176095	-0.246528	6.03125	2.01e-10	0.124914	0.0842789	yes
ENSG00000176105	-0.606608	6.73362	1.41e-46	0.166748	0.0265969	yes
ENSG00000176155	-0.570586	5.37735	2.89e-38	0.192014	0.133175	yes
ENSG00000176248	-0.960085	5.24394	6.83e-90	0.387846	0.00023714	yes
ENSG00000176396	-0.514145	4.03887	1.13e-15	0.486683	0.00023714	yes
ENSG00000176454	-0.287862	5.17235	3.78e-09	0.215749	0.0187189	yes
ENSG00000176845	-1.21431	4.77572	2.72e-121	0.184129	0.144702	yes
ENSG00000176853	-0.347215	6.10163	8.25e-18	0.251968	0.00023714	yes
ENSG00000176903	-0.192312	6.41383	2.52e-08	0.128763	0.00374912	yes
ENSG00000177106	-0.875033	7.80422	1.14e-225	0.511933	0.00023714	yes
ENSG00000177169	-0.302523	6.09472	1.61e-14	0.14399	0.0279967	yes
ENSG00000177239	-1.10618	7.11552	1.22e-279	0.196751	0.00023714	yes
ENSG00000177728	-0.557465	6.45832	2.37e-44	0.497727	0.00023714	yes
ENSG00000177830	-0.144267	6.55627	1.61e-05	0.43049	0.00023714	yes
ENSG00000178038	-1.74128	4.83329	1.01e-220	0.528655	0.0175152	yes
ENSG00000178053	-1.63391	5.61915	0	0.25693	0.0403736	yes
ENSG00000178188	-0.97859	5.93257	2.16e-131	0.359096	0.000663335	yes
ENSG00000178252	-1.13127	7.70011	0	0.297462	0.00023714	yes
ENSG00000178685	-0.677675	5.14666	2.8e-40	0.767061	0.00023714	yes
ENSG00000178719	-0.492516	7.22211	4.95e-63	0.46019	0.00023714	yes
ENSG00000178951	-1.08951	6.05882	9.9e-175	0.212789	0.000663335	yes
ENSG00000178996	-0.647866	5.37339	6.25e-40	0.175775	0.00606488	yes
ENSG00000179010	-0.705542	8.25373	4.65e-122	0.170526	0.00023714	yes
ENSG00000179119	-0.882163	6.04856	1.88e-118	0.245201	0.00716274	yes
ENSG00000179163	-2.57307	6.06402	0	0.259429	0.00106874	yes
ENSG00000179218	-0.411154	10.7127	3.25e-54	0.0480907	0.0262399	yes
ENSG00000179862	-0.914011	4.13332	6.74e-48	1.02254	0.00023714	yes
ENSG00000179889	-1.37347	6.63143	2.88e-237	0.344529	0.00146411	yes
ENSG00000180304	-0.682244	6.51782	1.09e-47	0.114179	0.0286951	yes
ENSG00000180448	-2.18671	5.34097	0	0.59018	0.00307062	yes
ENSG00000180776	-1.74966	5.30236	3.83e-299	0.48214	0.00023714	yes
ENSG00000181045	-0.267893	4.51837	1.81e-06	0.409166	0.00023714	yes
ENSG00000181061	-0.664617	6.7332	1.84e-64	0.254342	0.00023714	yes
ENSG00000181104	-0.587994	6.04926	8.67e-49	0.445096	0.00023714	yes
ENSG00000181649	-1.36552	5.10745	1.28e-111	0.221378	0.00541406	yes
ENSG00000181830	-0.665454	4.78688	6.79e-38	0.293265	0.0128799	yes
ENSG00000182154	-1.34914	5.44766	7e-173	0.24	0.000663335	yes
ENSG00000182173	-0.503055	5.12924	3.13e-25	0.523256	0.00023714	yes
ENSG00000182253	-0.314579	4.55203	1.73e-08	0.244402	0.00023714	yes
ENSG00000182272	-1.75669	4.73842	3.76e-214	0.658561	0.0231666	yes
ENSG00000182319	-1.47039	5.63163	3.62e-242	0.609747	0.00023714	yes
ENSG00000182541	-0.653406	4.85173	1.28e-36	0.635639	0.00023714	yes
ENSG00000182670	-1.14755	8.19821	0	0.158092	0.0443549	yes
ENSG00000182704	-2.18229	6.33165	0	0.609969	0.00023714	yes
ENSG00000182768	-0.590085	4.3852	3.15e-24	0.274572	0.00023714	yes
ENSG00000182934	-0.537388	7.75041	9.98e-77	0.0916003	0.0363624	yes
ENSG00000183077	-1.40816	5.24112	1.98e-170	0.259946	0.00653536	yes
ENSG00000183726	-0.719213	7.41243	8.1e-149	0.099197	0.0906234	yes
ENSG00000183828	-1.37133	4.37271	1.85e-112	0.257743	0.0452267	yes
[truncated: 124 more rows]
