# Supplementary material for: S-adenosyl-methionine (SAM) alters the transcriptome and methylome and specifically blocks growth and invasiveness of liver cancer cells
Source: Oncotarget. 2017 Dec 5;8(67):111866–81. doi: 10.18632/oncotarget.22942 (PMC5762365; doi:10.18632/oncotarget.22942)
Supplement: Supplementary file 3 [file oncotarget-08-111866-s003.xlsx]

## Sheet: hep_hepatobiliary
ID	Genes in dataset	Prediction (based on expression direction)	Log Ratio	Findings
ENSG00000145012	LPP	Affected	2.082	Affects (1)
ENSG00000102908	NFAT5	Affected	1.651	Affects (4)
ENSG00000138834	MAPK8IP3	Affected	1.620	Affects (1)
ENSG00000186260	MKL2	Affected	1.561	Affects (4)
ENSG00000133816	MICAL2	Affected	1.474	Affects (1)
ENSG00000173889	PHC3	Affected	1.455	Affects (2)
ENSG00000173517	PEAK1	Affected	1.427	Affects (3)
ENSG00000146648	EGFR	Affected	1.400	Affects (7)
ENSG00000131746	TNS4	Affected	1.366	Affects (1)
ENSG00000167601	AXL	Affected	1.342	Affects (1)
ENSG00000057019	DCBLD2	Affected	1.324	Affects (1)
ENSG00000135074	ADAM19	Affected	1.291	Affects (2)
ENSG00000188647	PTAR1	Affected	1.272	Affects (1)
ENSG00000132563	REEP2	Affected	1.263	Affects (1)
ENSG00000108821	COL1A1	Affected	1.248	Affects (1)
ENSG00000135968	GCC2	Affected	1.237	Affects (1)
ENSG00000198959	TGM2	Affected	1.213	Affects (3)
ENSG00000168502	MTCL1	Affected	1.196	Affects (1)
ENSG00000184371	CSF1	Affected	1.185	Affects (2)
ENSG00000068650	ATP11A	Affected	1.182	Affects (4)
ENSG00000124177	CHD6	Affected	1.172	Affects (6)
ENSG00000129116	PALLD	Affected	1.155	Affects (2)
ENSG00000113742	CPEB4	Affected	1.145	Affects (1)
ENSG00000154127	UBASH3B	Affected	1.129	Affects (1)
ENSG00000165288	BRWD3	Affected	1.128	Affects (1)
ENSG00000147162	OGT	Affected	1.123	Affects (2)
ENSG00000060237	WNK1	Affected	1.108	Affects (3)
ENSG00000115183	TANC1	Affected	1.107	Affects (1)
ENSG00000136603	SKIL	Affected	1.102	Affects (1)
ENSG00000132359	RAP1GAP2	Affected	1.090	Affects (2)
ENSG00000143776	CDC42BPA	Affected	1.081	Affects (5)
ENSG00000158528	PPP1R9A	Affected	1.074	Affects (1)
ENSG00000101104	PABPC1L	Affected	1.067	Affects (3)
ENSG00000075391	RASAL2	Affected	1.061	Affects (5)
ENSG00000172493	AFF1	Affected	1.059	Affects (1)
ENSG00000020577	SAMD4A	Affected	1.053	Affects (1)
ENSG00000110841	PPFIBP1	Affected	1.043	Affects (1)
ENSG00000198315	ZKSCAN8	Affected	1.042	Affects (1)
ENSG00000106070	GRB10	Affected	1.036	Affects (2)
ENSG00000167202	TBC1D2B	Affected	1.033	Affects (1)
ENSG00000134352	IL6ST	Affected	1.030	Affects (4)
ENSG00000196586	MYO6	Affected	1.025	Affects (2)
ENSG00000196562	SULF2	Affected	0.994	Affects (2)
ENSG00000100697	DICER1	Affected	0.991	Affects (3)
ENSG00000197321	SVIL	Affected	0.991	Affects (2)
ENSG00000198265	HELZ	Affected	0.988	Affects (3)
ENSG00000140262	TCF12	Affected	0.979	Affects (1)
ENSG00000116539	ASH1L	Affected	0.964	Affects (6)
ENSG00000108854	SMURF2	Affected	0.952	Affects (1)
ENSG00000157483	MYO1E	Affected	0.952	Affects (1)
ENSG00000079308	TNS1	Affected	0.950	Affects (2)
ENSG00000072364	AFF4	Affected	0.949	Affects (4)
ENSG00000142798	HSPG2	Affected	0.949	Affects (1)
ENSG00000129566	TEP1	Affected	0.942	Affects (3)
ENSG00000177034	MTX3	Affected	0.934	Affects (2)
ENSG00000113658	SMAD5	Affected	0.919	Affects (1)
ENSG00000075539	FRYL	Affected	0.913	Affects (2)
ENSG00000110422	HIPK3	Affected	0.904	Affects (1)
ENSG00000124201	ZNFX1	Affected	0.902	Affects (2)
ENSG00000184307	ZDHHC23	Affected	0.902	Affects (1)
ENSG00000001629	ANKIB1	Affected	0.900	Affects (2)
ENSG00000204634	TBC1D8	Affected	0.900	Affects (2)
ENSG00000167632	TRAPPC9	Affected	0.897	Affects (1)
ENSG00000091039	OSBPL8	Affected	0.890	Affects (1)
ENSG00000164327	RICTOR	Affected	0.889	Affects (2)
ENSG00000135473	PAN2	Affected	0.888	Affects (1)
ENSG00000137642	SORL1	Affected	0.887	Affects (1)
ENSG00000184465	WDR27	Affected	0.886	Affects (1)
ENSG00000095637	SORBS1	Affected	0.884	Affects (2)
ENSG00000005483	KMT2E	Affected	0.881	Affects (3)
ENSG00000176994	SMCR8	Affected	0.871	Affects (1)
ENSG00000123636	BAZ2B	Affected	0.867	Affects (1)
ENSG00000108021	FAM208B	Affected	0.867	Affects (2)
ENSG00000178209	PLEC	Affected	0.864	Affects (12)
ENSG00000165029	ABCA1	Affected	0.858	Affects (2)
ENSG00000204217	BMPR2	Affected	0.855	Affects (1)
ENSG00000151276	MAGI1	Affected	0.854	Affects (1)
ENSG00000151693	ASAP2	Affected	0.849	Affects (1)
ENSG00000183354	KIAA2026	Affected	0.845	Affects (1)
ENSG00000124782	RREB1	Affected	0.845	Affects (2)
ENSG00000109756	RAPGEF2	Affected	0.843	Affects (1)
ENSG00000103994	ZNF106	Affected	0.842	Affects (1)
ENSG00000151835	SACS	Affected	0.841	Affects (10)
ENSG00000151422	FER	Affected	0.840	Affects (1)
ENSG00000169826	CSGALNACT2	Affected	0.840	Affects (1)
ENSG00000142871	CYR61	Affected	0.833	Affects (1)
ENSG00000069869	NEDD4	Affected	0.832	Affects (4)
ENSG00000170776	AKAP13	Affected	0.828	Affects (1)
ENSG00000075420	FNDC3B	Affected	0.819	Affects (2)
ENSG00000186174	BCL9L	Affected	0.813	Affects (3)
ENSG00000196227	FAM217B	Affected	0.808	Affects (1)
ENSG00000173193	PARP14	Affected	0.807	Affects (5)
ENSG00000196950	SLC39A10	Affected	0.805	Affects (1)
ENSG00000090924	PLEKHG2	Affected	0.803	Affects (3)
ENSG00000169118	CSNK1G1	Affected	0.799	Affects (1)
ENSG00000156650	KAT6B	Affected	0.799	Affects (2)
ENSG00000055163	CYFIP2	Affected	0.798	Affects (2)
ENSG00000171365	CLCN5	Affected	0.798	Affects (3)
ENSG00000196663	TECPR2	Affected	0.798	Affects (1)
ENSG00000123066	MED13L	Affected	0.794	Affects (2)
ENSG00000144036	EXOC6B	Affected	0.787	Affects (1)
ENSG00000099994	SUSD2	Affected	0.785	Affects (3)
ENSG00000138449	SLC40A1	Affected	0.783	Affects (2)
ENSG00000197056	ZMYM1	Affected	0.780	Affects (1)
ENSG00000156162	DPY19L4	Affected	0.779	Affects (1)
ENSG00000180357	ZNF609	Affected	0.773	Affects (2)
ENSG00000095564	BTAF1	Affected	0.772	Affects (2)
ENSG00000135686	KLHL36	Affected	0.772	Affects (1)
ENSG00000115020	PIKFYVE	Affected	0.768	Affects (1)
ENSG00000154380	ENAH	Affected	0.765	Affects (1)
ENSG00000135862	LAMC1	Affected	0.765	Affects (1)
ENSG00000173706	HEG1	Affected	0.764	Affects (2)
ENSG00000140396	NCOA2	Affected	0.762	Affects (4)
ENSG00000116580	GON4L	Affected	0.760	Affects (2)
ENSG00000170471	RALGAPB	Affected	0.759	Affects (1)
ENSG00000112659	CUL9	Affected	0.759	Affects (1)
ENSG00000151914	DST	Affected	0.754	Affects (12)
ENSG00000083168	KAT6A	Affected	0.752	Affects (2)
ENSG00000101745	ANKRD12	Affected	0.742	Affects (1)
ENSG00000138593	SECISBP2L	Affected	0.742	Affects (1)
ENSG00000163378	EOGT	Affected	0.740	Affects (5)
ENSG00000163840	DTX3L	Affected	0.740	Affects (2)
ENSG00000108846	ABCC3	Affected	0.734	Affects (1)
ENSG00000177595	PIDD1	Affected	0.734	Affects (1)
ENSG00000152767	FARP1	Affected	0.732	Affects (1)
ENSG00000085224	ATRX	Affected	0.730	Affects (1)
ENSG00000146247	PHIP	Affected	0.730	Affects (2)
ENSG00000186815	TPCN1	Affected	0.729	Affects (2)
ENSG00000160796	NBEAL2	Affected	0.729	Affects (4)
ENSG00000166128	RAB8B	Affected	0.727	Affects (1)
ENSG00000132716	DCAF8	Affected	0.725	Affects (1)
ENSG00000166167	BTRC	Affected	0.722	Affects (1)
ENSG00000112186	CAP2	Affected	0.722	Affects (5)
ENSG00000084731	KIF3C	Affected	0.721	Affects (2)
ENSG00000131023	LATS1	Affected	0.718	Affects (4)
ENSG00000108510	MED13	Affected	0.716	Affects (4)
ENSG00000167280	ENGASE	Affected	0.713	Affects (2)
ENSG00000170113	NIPA1	Affected	0.713	Affects (1)
ENSG00000137145	DENND4C	Affected	0.712	Affects (2)
ENSG00000177106	EPS8L2	Affected	0.712	Affects (1)
ENSG00000198758	EPS8L3	Affected	0.709	Affects (1)
ENSG00000184863	RBM33	Affected	0.709	Affects (1)
ENSG00000171475	WIPF2	Affected	0.707	Affects (1)
ENSG00000108256	NUFIP2	Affected	0.706	Affects (1)
ENSG00000132510	KDM6B	Affected	0.704	Affects (2)
ENSG00000074054	CLASP1	Affected	0.700	Affects (1)
ENSG00000197381	ADARB1	Affected	0.700	Affects (1)
ENSG00000075651	PLD1	Affected	0.699	Affects (1)
ENSG00000196914	ARHGEF12	Affected	0.699	Affects (1)
ENSG00000197077	KIAA1671	Affected	0.696	Affects (1)
ENSG00000104885	DOT1L	Affected	0.696	Affects (1)
ENSG00000040933	INPP4A	Affected	0.694	Affects (2)
ENSG00000243156	MICAL3	Affected	0.693	Affects (2)
ENSG00000211584	SLC48A1	Affected	0.693	Affects (2)
ENSG00000137767	SQRDL	Affected	0.692	Affects (1)
ENSG00000213983	AP1G2	Affected	0.691	Affects (5)
ENSG00000166783	KIAA0430	Affected	0.690	Affects (2)
ENSG00000197147	LRRC8B	Affected	0.688	Affects (1)
ENSG00000124574	ABCC10	Affected	0.688	Affects (1)
ENSG00000116731	PRDM2	Affected	0.686	Affects (1)
ENSG00000055609	KMT2C	Affected	0.683	Affects (6)
ENSG00000197323	TRIM33	Affected	0.680	Affects (1)
ENSG00000163947	ARHGEF3	Affected	0.680	Affects (3)
ENSG00000107863	ARHGAP21	Affected	0.678	Affects (3)
ENSG00000133858	ZFC3H1	Affected	0.677	Affects (2)
ENSG00000058063	ATP11B	Affected	0.675	Affects (2)
ENSG00000033867	SLC4A7	Affected	0.674	Affects (2)
ENSG00000155090	KLF10	Affected	0.670	Affects (2)
ENSG00000141503	MINK1	Affected	0.666	Affects (1)
ENSG00000134318	ROCK2	Affected	0.665	Affects (1)
ENSG00000134698	AGO4	Affected	0.661	Affects (1)
ENSG00000168214	RBPJ	Affected	0.661	Affects (2)
ENSG00000138078	PREPL	Affected	0.660	Affects (1)
ENSG00000174306	ZHX3	Affected	0.659	Affects (1)
ENSG00000183856	IQGAP3	Affected	0.658	Affects (1)
ENSG00000124942	AHNAK	Affected	0.657	Affects (1)
ENSG00000096433	ITPR3	Affected	0.656	Affects (4)
ENSG00000198408	MGEA5	Affected	0.655	Affects (1)
ENSG00000088888	MAVS	Affected	0.653	Affects (1)
ENSG00000168172	HOOK3	Affected	0.652	Affects (1)
ENSG00000164323	CFAP97	Affected	0.648	Affects (3)
ENSG00000075711	DLG1	Affected	0.647	Affects (1)
ENSG00000217128	FNIP1	Affected	0.645	Affects (1)
ENSG00000143442	POGZ	Affected	0.645	Affects (3)
ENSG00000160294	MCM3AP	Affected	0.644	Affects (2)
ENSG00000070610	GBA2	Affected	0.643	Affects (4)
ENSG00000173821	RNF213	Affected	0.643	Affects (10)
ENSG00000148737	TCF7L2	Affected	0.643	Affects (9)
ENSG00000132849	INADL	Affected	0.642	Affects (2)
ENSG00000104450	SPAG1	Affected	0.641	Affects (1)
ENSG00000164916	FOXK1	Affected	0.639	Affects (1)
ENSG00000109572	CLCN3	Affected	0.639	Affects (1)
ENSG00000164307	ERAP1	Affected	0.638	Affects (1)
ENSG00000144357	UBR3	Affected	0.635	Affects (1)
ENSG00000182606	TRAK1	Affected	0.633	Affects (2)
ENSG00000132694	ARHGEF11	Affected	0.632	Affects (3)
ENSG00000081320	STK17B	Affected	0.626	Affects (3)
ENSG00000163125	RPRD2	Affected	0.625	Affects (1)
ENSG00000163913	IFT122	Affected	0.623	Affects (1)
ENSG00000182670	TTC3	Affected	0.622	Affects (7)
ENSG00000198363	ASPH	Affected	0.620	Affects (6)
ENSG00000113522	RAD50	Affected	0.619	Affects (5)
ENSG00000164932	CTHRC1	Affected	0.617	Affects (1)
ENSG00000111077	TNS2	Affected	0.614	Affects (4)
ENSG00000138772	ANXA3	Affected	0.612	Affects (1)
ENSG00000121210	KIAA0922	Affected	0.611	Affects (4)
ENSG00000197343	ZNF655	Affected	0.610	Affects (2)
ENSG00000166348	USP54	Affected	0.609	Affects (4)
ENSG00000164050	PLXNB1	Affected	0.609	Affects (1)
ENSG00000166833	NAV2	Affected	0.608	Affects (2)
ENSG00000168918	INPP5D	Affected	0.608	Affects (3)
ENSG00000129315	CCNT1	Affected	0.605	Affects (1)
ENSG00000071537	SEL1L	Affected	0.602	Affects (2)
ENSG00000066084	DIP2B	Affected	0.601	Affects (2)
ENSG00000076108	BAZ2A	Affected	0.601	Affects (2)
ENSG00000120756	PLS1	Affected	0.599	Affects (1)
ENSG00000128159	TUBGCP6	Affected	0.597	Affects (1)
ENSG00000183808	RBM12B	Affected	0.597	Affects (1)
ENSG00000135679	MDM2	Affected	0.595	Affects (2)
ENSG00000107185	RGP1	Affected	0.595	Affects (1)
ENSG00000075407	ZNF37A	Affected	0.589	Affects (1)
ENSG00000188994	ZNF292	Affected	0.587	Affects (6)
ENSG00000107331	ABCA2	Affected	0.584	Affects (1)
ENSG00000120549	KIAA1217	Affected	0.584	Affects (1)
ENSG00000133138	TBC1D8B	Affected	0.582	Affects (1)
ENSG00000127511	SIN3B	Affected	0.581	Affects (1)
ENSG00000112739	PRPF4B	Affected	0.578	Affects (7)
ENSG00000081014	AP4E1	Affected	0.576	Affects (3)
ENSG00000066739	ATG2B	Affected	0.572	Affects (2)
ENSG00000153936	HS2ST1	Affected	0.572	Affects (3)
ENSG00000115145	STAM2	Affected	0.570	Affects (2)
ENSG00000184205	TSPYL2	Affected	0.569	Affects (1)
ENSG00000121060	TRIM25	Affected	0.566	Affects (1)
ENSG00000116809	ZBTB17	Affected	0.563	Affects (1)
ENSG00000170017	ALCAM	Affected	0.560	Affects (2)
ENSG00000088367	EPB41L1	Affected	0.558	Affects (2)
ENSG00000147133	TAF1	Affected	0.558	Affects (2)
ENSG00000129003	VPS13C	Affected	0.557	Affects (2)
ENSG00000121879	PIK3CA	Affected	0.556	Affects (19)
ENSG00000197971	MBP	Affected	0.555	Affects (2)
ENSG00000108506	INTS2	Affected	0.555	Affects (1)
ENSG00000144959	NCEH1	Affected	0.553	Affects (1)
ENSG00000173064	HECTD4	Affected	0.553	Affects (2)
ENSG00000023839	ABCC2	Affected	0.553	Affects (1)
ENSG00000132680	KIAA0907	Affected	0.552	Affects (1)
ENSG00000082258	CCNT2	Affected	0.552	Affects (1)
ENSG00000084636	COL16A1	Affected	0.550	Affects (3)
ENSG00000163625	WDFY3	Affected	0.550	Affects (4)
ENSG00000150347	ARID5B	Affected	0.550	Affects (2)
ENSG00000168137	SETD5	Affected	0.548	Affects (3)
ENSG00000162702	ZNF281	Affected	0.548	Affects (2)
ENSG00000065243	PKN2	Affected	0.547	Affects (2)
ENSG00000196498	NCOR2	Affected	0.544	Affects (1)
ENSG00000182326	C1S	Affected	0.543	Affects (2)
ENSG00000215114	UBXN2B	Affected	0.543	Affects (1)
ENSG00000118762	PKD2	Affected	0.541	Affects (1)
ENSG00000006715	VPS41	Affected	0.541	Affects (1)
ENSG00000168813	ZNF507	Affected	0.540	Affects (2)
ENSG00000131788	PIAS3	Affected	0.540	Affects (1)
ENSG00000130396	MLLT4	Affected	0.540	Affects (2)
ENSG00000078699	CBFA2T2	Affected	0.539	Affects (2)
ENSG00000138759	FRAS1	Affected	0.539	Affects (3)
ENSG00000149218	ENDOD1	Affected	0.539	Affects (1)
ENSG00000008083	JARID2	Affected	0.538	Affects (1)
ENSG00000090905	TNRC6A	Affected	0.538	Affects (2)
ENSG00000100014	SPECC1L	Affected	0.538	Affects (3)
ENSG00000161010	C5orf45	Affected	0.536	Affects (1)
ENSG00000106804	C5	Affected	0.533	Affects (2)
ENSG00000119682	AREL1	Affected	0.533	Affects (1)
ENSG00000136205	TNS3	Affected	0.531	Affects (1)
ENSG00000123384	LRP1	Affected	0.529	Affects (2)
ENSG00000165983	PTER	Affected	0.529	Affects (1)
ENSG00000160712	IL6R	Affected	0.528	Affects (3)
ENSG00000100354	TNRC6B	Affected	0.528	Affects (9)
ENSG00000156052	GNAQ	Affected	0.528	Affects (2)
ENSG00000187605	TET3	Affected	0.526	Affects (2)
ENSG00000107130	NCS1	Affected	0.526	Affects (1)
ENSG00000152061	RABGAP1L	Affected	0.525	Affects (1)
ENSG00000105778	AVL9	Affected	0.524	Affects (1)
ENSG00000085978	ATG16L1	Affected	0.523	Affects (1)
ENSG00000118058	KMT2A	Affected	0.522	Affects (4)
ENSG00000164823	OSGIN2	Affected	0.521	Affects (1)
ENSG00000171617	ENC1	Affected	0.520	Affects (1)
ENSG00000187678	SPRY4	Affected	0.520	Affects (2)
ENSG00000101199	ARFGAP1	Affected	0.518	Affects (2)
ENSG00000140577	CRTC3	Affected	0.517	Affects (1)
ENSG00000167244	IGF2	Affected	0.515	Affects (4)
ENSG00000100934	SEC23A	Affected	0.515	Affects (1)
ENSG00000174136	RGMB	Affected	0.510	Affects (2)
ENSG00000125386	FAM193A	Affected	0.509	Affects (2)
ENSG00000038532	CLEC16A	Affected	0.509	Affects (2)
ENSG00000124145	SDC4	Affected	0.508	Affects (1)
ENSG00000189079	ARID2	Affected	0.506	Affects (10)
ENSG00000152409	JMY	Affected	0.505	Affects (3)
ENSG00000146463	ZMYM4	Affected	0.503	Affects (3)
ENSG00000183741	CBX6	Affected	0.503	Affects (1)
ENSG00000005810	MYCBP2	Affected	0.502	Affects (4)
ENSG00000146830	GIGYF1	Affected	0.502	Affects (1)
ENSG00000166233	ARIH1	Affected	0.501	Affects (1)
ENSG00000196588	MKL1	Affected	0.501	Affects (1)
ENSG00000100644	HIF1A	Affected	0.501	Affects (2)
ENSG00000035862	TIMP2	Affected	0.498	Affects (1)
ENSG00000107201	DDX58	Affected	0.497	Affects (2)
ENSG00000198752	CDC42BPB	Affected	0.496	Affects (2)
ENSG00000117360	PRPF3	Affected	0.496	Affects (1)
ENSG00000147548	WHSC1L1	Affected	0.495	Affects (1)
ENSG00000163297	ANTXR2	Affected	0.495	Affects (2)
ENSG00000108175	ZMIZ1	Affected	0.494	Affects (1)
ENSG00000255529	POLR2M	Affected	0.494	Affects (1)
ENSG00000011114	BTBD7	Affected	0.493	Affects (1)
ENSG00000213160	KLHL23/PHOSPHO2-KLHL23	Affected	0.493	Affects (1)
ENSG00000105426	PTPRS	Affected	0.492	Affects (1)
ENSG00000106327	TFR2	Affected	0.488	Affects (1)
ENSG00000166224	SGPL1	Affected	0.488	Affects (1)
ENSG00000185591	SP1	Affected	0.487	Affects (1)
ENSG00000111912	NCOA7	Affected	0.486	Affects (1)
ENSG00000160305	DIP2A	Affected	0.486	Affects (6)
ENSG00000137478	FCHSD2	Affected	0.485	Affects (2)
ENSG00000129103	SUMF2	Affected	0.484	Affects (2)
ENSG00000109920	FNBP4	Affected	0.482	Affects (1)
ENSG00000186073	C15orf41	Affected	0.481	Affects (1)
ENSG00000236287	ZBED5	Affected	0.479	Affects (1)
ENSG00000178904	DPY19L3	Affected	0.478	Affects (1)
ENSG00000179941	BBS10	Affected	0.477	Affects (1)
ENSG00000123836	PFKFB2	Affected	0.477	Affects (2)
ENSG00000135837	CEP350	Affected	0.476	Affects (1)
ENSG00000110628	SLC22A18	Affected	0.475	Affects (1)
ENSG00000134294	SLC38A2	Affected	0.474	Affects (1)
ENSG00000186532	SMYD4	Affected	0.474	Affects (3)
ENSG00000121680	PEX16	Affected	0.473	Affects (1)
ENSG00000047644	WWC3	Affected	0.473	Affects (1)
ENSG00000138688	KIAA1109	Affected	0.473	Affects (1)
ENSG00000056586	RC3H2	Affected	0.473	Affects (1)
ENSG00000185658	BRWD1	Affected	0.472	Affects (3)
ENSG00000143376	SNX27	Affected	0.472	Affects (2)
ENSG00000165219	GAPVD1	Affected	0.471	Affects (1)
ENSG00000127980	PEX1	Affected	0.471	Affects (1)
ENSG00000175727	MLXIP	Affected	0.471	Affects (1)
ENSG00000056972	TRAF3IP2	Affected	0.471	Affects (1)
ENSG00000008294	SPAG9	Affected	0.470	Affects (3)
ENSG00000144589	STK11IP	Affected	0.470	Affects (2)
ENSG00000173230	GOLGB1	Affected	0.467	Affects (3)
ENSG00000139496	NUPL1	Affected	0.467	Affects (1)
ENSG00000011566	MAP4K3	Affected	0.467	Affects (1)
ENSG00000080802	CNOT4	Affected	0.465	Affects (1)
ENSG00000153201	RANBP2	Affected	0.465	Affects (1)
ENSG00000166398	KIAA0355	Affected	0.464	Affects (1)
ENSG00000047578	KIAA0556	Affected	0.464	Affects (1)
ENSG00000084093	REST	Affected	0.464	Affects (1)
ENSG00000075151	EIF4G3	Affected	0.464	Affects (2)
ENSG00000170949	ZNF160	Affected	0.464	Affects (2)
ENSG00000054267	ARID4B	Affected	0.464	Affects (2)
ENSG00000198160	MIER1	Affected	0.464	Affects (3)
ENSG00000067066	SP100	Affected	0.461	Affects (1)
ENSG00000160588	MPZL3	Affected	0.461	Affects (1)
ENSG00000115504	EHBP1	Affected	0.458	Affects (4)
ENSG00000134884	ARGLU1	Affected	0.458	Affects (2)
ENSG00000008869	HEATR5B	Affected	0.458	Affects (2)
ENSG00000083223	ZCCHC6	Affected	0.457	Affects (1)
ENSG00000111670	GNPTAB	Affected	0.456	Affects (1)
ENSG00000141258	SGSM2	Affected	0.454	Affects (4)
ENSG00000136051	KIAA1033	Affected	0.453	Affects (1)
ENSG00000166689	PLEKHA7	Affected	0.452	Affects (2)
ENSG00000114127	XRN1	Affected	0.452	Affects (3)
ENSG00000029153	ARNTL2	Affected	0.452	Affects (1)
ENSG00000055332	EIF2AK2	Affected	0.452	Affects (1)
ENSG00000197879	MYO1C	Affected	0.451	Affects (4)
ENSG00000146072	TNFRSF21	Affected	0.451	Affects (1)
ENSG00000116903	EXOC8	Affected	0.449	Affects (1)
ENSG00000111412	C12orf49	Affected	0.447	Affects (1)
ENSG00000183762	KREMEN1	Affected	0.447	Affects (1)
ENSG00000168615	ADAM9	Affected	0.447	Affects (4)
ENSG00000107263	RAPGEF1	Affected	0.446	Affects (3)
ENSG00000152242	C18orf25	Affected	0.446	Affects (1)
ENSG00000124198	ARFGEF2	Affected	0.446	Affects (2)
ENSG00000153944	MSI2	Affected	0.446	Affects (1)
ENSG00000143437	ARNT	Affected	0.446	Affects (1)
ENSG00000087266	SH3BP2	Affected	0.444	Affects (1)
ENSG00000089154	GCN1L1	Affected	0.444	Affects (1)
ENSG00000164543	STK17A	Affected	0.443	Affects (3)
ENSG00000162434	JAK1	Affected	0.443	Affects (2)
ENSG00000149948	HMGA2	Affected	0.443	Affects (1)
ENSG00000128513	POT1	Affected	0.443	Affects (4)
ENSG00000184675	AMER1	Affected	0.443	Affects (2)
ENSG00000138434	SSFA2	Affected	0.441	Affects (4)
ENSG00000150760	DOCK1	Affected	0.441	Affects (2)
ENSG00000143390	RFX5	Affected	0.441	Affects (1)
ENSG00000145632	PLK2	Affected	0.440	Affects (2)
ENSG00000025800	KPNA6	Affected	0.440	Affects (1)
ENSG00000198947	DMD	Affected	0.440	Affects (10)
ENSG00000166263	STXBP4	Affected	0.438	Affects (2)
ENSG00000132549	VPS13B	Affected	0.438	Affects (10)
ENSG00000103494	RPGRIP1L	Affected	0.438	Affects (1)
ENSG00000145734	BDP1	Affected	0.436	Affects (4)
ENSG00000198919	DZIP3	Affected	0.436	Affects (1)
ENSG00000052795	FNIP2	Affected	0.435	Affects (2)
ENSG00000102786	INTS6	Affected	0.434	Affects (1)
ENSG00000145730	PAM	Affected	0.430	Affects (5)
ENSG00000166444	ST5	Affected	0.430	Affects (1)
ENSG00000101654	RNMT	Affected	0.429	Affects (2)
ENSG00000112893	MAN2A1	Affected	0.429	Affects (1)
ENSG00000111676	ATN1	Affected	0.428	Affects (1)
ENSG00000115966	ATF2	Affected	0.428	Affects (1)
ENSG00000184445	KNTC1	Affected	0.428	Affects (3)
ENSG00000089902	RCOR1	Affected	0.426	Affects (1)
ENSG00000048028	USP28	Affected	0.426	Affects (3)
ENSG00000006756	ARSD	Affected	0.425	Affects (1)
ENSG00000167766	ZNF83	Affected	0.424	Affects (2)
ENSG00000165684	SNAPC4	Affected	0.424	Affects (1)
ENSG00000082701	GSK3B	Affected	0.423	Affects (1)
ENSG00000170145	SIK2	Affected	0.423	Affects (1)
ENSG00000158470	B4GALT5	Affected	0.422	Affects (1)
ENSG00000204120	GIGYF2	Affected	0.421	Affects (1)
ENSG00000147010	SH3KBP1	Affected	0.420	Affects (3)
ENSG00000118985	ELL2	Affected	0.420	Affects (1)
ENSG00000090776	EFNB1	Affected	0.418	Affects (1)
ENSG00000123643	SLC36A1	Affected	0.417	Affects (2)
ENSG00000114770	ABCC5	Affected	0.417	Affects (1)
ENSG00000244754	N4BP2L2	Affected	0.416	Affects (3)
ENSG00000061987	MON2	Affected	0.414	Affects (1)
ENSG00000110719	TCIRG1	Affected	0.411	Affects (1)
ENSG00000128829	EIF2AK4	Affected	0.410	Affects (2)
ENSG00000128915	ICE2	Affected	0.409	Affects (2)
ENSG00000186001	LRCH3	Affected	0.408	Affects (1)
ENSG00000070778	PTPN21	Affected	0.407	Affects (3)
ENSG00000165959	CLMN	Affected	0.407	Affects (2)
ENSG00000122966	CIT	Affected	0.406	Affects (1)
ENSG00000048991	R3HDM1	Affected	0.402	Affects (1)
ENSG00000134313	KIDINS220	Affected	0.402	Affects (1)
ENSG00000142687	KIAA0319L	Affected	0.402	Affects (1)
ENSG00000158186	MRAS	Affected	0.401	Affects (1)
ENSG00000143126	CELSR2	Affected	0.400	Affects (1)
ENSG00000109670	FBXW7	Affected	0.400	Affects (5)
ENSG00000100815	TRIP11	Affected	0.396	Affects (1)
ENSG00000139718	SETD1B	Affected	0.396	Affects (1)
ENSG00000041802	LSG1	Affected	0.396	Affects (2)
ENSG00000148843	PDCD11	Affected	0.395	Affects (2)
ENSG00000163788	SNRK	Affected	0.395	Affects (1)
ENSG00000037042	TUBG2	Affected	0.394	Affects (1)
ENSG00000006607	FARP2	Affected	0.394	Affects (1)
ENSG00000141027	NCOR1	Affected	0.394	Affects (2)
ENSG00000117475	BLZF1	Affected	0.391	Affects (1)
ENSG00000082781	ITGB5	Affected	0.390	Affects (1)
ENSG00000094975	SUCO	Affected	0.390	Affects (2)
ENSG00000111300	NAA25	Affected	0.389	Affects (1)
ENSG00000151148	UBE3B	Affected	0.388	Affects (1)
ENSG00000114861	FOXP1	Affected	0.386	Affects (1)
ENSG00000156599	ZDHHC5	Affected	0.386	Affects (1)
ENSG00000103479	RBL2	Affected	0.386	Affects (2)
ENSG00000118965	WDR35	Affected	0.385	Affects (1)
ENSG00000106948	AKNA	Affected	0.384	Affects (1)
ENSG00000106780	MEGF9	Affected	0.384	Affects (1)
ENSG00000033627	ATP6V0A1	Affected	0.383	Affects (1)
ENSG00000163872	YEATS2	Affected	0.383	Affects (3)
ENSG00000173402	DAG1	Affected	0.382	Affects (1)
ENSG00000153214	TMEM87B	Affected	0.382	Affects (1)
ENSG00000059804	SLC2A3	Affected	0.382	Affects (1)
ENSG00000110274	CEP164	Affected	0.381	Affects (1)
ENSG00000158636	C11orf30	Affected	0.381	Affects (1)
ENSG00000167306	MYO5B	Affected	0.381	Affects (1)
ENSG00000170456	DENND5B	Affected	0.381	Affects (5)
ENSG00000085719	CPNE3	Affected	0.381	Affects (1)
ENSG00000164168	TMEM184C	Affected	0.379	Affects (1)
ENSG00000124486	USP9X	Affected	0.379	Affects (1)
ENSG00000118482	PHF3	Affected	0.379	Affects (1)
ENSG00000170322	NFRKB	Affected	0.378	Affects (1)
ENSG00000127870	RNF6	Affected	0.378	Affects (1)
ENSG00000049239	H6PD	Affected	0.377	Affects (1)
ENSG00000116984	MTR	Affected	0.377	Affects (4)
ENSG00000144228	SPOPL	Affected	0.377	Affects (1)
ENSG00000176624	MEX3C	Affected	0.375	Affects (2)
ENSG00000164331	ANKRA2	Affected	0.375	Affects (1)
ENSG00000178921	PFAS	Affected	0.375	Affects (2)
ENSG00000100330	MTMR3	Affected	0.375	Affects (2)
ENSG00000085733	CTTN	Affected	0.374	Affects (1)
ENSG00000139354	GAS2L3	Affected	0.374	Affects (2)
ENSG00000170581	STAT2	Affected	0.372	Affects (2)
ENSG00000167978	SRRM2	Affected	0.372	Affects (2)
ENSG00000132024	CC2D1A	Affected	0.371	Affects (2)
ENSG00000019144	PHLDB1	Affected	0.369	Affects (1)
ENSG00000088812	ATRN	Affected	0.369	Affects (1)
ENSG00000140464	PML	Affected	0.367	Affects (3)
ENSG00000167904	TMEM68	Affected	0.367	Affects (3)
ENSG00000070404	FSTL3	Affected	0.366	Affects (1)
ENSG00000141542	RAB40B	Affected	0.366	Affects (1)
ENSG00000132294	EFR3A	Affected	0.366	Affects (1)
ENSG00000124181	PLCG1	Affected	0.364	Affects (2)
ENSG00000132466	ANKRD17	Affected	0.364	Affects (1)
ENSG00000120158	RCL1	Affected	0.364	Affects (1)
ENSG00000160691	SHC1	Affected	0.364	Affects (3)
ENSG00000134107	BHLHE40	Affected	0.363	Affects (1)
ENSG00000164308	ERAP2	Affected	0.363	Affects (1)
ENSG00000196235	SUPT5H	Affected	0.362	Affects (2)
ENSG00000125637	PSD4	Affected	0.361	Affects (1)
ENSG00000112624	GLTSCR1L	Affected	0.361	Affects (2)
ENSG00000100916	BRMS1L	Affected	0.361	Affects (1)
ENSG00000034677	RNF19A	Affected	0.360	Affects (1)
ENSG00000152683	SLC30A6	Affected	0.360	Affects (1)
ENSG00000123104	ITPR2	Affected	0.360	Affects (1)
ENSG00000120800	UTP20	Affected	0.360	Affects (1)
ENSG00000185033	SEMA4B	Affected	0.359	Affects (1)
ENSG00000085449	WDFY1	Affected	0.359	Affects (1)
ENSG00000185359	HGS	Affected	0.359	Affects (1)
ENSG00000126705	AHDC1	Affected	0.359	Affects (1)
ENSG00000198420	TCAF1	Affected	0.358	Affects (1)
ENSG00000145715	RASA1	Affected	0.358	Affects (4)
ENSG00000116918	TSNAX	Affected	0.358	Affects (1)
ENSG00000087095	NLK	Affected	0.358	Affects (1)
ENSG00000151116	UEVLD	Affected	0.357	Affects (1)
ENSG00000160445	ZER1	Affected	0.356	Affects (1)
ENSG00000077782	FGFR1	Affected	0.355	Affects (17)
ENSG00000109685	WHSC1	Affected	0.355	Affects (2)
ENSG00000137812	CASC5	Affected	0.355	Affects (1)
ENSG00000173334	TRIB1	Affected	0.355	Affects (1)
ENSG00000188157	AGRN	Affected	0.354	Affects (2)
ENSG00000167548	KMT2D	Affected	0.354	Affects (1)
ENSG00000121892	PDS5A	Affected	0.354	Affects (2)
ENSG00000071794	HLTF	Affected	0.353	Affects (2)
ENSG00000090615	GOLGA3	Affected	0.353	Affects (1)
ENSG00000120008	WDR11	Affected	0.352	Affects (2)
ENSG00000150457	LATS2	Affected	0.352	Affects (2)
ENSG00000149308	NPAT	Affected	0.351	Affects (3)
ENSG00000159579	RSPRY1	Affected	0.350	Affects (1)
ENSG00000172175	MALT1	Affected	0.349	Affects (1)
ENSG00000072121	ZFYVE26	Affected	0.349	Affects (2)
ENSG00000257923	CUX1	Affected	0.349	Affects (3)
ENSG00000146842	TMEM209	Affected	0.348	Affects (1)
ENSG00000140807	NKD1	Affected	0.348	Affects (1)
ENSG00000168924	LETM1	Affected	0.348	Affects (1)
ENSG00000109111	SUPT6H	Affected	0.347	Affects (1)
ENSG00000132670	PTPRA	Affected	0.347	Affects (3)
ENSG00000127586	CHTF18	Affected	0.347	Affects (2)
ENSG00000136068	FLNB	Affected	0.347	Affects (1)
ENSG00000070018	LRP6	Affected	0.347	Affects (2)
ENSG00000136738	STAM	Affected	0.347	Affects (1)
ENSG00000197822	OCLN	Affected	0.347	Affects (4)
ENSG00000164151	ICE1	Affected	0.345	Affects (2)
ENSG00000120733	KDM3B	Affected	0.344	Affects (3)
ENSG00000155903	RASA2	Affected	0.343	Affects (1)
ENSG00000181555	SETD2	Affected	0.343	Affects (2)
ENSG00000181045	SLC26A11	Affected	0.342	Affects (1)
ENSG00000164808	SPIDR	Affected	0.342	Affects (3)
ENSG00000171448	ZBTB26	Affected	0.341	Affects (1)
ENSG00000137497	NUMA1	Affected	0.341	Affects (2)
ENSG00000112367	FIG4	Affected	0.341	Affects (1)
ENSG00000128833	MYO5C	Affected	0.341	Affects (3)
ENSG00000107290	SETX	Affected	0.340	Affects (1)
ENSG00000157693	C9orf91	Affected	0.340	Affects (1)
ENSG00000119927	GPAM	Affected	0.340	Affects (1)
ENSG00000064932	SBNO2	Affected	0.339	Affects (2)
ENSG00000100441	KHNYN	Affected	0.339	Affects (1)
ENSG00000157227	MMP14	Affected	0.339	Affects (2)
ENSG00000025293	PHF20	Affected	0.338	Affects (2)
ENSG00000137713	PPP2R1B	Affected	0.337	Affects (1)
ENSG00000116747	TROVE2	Affected	0.337	Affects (1)
ENSG00000090989	EXOC1	Affected	0.336	Affects (1)
ENSG00000086758	HUWE1	Affected	0.336	Affects (3)
ENSG00000007202	KIAA0100	Affected	0.336	Affects (3)
ENSG00000143457	GOLPH3L	Affected	0.335	Affects (2)
ENSG00000144535	DIS3L2	Affected	0.334	Affects (2)
ENSG00000132424	PNISR	Affected	0.334	Affects (1)
ENSG00000139697	SBNO1	Affected	0.333	Affects (1)
ENSG00000111785	RIC8B	Affected	0.332	Affects (2)
ENSG00000135002	RFK	Affected	0.332	Affects (1)
ENSG00000123124	WWP1	Affected	0.332	Affects (2)
ENSG00000113716	HMGXB3	Affected	0.332	Affects (3)
ENSG00000110713	NUP98	Affected	0.331	Affects (3)
ENSG00000182446	NPLOC4	Affected	0.331	Affects (1)
ENSG00000090339	ICAM1	Affected	0.330	Affects (2)
ENSG00000142669	SH3BGRL3	Affected	0.329	Affects (1)
ENSG00000157800	SLC37A3	Affected	0.329	Affects (3)
ENSG00000067900	ROCK1	Affected	0.329	Affects (3)
ENSG00000109689	STIM2	Affected	0.328	Affects (1)
ENSG00000148660	CAMK2G	Affected	0.328	Affects (1)
ENSG00000072778	ACADVL	Affected	0.328	Affects (1)
ENSG00000099308	MAST3	Affected	0.327	Affects (2)
ENSG00000109133	TMEM33	Affected	0.327	Affects (1)
ENSG00000186716	BCR	Affected	0.325	Affects (2)
ENSG00000198646	NCOA6	Affected	0.325	Affects (1)
ENSG00000035403	VCL	Affected	0.324	Affects (1)
ENSG00000052841	TTC17	Affected	0.323	Affects (2)
ENSG00000175166	PSMD2	Affected	0.322	Affects (1)
ENSG00000172943	PHF8	Affected	0.322	Affects (2)
ENSG00000103197	TSC2	Affected	0.322	Affects (5)
ENSG00000185728	YTHDF3	Affected	0.322	Affects (2)
ENSG00000152443	ZNF776	Affected	0.322	Affects (2)
ENSG00000163848	ZNF148	Affected	0.321	Affects (1)
ENSG00000180011	ZADH2	Affected	0.319	Affects (2)
ENSG00000197081	IGF2R	Affected	0.319	Affects (5)
ENSG00000122970	IFT81	Affected	0.319	Affects (3)
ENSG00000123200	ZC3H13	Affected	0.316	Affects (3)
ENSG00000115825	PRKD3	Affected	0.316	Affects (1)
ENSG00000099889	ARVCF	Affected	0.314	Affects (1)
ENSG00000187189	TSPYL4	Affected	0.313	Affects (1)
ENSG00000149231	CCDC82	Affected	0.312	Affects (2)
ENSG00000127995	CASD1	Affected	0.310	Affects (3)
ENSG00000106144	CASP2	Affected	0.310	Affects (1)
ENSG00000153113	CAST	Affected	0.309	Affects (3)
ENSG00000188554	NBR1	Affected	0.309	Affects (1)
ENSG00000095951	HIVEP1	Affected	0.309	Affects (3)
ENSG00000198231	DDX42	Affected	0.307	Affects (1)
ENSG00000008838	MED24	Affected	0.307	Affects (3)
ENSG00000152520	PAN3	Affected	0.306	Affects (3)
ENSG00000070614	NDST1	Affected	0.306	Affects (1)
ENSG00000187676	B3GALTL	Affected	0.306	Affects (1)
ENSG00000137343	ATAT1	Affected	0.306	Affects (1)
ENSG00000180921	FAM83H	Affected	0.304	Affects (1)
ENSG00000168646	AXIN2	Affected	0.304	Affects (4)
ENSG00000013374	NUB1	Affected	0.304	Affects (1)
ENSG00000102858	MGRN1	Affected	0.303	Affects (1)
ENSG00000143157	POGK	Affected	0.303	Affects (3)
ENSG00000104356	POP1	Affected	0.302	Affects (1)
ENSG00000120137	PANK3	Affected	0.302	Affects (2)
ENSG00000086015	MAST2	Affected	0.301	Affects (1)
ENSG00000144815	NXPE3	Affected	0.300	Affects (2)
ENSG00000049089	COL9A2	Affected	0.300	Affects (1)
ENSG00000101347	SAMHD1	Affected	0.298	Affects (1)
ENSG00000004700	RECQL	Affected	0.298	Affects (1)
ENSG00000072422	RHOBTB1	Affected	0.298	Affects (1)
ENSG00000162402	USP24	Affected	0.297	Affects (6)
ENSG00000077254	USP33	Affected	0.297	Affects (1)
ENSG00000011426	ANLN	Affected	0.296	Affects (3)
ENSG00000110697	PITPNM1	Affected	0.296	Affects (3)
ENSG00000133703	KRAS	Affected	0.296	Affects (138)
ENSG00000136709	WDR33	Affected	0.295	Affects (1)
ENSG00000168944	CEP120	Affected	0.295	Affects (1)
ENSG00000107959	PITRM1	Affected	0.295	Affects (4)
ENSG00000142949	PTPRF	Affected	0.295	Affects (1)
ENSG00000163874	ZC3H12A	Affected	0.295	Affects (1)
ENSG00000024048	UBR2	Affected	0.294	Affects (2)
ENSG00000197818	SLC9A8	Affected	0.294	Affects (2)
ENSG00000141219	C17orf80	Affected	0.293	Affects (1)
ENSG00000114120	SLC25A36	Affected	0.293	Affects (1)
ENSG00000120992	LYPLA1	Affected	0.293	Affects (1)
ENSG00000151208	DLG5	Affected	0.293	Affects (1)
ENSG00000131389	SLC6A6	Affected	0.293	Affects (1)
ENSG00000151726	ACSL1	Affected	0.291	Affects (1)
ENSG00000135049	AGTPBP1	Affected	0.291	Affects (3)
ENSG00000197635	DPP4	Affected	0.291	Affects (1)
ENSG00000141376	BCAS3	Affected	0.290	Affects (3)
ENSG00000008405	CRY1	Affected	0.290	Affects (1)
ENSG00000117625	RCOR3	Affected	0.290	Affects (2)
ENSG00000139116	KIF21A	Affected	0.289	Affects (1)
ENSG00000113615	SEC24A	Affected	0.287	Affects (1)
ENSG00000107104	KANK1	Affected	0.286	Affects (4)
ENSG00000132613	MTSS1L	Affected	0.286	Affects (1)
ENSG00000170542	SERPINB9	Affected	0.285	Affects (1)
ENSG00000175073	VCPIP1	Affected	0.285	Affects (1)
ENSG00000215305	VPS16	Affected	0.285	Affects (2)
ENSG00000145495	MARCH6	Affected	0.284	Affects (1)
ENSG00000136478	TEX2	Affected	0.284	Affects (2)
ENSG00000055483	USP36	Affected	0.284	Affects (1)
ENSG00000138386	NAB1	Affected	0.282	Affects (1)
ENSG00000196712	NF1	Affected	0.282	Affects (4)
ENSG00000101407	TTI1	Affected	0.281	Affects (3)
ENSG00000198026	ZNF335	Affected	0.281	Affects (2)
ENSG00000013523	ANGEL1	Affected	0.280	Affects (1)
ENSG00000134243	SORT1	Affected	0.280	Affects (1)
ENSG00000119401	TRIM32	Affected	0.279	Affects (1)
ENSG00000116191	RALGPS2	Affected	0.279	Affects (1)
ENSG00000110042	DTX4	Affected	0.279	Affects (2)
ENSG00000204406	MBD5	Affected	0.279	Affects (1)
ENSG00000178252	WDR6	Affected	0.278	Affects (1)
ENSG00000164209	SLC25A46	Affected	0.277	Affects (1)
ENSG00000158856	DMTN	Affected	0.277	Affects (1)
ENSG00000090060	PAPOLA	Affected	0.276	Affects (1)
ENSG00000112200	ZNF451	Affected	0.276	Affects (3)
ENSG00000154305	MIA3	Affected	0.276	Affects (4)
ENSG00000112210	RAB23	Affected	0.275	Affects (1)
ENSG00000138459	SLC35A5	Affected	0.274	Affects (1)
ENSG00000135956	TMEM127	Affected	0.273	Affects (2)
ENSG00000198431	TXNRD1	Affected	0.272	Affects (2)
ENSG00000148498	PARD3	Affected	0.271	Affects (3)
ENSG00000119912	IDE	Affected	0.271	Affects (1)
ENSG00000166747	AP1G1	Affected	0.271	Affects (3)
ENSG00000067057	PFKP	Affected	0.270	Affects (2)
ENSG00000074582	BCS1L	Affected	0.270	Affects (1)
ENSG00000031003	FAM13B	Affected	0.269	Affects (4)
ENSG00000138623	SEMA7A	Affected	0.268	Affects (1)
ENSG00000132912	DCTN4	Affected	0.268	Affects (1)
ENSG00000196396	PTPN1	Affected	0.268	Affects (2)
ENSG00000164134	NAA15	Affected	0.267	Affects (1)
ENSG00000160058	BSDC1	Affected	0.267	Affects (1)
ENSG00000091262	ABCC6	Affected	0.267	Affects (2)
ENSG00000051382	PIK3CB	Affected	0.267	Affects (3)
ENSG00000083857	FAT1	Affected	0.266	Affects (2)
ENSG00000133704	IPO8	Affected	0.266	Affects (2)
ENSG00000165238	WNK2	Affected	0.266	Affects (3)
ENSG00000137216	TMEM63B	Affected	0.266	Affects (2)
ENSG00000198586	TLK1	Affected	0.265	Affects (1)
ENSG00000126368	NR1D1	Affected	0.265	Affects (1)
ENSG00000213079	SCAF8	Affected	0.265	Affects (4)
ENSG00000136144	RCBTB1	Affected	0.265	Affects (1)
ENSG00000136111	TBC1D4	Affected	0.264	Affects (1)
ENSG00000198925	ATG9A	Affected	0.264	Affects (1)
ENSG00000134278	SPIRE1	Affected	0.263	Affects (2)
ENSG00000108061	SHOC2	Affected	0.263	Affects (1)
ENSG00000124151	NCOA3	Affected	0.262	Affects (2)
ENSG00000126001	CEP250	Affected	0.262	Affects (2)
ENSG00000145685	LHFPL2	Affected	0.262	Affects (1)
ENSG00000166170	BAG5	Affected	0.261	Affects (5)
ENSG00000058673	ZC3H11A	Affected	0.261	Affects (1)
ENSG00000124920	MYRF	Affected	0.260	Affects (1)
ENSG00000146587	RBAK	Affected	0.260	Affects (1)
ENSG00000065970	FOXJ2	Affected	0.259	Affects (2)
ENSG00000173757	STAT5B	Affected	0.258	Affects (1)
ENSG00000115840	SLC25A12	Affected	0.256	Affects (1)
ENSG00000179981	TSHZ1	Affected	0.255	Affects (4)
ENSG00000110756	HPS5	Affected	0.255	Affects (1)
ENSG00000118217	ATF6	Affected	0.254	Affects (1)
ENSG00000147316	MCPH1	Affected	0.254	Affects (2)
ENSG00000113163	COL4A3BP	Affected	0.254	Affects (4)
ENSG00000139722	VPS37B	Affected	0.253	Affects (2)
ENSG00000198677	TTC37	Affected	0.253	Affects (1)
ENSG00000042445	RETSAT	Affected	0.252	Affects (1)
ENSG00000140479	PCSK6	Affected	0.252	Affects (1)
ENSG00000142002	DPP9	Affected	0.252	Affects (1)
ENSG00000100342	APOL1	Affected	0.252	Affects (1)
ENSG00000144909	OSBPL11	Affected	0.252	Affects (1)
ENSG00000163026	C2orf44	Affected	0.251	Affects (1)
ENSG00000118873	RAB3GAP2	Affected	0.251	Affects (1)
ENSG00000100403	ZC3H7B	Affected	0.251	Affects (1)
ENSG00000166266	CUL5	Affected	0.250	Affects (1)
ENSG00000139289	PHLDA1	Affected	0.250	Affects (1)
ENSG00000116213	WRAP73	Affected	0.249	Affects (1)
ENSG00000182718	ANXA2	Affected	0.249	Affects (5)
ENSG00000186806	VSIG10L	Affected	0.249	Affects (1)
ENSG00000172007	RAB33B	Affected	0.249	Affects (1)
ENSG00000113318	MSH3	Affected	0.249	Affects (2)
ENSG00000136878	USP20	Affected	0.247	Affects (1)
ENSG00000158715	SLC45A3	Affected	0.247	Affects (2)
ENSG00000104067	TJP1	Affected	0.246	Affects (1)
ENSG00000009335	UBE3C	Affected	0.246	Affects (1)
ENSG00000163539	CLASP2	Affected	0.244	Affects (2)
ENSG00000213341	CHUK	Affected	0.244	Affects (1)
ENSG00000047621	C12orf4	Affected	0.242	Affects (1)
ENSG00000120063	GNA13	Affected	0.242	Affects (1)
ENSG00000134444	KIAA1468	Affected	0.242	Affects (2)
ENSG00000168795	ZBTB5	Affected	0.242	Affects (2)
ENSG00000112851	ERBB2IP	Affected	0.241	Affects (2)
ENSG00000100227	POLDIP3	Affected	0.240	Affects (1)
ENSG00000009950	MLXIPL	Affected	0.240	Affects (1)
ENSG00000105223	PLD3	Affected	0.239	Affects (2)
ENSG00000163346	PBXIP1	Affected	0.239	Affects (1)
ENSG00000101849	TBL1X	Affected	0.238	Affects (1)
ENSG00000171316	CHD7	Affected	0.238	Affects (1)
ENSG00000100201	DDX17	Affected	0.238	Affects (3)
ENSG00000135766	EGLN1	Affected	0.236	Affects (1)
ENSG00000138246	DNAJC13	Affected	0.236	Affects (1)
ENSG00000027697	IFNGR1	Affected	0.236	Affects (4)
ENSG00000226479	TMEM185B	Affected	0.235	Affects (1)
ENSG00000172845	SP3	Affected	0.235	Affects (1)
ENSG00000175573	C11orf68	Affected	0.235	Affects (2)
ENSG00000125148	MT2A	Affected	0.234	Affects (1)
ENSG00000007047	MARK4	Affected	0.234	Affects (1)
ENSG00000092439	TRPM7	Affected	0.234	Affects (1)
ENSG00000072736	NFATC3	Affected	0.234	Affects (1)
ENSG00000179364	PACS2	Affected	0.233	Affects (1)
ENSG00000177303	CASKIN2	Affected	0.233	Affects (1)
ENSG00000149480	MTA2	Affected	0.233	Affects (1)
ENSG00000168283	BMI1	Affected	0.232	Affects (2)
ENSG00000140105	WARS	Affected	0.230	Affects (1)
ENSG00000105953	OGDH	Affected	0.229	Affects (1)
ENSG00000163659	TIPARP	Affected	0.228	Affects (1)
ENSG00000119772	DNMT3A	Affected	0.227	Affects (2)
ENSG00000107021	TBC1D13	Affected	0.227	Affects (1)
ENSG00000168906	MAT2A	Affected	0.226	Affects (1)
ENSG00000198793	MTOR	Affected	0.225	Affects (13)
ENSG00000068305	MEF2A	Affected	0.224	Affects (4)
ENSG00000136295	TTYH3	Affected	0.224	Affects (1)
ENSG00000090686	USP48	Affected	0.224	Affects (3)
ENSG00000130479	MAP1S	Affected	0.222	Affects (2)
ENSG00000009307	CSDE1	Affected	0.221	Affects (4)
ENSG00000134186	PRPF38B	Affected	0.221	Affects (1)
ENSG00000135108	FBXO21	Affected	0.220	Affects (1)
ENSG00000188522	FAM83G	Affected	0.219	Affects (3)
ENSG00000061273	HDAC7	Affected	0.219	Affects (2)
ENSG00000095319	NUP188	Affected	0.219	Affects (3)
ENSG00000139323	POC1B	Affected	0.217	Affects (1)
ENSG00000213923	CSNK1E	Affected	0.217	Affects (1)
ENSG00000198218	QRICH1	Affected	0.216	Affects (2)
ENSG00000144724	PTPRG	Affected	0.216	Affects (1)
ENSG00000142188	TMEM50B	Affected	0.215	Affects (4)
ENSG00000115415	STAT1	Affected	0.214	Affects (2)
ENSG00000101040	ZMYND8	Affected	0.214	Affects (4)
ENSG00000171634	BPTF	Affected	0.214	Affects (10)
ENSG00000171105	INSR	Affected	0.213	Affects (4)
ENSG00000174231	PRPF8	Affected	0.213	Affects (1)
ENSG00000137040	RANBP6	Affected	0.213	Affects (1)
ENSG00000204842	ATXN2	Affected	0.212	Affects (2)
ENSG00000143379	SETDB1	Affected	0.212	Affects (2)
ENSG00000135763	URB2	Affected	0.212	Affects (2)
ENSG00000066654	THUMPD1	Affected	0.211	Affects (1)
ENSG00000144043	TEX261	Affected	0.211	Affects (1)
ENSG00000143643	TTC13	Affected	0.211	Affects (1)
ENSG00000138674	SEC31A	Affected	0.211	Affects (1)
ENSG00000178685	PARP10	Affected	0.211	Affects (1)
ENSG00000103932	RPAP1	Affected	0.210	Affects (2)
ENSG00000127914	AKAP9	Affected	0.210	Affects (2)
ENSG00000145020	AMT	Affected	0.210	Affects (1)
ENSG00000083520	DIS3	Affected	0.209	Affects (1)
ENSG00000144028	SNRNP200	Affected	0.209	Affects (1)
ENSG00000135540	NHSL1	Affected	0.208	Affects (2)
ENSG00000108469	RECQL5	Affected	0.208	Affects (1)
ENSG00000138071	ACTR2	Affected	0.206	Affects (2)
ENSG00000146278	PNRC1	Affected	0.205	Affects (1)
ENSG00000125257	ABCC4	Affected	0.205	Affects (4)
ENSG00000111885	MAN1A1	Affected	0.204	Affects (2)
ENSG00000100207	TCF20	Affected	0.203	Affects (1)
ENSG00000204394	VARS	Affected	0.202	Affects (2)
ENSG00000101972	STAG2	Affected	0.202	Affects (1)
ENSG00000148356	LRSAM1	Affected	0.202	Affects (1)
ENSG00000087470	DNM1L	Affected	0.201	Affects (2)
ENSG00000091136	LAMB1	Affected	0.200	Affects (5)
ENSG00000162522	KIAA1522	Affected	0.200	Affects (2)
ENSG00000196652	ZKSCAN5	Affected	0.200	Affects (1)
ENSG00000114554	PLXNA1	Affected	0.199	Affects (2)
ENSG00000028116	VRK2	Affected	0.198	Affects (1)
ENSG00000124831	LRRFIP1	Affected	0.198	Affects (2)
ENSG00000103404	USP31	Affected	0.198	Affects (1)
ENSG00000167566	NCKAP5L	Affected	0.197	Affects (3)
ENSG00000115902	SLC1A4	Affected	0.197	Affects (1)
ENSG00000065613	SLK	Affected	0.197	Affects (2)
ENSG00000110011	DNAJC4	Affected	0.197	Affects (1)
ENSG00000174437	ATP2A2	Affected	0.197	Affects (2)
ENSG00000110172	CHORDC1	Affected	0.196	Affects (1)
ENSG00000166987	MBD6	Affected	0.196	Affects (2)
ENSG00000071054	MAP4K4	Affected	0.195	Affects (2)
ENSG00000077232	DNAJC10	Affected	0.194	Affects (1)
ENSG00000105186	ANKRD27	Affected	0.192	Affects (1)
ENSG00000152127	MGAT5	Affected	0.192	Affects (1)
ENSG00000135048	TMEM2	Affected	0.191	Affects (1)
ENSG00000096872	IFT74	Affected	0.191	Affects (1)
ENSG00000162869	PPP1R21	Affected	0.190	Affects (1)
ENSG00000137275	RIPK1	Affected	0.189	Affects (3)
ENSG00000198825	INPP5F	Affected	0.187	Affects (2)
ENSG00000198952	SMG5	Affected	0.187	Affects (1)
ENSG00000136937	NCBP1	Affected	0.187	Affects (1)
ENSG00000176208	ATAD5	Affected	0.187	Affects (4)
ENSG00000154803	FLCN	Affected	0.187	Affects (3)
ENSG00000161021	MAML1	Affected	0.186	Affects (1)
ENSG00000112576	CCND3	Affected	0.186	Affects (1)
ENSG00000133026	MYH10	Affected	0.185	Affects (2)
ENSG00000196177	ACADSB	Affected	0.185	Affects (3)
ENSG00000016391	CHDH	Affected	0.183	Affects (1)
ENSG00000078246	TULP3	Affected	0.183	Affects (1)
ENSG00000133226	SRRM1	Affected	0.182	Affects (2)
ENSG00000163781	TOPBP1	Affected	0.181	Affects (2)
ENSG00000105229	PIAS4	Affected	0.180	Affects (1)
ENSG00000008441	NFIX	Affected	0.180	Affects (2)
ENSG00000101191	DIDO1	Affected	0.180	Affects (1)
ENSG00000173905	GOLIM4	Affected	0.178	Affects (1)
ENSG00000100592	DAAM1	Affected	0.176	Affects (2)
ENSG00000112320	SOBP	Affected	0.176	Affects (1)
ENSG00000074603	DPP8	Affected	0.176	Affects (2)
ENSG00000119321	FKBP15	Affected	0.175	Affects (2)
ENSG00000116871	MAP7D1	Affected	0.174	Affects (1)
ENSG00000113645	WWC1	Affected	0.174	Affects (1)
ENSG00000127663	KDM4B	Affected	0.173	Affects (1)
ENSG00000130640	TUBGCP2	Affected	0.173	Affects (1)
ENSG00000056097	ZFR	Affected	0.172	Affects (2)
ENSG00000164828	SUN1	Affected	0.172	Affects (10)
ENSG00000119242	CCDC92	Affected	0.172	Affects (1)
ENSG00000107929	LARP4B	Affected	0.171	Affects (1)
ENSG00000237441	RGL2	Affected	0.171	Affects (2)
ENSG00000139218	SCAF11	Affected	0.170	Affects (1)
ENSG00000142166	IFNAR1	Affected	0.169	Affects (4)
ENSG00000105429	MEGF8	Affected	0.169	Affects (4)
ENSG00000065809	FAM107B	Affected	0.168	Affects (1)
ENSG00000163875	MEAF6	Affected	0.168	Affects (3)
ENSG00000185252	ZNF74	Affected	0.168	Affects (1)
ENSG00000151503	NCAPD3	Affected	0.166	Affects (1)
ENSG00000135318	NT5E	Affected	0.166	Affects (2)
ENSG00000133706	LARS	Affected	0.164	Affects (2)
ENSG00000129292	PHF20L1	Affected	0.164	Affects (1)
ENSG00000173442	EHBP1L1	Affected	0.163	Affects (1)
ENSG00000117394	SLC2A1	Affected	0.163	Affects (2)
ENSG00000076984	MAP2K7	Affected	0.163	Affects (1)
ENSG00000182158	CREB3L2	Affected	0.161	Affects (1)
ENSG00000092929	UNC13D	Affected	0.161	Affects (2)
ENSG00000074695	LMAN1	Affected	0.160	Affects (1)
ENSG00000121940	CLCC1	Affected	0.160	Affects (1)
ENSG00000197586	ENTPD6	Affected	0.159	Affects (1)
ENSG00000105323	HNRNPUL1	Affected	0.157	Affects (1)
ENSG00000167880	EVPL	Affected	0.157	Affects (5)
ENSG00000116688	MFN2	Affected	0.157	Affects (2)
ENSG00000196730	DAPK1	Affected	0.157	Affects (1)
ENSG00000125630	POLR1B	Affected	0.155	Affects (2)
ENSG00000215193	PEX26	Affected	0.155	Affects (1)
ENSG00000101337	TM9SF4	Affected	0.155	Affects (4)
ENSG00000144674	GOLGA4	Affected	0.154	Affects (1)
ENSG00000130021	HDHD1	Affected	0.154	Affects (1)
ENSG00000168827	GFM1	Affected	0.154	Affects (5)
ENSG00000117713	ARID1A	Affected	0.154	Affects (9)
ENSG00000065060	UHRF1BP1	Affected	0.154	Affects (1)
ENSG00000080200	CRYBG3	Affected	0.153	Affects (5)
ENSG00000006652	IFRD1	Affected	0.153	Affects (1)
ENSG00000113140	SPARC	Affected	0.152	Affects (1)
ENSG00000141646	SMAD4	Affected	0.152	Affects (9)
ENSG00000136628	EPRS	Affected	0.152	Affects (1)
ENSG00000164830	OXR1	Affected	0.151	Affects (13)
ENSG00000104738	MCM4	Affected	0.151	Affects (1)
ENSG00000060656	PTPRU	Affected	0.151	Affects (1)
ENSG00000136715	SAP130	Affected	0.150	Affects (3)
ENSG00000118900	UBN1	Affected	0.150	Affects (1)
ENSG00000197594	ENPP1	Affected	0.150	Affects (1)
ENSG00000143337	TOR1AIP1	Affected	0.150	Affects (1)
ENSG00000162298	SYVN1	Affected	0.149	Affects (3)
ENSG00000130702	LAMA5	Affected	0.149	Affects (4)
ENSG00000119596	YLPM1	Affected	0.149	Affects (3)
ENSG00000139746	RBM26	Affected	0.147	Affects (3)
ENSG00000119396	RAB14	Affected	0.145	Affects (1)
ENSG00000165832	TRUB1	Affected	0.145	Affects (1)
ENSG00000125844	RRBP1	Affected	0.144	Affects (2)
ENSG00000126012	KDM5C	Affected	0.144	Affects (2)
ENSG00000008513	ST3GAL1	Affected	0.144	Affects (1)
ENSG00000006007	GDE1	Affected	0.143	Affects (1)
ENSG00000101782	RIOK3	Affected	0.142	Affects (1)
ENSG00000116285	ERRFI1	Affected	0.142	Affects (1)
ENSG00000131791	PRKAB2	Affected	0.142	Affects (1)
ENSG00000099381	SETD1A	Affected	0.141	Affects (5)
ENSG00000050820	BCAR1	Affected	0.141	Affects (5)
ENSG00000144283	PKP4	Affected	0.139	Affects (1)
ENSG00000100412	ACO2	Affected	0.138	Affects (1)
ENSG00000079432	CIC	Affected	0.137	Affects (1)
ENSG00000138107	ACTR1A	Affected	0.137	Affects (1)
ENSG00000114480	GBE1	Affected	0.135	Affects (1)
ENSG00000069956	MAPK6	Affected	0.135	Affects (1)
ENSG00000108424	KPNB1	Affected	0.134	Affects (1)
ENSG00000084774	CAD	Affected	0.133	Affects (2)
ENSG00000144224	UBXN4	Affected	0.133	Affects (1)
ENSG00000033030	ZCCHC8	Affected	0.133	Affects (1)
ENSG00000120685	PROSER1	Affected	0.130	Affects (1)
ENSG00000186660	ZFP91	Affected	0.126	Affects (1)
ENSG00000142627	EPHA2	Affected	0.126	Affects (3)
ENSG00000044115	CTNNA1	Affected	0.126	Affects (4)
ENSG00000122257	RBBP6	Affected	0.125	Affects (1)
ENSG00000134371	CDC73	Affected	0.125	Affects (1)
ENSG00000137269	LRRC1	Affected	0.123	Affects (2)
ENSG00000169375	SIN3A	Affected	0.122	Affects (2)
ENSG00000151694	ADAM17	Affected	0.122	Affects (2)
ENSG00000205339	IPO7	Affected	0.120	Affects (3)
ENSG00000101986	ABCD1	Affected	0.119	Affects (1)
ENSG00000001084	GCLC	Affected	0.119	Affects (1)
ENSG00000111731	C2CD5	Affected	0.119	Affects (2)
ENSG00000163602	RYBP	Affected	0.118	Affects (2)
ENSG00000189143	CLDN4	Affected	0.118	Affects (1)
ENSG00000113282	CLINT1	Affected	0.117	Affects (1)
ENSG00000158201	ABHD3	Affected	0.117	Affects (1)
ENSG00000087274	ADD1	Affected	0.115	Affects (1)
ENSG00000141424	SLC39A6	Affected	0.112	Affects (1)
ENSG00000112759	SLC29A1	Affected	0.111	Affects (1)
ENSG00000011243	AKAP8L	Affected	0.108	Affects (1)
ENSG00000139433	GLTP	Affected	0.107	Affects (1)
ENSG00000080815	PSEN1	Affected	0.106	Affects (2)
ENSG00000177885	GRB2	Affected	0.106	Affects (3)
ENSG00000086589	RBM22	Affected	0.105	Affects (1)
ENSG00000159086	PAXBP1	Affected	0.104	Affects (1)
ENSG00000141458	NPC1	Affected	0.103	Affects (2)
ENSG00000170027	YWHAG	Affected	0.102	Affects (3)
ENSG00000143614	GATAD2B	Affected	0.101	Affects (1)
ENSG00000100722	ZC3H14	Affected	0.100	Affects (1)
ENSG00000173744	AGFG1	Affected	0.100	Affects (2)
ENSG00000198604	BAZ1A	Affected	0.100	Affects (2)
ENSG00000152990	ADGRA3	Affected	0.099	Affects (1)
ENSG00000158615	PPP1R15B	Affected	0.097	Affects (1)
ENSG00000197746	PSAP	Affected	0.096	Affects (1)
ENSG00000013441	CLK1	Affected	0.096	Affects (4)
ENSG00000115677	HDLBP	Affected	0.094	Affects (2)
ENSG00000170677	SOCS6	Affected	0.094	Affects (1)
ENSG00000132182	NUP210	Affected	0.092	Affects (2)
ENSG00000117318	ID3	Affected	0.092	Affects (1)
ENSG00000089177	KIF16B	Affected	0.092	Affects (1)
ENSG00000132688	NES	Affected	0.090	Affects (3)
ENSG00000173039	RELA	Affected	0.089	Affects (1)
ENSG00000157593	SLC35B2	Affected	0.087	Affects (2)
ENSG00000130703	OSBPL2	Affected	0.086	Affects (4)
ENSG00000143499	SMYD2	Affected	0.084	Affects (2)
ENSG00000143924	EML4	Affected	0.084	Affects (1)
ENSG00000125871	MGME1	Affected	0.084	Affects (2)
ENSG00000153208	MERTK	Affected	0.083	Affects (2)
ENSG00000107798	LIPA	Affected	0.083	Affects (1)
ENSG00000160293	VAV2	Affected	0.081	Affects (2)
ENSG00000164252	AGGF1	Affected	0.080	Affects (1)
ENSG00000091317	CMTM6	Affected	0.080	Affects (1)
ENSG00000106462	EZH2	Affected	0.079	Affects (3)
ENSG00000149547	EI24	Affected	0.078	Affects (1)
ENSG00000160007	ARHGAP35	Affected	0.078	Affects (1)
ENSG00000172831	CES2	Affected	0.076	Affects (1)
ENSG00000100473	COCH	Affected	0.076	Affects (3)
ENSG00000143368	SF3B4	Affected	0.076	Affects (1)
ENSG00000062716	VMP1	Affected	0.075	Affects (1)
ENSG00000064726	BTBD1	Affected	0.075	Affects (1)
ENSG00000132382	MYBBP1A	Affected	0.073	Affects (1)
ENSG00000182871	COL18A1	Affected	0.072	Affects (2)
ENSG00000132155	RAF1	Affected	0.072	Affects (49)
ENSG00000197448	GSTK1	Affected	0.072	Affects (1)
ENSG00000107581	EIF3A	Affected	0.071	Affects (2)
ENSG00000205213	LGR4	Affected	0.069	Affects (1)
ENSG00000151348	EXT2	Affected	0.069	Affects (2)
ENSG00000141367	CLTC	Affected	0.068	Affects (3)
ENSG00000115310	RTN4	Affected	0.067	Affects (4)
ENSG00000177189	RPS6KA3	Affected	0.060	Affects (6)
ENSG00000141756	FKBP10	Affected	0.044	Affects (1)
ENSG00000088930	XRN2	Affected	-0.037	Affects (2)
ENSG00000156802	ATAD2	Affected	-0.045	Affects (2)
ENSG00000101367	MAPRE1	Affected	-0.047	Affects (2)
ENSG00000196305	IARS	Affected	-0.055	Affects (1)
ENSG00000184009	ACTG1	Affected	-0.055	Affects (2)
ENSG00000160789	LMNA	Affected	-0.056	Affects (2)
ENSG00000172893	DHCR7	Affected	-0.058	Affects (1)
ENSG00000214753	HNRNPUL2	Affected	-0.060	Affects (3)
ENSG00000067225	PKM	Affected	-0.064	Affects (4)
ENSG00000131844	MCCC2	Affected	-0.064	Affects (1)
ENSG00000109861	CTSC	Affected	-0.066	Affects (2)
ENSG00000140941	MAP1LC3B	Affected	-0.067	Affects (1)
ENSG00000065361	ERBB3	Affected	-0.073	Affects (2)
ENSG00000136830	FAM129B	Affected	-0.073	Affects (2)
ENSG00000100982	PCIF1	Affected	-0.073	Affects (1)
ENSG00000172270	BSG	Affected	-0.073	Affects (2)
ENSG00000120708	TGFBI	Affected	-0.074	Affects (2)
ENSG00000065000	AP3D1	Affected	-0.074	Affects (3)
ENSG00000125730	C3	Affected	-0.074	Affects (4)
ENSG00000167325	RRM1	Affected	-0.076	Affects (9)
ENSG00000148840	PPRC1	Affected	-0.076	Affects (1)
ENSG00000174938	SEZ6L2	Affected	-0.078	Affects (4)
ENSG00000124228	DDX27	Affected	-0.079	Affects (2)
ENSG00000135632	SMYD5	Affected	-0.079	Affects (4)
ENSG00000117308	GALE	Affected	-0.080	Affects (2)
ENSG00000143799	PARP1	Affected	-0.082	Affects (1)
ENSG00000151923	TIAL1	Affected	-0.082	Affects (2)
ENSG00000176153	GPX2	Affected	-0.084	Affects (1)
ENSG00000115761	NOL10	Affected	-0.084	Affects (2)
ENSG00000106397	PLOD3	Affected	-0.085	Affects (1)
ENSG00000119408	NEK6	Affected	-0.085	Affects (2)
ENSG00000117593	DARS2	Affected	-0.088	Affects (1)
ENSG00000179115	FARSA	Affected	-0.089	Affects (2)
ENSG00000108861	DUSP3	Affected	-0.089	Affects (1)
ENSG00000196365	LONP1	Affected	-0.090	Affects (2)
ENSG00000166710	B2M	Affected	-0.091	Affects (1)
ENSG00000180957	PITPNB	Affected	-0.091	Affects (2)
ENSG00000109320	NFKB1	Affected	-0.091	Affects (5)
ENSG00000115806	GORASP2	Affected	-0.092	Affects (1)
ENSG00000138182	KIF20B	Affected	-0.093	Affects (2)
ENSG00000162704	ARPC5	Affected	-0.094	Affects (2)
ENSG00000204592	HLA-E	Affected	-0.094	Affects (1)
ENSG00000147457	CHMP7	Affected	-0.095	Affects (1)
ENSG00000175216	CKAP5	Affected	-0.095	Affects (4)
ENSG00000102897	LYRM1	Affected	-0.096	Affects (1)
ENSG00000115839	RAB3GAP1	Affected	-0.096	Affects (2)
ENSG00000138095	LRPPRC	Affected	-0.098	Affects (2)
ENSG00000113328	CCNG1	Affected	-0.098	Affects (1)
ENSG00000204713	TRIM27	Affected	-0.099	Affects (1)
ENSG00000159063	ALG8	Affected	-0.100	Affects (2)
ENSG00000006831	ADIPOR2	Affected	-0.104	Affects (1)
ENSG00000131747	TOP2A	Affected	-0.104	Affects (9)
ENSG00000101019	UQCC1	Affected	-0.104	Affects (1)
ENSG00000116171	SCP2	Affected	-0.106	Affects (1)
ENSG00000167658	EEF2	Affected	-0.106	Affects (1)
ENSG00000186635	ARAP1	Affected	-0.108	Affects (1)
ENSG00000149636	DSN1	Affected	-0.108	Affects (1)
ENSG00000144580	RQCD1	Affected	-0.109	Affects (1)
ENSG00000168566	SNRNP48	Affected	-0.110	Affects (1)
ENSG00000141522	ARHGDIA	Affected	-0.111	Affects (1)
ENSG00000080824	HSP90AA1	Affected	-0.111	Affects (3)
ENSG00000163703	CRELD1	Affected	-0.112	Affects (1)
ENSG00000139197	PEX5	Affected	-0.115	Affects (2)
ENSG00000175575	PAAF1	Affected	-0.116	Affects (2)
ENSG00000197170	PSMD12	Affected	-0.117	Affects (1)
ENSG00000134684	YARS	Affected	-0.117	Affects (1)
ENSG00000068784	SRBD1	Affected	-0.118	Affects (1)
ENSG00000148308	GTF3C5	Affected	-0.118	Affects (1)
ENSG00000116661	FBXO2	Affected	-0.118	Affects (1)
ENSG00000111652	COPS7A	Affected	-0.119	Affects (1)
ENSG00000107175	CREB3	Affected	-0.120	Affects (1)
ENSG00000168495	POLR3D	Affected	-0.120	Affects (1)
ENSG00000146416	AIG1	Affected	-0.122	Affects (1)
ENSG00000077097	TOP2B	Affected	-0.123	Affects (8)
ENSG00000169139	UBE2V2	Affected	-0.124	Affects (1)
ENSG00000171492	LRRC8D	Affected	-0.125	Affects (1)
ENSG00000067704	IARS2	Affected	-0.125	Affects (1)
ENSG00000162337	LRP5	Affected	-0.126	Affects (2)
ENSG00000061794	MRPS35	Affected	-0.126	Affects (1)
ENSG00000161011	SQSTM1	Affected	-0.127	Affects (1)
ENSG00000066279	ASPM	Affected	-0.128	Affects (1)
ENSG00000088280	ASAP3	Affected	-0.128	Affects (1)
ENSG00000215251	FASTKD5	Affected	-0.130	Affects (1)
ENSG00000162714	ZNF496	Affected	-0.130	Affects (2)
ENSG00000170385	SLC30A1	Affected	-0.130	Affects (1)
ENSG00000214944	ARHGEF28	Affected	-0.130	Affects (1)
ENSG00000165516	KLHDC2	Affected	-0.132	Affects (1)
ENSG00000133612	AGAP3	Affected	-0.132	Affects (2)
ENSG00000067334	DNTTIP2	Affected	-0.134	Affects (1)
ENSG00000154370	TRIM11	Affected	-0.138	Affects (1)
ENSG00000087087	SRRT	Affected	-0.139	Affects (2)
ENSG00000105821	DNAJC2	Affected	-0.140	Affects (2)
ENSG00000160949	TONSL	Affected	-0.141	Affects (1)
ENSG00000101194	SLC17A9	Affected	-0.141	Affects (1)
ENSG00000069535	MAOB	Affected	-0.143	Affects (1)
ENSG00000100522	GNPNAT1	Affected	-0.143	Affects (1)
ENSG00000076826	CAMSAP3	Affected	-0.144	Affects (3)
ENSG00000055950	MRPL43	Affected	-0.145	Affects (1)
ENSG00000116133	DHCR24	Affected	-0.145	Affects (1)
ENSG00000144120	TMEM177	Affected	-0.147	Affects (1)
ENSG00000064601	CTSA	Affected	-0.147	Affects (1)
ENSG00000156970	BUB1B	Affected	-0.147	Affects (3)
ENSG00000176393	RNPEP	Affected	-0.148	Affects (1)
ENSG00000211460	TSN	Affected	-0.148	Affects (1)
ENSG00000089063	TMEM230	Affected	-0.149	Affects (1)
ENSG00000135503	ACVR1B	Affected	-0.149	Affects (1)
ENSG00000137168	PPIL1	Affected	-0.149	Affects (1)
ENSG00000127481	UBR4	Affected	-0.151	Affects (6)
ENSG00000166483	WEE1	Affected	-0.152	Affects (1)
ENSG00000101473	ACOT8	Affected	-0.153	Affects (1)
ENSG00000162729	IGSF8	Affected	-0.154	Affects (1)
ENSG00000178035	IMPDH2	Affected	-0.154	Affects (1)
ENSG00000177469	PTRF	Affected	-0.155	Affects (1)
ENSG00000104866	PPP1R37	Affected	-0.156	Affects (1)
ENSG00000197905	TEAD4	Affected	-0.156	Affects (2)
ENSG00000163902	RPN1	Affected	-0.156	Affects (1)
ENSG00000204371	EHMT2	Affected	-0.156	Affects (2)
ENSG00000105325	FZR1	Affected	-0.159	Affects (1)
ENSG00000158417	EIF5B	Affected	-0.159	Affects (1)
ENSG00000198356	ASNA1	Affected	-0.162	Affects (1)
ENSG00000113360	DROSHA	Affected	-0.163	Affects (1)
ENSG00000148842	CNNM2	Affected	-0.163	Affects (2)
ENSG00000103335	PIEZO1	Affected	-0.163	Affects (1)
ENSG00000139620	KANSL2	Affected	-0.164	Affects (1)
ENSG00000133422	MORC2	Affected	-0.165	Affects (2)
ENSG00000196924	FLNA	Affected	-0.167	Affects (2)
ENSG00000188375	H3F3C	Affected	-0.168	Affects (2)
ENSG00000113648	H2AFY	Affected	-0.168	Affects (2)
ENSG00000119977	TCTN3	Affected	-0.169	Affects (2)
ENSG00000170265	ZNF282	Affected	-0.170	Affects (1)
ENSG00000163798	SLC4A1AP	Affected	-0.170	Affects (3)
ENSG00000104763	ASAH1	Affected	-0.170	Affects (9)
ENSG00000076242	MLH1	Affected	-0.171	Affects (2)
ENSG00000139719	VPS33A	Affected	-0.171	Affects (1)
ENSG00000106459	NRF1	Affected	-0.172	Affects (1)
ENSG00000132740	IGHMBP2	Affected	-0.172	Affects (2)
ENSG00000163755	HPS3	Affected	-0.173	Affects (1)
ENSG00000204209	DAXX	Affected	-0.173	Affects (1)
ENSG00000253719	ATXN7L3B	Affected	-0.174	Affects (1)
ENSG00000168395	ING5	Affected	-0.175	Affects (1)
ENSG00000128050	PAICS	Affected	-0.177	Affects (1)
ENSG00000103319	EEF2K	Affected	-0.177	Affects (2)
ENSG00000137807	KIF23	Affected	-0.178	Affects (2)
ENSG00000060971	ACAA1	Affected	-0.179	Affects (1)
ENSG00000100084	HIRA	Affected	-0.179	Affects (1)
ENSG00000013503	POLR3B	Affected	-0.180	Affects (2)
ENSG00000163956	LRPAP1	Affected	-0.181	Affects (1)
ENSG00000162521	RBBP4	Affected	-0.181	Affects (1)
ENSG00000165280	VCP	Affected	-0.181	Affects (2)
ENSG00000183955	SETD8	Affected	-0.181	Affects (1)
ENSG00000019995	ZRANB1	Affected	-0.181	Affects (2)
ENSG00000136840	ST6GALNAC4	Affected	-0.181	Affects (1)
ENSG00000177879	AP3S1	Affected	-0.183	Affects (1)
ENSG00000145555	MYO10	Affected	-0.183	Affects (1)
ENSG00000170515	PA2G4	Affected	-0.183	Affects (1)
ENSG00000131966	ACTR10	Affected	-0.183	Affects (1)
ENSG00000164754	RAD21	Affected	-0.184	Affects (1)
ENSG00000104325	DECR1	Affected	-0.186	Affects (1)
ENSG00000160446	ZDHHC12	Affected	-0.186	Affects (1)
ENSG00000173327	MAP3K11	Affected	-0.187	Affects (1)
ENSG00000087088	BAX	Affected	-0.187	Affects (1)
ENSG00000181035	SLC25A42	Affected	-0.188	Affects (1)
ENSG00000105298	CACTIN	Affected	-0.188	Affects (6)
ENSG00000146828	SLC12A9	Affected	-0.190	Affects (1)
ENSG00000159399	HK2	Affected	-0.190	Affects (1)
ENSG00000055044	NOP58	Affected	-0.190	Affects (1)
ENSG00000116062	MSH6	Affected	-0.190	Affects (1)
ENSG00000099194	SCD	Affected	-0.191	Affects (1)
ENSG00000169764	UGP2	Affected	-0.191	Affects (1)
ENSG00000103510	KAT8	Affected	-0.191	Affects (1)
ENSG00000101442	ACTR5	Affected	-0.192	Affects (1)
ENSG00000186522	SEPT10	Affected	-0.192	Affects (2)
ENSG00000101361	NOP56	Affected	-0.192	Affects (2)
ENSG00000117691	NENF	Affected	-0.193	Affects (3)
ENSG00000131981	LGALS3	Affected	-0.194	Affects (1)
ENSG00000135506	OS9	Affected	-0.194	Affects (2)
ENSG00000101868	POLA1	Affected	-0.196	Affects (1)
ENSG00000152518	ZFP36L2	Affected	-0.197	Affects (1)
ENSG00000104980	TIMM44	Affected	-0.197	Affects (1)
ENSG00000040275	SPDL1	Affected	-0.198	Affects (2)
ENSG00000157916	RER1	Affected	-0.199	Affects (1)
ENSG00000120053	GOT1	Affected	-0.199	Affects (1)
ENSG00000203485	INF2	Affected	-0.200	Affects (1)
ENSG00000163006	CCDC138	Affected	-0.200	Affects (4)
ENSG00000150768	DLAT	Affected	-0.200	Affects (1)
ENSG00000197713	RPE	Affected	-0.200	Affects (1)
ENSG00000182093	WRB	Affected	-0.200	Affects (1)
ENSG00000160633	SAFB	Affected	-0.200	Affects (1)
ENSG00000100504	PYGL	Affected	-0.201	Affects (1)
ENSG00000097021	ACOT7	Affected	-0.201	Affects (4)
ENSG00000106351	AGFG2	Affected	-0.203	Affects (1)
ENSG00000153207	AHCTF1	Affected	-0.203	Affects (2)
ENSG00000034152	MAP2K3	Affected	-0.204	Affects (5)
ENSG00000133119	RFC3	Affected	-0.204	Affects (1)
ENSG00000128928	IVD	Affected	-0.204	Affects (1)
ENSG00000181830	SLC35C1	Affected	-0.205	Affects (1)
ENSG00000183605	SFXN4	Affected	-0.207	Affects (1)
ENSG00000172053	QARS	Affected	-0.209	Affects (1)
ENSG00000164638	SLC29A4	Affected	-0.210	Affects (2)
ENSG00000113384	GOLPH3	Affected	-0.211	Affects (1)
ENSG00000103126	AXIN1	Affected	-0.213	Affects (18)
ENSG00000141499	WRAP53	Affected	-0.214	Affects (1)
ENSG00000108523	RNF167	Affected	-0.215	Affects (1)
ENSG00000125450	NUP85	Affected	-0.216	Affects (1)
ENSG00000005486	RHBDD2	Affected	-0.216	Affects (1)
ENSG00000083635	NUFIP1	Affected	-0.216	Affects (5)
ENSG00000146733	PSPH	Affected	-0.217	Affects (1)
ENSG00000241685	ARPC1A	Affected	-0.217	Affects (1)
ENSG00000090889	KIF4A	Affected	-0.217	Affects (2)
ENSG00000151500	THYN1	Affected	-0.217	Affects (1)
ENSG00000008311	AASS	Affected	-0.218	Affects (1)
ENSG00000100714	MTHFD1	Affected	-0.218	Affects (2)
ENSG00000247596	TWF2	Affected	-0.218	Affects (1)
ENSG00000103257	SLC7A5	Affected	-0.219	Affects (1)
ENSG00000057608	GDI2	Affected	-0.219	Affects (1)
ENSG00000117984	CTSD	Affected	-0.219	Affects (2)
ENSG00000010219	DYRK4	Affected	-0.219	Affects (1)
ENSG00000077152	UBE2T	Affected	-0.219	Affects (1)
ENSG00000196363	WDR5	Affected	-0.219	Affects (1)
ENSG00000159792	PSKH1	Affected	-0.219	Affects (1)
ENSG00000144381	HSPD1	Affected	-0.221	Affects (4)
ENSG00000063046	EIF4B	Affected	-0.222	Affects (2)
ENSG00000123453	SARDH	Affected	-0.223	Affects (1)
ENSG00000156709	AIFM1	Affected	-0.223	Affects (1)
ENSG00000176619	LMNB2	Affected	-0.224	Affects (1)
ENSG00000125912	NCLN	Affected	-0.225	Affects (1)
ENSG00000113269	RNF130	Affected	-0.227	Affects (1)
ENSG00000143224	PPOX	Affected	-0.229	Affects (1)
ENSG00000147804	SLC39A4	Affected	-0.230	Affects (4)
ENSG00000165795	NDRG2	Affected	-0.230	Affects (1)
ENSG00000155959	VBP1	Affected	-0.231	Affects (1)
ENSG00000087191	PSMC5	Affected	-0.231	Affects (2)
ENSG00000135372	NAT10	Affected	-0.231	Affects (4)
ENSG00000143401	ANP32E	Affected	-0.232	Affects (1)
ENSG00000138709	LARP1B	Affected	-0.234	Affects (2)
ENSG00000170242	USP47	Affected	-0.235	Affects (2)
ENSG00000166986	MARS	Affected	-0.235	Affects (4)
ENSG00000101391	CDK5RAP1	Affected	-0.235	Affects (2)
ENSG00000138363	ATIC	Affected	-0.236	Affects (1)
ENSG00000166123	GPT2	Affected	-0.238	Affects (1)
ENSG00000171988	JMJD1C	Affected	-0.238	Affects (3)
ENSG00000127948	POR	Affected	-0.239	Affects (2)
ENSG00000172534	HCFC1	Affected	-0.239	Affects (3)
ENSG00000132612	VPS4A	Affected	-0.239	Affects (1)
ENSG00000178802	MPI	Affected	-0.239	Affects (1)
ENSG00000205531	NAP1L4	Affected	-0.239	Affects (1)
ENSG00000116212	LRRC42	Affected	-0.241	Affects (1)
ENSG00000185624	P4HB	Affected	-0.241	Affects (1)
ENSG00000165119	HNRNPK	Affected	-0.242	Affects (1)
ENSG00000125107	CNOT1	Affected	-0.244	Affects (7)
ENSG00000179950	PUF60	Affected	-0.245	Affects (1)
ENSG00000165688	PMPCA	Affected	-0.245	Affects (2)
ENSG00000151332	MBIP	Affected	-0.246	Affects (1)
ENSG00000087365	SF3B2	Affected	-0.246	Affects (1)
ENSG00000148468	FAM171A1	Affected	-0.246	Affects (2)
ENSG00000143952	VPS54	Affected	-0.246	Affects (1)
ENSG00000104408	EIF3E	Affected	-0.248	Affects (1)
ENSG00000075218	GTSE1	Affected	-0.249	Affects (2)
ENSG00000155115	GTF3C6	Affected	-0.250	Affects (1)
ENSG00000166295	ANAPC16	Affected	-0.251	Affects (1)
ENSG00000188130	MAPK12	Affected	-0.251	Affects (2)
ENSG00000161249	DMKN	Affected	-0.251	Affects (2)
ENSG00000174928	C3orf33	Affected	-0.251	Affects (2)
ENSG00000071564	TCF3	Affected	-0.251	Affects (2)
ENSG00000141570	CBX8	Affected	-0.251	Affects (1)
ENSG00000179335	CLK3	Affected	-0.253	Affects (2)
ENSG00000122729	ACO1	Affected	-0.256	Affects (1)
ENSG00000111110	PPM1H	Affected	-0.256	Affects (1)
ENSG00000086061	DNAJA1	Affected	-0.256	Affects (3)
ENSG00000164379	FOXQ1	Affected	-0.256	Affects (2)
ENSG00000133872	SARAF	Affected	-0.256	Affects (2)
ENSG00000152404	CWF19L2	Affected	-0.256	Affects (6)
ENSG00000127399	LRRC61	Affected	-0.256	Affects (1)
ENSG00000146282	RARS2	Affected	-0.256	Affects (1)
ENSG00000075624	ACTB	Affected	-0.256	Affects (2)
ENSG00000091164	TXNL1	Affected	-0.260	Affects (1)
ENSG00000113575	PPP2CA	Affected	-0.261	Affects (1)
ENSG00000145604	SKP2	Affected	-0.263	Affects (2)
ENSG00000104312	RIPK2	Affected	-0.264	Affects (1)
ENSG00000051825	MPHOSPH9	Affected	-0.267	Affects (1)
ENSG00000092148	HECTD1	Affected	-0.267	Affects (4)
ENSG00000140299	BNIP2	Affected	-0.267	Affects (3)
ENSG00000244405	ETV5	Affected	-0.268	Affects (2)
ENSG00000181472	ZBTB2	Affected	-0.268	Affects (1)
ENSG00000179820	MYADM	Affected	-0.269	Affects (1)
ENSG00000115233	PSMD14	Affected	-0.269	Affects (1)
ENSG00000115350	POLE4	Affected	-0.270	Affects (4)
ENSG00000168803	ADAL	Affected	-0.271	Affects (1)
ENSG00000177370	TIMM22	Affected	-0.272	Affects (1)
ENSG00000164880	INTS1	Affected	-0.273	Affects (1)
ENSG00000146085	MUT	Affected	-0.273	Affects (2)
ENSG00000128311	TST	Affected	-0.274	Affects (1)
ENSG00000132676	DAP3	Affected	-0.274	Affects (1)
ENSG00000141562	NARF	Affected	-0.275	Affects (1)
ENSG00000182890	GLUD2	Affected	-0.275	Affects (1)
ENSG00000138442	WDR12	Affected	-0.275	Affects (1)
ENSG00000163938	GNL3	Affected	-0.276	Affects (1)
ENSG00000108829	LRRC59	Affected	-0.278	Affects (1)
ENSG00000163050	ADCK3	Affected	-0.278	Affects (1)
ENSG00000155660	PDIA4	Affected	-0.279	Affects (1)
ENSG00000087586	AURKA	Affected	-0.279	Affects (1)
ENSG00000153147	SMARCA5	Affected	-0.280	Affects (3)
ENSG00000120254	MTHFD1L	Affected	-0.280	Affects (1)
ENSG00000160818	GPATCH4	Affected	-0.282	Affects (2)
ENSG00000116127	ALMS1	Affected	-0.283	Affects (2)
ENSG00000132475	H3F3A/H3F3B	Affected	-0.283	Affects (1)
ENSG00000047579	DTNBP1	Affected	-0.283	Affects (1)
ENSG00000169136	ATF5	Affected	-0.283	Affects (4)
ENSG00000154174	TOMM70A	Affected	-0.286	Affects (1)
ENSG00000175221	MED16	Affected	-0.288	Affects (1)
ENSG00000160679	CHTOP	Affected	-0.288	Affects (1)
ENSG00000120675	DNAJC15	Affected	-0.288	Affects (1)
ENSG00000087460	GNAS	Affected	-0.291	Affects (15)
ENSG00000084754	HADHA	Affected	-0.294	Affects (2)
ENSG00000170412	GPRC5C	Affected	-0.294	Affects (4)
ENSG00000120885	CLU	Affected	-0.295	Affects (1)
ENSG00000205302	SNX2	Affected	-0.295	Affects (1)
ENSG00000117399	CDC20	Affected	-0.296	Affects (1)
ENSG00000126777	KTN1	Affected	-0.297	Affects (2)
ENSG00000105568	PPP2R1A	Affected	-0.297	Affects (1)
ENSG00000155561	NUP205	Affected	-0.297	Affects (3)
ENSG00000139263	LRIG3	Affected	-0.297	Affects (6)
ENSG00000141959	PFKL	Affected	-0.297	Affects (1)
ENSG00000131732	ZCCHC9	Affected	-0.298	Affects (2)
ENSG00000112118	MCM3	Affected	-0.298	Affects (2)
ENSG00000113312	TTC1	Affected	-0.298	Affects (1)
ENSG00000185909	KLHDC8B	Affected	-0.299	Affects (1)
ENSG00000112159	MDN1	Affected	-0.300	Affects (1)
ENSG00000182054	IDH2	Affected	-0.300	Affects (5)
ENSG00000149932	TMEM219	Affected	-0.302	Affects (1)
ENSG00000137955	RABGGTB	Affected	-0.305	Affects (1)
ENSG00000111665	CDCA3	Affected	-0.305	Affects (1)
ENSG00000171497	PPID	Affected	-0.306	Affects (1)
ENSG00000108423	TUBD1	Affected	-0.307	Affects (2)
ENSG00000091651	ORC6	Affected	-0.307	Affects (2)
ENSG00000197451	HNRNPAB	Affected	-0.307	Affects (2)
ENSG00000060339	CCAR1	Affected	-0.309	Affects (1)
ENSG00000120696	KBTBD7	Affected	-0.309	Affects (1)
ENSG00000075188	NUP37	Affected	-0.309	Affects (1)
ENSG00000076003	MCM6	Affected	-0.310	Affects (1)
ENSG00000167671	UBXN6	Affected	-0.311	Affects (1)
ENSG00000253729	PRKDC	Affected	-0.311	Affects (4)
ENSG00000133313	CNDP2	Affected	-0.312	Affects (1)
ENSG00000144048	DUSP11	Affected	-0.312	Affects (2)
ENSG00000100814	CCNB1IP1	Affected	-0.313	Affects (1)
ENSG00000133265	HSPBP1	Affected	-0.314	Affects (1)
ENSG00000116584	ARHGEF2	Affected	-0.316	Affects (3)
ENSG00000130560	UBAC1	Affected	-0.317	Affects (1)
ENSG00000005436	GCFC2	Affected	-0.318	Affects (1)
ENSG00000171735	CAMTA1	Affected	-0.319	Affects (2)
ENSG00000146731	CCT6A	Affected	-0.320	Affects (2)
ENSG00000116096	SPR	Affected	-0.321	Affects (1)
ENSG00000143436	MRPL9	Affected	-0.321	Affects (1)
ENSG00000169696	ASPSCR1	Affected	-0.324	Affects (2)
ENSG00000182872	RBM10	Affected	-0.324	Affects (1)
ENSG00000104687	GSR	Affected	-0.324	Affects (1)
ENSG00000173545	ZNF622	Affected	-0.324	Affects (2)
ENSG00000125970	RALY	Affected	-0.325	Affects (1)
ENSG00000100395	L3MBTL2	Affected	-0.325	Affects (1)
ENSG00000161057	PSMC2	Affected	-0.325	Affects (1)
ENSG00000071655	MBD3	Affected	-0.326	Affects (1)
ENSG00000141378	PTRH2	Affected	-0.330	Affects (1)
ENSG00000185104	FAF1	Affected	-0.330	Affects (1)
ENSG00000177706	FAM20C	Affected	-0.331	Affects (2)
ENSG00000109519	GRPEL1	Affected	-0.331	Affects (1)
ENSG00000124207	CSE1L	Affected	-0.333	Affects (4)
ENSG00000213719	CLIC1	Affected	-0.333	Affects (1)
ENSG00000101161	PRPF6	Affected	-0.334	Affects (2)
ENSG00000088448	ANKRD10	Affected	-0.334	Affects (1)
ENSG00000112339	HBS1L	Affected	-0.335	Affects (1)
ENSG00000187017	ESPN	Affected	-0.336	Affects (3)
ENSG00000100220	RTCB	Affected	-0.336	Affects (1)
ENSG00000156508	EEF1A1	Affected	-0.338	Affects (1)
ENSG00000123374	CDK2	Affected	-0.340	Affects (1)
ENSG00000154723	ATP5J	Affected	-0.341	Affects (2)
ENSG00000132323	ILKAP	Affected	-0.342	Affects (1)
ENSG00000237649	KIFC1	Affected	-0.342	Affects (2)
ENSG00000181789	COPG1	Affected	-0.344	Affects (2)
ENSG00000122565	CBX3	Affected	-0.345	Affects (1)
ENSG00000130717	UCK1	Affected	-0.345	Affects (3)
ENSG00000114416	FXR1	Affected	-0.345	Affects (1)
ENSG00000165416	SUGT1	Affected	-0.348	Affects (2)
ENSG00000166166	TRMT61A	Affected	-0.349	Affects (1)
ENSG00000198901	PRC1	Affected	-0.350	Affects (1)
ENSG00000159423	ALDH4A1	Affected	-0.351	Affects (2)
ENSG00000198382	UVRAG	Affected	-0.351	Affects (1)
ENSG00000163344	PMVK	Affected	-0.352	Affects (2)
ENSG00000152455	SUV39H2	Affected	-0.352	Affects (2)
ENSG00000168118	RAB4A	Affected	-0.353	Affects (1)
ENSG00000153774	CFDP1	Affected	-0.353	Affects (1)
ENSG00000096384	HSP90AB1	Affected	-0.353	Affects (1)
ENSG00000120915	EPHX2	Affected	-0.353	Affects (2)
ENSG00000156261	CCT8	Affected	-0.354	Affects (1)
ENSG00000165801	ARHGEF40	Affected	-0.354	Affects (3)
ENSG00000099783	HNRNPM	Affected	-0.357	Affects (1)
ENSG00000106105	GARS	Affected	-0.357	Affects (2)
ENSG00000157399	ARSE	Affected	-0.359	Affects (1)
ENSG00000131446	MGAT1	Affected	-0.360	Affects (1)
ENSG00000130881	LRP3	Affected	-0.362	Affects (2)
ENSG00000141295	SCRN2	Affected	-0.362	Affects (1)
ENSG00000125779	PANK2	Affected	-0.364	Affects (1)
ENSG00000093009	CDC45	Affected	-0.365	Affects (1)
ENSG00000156398	SFXN2	Affected	-0.365	Affects (1)
ENSG00000239672	NME1	Affected	-0.366	Affects (1)
ENSG00000131778	CHD1L	Affected	-0.366	Affects (1)
ENSG00000063854	HAGH	Affected	-0.368	Affects (1)
ENSG00000042286	AIFM2	Affected	-0.368	Affects (2)
ENSG00000014641	MDH1	Affected	-0.368	Affects (2)
ENSG00000131871	VIMP	Affected	-0.369	Affects (1)
ENSG00000176261	ZBTB8OS	Affected	-0.369	Affects (1)
ENSG00000068028	RASSF1	Affected	-0.370	Affects (5)
ENSG00000164611	PTTG1	Affected	-0.370	Affects (1)
ENSG00000170540	ARL6IP1	Affected	-0.370	Affects (3)
ENSG00000116679	IVNS1ABP	Affected	-0.370	Affects (2)
ENSG00000197165	SULT1A2	Affected	-0.371	Affects (1)
ENSG00000110074	FOXRED1	Affected	-0.372	Affects (1)
ENSG00000100650	SRSF5	Affected	-0.372	Affects (1)
ENSG00000088986	DYNLL1	Affected	-0.373	Affects (2)
ENSG00000108671	PSMD11	Affected	-0.373	Affects (2)
ENSG00000148834	GSTO1	Affected	-0.374	Affects (2)
ENSG00000102241	HTATSF1	Affected	-0.375	Affects (1)
ENSG00000171793	CTPS1	Affected	-0.375	Affects (3)
ENSG00000084092	NOA1	Affected	-0.375	Affects (1)
ENSG00000198721	ECI2	Affected	-0.376	Affects (2)
ENSG00000148229	POLE3	Affected	-0.378	Affects (4)
ENSG00000166508	MCM7	Affected	-0.379	Affects (1)
ENSG00000083535	PIBF1	Affected	-0.379	Affects (2)
ENSG00000143412	ANXA9	Affected	-0.379	Affects (2)
ENSG00000179918	SEPHS2	Affected	-0.381	Affects (1)
ENSG00000131941	RHPN2	Affected	-0.381	Affects (2)
ENSG00000164885	CDK5	Affected	-0.384	Affects (1)
ENSG00000132406	TMEM128	Affected	-0.386	Affects (1)
ENSG00000167220	HDHD2	Affected	-0.386	Affects (1)
ENSG00000198131	ZNF544	Affected	-0.389	Affects (2)
ENSG00000126768	TIMM17B	Affected	-0.390	Affects (1)
ENSG00000127837	AAMP	Affected	-0.391	Affects (1)
ENSG00000102967	DHODH	Affected	-0.391	Affects (1)
ENSG00000023902	PLEKHO1	Affected	-0.391	Affects (2)
ENSG00000088826	SMOX	Affected	-0.393	Affects (2)
ENSG00000082146	STRADB	Affected	-0.394	Affects (1)
ENSG00000132773	TOE1	Affected	-0.394	Affects (1)
ENSG00000126261	UBA2	Affected	-0.394	Affects (1)
ENSG00000068120	COASY	Affected	-0.400	Affects (2)
ENSG00000103187	COTL1	Affected	-0.403	Affects (1)
ENSG00000188229	TUBB4B	Affected	-0.404	Affects (2)
ENSG00000143149	ALDH9A1	Affected	-0.404	Affects (2)
ENSG00000145386	CCNA2	Affected	-0.404	Affects (3)
ENSG00000116649	SRM	Affected	-0.404	Affects (1)
ENSG00000063176	SPHK2	Affected	-0.404	Affects (4)
ENSG00000073578	SDHA	Affected	-0.405	Affects (2)
ENSG00000135451	TROAP	Affected	-0.408	Affects (2)
ENSG00000140961	OSGIN1	Affected	-0.409	Affects (1)
ENSG00000204525	HLA-C	Affected	-0.411	Affects (3)
ENSG00000166851	PLK1	Affected	-0.411	Affects (5)
ENSG00000101052	IFT52	Affected	-0.412	Affects (1)
ENSG00000006451	RALA	Affected	-0.414	Affects (2)
ENSG00000130414	NDUFA10	Affected	-0.416	Affects (1)
ENSG00000112972	HMGCS1	Affected	-0.417	Affects (1)
ENSG00000146109	ABT1	Affected	-0.417	Affects (1)
ENSG00000049541	RFC2	Affected	-0.417	Affects (1)
ENSG00000111276	CDKN1B	Affected	-0.418	Affects (3)
ENSG00000185813	PCYT2	Affected	-0.419	Affects (1)
ENSG00000196236	XPNPEP3	Affected	-0.420	Affects (1)
ENSG00000176623	RMDN1	Affected	-0.420	Affects (2)
ENSG00000175938	ORAI3	Affected	-0.421	Affects (1)
ENSG00000100823	APEX1	Affected	-0.427	Affects (1)
ENSG00000181396	OGFOD3	Affected	-0.428	Affects (1)
ENSG00000133142	TCEAL4	Affected	-0.431	Affects (1)
ENSG00000157193	LRP8	Affected	-0.431	Affects (1)
ENSG00000186395	KRT10	Affected	-0.432	Affects (1)
ENSG00000131351	HAUS8	Affected	-0.432	Affects (1)
ENSG00000115317	HTRA2	Affected	-0.432	Affects (1)
ENSG00000031698	SARS	Affected	-0.433	Affects (1)
ENSG00000100908	EMC9	Affected	-0.434	Affects (1)
ENSG00000048162	NOP16	Affected	-0.434	Affects (4)
ENSG00000140044	JDP2	Affected	-0.436	Affects (1)
ENSG00000143727	ACP1	Affected	-0.436	Affects (1)
ENSG00000124802	EEF1E1	Affected	-0.437	Affects (1)
ENSG00000075234	TTC38	Affected	-0.439	Affects (1)
ENSG00000196419	XRCC6	Affected	-0.439	Affects (2)
ENSG00000175832	ETV4	Affected	-0.439	Affects (1)
ENSG00000167700	MFSD3	Affected	-0.439	Affects (1)
ENSG00000068394	GPKOW	Affected	-0.439	Affects (1)
ENSG00000167378	IRGQ	Affected	-0.439	Affects (1)
ENSG00000204435	CSNK2B	Affected	-0.446	Affects (2)
ENSG00000101546	RBFA	Affected	-0.448	Affects (1)
ENSG00000130826	DKC1	Affected	-0.449	Affects (2)
ENSG00000179010	MRFAP1	Affected	-0.451	Affects (1)
ENSG00000162062	C16orf59	Affected	-0.453	Affects (2)
ENSG00000143621	ILF2	Affected	-0.453	Affects (2)
ENSG00000148672	GLUD1	Affected	-0.454	Affects (2)
ENSG00000116161	CACYBP	Affected	-0.455	Affects (1)
ENSG00000104960	PTOV1	Affected	-0.455	Affects (1)
ENSG00000122566	HNRNPA2B1	Affected	-0.457	Affects (1)
ENSG00000058729	RIOK2	Affected	-0.460	Affects (3)
ENSG00000050393	MCUR1	Affected	-0.463	Affects (1)
ENSG00000130764	LRRC47	Affected	-0.464	Affects (1)
ENSG00000006042	TMEM98	Affected	-0.464	Affects (1)
ENSG00000093010	COMT	Affected	-0.465	Affects (1)
ENSG00000162174	ASRGL1	Affected	-0.465	Affects (2)
ENSG00000171970	ZNF57	Affected	-0.467	Affects (1)
ENSG00000239306	RBM14	Affected	-0.468	Affects (1)
ENSG00000132386	SERPINF1	Affected	-0.470	Affects (2)
ENSG00000126453	BCL2L12	Affected	-0.470	Affects (1)
ENSG00000108784	NAGLU	Affected	-0.471	Affects (1)
ENSG00000115241	PPM1G	Affected	-0.473	Affects (1)
ENSG00000100142	POLR2F	Affected	-0.475	Affects (1)
ENSG00000145220	LYAR	Affected	-0.476	Affects (1)
ENSG00000176946	THAP4	Affected	-0.479	Affects (1)
ENSG00000108518	PFN1	Affected	-0.483	Affects (2)
ENSG00000167315	ACAA2	Affected	-0.483	Affects (1)
ENSG00000177646	ACAD9	Affected	-0.484	Affects (3)
ENSG00000204498	NFKBIL1	Affected	-0.485	Affects (1)
ENSG00000160799	CCDC12	Affected	-0.486	Affects (2)
ENSG00000176890	TYMS	Affected	-0.487	Affects (6)
ENSG00000186283	TOR3A	Affected	-0.487	Affects (1)
ENSG00000121022	COPS5	Affected	-0.488	Affects (1)
ENSG00000158526	TSR2	Affected	-0.488	Affects (1)
ENSG00000187713	TMEM203	Affected	-0.489	Affects (2)
ENSG00000160113	NR2F6	Affected	-0.490	Affects (2)
ENSG00000185269	NOTUM	Affected	-0.490	Affects (2)
ENSG00000196531	NACA	Affected	-0.490	Affects (2)
ENSG00000134333	LDHA	Affected	-0.490	Affects (1)
ENSG00000106355	LSM5	Affected	-0.491	Affects (1)
ENSG00000166164	BRD7	Affected	-0.494	Affects (2)
ENSG00000169710	FASN	Affected	-0.498	Affects (3)
ENSG00000070366	SMG6	Affected	-0.498	Affects (1)
ENSG00000170634	ACYP2	Affected	-0.506	Affects (2)
ENSG00000101447	FAM83D	Affected	-0.508	Affects (3)
ENSG00000114491	UMPS	Affected	-0.517	Affects (1)
ENSG00000250479	CHCHD10	Affected	-0.519	Affects (2)
ENSG00000132780	NASP	Affected	-0.521	Affects (2)
ENSG00000130707	ASS1	Affected	-0.522	Affects (1)
ENSG00000136810	TXN	Affected	-0.523	Affects (2)
ENSG00000181019	NQO1	Affected	-0.524	Affects (5)
ENSG00000160867	FGFR4	Affected	-0.526	Affects (1)
ENSG00000117724	CENPF	Affected	-0.526	Affects (3)
ENSG00000175354	PTPN2	Affected	-0.527	Affects (1)
ENSG00000160072	ATAD3B	Affected	-0.531	Affects (1)
ENSG00000184164	CRELD2	Affected	-0.531	Affects (2)
ENSG00000138326	RPS24	Affected	-0.534	Affects (1)
ENSG00000175198	PCCA	Affected	-0.535	Affects (1)
ENSG00000147123	NDUFB11	Affected	-0.538	Affects (1)
ENSG00000198839	ZNF277	Affected	-0.544	Affects (1)
ENSG00000197858	GPAA1	Affected	-0.544	Affects (2)
ENSG00000137842	TMEM62	Affected	-0.547	Affects (1)
ENSG00000160201	LOC102724594/U2AF1	Affected	-0.548	Affects (1)
ENSG00000159352	PSMD4	Affected	-0.554	Affects (2)
ENSG00000070081	NUCB2	Affected	-0.554	Affects (1)
ENSG00000144485	HES6	Affected	-0.554	Affects (1)
ENSG00000178896	EXOSC4	Affected	-0.559	Affects (2)
ENSG00000140025	EFCAB11	Affected	-0.560	Affects (1)
ENSG00000146232	NFKBIE	Affected	-0.561	Affects (1)
ENSG00000111669	TPI1	Affected	-0.563	Affects (3)
ENSG00000142409	ZNF787	Affected	-0.564	Affects (1)
ENSG00000138413	IDH1	Affected	-0.564	Affects (14)
ENSG00000142089	IFITM3	Affected	-0.568	Affects (1)
ENSG00000147586	MRPS28	Affected	-0.569	Affects (1)
ENSG00000204308	RNF5	Affected	-0.569	Affects (1)
ENSG00000142541	RPL13A	Affected	-0.578	Affects (1)
ENSG00000049860	HEXB	Affected	-0.587	Affects (1)
ENSG00000145592	RPL37	Affected	-0.591	Affects (1)
ENSG00000104870	FCGRT	Affected	-0.592	Affects (1)
ENSG00000105281	SLC1A5	Affected	-0.593	Affects (1)
ENSG00000160325	CACFD1	Affected	-0.594	Affects (1)
ENSG00000105011	ASF1B	Affected	-0.595	Affects (2)
ENSG00000131828	PDHA1	Affected	-0.597	Affects (3)
ENSG00000179958	DCTPP1	Affected	-0.602	Affects (1)
ENSG00000187134	AKR1C1/AKR1C2	Affected	-0.603	Affects (2)
ENSG00000169020	ATP5I	Affected	-0.609	Affects (1)
ENSG00000108106	UBE2S	Affected	-0.611	Affects (1)
ENSG00000096080	MRPS18A	Affected	-0.612	Affects (1)
ENSG00000141504	SAT2	Affected	-0.619	Affects (1)
ENSG00000181163	NPM1	Affected	-0.620	Affects (4)
ENSG00000134057	CCNB1	Affected	-0.621	Affects (2)
ENSG00000123297	TSFM	Affected	-0.624	Affects (1)
ENSG00000173486	FKBP2	Affected	-0.625	Affects (1)
ENSG00000136938	ANP32B	Affected	-0.625	Affects (1)
ENSG00000143815	LBR	Affected	-0.628	Affects (1)
ENSG00000169230	PRELID1	Affected	-0.629	Affects (1)
ENSG00000140691	ARMC5	Affected	-0.631	Affects (2)
ENSG00000184454	NCMAP	Affected	-0.632	Affects (1)
ENSG00000079739	PGM1	Affected	-0.632	Affects (3)
ENSG00000132341	RAN	Affected	-0.634	Affects (1)
ENSG00000100526	CDKN3	Affected	-0.638	Affects (19)
ENSG00000169926	KLF13	Affected	-0.638	Affects (1)
ENSG00000166582	CENPV	Affected	-0.639	Affects (1)
ENSG00000163808	KIF15	Affected	-0.647	Affects (2)
ENSG00000204954	C12orf73	Affected	-0.655	Affects (1)
ENSG00000029639	TFB1M	Affected	-0.661	Affects (1)
ENSG00000178149	DALRD3	Affected	-0.680	Affects (2)
ENSG00000089685	BIRC5	Affected	-0.686	Affects (2)
ENSG00000100889	PCK2	Affected	-0.690	Affects (1)
ENSG00000184160	ADRA2C	Affected	-0.693	Affects (2)
ENSG00000128185	DGCR6L	Affected	-0.695	Affects (1)
ENSG00000109016	DHRS7B	Affected	-0.714	Affects (1)
ENSG00000092621	PHGDH	Affected	-0.716	Affects (1)
ENSG00000175906	ARL4D	Affected	-0.718	Affects (1)
ENSG00000130203	APOE	Affected	-0.744	Affects (1)
ENSG00000170430	MGMT	Affected	-0.748	Affects (1)
ENSG00000116586	LAMTOR2	Affected	-0.760	Affects (1)
ENSG00000130005	GAMT	Affected	-0.768	Affects (1)
ENSG00000167508	MVD	Affected	-0.772	Affects (1)
ENSG00000139428	MMAB	Affected	-0.776	Affects (2)
ENSG00000138777	PPA2	Affected	-0.782	Affects (2)
ENSG00000118515	SGK1	Affected	-0.782	Affects (1)
ENSG00000155368	DBI	Affected	-0.790	Affects (1)
ENSG00000197102	DYNC1H1	Affected	-0.799	Affects (5)
ENSG00000134046	MBD2	Affected	-0.807	Affects (1)
ENSG00000104549	SQLE	Affected	-0.808	Affects (1)
ENSG00000175063	UBE2C	Affected	-0.820	Affects (4)
ENSG00000184489	PTP4A3	Affected	-0.830	Affects (1)
ENSG00000173207	CKS1B	Affected	-0.877	Affects (1)
ENSG00000145217	SLC26A1	Affected	-0.880	Affects (2)
ENSG00000129354	AP1M2	Affected	-0.956	Affects (1)
ENSG00000124766	SOX4	Decreased	1.191	Decreases (3)
ENSG00000124762	CDKN1A	Decreased	1.044	Decreases (4)
ENSG00000039068	CDH1	Decreased	0.996	Decreases (2)
ENSG00000134982	APC	Decreased	0.967	Decreases (13)
ENSG00000102265	TIMP1	Decreased	0.925	Decreases (2)
ENSG00000137801	THBS1	Decreased	0.924	Decreases (1)
ENSG00000149311	ATM	Decreased	0.839	Decreases (3)
ENSG00000106366	SERPINE1	Decreased	0.652	Decreases (3)
ENSG00000104419	NDRG1	Decreased	0.648	Decreases (1)
ENSG00000115306	SPTBN1	Decreased	0.622	Decreases (6)
ENSG00000163513	TGFBR2	Decreased	0.567	Decreases (2)
ENSG00000145675	PIK3R1	Decreased	0.475	Decreases (6)
ENSG00000137831	UACA	Decreased	0.389	Decreases (3)
ENSG00000196154	S100A4	Decreased	0.300	Decreases (1)
ENSG00000104320	NBN	Decreased	0.118	Decreases (3)
ENSG00000171848	RRM2	Decreased	-0.126	Increases (15)
ENSG00000141736	ERBB2	Decreased	-0.160	Increases (6)
ENSG00000101412	E2F1	Decreased	-0.189	Increases (2)
ENSG00000109805	NCAPG	Decreased	-0.222	Increases (5)
ENSG00000096717	SIRT1	Decreased	-0.238	Increases (2)
ENSG00000113161	HMGCR	Decreased	-0.250	Increases (9)
ENSG00000088325	TPX2	Decreased	-0.268	Increases (5)
ENSG00000136997	MYC	Decreased	-0.281	Increases (18)
ENSG00000044574	HSPA5	Decreased	-0.356	Increases (5)
ENSG00000198074	AKR1B10	Decreased	-0.448	Increases (5)
ENSG00000115163	CENPA	Decreased	-0.520	Increases (1)
ENSG00000189403	HMGB1	Decreased	-0.529	Increases (2)
ENSG00000135486	HNRNPA1	Decreased	-0.554	Increases (1)
ENSG00000123908	AGO2	Increased	1.234	Increases (1)
ENSG00000140443	IGF1R	Increased	1.146	Increases (2)
ENSG00000115457	IGFBP2	Increased	0.810	Increases (3)
ENSG00000168610	STAT3	Increased	0.647	Increases (7)
ENSG00000177606	JUN	Increased	0.383	Increases (5)
ENSG00000107643	MAPK8	Increased	0.326	Increases (5)
ENSG00000186951	PPARA	Increased	0.305	Increases (11)
ENSG00000140575	IQGAP1	Increased	0.159	Increases (3)
ENSG00000105976	MET	Increased	0.152	Increases (25)
ENSG00000131467	PSME3	Increased	0.089	Increases (1)
ENSG00000197249	SERPINA1	Increased	-0.076	Decreases (1)
ENSG00000135744	AGT	Increased	-0.088	Decreases (2)
ENSG00000068903	SIRT2	Increased	-0.127	Decreases (1)
ENSG00000122779	TRIM24	Increased	-0.193	Decreases (7)
ENSG00000166946	CCNDBP1	Increased	-0.215	Decreases (1)
ENSG00000103876	FAH	Increased	-0.227	Decreases (3)
ENSG00000118046	STK11	Increased	-0.240	Decreases (4)
ENSG00000108946	PRKAR1A	Increased	-0.259	Decreases (1)
ENSG00000002822	MAD1L1	Increased	-0.264	Decreases (3)
ENSG00000145703	IQGAP2	Increased	-0.308	Decreases (9)
ENSG00000178999	AURKB	Increased	-0.531	Decreases (2)
ENSG00000197894	ADH5	Increased	-0.614	Decreases (3)

## Sheet: hep_liver_cancer
ID	Genes in dataset	Prediction (based on expression direction)	Log Ratio	Findings
ENSG00000145012	LPP	Affected	2.082	Affects (1)
ENSG00000102908	NFAT5	Affected	1.651	Affects (4)
ENSG00000138834	MAPK8IP3	Affected	1.620	Affects (1)
ENSG00000186260	MKL2	Affected	1.561	Affects (4)
ENSG00000133816	MICAL2	Affected	1.474	Affects (1)
ENSG00000173889	PHC3	Affected	1.455	Affects (2)
ENSG00000173517	PEAK1	Affected	1.427	Affects (3)
ENSG00000146648	EGFR	Affected	1.400	Affects (5)
ENSG00000131746	TNS4	Affected	1.366	Affects (1)
ENSG00000167601	AXL	Affected	1.342	Affects (1)
ENSG00000057019	DCBLD2	Affected	1.324	Affects (1)
ENSG00000135074	ADAM19	Affected	1.291	Affects (2)
ENSG00000188647	PTAR1	Affected	1.272	Affects (1)
ENSG00000132563	REEP2	Affected	1.263	Affects (1)
ENSG00000108821	COL1A1	Affected	1.248	Affects (1)
ENSG00000135968	GCC2	Affected	1.237	Affects (1)
ENSG00000198959	TGM2	Affected	1.213	Affects (3)
ENSG00000168502	MTCL1	Affected	1.196	Affects (1)
ENSG00000184371	CSF1	Affected	1.185	Affects (2)
ENSG00000068650	ATP11A	Affected	1.182	Affects (4)
ENSG00000124177	CHD6	Affected	1.172	Affects (6)
ENSG00000129116	PALLD	Affected	1.155	Affects (2)
ENSG00000113742	CPEB4	Affected	1.145	Affects (1)
ENSG00000154127	UBASH3B	Affected	1.129	Affects (1)
ENSG00000165288	BRWD3	Affected	1.128	Affects (1)
ENSG00000147162	OGT	Affected	1.123	Affects (2)
ENSG00000060237	WNK1	Affected	1.108	Affects (3)
ENSG00000115183	TANC1	Affected	1.107	Affects (1)
ENSG00000136603	SKIL	Affected	1.102	Affects (1)
ENSG00000132359	RAP1GAP2	Affected	1.090	Affects (2)
ENSG00000143776	CDC42BPA	Affected	1.081	Affects (5)
ENSG00000158528	PPP1R9A	Affected	1.074	Affects (1)
ENSG00000101104	PABPC1L	Affected	1.067	Affects (3)
ENSG00000075391	RASAL2	Affected	1.061	Affects (5)
ENSG00000172493	AFF1	Affected	1.059	Affects (1)
ENSG00000020577	SAMD4A	Affected	1.053	Affects (1)
ENSG00000110841	PPFIBP1	Affected	1.043	Affects (1)
ENSG00000198315	ZKSCAN8	Affected	1.042	Affects (1)
ENSG00000106070	GRB10	Affected	1.036	Affects (2)
ENSG00000167202	TBC1D2B	Affected	1.033	Affects (1)
ENSG00000134352	IL6ST	Affected	1.030	Affects (4)
ENSG00000196586	MYO6	Affected	1.025	Affects (2)
ENSG00000196562	SULF2	Affected	0.994	Affects (2)
ENSG00000100697	DICER1	Affected	0.991	Affects (3)
ENSG00000197321	SVIL	Affected	0.991	Affects (2)
ENSG00000198265	HELZ	Affected	0.988	Affects (3)
ENSG00000140262	TCF12	Affected	0.979	Affects (1)
ENSG00000116539	ASH1L	Affected	0.964	Affects (6)
ENSG00000108854	SMURF2	Affected	0.952	Affects (1)
ENSG00000157483	MYO1E	Affected	0.952	Affects (1)
ENSG00000079308	TNS1	Affected	0.950	Affects (2)
ENSG00000072364	AFF4	Affected	0.949	Affects (4)
ENSG00000142798	HSPG2	Affected	0.949	Affects (1)
ENSG00000129566	TEP1	Affected	0.942	Affects (3)
ENSG00000177034	MTX3	Affected	0.934	Affects (2)
ENSG00000113658	SMAD5	Affected	0.919	Affects (1)
ENSG00000075539	FRYL	Affected	0.913	Affects (2)
ENSG00000110422	HIPK3	Affected	0.904	Affects (1)
ENSG00000124201	ZNFX1	Affected	0.902	Affects (2)
ENSG00000184307	ZDHHC23	Affected	0.902	Affects (1)
ENSG00000001629	ANKIB1	Affected	0.900	Affects (2)
ENSG00000204634	TBC1D8	Affected	0.900	Affects (2)
ENSG00000167632	TRAPPC9	Affected	0.897	Affects (1)
ENSG00000091039	OSBPL8	Affected	0.890	Affects (1)
ENSG00000164327	RICTOR	Affected	0.889	Affects (2)
ENSG00000135473	PAN2	Affected	0.888	Affects (1)
ENSG00000137642	SORL1	Affected	0.887	Affects (1)
ENSG00000184465	WDR27	Affected	0.886	Affects (1)
ENSG00000095637	SORBS1	Affected	0.884	Affects (2)
ENSG00000005483	KMT2E	Affected	0.881	Affects (3)
ENSG00000176994	SMCR8	Affected	0.871	Affects (1)
ENSG00000123636	BAZ2B	Affected	0.867	Affects (1)
ENSG00000108021	FAM208B	Affected	0.867	Affects (2)
ENSG00000178209	PLEC	Affected	0.864	Affects (12)
ENSG00000165029	ABCA1	Affected	0.858	Affects (2)
ENSG00000204217	BMPR2	Affected	0.855	Affects (1)
ENSG00000151276	MAGI1	Affected	0.854	Affects (1)
ENSG00000151693	ASAP2	Affected	0.849	Affects (1)
ENSG00000183354	KIAA2026	Affected	0.845	Affects (1)
ENSG00000124782	RREB1	Affected	0.845	Affects (2)
ENSG00000109756	RAPGEF2	Affected	0.843	Affects (1)
ENSG00000103994	ZNF106	Affected	0.842	Affects (1)
ENSG00000151835	SACS	Affected	0.841	Affects (10)
ENSG00000151422	FER	Affected	0.840	Affects (1)
ENSG00000169826	CSGALNACT2	Affected	0.840	Affects (1)
ENSG00000142871	CYR61	Affected	0.833	Affects (1)
ENSG00000069869	NEDD4	Affected	0.832	Affects (4)
ENSG00000170776	AKAP13	Affected	0.828	Affects (1)
ENSG00000075420	FNDC3B	Affected	0.819	Affects (2)
ENSG00000186174	BCL9L	Affected	0.813	Affects (3)
ENSG00000196227	FAM217B	Affected	0.808	Affects (1)
ENSG00000173193	PARP14	Affected	0.807	Affects (5)
ENSG00000196950	SLC39A10	Affected	0.805	Affects (1)
ENSG00000090924	PLEKHG2	Affected	0.803	Affects (3)
ENSG00000169118	CSNK1G1	Affected	0.799	Affects (1)
ENSG00000156650	KAT6B	Affected	0.799	Affects (2)
ENSG00000055163	CYFIP2	Affected	0.798	Affects (2)
ENSG00000171365	CLCN5	Affected	0.798	Affects (3)
ENSG00000196663	TECPR2	Affected	0.798	Affects (1)
ENSG00000123066	MED13L	Affected	0.794	Affects (2)
ENSG00000144036	EXOC6B	Affected	0.787	Affects (1)
ENSG00000099994	SUSD2	Affected	0.785	Affects (3)
ENSG00000138449	SLC40A1	Affected	0.783	Affects (2)
ENSG00000197056	ZMYM1	Affected	0.780	Affects (1)
ENSG00000156162	DPY19L4	Affected	0.779	Affects (1)
ENSG00000180357	ZNF609	Affected	0.773	Affects (2)
ENSG00000095564	BTAF1	Affected	0.772	Affects (2)
ENSG00000135686	KLHL36	Affected	0.772	Affects (1)
ENSG00000115020	PIKFYVE	Affected	0.768	Affects (1)
ENSG00000154380	ENAH	Affected	0.765	Affects (1)
ENSG00000135862	LAMC1	Affected	0.765	Affects (1)
ENSG00000173706	HEG1	Affected	0.764	Affects (2)
ENSG00000140396	NCOA2	Affected	0.762	Affects (4)
ENSG00000116580	GON4L	Affected	0.760	Affects (2)
ENSG00000170471	RALGAPB	Affected	0.759	Affects (1)
ENSG00000112659	CUL9	Affected	0.759	Affects (1)
ENSG00000151914	DST	Affected	0.754	Affects (12)
ENSG00000083168	KAT6A	Affected	0.752	Affects (2)
ENSG00000101745	ANKRD12	Affected	0.742	Affects (1)
ENSG00000138593	SECISBP2L	Affected	0.742	Affects (1)
ENSG00000163378	EOGT	Affected	0.740	Affects (5)
ENSG00000163840	DTX3L	Affected	0.740	Affects (2)
ENSG00000108846	ABCC3	Affected	0.734	Affects (1)
ENSG00000177595	PIDD1	Affected	0.734	Affects (1)
ENSG00000152767	FARP1	Affected	0.732	Affects (1)
ENSG00000085224	ATRX	Affected	0.730	Affects (1)
ENSG00000146247	PHIP	Affected	0.730	Affects (2)
ENSG00000186815	TPCN1	Affected	0.729	Affects (2)
ENSG00000160796	NBEAL2	Affected	0.729	Affects (4)
ENSG00000166128	RAB8B	Affected	0.727	Affects (1)
ENSG00000132716	DCAF8	Affected	0.725	Affects (1)
ENSG00000166167	BTRC	Affected	0.722	Affects (1)
ENSG00000112186	CAP2	Affected	0.722	Affects (5)
ENSG00000084731	KIF3C	Affected	0.721	Affects (2)
ENSG00000131023	LATS1	Affected	0.718	Affects (4)
ENSG00000108510	MED13	Affected	0.716	Affects (4)
ENSG00000167280	ENGASE	Affected	0.713	Affects (2)
ENSG00000170113	NIPA1	Affected	0.713	Affects (1)
ENSG00000137145	DENND4C	Affected	0.712	Affects (2)
ENSG00000177106	EPS8L2	Affected	0.712	Affects (1)
ENSG00000198758	EPS8L3	Affected	0.709	Affects (1)
ENSG00000184863	RBM33	Affected	0.709	Affects (1)
ENSG00000171475	WIPF2	Affected	0.707	Affects (1)
ENSG00000108256	NUFIP2	Affected	0.706	Affects (1)
ENSG00000132510	KDM6B	Affected	0.704	Affects (2)
ENSG00000074054	CLASP1	Affected	0.700	Affects (1)
ENSG00000197381	ADARB1	Affected	0.700	Affects (1)
ENSG00000075651	PLD1	Affected	0.699	Affects (1)
ENSG00000196914	ARHGEF12	Affected	0.699	Affects (1)
ENSG00000197077	KIAA1671	Affected	0.696	Affects (1)
ENSG00000104885	DOT1L	Affected	0.696	Affects (1)
ENSG00000040933	INPP4A	Affected	0.694	Affects (2)
ENSG00000243156	MICAL3	Affected	0.693	Affects (2)
ENSG00000211584	SLC48A1	Affected	0.693	Affects (2)
ENSG00000137767	SQRDL	Affected	0.692	Affects (1)
ENSG00000213983	AP1G2	Affected	0.691	Affects (5)
ENSG00000166783	KIAA0430	Affected	0.690	Affects (2)
ENSG00000197147	LRRC8B	Affected	0.688	Affects (1)
ENSG00000124574	ABCC10	Affected	0.688	Affects (1)
ENSG00000116731	PRDM2	Affected	0.686	Affects (1)
ENSG00000055609	KMT2C	Affected	0.683	Affects (6)
ENSG00000197323	TRIM33	Affected	0.680	Affects (1)
ENSG00000163947	ARHGEF3	Affected	0.680	Affects (3)
ENSG00000107863	ARHGAP21	Affected	0.678	Affects (3)
ENSG00000133858	ZFC3H1	Affected	0.677	Affects (2)
ENSG00000058063	ATP11B	Affected	0.675	Affects (2)
ENSG00000033867	SLC4A7	Affected	0.674	Affects (2)
ENSG00000155090	KLF10	Affected	0.670	Affects (2)
ENSG00000141503	MINK1	Affected	0.666	Affects (1)
ENSG00000134318	ROCK2	Affected	0.665	Affects (1)
ENSG00000134698	AGO4	Affected	0.661	Affects (1)
ENSG00000168214	RBPJ	Affected	0.661	Affects (2)
ENSG00000138078	PREPL	Affected	0.660	Affects (1)
ENSG00000174306	ZHX3	Affected	0.659	Affects (1)
ENSG00000183856	IQGAP3	Affected	0.658	Affects (1)
ENSG00000124942	AHNAK	Affected	0.657	Affects (1)
ENSG00000096433	ITPR3	Affected	0.656	Affects (4)
ENSG00000198408	MGEA5	Affected	0.655	Affects (1)
ENSG00000088888	MAVS	Affected	0.653	Affects (1)
ENSG00000168172	HOOK3	Affected	0.652	Affects (1)
ENSG00000164323	CFAP97	Affected	0.648	Affects (3)
ENSG00000075711	DLG1	Affected	0.647	Affects (1)
ENSG00000217128	FNIP1	Affected	0.645	Affects (1)
ENSG00000143442	POGZ	Affected	0.645	Affects (3)
ENSG00000160294	MCM3AP	Affected	0.644	Affects (2)
ENSG00000070610	GBA2	Affected	0.643	Affects (4)
ENSG00000173821	RNF213	Affected	0.643	Affects (10)
ENSG00000148737	TCF7L2	Affected	0.643	Affects (9)
ENSG00000132849	INADL	Affected	0.642	Affects (2)
ENSG00000104450	SPAG1	Affected	0.641	Affects (1)
ENSG00000164916	FOXK1	Affected	0.639	Affects (1)
ENSG00000109572	CLCN3	Affected	0.639	Affects (1)
ENSG00000164307	ERAP1	Affected	0.638	Affects (1)
ENSG00000144357	UBR3	Affected	0.635	Affects (1)
ENSG00000182606	TRAK1	Affected	0.633	Affects (2)
ENSG00000132694	ARHGEF11	Affected	0.632	Affects (3)
ENSG00000081320	STK17B	Affected	0.626	Affects (3)
ENSG00000163125	RPRD2	Affected	0.625	Affects (1)
ENSG00000163913	IFT122	Affected	0.623	Affects (1)
ENSG00000182670	TTC3	Affected	0.622	Affects (7)
ENSG00000198363	ASPH	Affected	0.620	Affects (6)
ENSG00000113522	RAD50	Affected	0.619	Affects (5)
ENSG00000164932	CTHRC1	Affected	0.617	Affects (1)
ENSG00000111077	TNS2	Affected	0.614	Affects (4)
ENSG00000138772	ANXA3	Affected	0.612	Affects (1)
ENSG00000121210	KIAA0922	Affected	0.611	Affects (4)
ENSG00000197343	ZNF655	Affected	0.610	Affects (2)
ENSG00000166348	USP54	Affected	0.609	Affects (4)
ENSG00000164050	PLXNB1	Affected	0.609	Affects (1)
ENSG00000166833	NAV2	Affected	0.608	Affects (2)
ENSG00000168918	INPP5D	Affected	0.608	Affects (3)
ENSG00000129315	CCNT1	Affected	0.605	Affects (1)
ENSG00000071537	SEL1L	Affected	0.602	Affects (2)
ENSG00000066084	DIP2B	Affected	0.601	Affects (2)
ENSG00000076108	BAZ2A	Affected	0.601	Affects (2)
ENSG00000120756	PLS1	Affected	0.599	Affects (1)
ENSG00000128159	TUBGCP6	Affected	0.597	Affects (1)
ENSG00000183808	RBM12B	Affected	0.597	Affects (1)
ENSG00000135679	MDM2	Affected	0.595	Affects (2)
ENSG00000107185	RGP1	Affected	0.595	Affects (1)
ENSG00000075407	ZNF37A	Affected	0.589	Affects (1)
ENSG00000188994	ZNF292	Affected	0.587	Affects (6)
ENSG00000107331	ABCA2	Affected	0.584	Affects (1)
ENSG00000120549	KIAA1217	Affected	0.584	Affects (1)
ENSG00000133138	TBC1D8B	Affected	0.582	Affects (1)
ENSG00000127511	SIN3B	Affected	0.581	Affects (1)
ENSG00000112739	PRPF4B	Affected	0.578	Affects (7)
ENSG00000081014	AP4E1	Affected	0.576	Affects (3)
ENSG00000066739	ATG2B	Affected	0.572	Affects (2)
ENSG00000153936	HS2ST1	Affected	0.572	Affects (3)
ENSG00000115145	STAM2	Affected	0.570	Affects (2)
ENSG00000184205	TSPYL2	Affected	0.569	Affects (1)
ENSG00000121060	TRIM25	Affected	0.566	Affects (1)
ENSG00000116809	ZBTB17	Affected	0.563	Affects (1)
ENSG00000170017	ALCAM	Affected	0.560	Affects (2)
ENSG00000088367	EPB41L1	Affected	0.558	Affects (2)
ENSG00000147133	TAF1	Affected	0.558	Affects (2)
ENSG00000129003	VPS13C	Affected	0.557	Affects (2)
ENSG00000121879	PIK3CA	Affected	0.556	Affects (16)
ENSG00000197971	MBP	Affected	0.555	Affects (2)
ENSG00000108506	INTS2	Affected	0.555	Affects (1)
ENSG00000144959	NCEH1	Affected	0.553	Affects (1)
ENSG00000173064	HECTD4	Affected	0.553	Affects (2)
ENSG00000023839	ABCC2	Affected	0.553	Affects (1)
ENSG00000132680	KIAA0907	Affected	0.552	Affects (1)
ENSG00000082258	CCNT2	Affected	0.552	Affects (1)
ENSG00000084636	COL16A1	Affected	0.550	Affects (3)
ENSG00000163625	WDFY3	Affected	0.550	Affects (4)
ENSG00000150347	ARID5B	Affected	0.550	Affects (2)
ENSG00000168137	SETD5	Affected	0.548	Affects (3)
ENSG00000162702	ZNF281	Affected	0.548	Affects (2)
ENSG00000065243	PKN2	Affected	0.547	Affects (2)
ENSG00000196498	NCOR2	Affected	0.544	Affects (1)
ENSG00000182326	C1S	Affected	0.543	Affects (1)
ENSG00000215114	UBXN2B	Affected	0.543	Affects (1)
ENSG00000118762	PKD2	Affected	0.541	Affects (1)
ENSG00000006715	VPS41	Affected	0.541	Affects (1)
ENSG00000168813	ZNF507	Affected	0.540	Affects (2)
ENSG00000131788	PIAS3	Affected	0.540	Affects (1)
ENSG00000130396	MLLT4	Affected	0.540	Affects (2)
ENSG00000078699	CBFA2T2	Affected	0.539	Affects (2)
ENSG00000138759	FRAS1	Affected	0.539	Affects (3)
ENSG00000149218	ENDOD1	Affected	0.539	Affects (1)
ENSG00000008083	JARID2	Affected	0.538	Affects (1)
ENSG00000090905	TNRC6A	Affected	0.538	Affects (2)
ENSG00000100014	SPECC1L	Affected	0.538	Affects (3)
ENSG00000161010	C5orf45	Affected	0.536	Affects (1)
ENSG00000106804	C5	Affected	0.533	Affects (2)
ENSG00000119682	AREL1	Affected	0.533	Affects (1)
ENSG00000136205	TNS3	Affected	0.531	Affects (1)
ENSG00000123384	LRP1	Affected	0.529	Affects (2)
ENSG00000165983	PTER	Affected	0.529	Affects (1)
ENSG00000160712	IL6R	Affected	0.528	Affects (3)
ENSG00000100354	TNRC6B	Affected	0.528	Affects (9)
ENSG00000156052	GNAQ	Affected	0.528	Affects (2)
ENSG00000187605	TET3	Affected	0.526	Affects (2)
ENSG00000107130	NCS1	Affected	0.526	Affects (1)
ENSG00000152061	RABGAP1L	Affected	0.525	Affects (1)
ENSG00000105778	AVL9	Affected	0.524	Affects (1)
ENSG00000085978	ATG16L1	Affected	0.523	Affects (1)
ENSG00000118058	KMT2A	Affected	0.522	Affects (4)
ENSG00000164823	OSGIN2	Affected	0.521	Affects (1)
ENSG00000171617	ENC1	Affected	0.520	Affects (1)
ENSG00000187678	SPRY4	Affected	0.520	Affects (2)
ENSG00000101199	ARFGAP1	Affected	0.518	Affects (2)
ENSG00000140577	CRTC3	Affected	0.517	Affects (1)
ENSG00000167244	IGF2	Affected	0.515	Affects (4)
ENSG00000100934	SEC23A	Affected	0.515	Affects (1)
ENSG00000174136	RGMB	Affected	0.510	Affects (2)
ENSG00000125386	FAM193A	Affected	0.509	Affects (2)
ENSG00000038532	CLEC16A	Affected	0.509	Affects (2)
ENSG00000124145	SDC4	Affected	0.508	Affects (1)
ENSG00000189079	ARID2	Affected	0.506	Affects (10)
ENSG00000152409	JMY	Affected	0.505	Affects (3)
ENSG00000146463	ZMYM4	Affected	0.503	Affects (3)
ENSG00000183741	CBX6	Affected	0.503	Affects (1)
ENSG00000005810	MYCBP2	Affected	0.502	Affects (4)
ENSG00000146830	GIGYF1	Affected	0.502	Affects (1)
ENSG00000166233	ARIH1	Affected	0.501	Affects (1)
ENSG00000196588	MKL1	Affected	0.501	Affects (1)
ENSG00000100644	HIF1A	Affected	0.501	Affects (2)
ENSG00000035862	TIMP2	Affected	0.498	Affects (1)
ENSG00000107201	DDX58	Affected	0.497	Affects (2)
ENSG00000198752	CDC42BPB	Affected	0.496	Affects (2)
ENSG00000117360	PRPF3	Affected	0.496	Affects (1)
ENSG00000147548	WHSC1L1	Affected	0.495	Affects (1)
ENSG00000163297	ANTXR2	Affected	0.495	Affects (2)
ENSG00000108175	ZMIZ1	Affected	0.494	Affects (1)
ENSG00000255529	POLR2M	Affected	0.494	Affects (1)
ENSG00000011114	BTBD7	Affected	0.493	Affects (1)
ENSG00000213160	KLHL23/PHOSPHO2-KLHL23	Affected	0.493	Affects (1)
ENSG00000105426	PTPRS	Affected	0.492	Affects (1)
ENSG00000106327	TFR2	Affected	0.488	Affects (1)
ENSG00000166224	SGPL1	Affected	0.488	Affects (1)
ENSG00000185591	SP1	Affected	0.487	Affects (1)
ENSG00000111912	NCOA7	Affected	0.486	Affects (1)
ENSG00000160305	DIP2A	Affected	0.486	Affects (6)
ENSG00000137478	FCHSD2	Affected	0.485	Affects (2)
ENSG00000129103	SUMF2	Affected	0.484	Affects (2)
ENSG00000109920	FNBP4	Affected	0.482	Affects (1)
ENSG00000186073	C15orf41	Affected	0.481	Affects (1)
ENSG00000236287	ZBED5	Affected	0.479	Affects (1)
ENSG00000178904	DPY19L3	Affected	0.478	Affects (1)
ENSG00000179941	BBS10	Affected	0.477	Affects (1)
ENSG00000123836	PFKFB2	Affected	0.477	Affects (2)
ENSG00000135837	CEP350	Affected	0.476	Affects (1)
ENSG00000110628	SLC22A18	Affected	0.475	Affects (1)
ENSG00000134294	SLC38A2	Affected	0.474	Affects (1)
ENSG00000186532	SMYD4	Affected	0.474	Affects (3)
ENSG00000121680	PEX16	Affected	0.473	Affects (1)
ENSG00000047644	WWC3	Affected	0.473	Affects (1)
ENSG00000138688	KIAA1109	Affected	0.473	Affects (1)
ENSG00000056586	RC3H2	Affected	0.473	Affects (1)
ENSG00000185658	BRWD1	Affected	0.472	Affects (3)
ENSG00000143376	SNX27	Affected	0.472	Affects (2)
ENSG00000165219	GAPVD1	Affected	0.471	Affects (1)
ENSG00000127980	PEX1	Affected	0.471	Affects (1)
ENSG00000175727	MLXIP	Affected	0.471	Affects (1)
ENSG00000056972	TRAF3IP2	Affected	0.471	Affects (1)
ENSG00000008294	SPAG9	Affected	0.470	Affects (3)
ENSG00000144589	STK11IP	Affected	0.470	Affects (2)
ENSG00000173230	GOLGB1	Affected	0.467	Affects (3)
ENSG00000139496	NUPL1	Affected	0.467	Affects (1)
ENSG00000011566	MAP4K3	Affected	0.467	Affects (1)
ENSG00000080802	CNOT4	Affected	0.465	Affects (1)
ENSG00000153201	RANBP2	Affected	0.465	Affects (1)
ENSG00000166398	KIAA0355	Affected	0.464	Affects (1)
ENSG00000047578	KIAA0556	Affected	0.464	Affects (1)
ENSG00000084093	REST	Affected	0.464	Affects (1)
ENSG00000075151	EIF4G3	Affected	0.464	Affects (2)
ENSG00000170949	ZNF160	Affected	0.464	Affects (2)
ENSG00000054267	ARID4B	Affected	0.464	Affects (2)
ENSG00000198160	MIER1	Affected	0.464	Affects (3)
ENSG00000067066	SP100	Affected	0.461	Affects (1)
ENSG00000160588	MPZL3	Affected	0.461	Affects (1)
ENSG00000115504	EHBP1	Affected	0.458	Affects (4)
ENSG00000134884	ARGLU1	Affected	0.458	Affects (2)
ENSG00000008869	HEATR5B	Affected	0.458	Affects (2)
ENSG00000083223	ZCCHC6	Affected	0.457	Affects (1)
ENSG00000111670	GNPTAB	Affected	0.456	Affects (1)
ENSG00000141258	SGSM2	Affected	0.454	Affects (4)
ENSG00000136051	KIAA1033	Affected	0.453	Affects (1)
ENSG00000166689	PLEKHA7	Affected	0.452	Affects (2)
ENSG00000114127	XRN1	Affected	0.452	Affects (3)
ENSG00000029153	ARNTL2	Affected	0.452	Affects (1)
ENSG00000055332	EIF2AK2	Affected	0.452	Affects (1)
ENSG00000197879	MYO1C	Affected	0.451	Affects (4)
ENSG00000146072	TNFRSF21	Affected	0.451	Affects (1)
ENSG00000116903	EXOC8	Affected	0.449	Affects (1)
ENSG00000111412	C12orf49	Affected	0.447	Affects (1)
ENSG00000183762	KREMEN1	Affected	0.447	Affects (1)
ENSG00000168615	ADAM9	Affected	0.447	Affects (4)
ENSG00000107263	RAPGEF1	Affected	0.446	Affects (3)
ENSG00000152242	C18orf25	Affected	0.446	Affects (1)
ENSG00000124198	ARFGEF2	Affected	0.446	Affects (2)
ENSG00000153944	MSI2	Affected	0.446	Affects (1)
ENSG00000143437	ARNT	Affected	0.446	Affects (1)
ENSG00000087266	SH3BP2	Affected	0.444	Affects (1)
ENSG00000089154	GCN1L1	Affected	0.444	Affects (1)
ENSG00000164543	STK17A	Affected	0.443	Affects (3)
ENSG00000162434	JAK1	Affected	0.443	Affects (2)
ENSG00000149948	HMGA2	Affected	0.443	Affects (1)
ENSG00000128513	POT1	Affected	0.443	Affects (4)
ENSG00000184675	AMER1	Affected	0.443	Affects (2)
ENSG00000138434	SSFA2	Affected	0.441	Affects (4)
ENSG00000150760	DOCK1	Affected	0.441	Affects (2)
ENSG00000143390	RFX5	Affected	0.441	Affects (1)
ENSG00000145632	PLK2	Affected	0.440	Affects (2)
ENSG00000025800	KPNA6	Affected	0.440	Affects (1)
ENSG00000198947	DMD	Affected	0.440	Affects (10)
ENSG00000166263	STXBP4	Affected	0.438	Affects (2)
ENSG00000132549	VPS13B	Affected	0.438	Affects (10)
ENSG00000103494	RPGRIP1L	Affected	0.438	Affects (1)
ENSG00000145734	BDP1	Affected	0.436	Affects (4)
ENSG00000198919	DZIP3	Affected	0.436	Affects (1)
ENSG00000052795	FNIP2	Affected	0.435	Affects (2)
ENSG00000102786	INTS6	Affected	0.434	Affects (1)
ENSG00000145730	PAM	Affected	0.430	Affects (5)
ENSG00000166444	ST5	Affected	0.430	Affects (1)
ENSG00000101654	RNMT	Affected	0.429	Affects (2)
ENSG00000112893	MAN2A1	Affected	0.429	Affects (1)
ENSG00000111676	ATN1	Affected	0.428	Affects (1)
ENSG00000115966	ATF2	Affected	0.428	Affects (1)
ENSG00000184445	KNTC1	Affected	0.428	Affects (3)
ENSG00000089902	RCOR1	Affected	0.426	Affects (1)
ENSG00000048028	USP28	Affected	0.426	Affects (3)
ENSG00000006756	ARSD	Affected	0.425	Affects (1)
ENSG00000167766	ZNF83	Affected	0.424	Affects (2)
ENSG00000165684	SNAPC4	Affected	0.424	Affects (1)
ENSG00000082701	GSK3B	Affected	0.423	Affects (1)
ENSG00000170145	SIK2	Affected	0.423	Affects (1)
ENSG00000158470	B4GALT5	Affected	0.422	Affects (1)
ENSG00000204120	GIGYF2	Affected	0.421	Affects (1)
ENSG00000147010	SH3KBP1	Affected	0.420	Affects (3)
ENSG00000118985	ELL2	Affected	0.420	Affects (1)
ENSG00000090776	EFNB1	Affected	0.418	Affects (1)
ENSG00000123643	SLC36A1	Affected	0.417	Affects (2)
ENSG00000114770	ABCC5	Affected	0.417	Affects (1)
ENSG00000244754	N4BP2L2	Affected	0.416	Affects (3)
ENSG00000061987	MON2	Affected	0.414	Affects (1)
ENSG00000110719	TCIRG1	Affected	0.411	Affects (1)
ENSG00000128829	EIF2AK4	Affected	0.410	Affects (2)
ENSG00000128915	ICE2	Affected	0.409	Affects (2)
ENSG00000186001	LRCH3	Affected	0.408	Affects (1)
ENSG00000070778	PTPN21	Affected	0.407	Affects (3)
ENSG00000165959	CLMN	Affected	0.407	Affects (2)
ENSG00000122966	CIT	Affected	0.406	Affects (1)
ENSG00000048991	R3HDM1	Affected	0.402	Affects (1)
ENSG00000134313	KIDINS220	Affected	0.402	Affects (1)
ENSG00000142687	KIAA0319L	Affected	0.402	Affects (1)
ENSG00000158186	MRAS	Affected	0.401	Affects (1)
ENSG00000143126	CELSR2	Affected	0.400	Affects (1)
ENSG00000109670	FBXW7	Affected	0.400	Affects (4)
ENSG00000100815	TRIP11	Affected	0.396	Affects (1)
ENSG00000139718	SETD1B	Affected	0.396	Affects (1)
ENSG00000041802	LSG1	Affected	0.396	Affects (2)
ENSG00000148843	PDCD11	Affected	0.395	Affects (2)
ENSG00000163788	SNRK	Affected	0.395	Affects (1)
ENSG00000037042	TUBG2	Affected	0.394	Affects (1)
ENSG00000006607	FARP2	Affected	0.394	Affects (1)
ENSG00000141027	NCOR1	Affected	0.394	Affects (2)
ENSG00000117475	BLZF1	Affected	0.391	Affects (1)
ENSG00000082781	ITGB5	Affected	0.390	Affects (1)
ENSG00000094975	SUCO	Affected	0.390	Affects (2)
ENSG00000111300	NAA25	Affected	0.389	Affects (1)
ENSG00000151148	UBE3B	Affected	0.388	Affects (1)
ENSG00000114861	FOXP1	Affected	0.386	Affects (1)
ENSG00000156599	ZDHHC5	Affected	0.386	Affects (1)
ENSG00000103479	RBL2	Affected	0.386	Affects (2)
ENSG00000118965	WDR35	Affected	0.385	Affects (1)
ENSG00000106948	AKNA	Affected	0.384	Affects (1)
ENSG00000106780	MEGF9	Affected	0.384	Affects (1)
ENSG00000033627	ATP6V0A1	Affected	0.383	Affects (1)
ENSG00000163872	YEATS2	Affected	0.383	Affects (3)
ENSG00000173402	DAG1	Affected	0.382	Affects (1)
ENSG00000153214	TMEM87B	Affected	0.382	Affects (1)
ENSG00000059804	SLC2A3	Affected	0.382	Affects (1)
ENSG00000110274	CEP164	Affected	0.381	Affects (1)
ENSG00000158636	C11orf30	Affected	0.381	Affects (1)
ENSG00000167306	MYO5B	Affected	0.381	Affects (1)
ENSG00000170456	DENND5B	Affected	0.381	Affects (5)
ENSG00000085719	CPNE3	Affected	0.381	Affects (1)
ENSG00000164168	TMEM184C	Affected	0.379	Affects (1)
ENSG00000124486	USP9X	Affected	0.379	Affects (1)
ENSG00000118482	PHF3	Affected	0.379	Affects (1)
ENSG00000170322	NFRKB	Affected	0.378	Affects (1)
ENSG00000127870	RNF6	Affected	0.378	Affects (1)
ENSG00000049239	H6PD	Affected	0.377	Affects (1)
ENSG00000116984	MTR	Affected	0.377	Affects (4)
ENSG00000144228	SPOPL	Affected	0.377	Affects (1)
ENSG00000176624	MEX3C	Affected	0.375	Affects (2)
ENSG00000164331	ANKRA2	Affected	0.375	Affects (1)
ENSG00000178921	PFAS	Affected	0.375	Affects (2)
ENSG00000100330	MTMR3	Affected	0.375	Affects (2)
ENSG00000085733	CTTN	Affected	0.374	Affects (1)
ENSG00000139354	GAS2L3	Affected	0.374	Affects (2)
ENSG00000170581	STAT2	Affected	0.372	Affects (2)
ENSG00000167978	SRRM2	Affected	0.372	Affects (2)
ENSG00000132024	CC2D1A	Affected	0.371	Affects (2)
ENSG00000019144	PHLDB1	Affected	0.369	Affects (1)
ENSG00000088812	ATRN	Affected	0.369	Affects (1)
ENSG00000140464	PML	Affected	0.367	Affects (3)
ENSG00000167904	TMEM68	Affected	0.367	Affects (3)
ENSG00000070404	FSTL3	Affected	0.366	Affects (1)
ENSG00000141542	RAB40B	Affected	0.366	Affects (1)
ENSG00000132294	EFR3A	Affected	0.366	Affects (1)
ENSG00000124181	PLCG1	Affected	0.364	Affects (2)
ENSG00000132466	ANKRD17	Affected	0.364	Affects (1)
ENSG00000120158	RCL1	Affected	0.364	Affects (1)
ENSG00000160691	SHC1	Affected	0.364	Affects (3)
ENSG00000134107	BHLHE40	Affected	0.363	Affects (1)
ENSG00000164308	ERAP2	Affected	0.363	Affects (1)
ENSG00000196235	SUPT5H	Affected	0.362	Affects (2)
ENSG00000125637	PSD4	Affected	0.361	Affects (1)
ENSG00000112624	GLTSCR1L	Affected	0.361	Affects (2)
ENSG00000100916	BRMS1L	Affected	0.361	Affects (1)
ENSG00000034677	RNF19A	Affected	0.360	Affects (1)
ENSG00000152683	SLC30A6	Affected	0.360	Affects (1)
ENSG00000123104	ITPR2	Affected	0.360	Affects (1)
ENSG00000120800	UTP20	Affected	0.360	Affects (1)
ENSG00000185033	SEMA4B	Affected	0.359	Affects (1)
ENSG00000085449	WDFY1	Affected	0.359	Affects (1)
ENSG00000185359	HGS	Affected	0.359	Affects (1)
ENSG00000126705	AHDC1	Affected	0.359	Affects (1)
ENSG00000198420	TCAF1	Affected	0.358	Affects (1)
ENSG00000145715	RASA1	Affected	0.358	Affects (4)
ENSG00000116918	TSNAX	Affected	0.358	Affects (1)
ENSG00000087095	NLK	Affected	0.358	Affects (1)
ENSG00000151116	UEVLD	Affected	0.357	Affects (1)
ENSG00000160445	ZER1	Affected	0.356	Affects (1)
ENSG00000077782	FGFR1	Affected	0.355	Affects (17)
ENSG00000109685	WHSC1	Affected	0.355	Affects (2)
ENSG00000137812	CASC5	Affected	0.355	Affects (1)
ENSG00000173334	TRIB1	Affected	0.355	Affects (1)
ENSG00000188157	AGRN	Affected	0.354	Affects (2)
ENSG00000167548	KMT2D	Affected	0.354	Affects (1)
ENSG00000121892	PDS5A	Affected	0.354	Affects (2)
ENSG00000071794	HLTF	Affected	0.353	Affects (2)
ENSG00000090615	GOLGA3	Affected	0.353	Affects (1)
ENSG00000120008	WDR11	Affected	0.352	Affects (2)
ENSG00000150457	LATS2	Affected	0.352	Affects (2)
ENSG00000149308	NPAT	Affected	0.351	Affects (3)
ENSG00000159579	RSPRY1	Affected	0.350	Affects (1)
ENSG00000172175	MALT1	Affected	0.349	Affects (1)
ENSG00000072121	ZFYVE26	Affected	0.349	Affects (2)
ENSG00000257923	CUX1	Affected	0.349	Affects (3)
ENSG00000146842	TMEM209	Affected	0.348	Affects (1)
ENSG00000140807	NKD1	Affected	0.348	Affects (1)
ENSG00000168924	LETM1	Affected	0.348	Affects (1)
ENSG00000109111	SUPT6H	Affected	0.347	Affects (1)
ENSG00000132670	PTPRA	Affected	0.347	Affects (3)
ENSG00000127586	CHTF18	Affected	0.347	Affects (2)
ENSG00000136068	FLNB	Affected	0.347	Affects (1)
ENSG00000070018	LRP6	Affected	0.347	Affects (2)
ENSG00000136738	STAM	Affected	0.347	Affects (1)
ENSG00000197822	OCLN	Affected	0.347	Affects (4)
ENSG00000164151	ICE1	Affected	0.345	Affects (2)
ENSG00000120733	KDM3B	Affected	0.344	Affects (3)
ENSG00000155903	RASA2	Affected	0.343	Affects (1)
ENSG00000181555	SETD2	Affected	0.343	Affects (2)
ENSG00000181045	SLC26A11	Affected	0.342	Affects (1)
ENSG00000164808	SPIDR	Affected	0.342	Affects (3)
ENSG00000171448	ZBTB26	Affected	0.341	Affects (1)
ENSG00000137497	NUMA1	Affected	0.341	Affects (2)
ENSG00000112367	FIG4	Affected	0.341	Affects (1)
ENSG00000128833	MYO5C	Affected	0.341	Affects (3)
ENSG00000107290	SETX	Affected	0.340	Affects (1)
ENSG00000157693	C9orf91	Affected	0.340	Affects (1)
ENSG00000119927	GPAM	Affected	0.340	Affects (1)
ENSG00000064932	SBNO2	Affected	0.339	Affects (2)
ENSG00000100441	KHNYN	Affected	0.339	Affects (1)
ENSG00000157227	MMP14	Affected	0.339	Affects (2)
ENSG00000025293	PHF20	Affected	0.338	Affects (2)
ENSG00000137713	PPP2R1B	Affected	0.337	Affects (1)
ENSG00000116747	TROVE2	Affected	0.337	Affects (1)
ENSG00000090989	EXOC1	Affected	0.336	Affects (1)
ENSG00000086758	HUWE1	Affected	0.336	Affects (3)
ENSG00000007202	KIAA0100	Affected	0.336	Affects (3)
ENSG00000143457	GOLPH3L	Affected	0.335	Affects (2)
ENSG00000144535	DIS3L2	Affected	0.334	Affects (2)
ENSG00000132424	PNISR	Affected	0.334	Affects (1)
ENSG00000139697	SBNO1	Affected	0.333	Affects (1)
ENSG00000111785	RIC8B	Affected	0.332	Affects (2)
ENSG00000135002	RFK	Affected	0.332	Affects (1)
ENSG00000123124	WWP1	Affected	0.332	Affects (2)
ENSG00000113716	HMGXB3	Affected	0.332	Affects (3)
ENSG00000110713	NUP98	Affected	0.331	Affects (3)
ENSG00000182446	NPLOC4	Affected	0.331	Affects (1)
ENSG00000090339	ICAM1	Affected	0.330	Affects (2)
ENSG00000142669	SH3BGRL3	Affected	0.329	Affects (1)
ENSG00000157800	SLC37A3	Affected	0.329	Affects (3)
ENSG00000067900	ROCK1	Affected	0.329	Affects (3)
ENSG00000109689	STIM2	Affected	0.328	Affects (1)
ENSG00000148660	CAMK2G	Affected	0.328	Affects (1)
ENSG00000072778	ACADVL	Affected	0.328	Affects (1)
ENSG00000099308	MAST3	Affected	0.327	Affects (2)
ENSG00000109133	TMEM33	Affected	0.327	Affects (1)
ENSG00000186716	BCR	Affected	0.325	Affects (2)
ENSG00000198646	NCOA6	Affected	0.325	Affects (1)
ENSG00000035403	VCL	Affected	0.324	Affects (1)
ENSG00000052841	TTC17	Affected	0.323	Affects (2)
ENSG00000175166	PSMD2	Affected	0.322	Affects (1)
ENSG00000172943	PHF8	Affected	0.322	Affects (2)
ENSG00000103197	TSC2	Affected	0.322	Affects (5)
ENSG00000185728	YTHDF3	Affected	0.322	Affects (2)
ENSG00000152443	ZNF776	Affected	0.322	Affects (2)
ENSG00000163848	ZNF148	Affected	0.321	Affects (1)
ENSG00000180011	ZADH2	Affected	0.319	Affects (2)
ENSG00000197081	IGF2R	Affected	0.319	Affects (5)
ENSG00000122970	IFT81	Affected	0.319	Affects (3)
ENSG00000123200	ZC3H13	Affected	0.316	Affects (3)
ENSG00000115825	PRKD3	Affected	0.316	Affects (1)
ENSG00000099889	ARVCF	Affected	0.314	Affects (1)
ENSG00000187189	TSPYL4	Affected	0.313	Affects (1)
ENSG00000149231	CCDC82	Affected	0.312	Affects (2)
ENSG00000127995	CASD1	Affected	0.310	Affects (3)
ENSG00000106144	CASP2	Affected	0.310	Affects (1)
ENSG00000153113	CAST	Affected	0.309	Affects (3)
ENSG00000188554	NBR1	Affected	0.309	Affects (1)
ENSG00000095951	HIVEP1	Affected	0.309	Affects (3)
ENSG00000198231	DDX42	Affected	0.307	Affects (1)
ENSG00000008838	MED24	Affected	0.307	Affects (3)
ENSG00000152520	PAN3	Affected	0.306	Affects (3)
ENSG00000070614	NDST1	Affected	0.306	Affects (1)
ENSG00000187676	B3GALTL	Affected	0.306	Affects (1)
ENSG00000137343	ATAT1	Affected	0.306	Affects (1)
ENSG00000180921	FAM83H	Affected	0.304	Affects (1)
ENSG00000168646	AXIN2	Affected	0.304	Affects (4)
ENSG00000013374	NUB1	Affected	0.304	Affects (1)
ENSG00000102858	MGRN1	Affected	0.303	Affects (1)
ENSG00000143157	POGK	Affected	0.303	Affects (3)
ENSG00000104356	POP1	Affected	0.302	Affects (1)
ENSG00000120137	PANK3	Affected	0.302	Affects (2)
ENSG00000086015	MAST2	Affected	0.301	Affects (1)
ENSG00000144815	NXPE3	Affected	0.300	Affects (2)
ENSG00000049089	COL9A2	Affected	0.300	Affects (1)
ENSG00000101347	SAMHD1	Affected	0.298	Affects (1)
ENSG00000004700	RECQL	Affected	0.298	Affects (1)
ENSG00000072422	RHOBTB1	Affected	0.298	Affects (1)
ENSG00000162402	USP24	Affected	0.297	Affects (6)
ENSG00000077254	USP33	Affected	0.297	Affects (1)
ENSG00000011426	ANLN	Affected	0.296	Affects (3)
ENSG00000110697	PITPNM1	Affected	0.296	Affects (3)
ENSG00000133703	KRAS	Affected	0.296	Affects (27)
ENSG00000136709	WDR33	Affected	0.295	Affects (1)
ENSG00000168944	CEP120	Affected	0.295	Affects (1)
ENSG00000107959	PITRM1	Affected	0.295	Affects (4)
ENSG00000142949	PTPRF	Affected	0.295	Affects (1)
ENSG00000163874	ZC3H12A	Affected	0.295	Affects (1)
ENSG00000024048	UBR2	Affected	0.294	Affects (2)
ENSG00000197818	SLC9A8	Affected	0.294	Affects (2)
ENSG00000141219	C17orf80	Affected	0.293	Affects (1)
ENSG00000114120	SLC25A36	Affected	0.293	Affects (1)
ENSG00000120992	LYPLA1	Affected	0.293	Affects (1)
ENSG00000151208	DLG5	Affected	0.293	Affects (1)
ENSG00000131389	SLC6A6	Affected	0.293	Affects (1)
ENSG00000151726	ACSL1	Affected	0.291	Affects (1)
ENSG00000135049	AGTPBP1	Affected	0.291	Affects (3)
ENSG00000197635	DPP4	Affected	0.291	Affects (1)
ENSG00000141376	BCAS3	Affected	0.290	Affects (3)
ENSG00000008405	CRY1	Affected	0.290	Affects (1)
ENSG00000117625	RCOR3	Affected	0.290	Affects (2)
ENSG00000139116	KIF21A	Affected	0.289	Affects (1)
ENSG00000113615	SEC24A	Affected	0.287	Affects (1)
ENSG00000107104	KANK1	Affected	0.286	Affects (4)
ENSG00000132613	MTSS1L	Affected	0.286	Affects (1)
ENSG00000170542	SERPINB9	Affected	0.285	Affects (1)
ENSG00000175073	VCPIP1	Affected	0.285	Affects (1)
ENSG00000215305	VPS16	Affected	0.285	Affects (2)
ENSG00000145495	MARCH6	Affected	0.284	Affects (1)
ENSG00000136478	TEX2	Affected	0.284	Affects (2)
ENSG00000055483	USP36	Affected	0.284	Affects (1)
ENSG00000138386	NAB1	Affected	0.282	Affects (1)
ENSG00000196712	NF1	Affected	0.282	Affects (4)
ENSG00000101407	TTI1	Affected	0.281	Affects (3)
ENSG00000198026	ZNF335	Affected	0.281	Affects (2)
ENSG00000013523	ANGEL1	Affected	0.280	Affects (1)
ENSG00000134243	SORT1	Affected	0.280	Affects (1)
ENSG00000119401	TRIM32	Affected	0.279	Affects (1)
ENSG00000116191	RALGPS2	Affected	0.279	Affects (1)
ENSG00000110042	DTX4	Affected	0.279	Affects (2)
ENSG00000204406	MBD5	Affected	0.279	Affects (1)
ENSG00000178252	WDR6	Affected	0.278	Affects (1)
ENSG00000164209	SLC25A46	Affected	0.277	Affects (1)
ENSG00000158856	DMTN	Affected	0.277	Affects (1)
ENSG00000090060	PAPOLA	Affected	0.276	Affects (1)
ENSG00000112200	ZNF451	Affected	0.276	Affects (3)
ENSG00000154305	MIA3	Affected	0.276	Affects (4)
ENSG00000112210	RAB23	Affected	0.275	Affects (1)
ENSG00000138459	SLC35A5	Affected	0.274	Affects (1)
ENSG00000135956	TMEM127	Affected	0.273	Affects (2)
ENSG00000198431	TXNRD1	Affected	0.272	Affects (2)
ENSG00000148498	PARD3	Affected	0.271	Affects (3)
ENSG00000119912	IDE	Affected	0.271	Affects (1)
ENSG00000166747	AP1G1	Affected	0.271	Affects (3)
ENSG00000067057	PFKP	Affected	0.270	Affects (2)
ENSG00000074582	BCS1L	Affected	0.270	Affects (1)
ENSG00000031003	FAM13B	Affected	0.269	Affects (4)
ENSG00000138623	SEMA7A	Affected	0.268	Affects (1)
ENSG00000132912	DCTN4	Affected	0.268	Affects (1)
ENSG00000196396	PTPN1	Affected	0.268	Affects (2)
ENSG00000164134	NAA15	Affected	0.267	Affects (1)
ENSG00000160058	BSDC1	Affected	0.267	Affects (1)
ENSG00000091262	ABCC6	Affected	0.267	Affects (2)
ENSG00000051382	PIK3CB	Affected	0.267	Affects (3)
ENSG00000083857	FAT1	Affected	0.266	Affects (2)
ENSG00000133704	IPO8	Affected	0.266	Affects (2)
ENSG00000165238	WNK2	Affected	0.266	Affects (3)
ENSG00000137216	TMEM63B	Affected	0.266	Affects (2)
ENSG00000198586	TLK1	Affected	0.265	Affects (1)
ENSG00000126368	NR1D1	Affected	0.265	Affects (1)
ENSG00000213079	SCAF8	Affected	0.265	Affects (4)
ENSG00000136144	RCBTB1	Affected	0.265	Affects (1)
ENSG00000136111	TBC1D4	Affected	0.264	Affects (1)
ENSG00000198925	ATG9A	Affected	0.264	Affects (1)
ENSG00000134278	SPIRE1	Affected	0.263	Affects (2)
ENSG00000108061	SHOC2	Affected	0.263	Affects (1)
ENSG00000124151	NCOA3	Affected	0.262	Affects (2)
ENSG00000126001	CEP250	Affected	0.262	Affects (2)
ENSG00000145685	LHFPL2	Affected	0.262	Affects (1)
ENSG00000166170	BAG5	Affected	0.261	Affects (5)
ENSG00000058673	ZC3H11A	Affected	0.261	Affects (1)
ENSG00000124920	MYRF	Affected	0.260	Affects (1)
ENSG00000146587	RBAK	Affected	0.260	Affects (1)
ENSG00000065970	FOXJ2	Affected	0.259	Affects (2)
ENSG00000173757	STAT5B	Affected	0.258	Affects (1)
ENSG00000115840	SLC25A12	Affected	0.256	Affects (1)
ENSG00000179981	TSHZ1	Affected	0.255	Affects (4)
ENSG00000110756	HPS5	Affected	0.255	Affects (1)
ENSG00000118217	ATF6	Affected	0.254	Affects (1)
ENSG00000147316	MCPH1	Affected	0.254	Affects (2)
ENSG00000113163	COL4A3BP	Affected	0.254	Affects (4)
ENSG00000139722	VPS37B	Affected	0.253	Affects (2)
ENSG00000198677	TTC37	Affected	0.253	Affects (1)
ENSG00000042445	RETSAT	Affected	0.252	Affects (1)
ENSG00000140479	PCSK6	Affected	0.252	Affects (1)
ENSG00000142002	DPP9	Affected	0.252	Affects (1)
ENSG00000100342	APOL1	Affected	0.252	Affects (1)
ENSG00000144909	OSBPL11	Affected	0.252	Affects (1)
ENSG00000163026	C2orf44	Affected	0.251	Affects (1)
ENSG00000118873	RAB3GAP2	Affected	0.251	Affects (1)
ENSG00000100403	ZC3H7B	Affected	0.251	Affects (1)
ENSG00000166266	CUL5	Affected	0.250	Affects (1)
ENSG00000139289	PHLDA1	Affected	0.250	Affects (1)
ENSG00000116213	WRAP73	Affected	0.249	Affects (1)
ENSG00000182718	ANXA2	Affected	0.249	Affects (2)
ENSG00000186806	VSIG10L	Affected	0.249	Affects (1)
ENSG00000172007	RAB33B	Affected	0.249	Affects (1)
ENSG00000113318	MSH3	Affected	0.249	Affects (2)
ENSG00000136878	USP20	Affected	0.247	Affects (1)
ENSG00000158715	SLC45A3	Affected	0.247	Affects (2)
ENSG00000104067	TJP1	Affected	0.246	Affects (1)
ENSG00000009335	UBE3C	Affected	0.246	Affects (1)
ENSG00000163539	CLASP2	Affected	0.244	Affects (2)
ENSG00000213341	CHUK	Affected	0.244	Affects (1)
ENSG00000047621	C12orf4	Affected	0.242	Affects (1)
ENSG00000120063	GNA13	Affected	0.242	Affects (1)
ENSG00000134444	KIAA1468	Affected	0.242	Affects (2)
ENSG00000168795	ZBTB5	Affected	0.242	Affects (2)
ENSG00000112851	ERBB2IP	Affected	0.241	Affects (2)
ENSG00000100227	POLDIP3	Affected	0.240	Affects (1)
ENSG00000009950	MLXIPL	Affected	0.240	Affects (1)
ENSG00000105223	PLD3	Affected	0.239	Affects (2)
ENSG00000163346	PBXIP1	Affected	0.239	Affects (1)
ENSG00000101849	TBL1X	Affected	0.238	Affects (1)
ENSG00000171316	CHD7	Affected	0.238	Affects (1)
ENSG00000100201	DDX17	Affected	0.238	Affects (3)
ENSG00000135766	EGLN1	Affected	0.236	Affects (1)
ENSG00000138246	DNAJC13	Affected	0.236	Affects (1)
ENSG00000027697	IFNGR1	Affected	0.236	Affects (4)
ENSG00000226479	TMEM185B	Affected	0.235	Affects (1)
ENSG00000172845	SP3	Affected	0.235	Affects (1)
ENSG00000175573	C11orf68	Affected	0.235	Affects (2)
ENSG00000125148	MT2A	Affected	0.234	Affects (1)
ENSG00000007047	MARK4	Affected	0.234	Affects (1)
ENSG00000092439	TRPM7	Affected	0.234	Affects (1)
ENSG00000072736	NFATC3	Affected	0.234	Affects (1)
ENSG00000179364	PACS2	Affected	0.233	Affects (1)
ENSG00000177303	CASKIN2	Affected	0.233	Affects (1)
ENSG00000149480	MTA2	Affected	0.233	Affects (1)
ENSG00000168283	BMI1	Affected	0.232	Affects (2)
ENSG00000140105	WARS	Affected	0.230	Affects (1)
ENSG00000105953	OGDH	Affected	0.229	Affects (1)
ENSG00000163659	TIPARP	Affected	0.228	Affects (1)
ENSG00000119772	DNMT3A	Affected	0.227	Affects (2)
ENSG00000107021	TBC1D13	Affected	0.227	Affects (1)
ENSG00000168906	MAT2A	Affected	0.226	Affects (1)
ENSG00000198793	MTOR	Affected	0.225	Affects (13)
ENSG00000068305	MEF2A	Affected	0.224	Affects (4)
ENSG00000136295	TTYH3	Affected	0.224	Affects (1)
ENSG00000090686	USP48	Affected	0.224	Affects (3)
ENSG00000130479	MAP1S	Affected	0.222	Affects (2)
ENSG00000009307	CSDE1	Affected	0.221	Affects (4)
ENSG00000134186	PRPF38B	Affected	0.221	Affects (1)
ENSG00000135108	FBXO21	Affected	0.220	Affects (1)
ENSG00000188522	FAM83G	Affected	0.219	Affects (3)
ENSG00000061273	HDAC7	Affected	0.219	Affects (2)
ENSG00000095319	NUP188	Affected	0.219	Affects (3)
ENSG00000139323	POC1B	Affected	0.217	Affects (1)
ENSG00000213923	CSNK1E	Affected	0.217	Affects (1)
ENSG00000198218	QRICH1	Affected	0.216	Affects (2)
ENSG00000144724	PTPRG	Affected	0.216	Affects (1)
ENSG00000142188	TMEM50B	Affected	0.215	Affects (4)
ENSG00000115415	STAT1	Affected	0.214	Affects (2)
ENSG00000101040	ZMYND8	Affected	0.214	Affects (4)
ENSG00000171634	BPTF	Affected	0.214	Affects (10)
ENSG00000171105	INSR	Affected	0.213	Affects (4)
ENSG00000174231	PRPF8	Affected	0.213	Affects (1)
ENSG00000137040	RANBP6	Affected	0.213	Affects (1)
ENSG00000204842	ATXN2	Affected	0.212	Affects (2)
ENSG00000143379	SETDB1	Affected	0.212	Affects (2)
ENSG00000135763	URB2	Affected	0.212	Affects (2)
ENSG00000066654	THUMPD1	Affected	0.211	Affects (1)
ENSG00000144043	TEX261	Affected	0.211	Affects (1)
ENSG00000143643	TTC13	Affected	0.211	Affects (1)
ENSG00000138674	SEC31A	Affected	0.211	Affects (1)
ENSG00000178685	PARP10	Affected	0.211	Affects (1)
ENSG00000103932	RPAP1	Affected	0.210	Affects (2)
ENSG00000127914	AKAP9	Affected	0.210	Affects (2)
ENSG00000145020	AMT	Affected	0.210	Affects (1)
ENSG00000083520	DIS3	Affected	0.209	Affects (1)
ENSG00000144028	SNRNP200	Affected	0.209	Affects (1)
ENSG00000135540	NHSL1	Affected	0.208	Affects (2)
ENSG00000108469	RECQL5	Affected	0.208	Affects (1)
ENSG00000138071	ACTR2	Affected	0.206	Affects (2)
ENSG00000146278	PNRC1	Affected	0.205	Affects (1)
ENSG00000125257	ABCC4	Affected	0.205	Affects (4)
ENSG00000111885	MAN1A1	Affected	0.204	Affects (2)
ENSG00000100207	TCF20	Affected	0.203	Affects (1)
ENSG00000204394	VARS	Affected	0.202	Affects (2)
ENSG00000101972	STAG2	Affected	0.202	Affects (1)
ENSG00000148356	LRSAM1	Affected	0.202	Affects (1)
ENSG00000087470	DNM1L	Affected	0.201	Affects (2)
ENSG00000091136	LAMB1	Affected	0.200	Affects (5)
ENSG00000162522	KIAA1522	Affected	0.200	Affects (2)
ENSG00000196652	ZKSCAN5	Affected	0.200	Affects (1)
ENSG00000114554	PLXNA1	Affected	0.199	Affects (2)
ENSG00000028116	VRK2	Affected	0.198	Affects (1)
ENSG00000124831	LRRFIP1	Affected	0.198	Affects (2)
ENSG00000103404	USP31	Affected	0.198	Affects (1)
ENSG00000167566	NCKAP5L	Affected	0.197	Affects (3)
ENSG00000115902	SLC1A4	Affected	0.197	Affects (1)
ENSG00000065613	SLK	Affected	0.197	Affects (2)
ENSG00000110011	DNAJC4	Affected	0.197	Affects (1)
ENSG00000174437	ATP2A2	Affected	0.197	Affects (2)
ENSG00000110172	CHORDC1	Affected	0.196	Affects (1)
ENSG00000166987	MBD6	Affected	0.196	Affects (2)
ENSG00000071054	MAP4K4	Affected	0.195	Affects (2)
ENSG00000077232	DNAJC10	Affected	0.194	Affects (1)
ENSG00000105186	ANKRD27	Affected	0.192	Affects (1)
ENSG00000152127	MGAT5	Affected	0.192	Affects (1)
ENSG00000135048	TMEM2	Affected	0.191	Affects (1)
ENSG00000096872	IFT74	Affected	0.191	Affects (1)
ENSG00000162869	PPP1R21	Affected	0.190	Affects (1)
ENSG00000137275	RIPK1	Affected	0.189	Affects (3)
ENSG00000198825	INPP5F	Affected	0.187	Affects (2)
ENSG00000198952	SMG5	Affected	0.187	Affects (1)
ENSG00000136937	NCBP1	Affected	0.187	Affects (1)
ENSG00000176208	ATAD5	Affected	0.187	Affects (4)
ENSG00000154803	FLCN	Affected	0.187	Affects (3)
ENSG00000161021	MAML1	Affected	0.186	Affects (1)
ENSG00000112576	CCND3	Affected	0.186	Affects (1)
ENSG00000133026	MYH10	Affected	0.185	Affects (2)
ENSG00000196177	ACADSB	Affected	0.185	Affects (3)
ENSG00000016391	CHDH	Affected	0.183	Affects (1)
ENSG00000078246	TULP3	Affected	0.183	Affects (1)
ENSG00000133226	SRRM1	Affected	0.182	Affects (2)
ENSG00000163781	TOPBP1	Affected	0.181	Affects (2)
ENSG00000105229	PIAS4	Affected	0.180	Affects (1)
ENSG00000008441	NFIX	Affected	0.180	Affects (2)
ENSG00000101191	DIDO1	Affected	0.180	Affects (1)
ENSG00000173905	GOLIM4	Affected	0.178	Affects (1)
ENSG00000100592	DAAM1	Affected	0.176	Affects (2)
ENSG00000112320	SOBP	Affected	0.176	Affects (1)
ENSG00000074603	DPP8	Affected	0.176	Affects (2)
ENSG00000119321	FKBP15	Affected	0.175	Affects (2)
ENSG00000116871	MAP7D1	Affected	0.174	Affects (1)
ENSG00000113645	WWC1	Affected	0.174	Affects (1)
ENSG00000127663	KDM4B	Affected	0.173	Affects (1)
ENSG00000130640	TUBGCP2	Affected	0.173	Affects (1)
ENSG00000056097	ZFR	Affected	0.172	Affects (2)
ENSG00000164828	SUN1	Affected	0.172	Affects (10)
ENSG00000119242	CCDC92	Affected	0.172	Affects (1)
ENSG00000107929	LARP4B	Affected	0.171	Affects (1)
ENSG00000237441	RGL2	Affected	0.171	Affects (2)
ENSG00000139218	SCAF11	Affected	0.170	Affects (1)
ENSG00000142166	IFNAR1	Affected	0.169	Affects (4)
ENSG00000105429	MEGF8	Affected	0.169	Affects (4)
ENSG00000065809	FAM107B	Affected	0.168	Affects (1)
ENSG00000163875	MEAF6	Affected	0.168	Affects (3)
ENSG00000185252	ZNF74	Affected	0.168	Affects (1)
ENSG00000151503	NCAPD3	Affected	0.166	Affects (1)
ENSG00000135318	NT5E	Affected	0.166	Affects (2)
ENSG00000133706	LARS	Affected	0.164	Affects (2)
ENSG00000129292	PHF20L1	Affected	0.164	Affects (1)
ENSG00000173442	EHBP1L1	Affected	0.163	Affects (1)
ENSG00000117394	SLC2A1	Affected	0.163	Affects (2)
ENSG00000076984	MAP2K7	Affected	0.163	Affects (1)
ENSG00000182158	CREB3L2	Affected	0.161	Affects (1)
ENSG00000092929	UNC13D	Affected	0.161	Affects (2)
ENSG00000074695	LMAN1	Affected	0.160	Affects (1)
ENSG00000121940	CLCC1	Affected	0.160	Affects (1)
ENSG00000197586	ENTPD6	Affected	0.159	Affects (1)
ENSG00000105323	HNRNPUL1	Affected	0.157	Affects (1)
ENSG00000167880	EVPL	Affected	0.157	Affects (5)
ENSG00000116688	MFN2	Affected	0.157	Affects (2)
ENSG00000196730	DAPK1	Affected	0.157	Affects (1)
ENSG00000125630	POLR1B	Affected	0.155	Affects (2)
ENSG00000215193	PEX26	Affected	0.155	Affects (1)
ENSG00000101337	TM9SF4	Affected	0.155	Affects (4)
ENSG00000144674	GOLGA4	Affected	0.154	Affects (1)
ENSG00000130021	HDHD1	Affected	0.154	Affects (1)
ENSG00000168827	GFM1	Affected	0.154	Affects (5)
ENSG00000117713	ARID1A	Affected	0.154	Affects (9)
ENSG00000065060	UHRF1BP1	Affected	0.154	Affects (1)
ENSG00000080200	CRYBG3	Affected	0.153	Affects (5)
ENSG00000006652	IFRD1	Affected	0.153	Affects (1)
ENSG00000113140	SPARC	Affected	0.152	Affects (1)
ENSG00000141646	SMAD4	Affected	0.152	Affects (9)
ENSG00000136628	EPRS	Affected	0.152	Affects (1)
ENSG00000164830	OXR1	Affected	0.151	Affects (13)
ENSG00000104738	MCM4	Affected	0.151	Affects (1)
ENSG00000060656	PTPRU	Affected	0.151	Affects (1)
ENSG00000136715	SAP130	Affected	0.150	Affects (3)
ENSG00000118900	UBN1	Affected	0.150	Affects (1)
ENSG00000197594	ENPP1	Affected	0.150	Affects (1)
ENSG00000143337	TOR1AIP1	Affected	0.150	Affects (1)
ENSG00000162298	SYVN1	Affected	0.149	Affects (3)
ENSG00000130702	LAMA5	Affected	0.149	Affects (4)
ENSG00000119596	YLPM1	Affected	0.149	Affects (3)
ENSG00000139746	RBM26	Affected	0.147	Affects (3)
ENSG00000119396	RAB14	Affected	0.145	Affects (1)
ENSG00000165832	TRUB1	Affected	0.145	Affects (1)
ENSG00000125844	RRBP1	Affected	0.144	Affects (2)
ENSG00000126012	KDM5C	Affected	0.144	Affects (2)
ENSG00000008513	ST3GAL1	Affected	0.144	Affects (1)
ENSG00000006007	GDE1	Affected	0.143	Affects (1)
ENSG00000101782	RIOK3	Affected	0.142	Affects (1)
ENSG00000116285	ERRFI1	Affected	0.142	Affects (1)
ENSG00000131791	PRKAB2	Affected	0.142	Affects (1)
ENSG00000099381	SETD1A	Affected	0.141	Affects (5)
ENSG00000050820	BCAR1	Affected	0.141	Affects (5)
ENSG00000144283	PKP4	Affected	0.139	Affects (1)
ENSG00000100412	ACO2	Affected	0.138	Affects (1)
ENSG00000079432	CIC	Affected	0.137	Affects (1)
ENSG00000138107	ACTR1A	Affected	0.137	Affects (1)
ENSG00000114480	GBE1	Affected	0.135	Affects (1)
ENSG00000069956	MAPK6	Affected	0.135	Affects (1)
ENSG00000108424	KPNB1	Affected	0.134	Affects (1)
ENSG00000084774	CAD	Affected	0.133	Affects (2)
ENSG00000144224	UBXN4	Affected	0.133	Affects (1)
ENSG00000033030	ZCCHC8	Affected	0.133	Affects (1)
ENSG00000120685	PROSER1	Affected	0.130	Affects (1)
ENSG00000186660	ZFP91	Affected	0.126	Affects (1)
ENSG00000142627	EPHA2	Affected	0.126	Affects (3)
ENSG00000044115	CTNNA1	Affected	0.126	Affects (4)
ENSG00000122257	RBBP6	Affected	0.125	Affects (1)
ENSG00000134371	CDC73	Affected	0.125	Affects (1)
ENSG00000137269	LRRC1	Affected	0.123	Affects (2)
ENSG00000169375	SIN3A	Affected	0.122	Affects (2)
ENSG00000151694	ADAM17	Affected	0.122	Affects (2)
ENSG00000205339	IPO7	Affected	0.120	Affects (3)
ENSG00000101986	ABCD1	Affected	0.119	Affects (1)
ENSG00000001084	GCLC	Affected	0.119	Affects (1)
ENSG00000111731	C2CD5	Affected	0.119	Affects (2)
ENSG00000163602	RYBP	Affected	0.118	Affects (2)
ENSG00000189143	CLDN4	Affected	0.118	Affects (1)
ENSG00000113282	CLINT1	Affected	0.117	Affects (1)
ENSG00000158201	ABHD3	Affected	0.117	Affects (1)
ENSG00000087274	ADD1	Affected	0.115	Affects (1)
ENSG00000141424	SLC39A6	Affected	0.112	Affects (1)
ENSG00000112759	SLC29A1	Affected	0.111	Affects (1)
ENSG00000011243	AKAP8L	Affected	0.108	Affects (1)
ENSG00000139433	GLTP	Affected	0.107	Affects (1)
ENSG00000080815	PSEN1	Affected	0.106	Affects (2)
ENSG00000177885	GRB2	Affected	0.106	Affects (3)
ENSG00000086589	RBM22	Affected	0.105	Affects (1)
ENSG00000159086	PAXBP1	Affected	0.104	Affects (1)
ENSG00000141458	NPC1	Affected	0.103	Affects (2)
ENSG00000170027	YWHAG	Affected	0.102	Affects (3)
ENSG00000143614	GATAD2B	Affected	0.101	Affects (1)
ENSG00000100722	ZC3H14	Affected	0.100	Affects (1)
ENSG00000173744	AGFG1	Affected	0.100	Affects (2)
ENSG00000198604	BAZ1A	Affected	0.100	Affects (2)
ENSG00000152990	ADGRA3	Affected	0.099	Affects (1)
ENSG00000158615	PPP1R15B	Affected	0.097	Affects (1)
ENSG00000197746	PSAP	Affected	0.096	Affects (1)
ENSG00000013441	CLK1	Affected	0.096	Affects (4)
ENSG00000115677	HDLBP	Affected	0.094	Affects (2)
ENSG00000170677	SOCS6	Affected	0.094	Affects (1)
ENSG00000132182	NUP210	Affected	0.092	Affects (2)
ENSG00000117318	ID3	Affected	0.092	Affects (1)
ENSG00000089177	KIF16B	Affected	0.092	Affects (1)
ENSG00000132688	NES	Affected	0.090	Affects (3)
ENSG00000173039	RELA	Affected	0.089	Affects (1)
ENSG00000157593	SLC35B2	Affected	0.087	Affects (2)
ENSG00000130703	OSBPL2	Affected	0.086	Affects (4)
ENSG00000143499	SMYD2	Affected	0.084	Affects (2)
ENSG00000143924	EML4	Affected	0.084	Affects (1)
ENSG00000125871	MGME1	Affected	0.084	Affects (2)
ENSG00000153208	MERTK	Affected	0.083	Affects (2)
ENSG00000107798	LIPA	Affected	0.083	Affects (1)
ENSG00000160293	VAV2	Affected	0.081	Affects (2)
ENSG00000164252	AGGF1	Affected	0.080	Affects (1)
ENSG00000091317	CMTM6	Affected	0.080	Affects (1)
ENSG00000106462	EZH2	Affected	0.079	Affects (3)
ENSG00000149547	EI24	Affected	0.078	Affects (1)
ENSG00000160007	ARHGAP35	Affected	0.078	Affects (1)
ENSG00000172831	CES2	Affected	0.076	Affects (1)
ENSG00000100473	COCH	Affected	0.076	Affects (3)
ENSG00000143368	SF3B4	Affected	0.076	Affects (1)
ENSG00000062716	VMP1	Affected	0.075	Affects (1)
ENSG00000064726	BTBD1	Affected	0.075	Affects (1)
ENSG00000132382	MYBBP1A	Affected	0.073	Affects (1)
ENSG00000182871	COL18A1	Affected	0.072	Affects (2)
ENSG00000132155	RAF1	Affected	0.072	Affects (49)
ENSG00000197448	GSTK1	Affected	0.072	Affects (1)
ENSG00000107581	EIF3A	Affected	0.071	Affects (2)
ENSG00000151348	EXT2	Affected	0.069	Affects (2)
ENSG00000141367	CLTC	Affected	0.068	Affects (3)
ENSG00000115310	RTN4	Affected	0.067	Affects (4)
ENSG00000177189	RPS6KA3	Affected	0.060	Affects (6)
ENSG00000141756	FKBP10	Affected	0.044	Affects (1)
ENSG00000088930	XRN2	Affected	-0.037	Affects (2)
ENSG00000156802	ATAD2	Affected	-0.045	Affects (2)
ENSG00000101367	MAPRE1	Affected	-0.047	Affects (2)
ENSG00000196305	IARS	Affected	-0.055	Affects (1)
ENSG00000184009	ACTG1	Affected	-0.055	Affects (2)
ENSG00000160789	LMNA	Affected	-0.056	Affects (2)
ENSG00000172893	DHCR7	Affected	-0.058	Affects (1)
ENSG00000214753	HNRNPUL2	Affected	-0.060	Affects (3)
ENSG00000131844	MCCC2	Affected	-0.064	Affects (1)
ENSG00000109861	CTSC	Affected	-0.066	Affects (2)
ENSG00000140941	MAP1LC3B	Affected	-0.067	Affects (1)
ENSG00000065361	ERBB3	Affected	-0.073	Affects (2)
ENSG00000136830	FAM129B	Affected	-0.073	Affects (2)
ENSG00000100982	PCIF1	Affected	-0.073	Affects (1)
ENSG00000172270	BSG	Affected	-0.073	Affects (2)
ENSG00000120708	TGFBI	Affected	-0.074	Affects (2)
ENSG00000065000	AP3D1	Affected	-0.074	Affects (3)
ENSG00000125730	C3	Affected	-0.074	Affects (4)
ENSG00000167325	RRM1	Affected	-0.076	Affects (1)
ENSG00000148840	PPRC1	Affected	-0.076	Affects (1)
ENSG00000174938	SEZ6L2	Affected	-0.078	Affects (4)
ENSG00000124228	DDX27	Affected	-0.079	Affects (2)
ENSG00000135632	SMYD5	Affected	-0.079	Affects (4)
ENSG00000117308	GALE	Affected	-0.080	Affects (2)
ENSG00000143799	PARP1	Affected	-0.082	Affects (1)
ENSG00000151923	TIAL1	Affected	-0.082	Affects (2)
ENSG00000176153	GPX2	Affected	-0.084	Affects (1)
ENSG00000115761	NOL10	Affected	-0.084	Affects (2)
ENSG00000106397	PLOD3	Affected	-0.085	Affects (1)
ENSG00000119408	NEK6	Affected	-0.085	Affects (2)
ENSG00000117593	DARS2	Affected	-0.088	Affects (1)
ENSG00000179115	FARSA	Affected	-0.089	Affects (2)
ENSG00000108861	DUSP3	Affected	-0.089	Affects (1)
ENSG00000196365	LONP1	Affected	-0.090	Affects (2)
ENSG00000166710	B2M	Affected	-0.091	Affects (1)
ENSG00000180957	PITPNB	Affected	-0.091	Affects (2)
ENSG00000109320	NFKB1	Affected	-0.091	Affects (5)
ENSG00000115806	GORASP2	Affected	-0.092	Affects (1)
ENSG00000138182	KIF20B	Affected	-0.093	Affects (2)
ENSG00000162704	ARPC5	Affected	-0.094	Affects (2)
ENSG00000204592	HLA-E	Affected	-0.094	Affects (1)
ENSG00000147457	CHMP7	Affected	-0.095	Affects (1)
ENSG00000175216	CKAP5	Affected	-0.095	Affects (4)
ENSG00000102897	LYRM1	Affected	-0.096	Affects (1)
ENSG00000115839	RAB3GAP1	Affected	-0.096	Affects (2)
ENSG00000138095	LRPPRC	Affected	-0.098	Affects (2)
ENSG00000113328	CCNG1	Affected	-0.098	Affects (1)
ENSG00000204713	TRIM27	Affected	-0.099	Affects (1)
ENSG00000159063	ALG8	Affected	-0.100	Affects (2)
ENSG00000006831	ADIPOR2	Affected	-0.104	Affects (1)
ENSG00000131747	TOP2A	Affected	-0.104	Affects (7)
ENSG00000101019	UQCC1	Affected	-0.104	Affects (1)
ENSG00000116171	SCP2	Affected	-0.106	Affects (1)
ENSG00000167658	EEF2	Affected	-0.106	Affects (1)
ENSG00000186635	ARAP1	Affected	-0.108	Affects (1)
ENSG00000149636	DSN1	Affected	-0.108	Affects (1)
ENSG00000144580	RQCD1	Affected	-0.109	Affects (1)
ENSG00000168566	SNRNP48	Affected	-0.110	Affects (1)
ENSG00000141522	ARHGDIA	Affected	-0.111	Affects (1)
ENSG00000080824	HSP90AA1	Affected	-0.111	Affects (2)
ENSG00000163703	CRELD1	Affected	-0.112	Affects (1)
ENSG00000139197	PEX5	Affected	-0.115	Affects (2)
ENSG00000175575	PAAF1	Affected	-0.116	Affects (2)
ENSG00000197170	PSMD12	Affected	-0.117	Affects (1)
ENSG00000134684	YARS	Affected	-0.117	Affects (1)
ENSG00000068784	SRBD1	Affected	-0.118	Affects (1)
ENSG00000148308	GTF3C5	Affected	-0.118	Affects (1)
ENSG00000116661	FBXO2	Affected	-0.118	Affects (1)
ENSG00000111652	COPS7A	Affected	-0.119	Affects (1)
ENSG00000107175	CREB3	Affected	-0.120	Affects (1)
ENSG00000168495	POLR3D	Affected	-0.120	Affects (1)
ENSG00000146416	AIG1	Affected	-0.122	Affects (1)
ENSG00000077097	TOP2B	Affected	-0.123	Affects (6)
ENSG00000169139	UBE2V2	Affected	-0.124	Affects (1)
ENSG00000171492	LRRC8D	Affected	-0.125	Affects (1)
ENSG00000067704	IARS2	Affected	-0.125	Affects (1)
ENSG00000162337	LRP5	Affected	-0.126	Affects (2)
ENSG00000061794	MRPS35	Affected	-0.126	Affects (1)
ENSG00000161011	SQSTM1	Affected	-0.127	Affects (1)
ENSG00000066279	ASPM	Affected	-0.128	Affects (1)
ENSG00000088280	ASAP3	Affected	-0.128	Affects (1)
ENSG00000215251	FASTKD5	Affected	-0.130	Affects (1)
ENSG00000162714	ZNF496	Affected	-0.130	Affects (2)
ENSG00000170385	SLC30A1	Affected	-0.130	Affects (1)
ENSG00000214944	ARHGEF28	Affected	-0.130	Affects (1)
ENSG00000165516	KLHDC2	Affected	-0.132	Affects (1)
ENSG00000133612	AGAP3	Affected	-0.132	Affects (2)
ENSG00000067334	DNTTIP2	Affected	-0.134	Affects (1)
ENSG00000154370	TRIM11	Affected	-0.138	Affects (1)
ENSG00000087087	SRRT	Affected	-0.139	Affects (2)
ENSG00000105821	DNAJC2	Affected	-0.140	Affects (2)
ENSG00000160949	TONSL	Affected	-0.141	Affects (1)
ENSG00000101194	SLC17A9	Affected	-0.141	Affects (1)
ENSG00000069535	MAOB	Affected	-0.143	Affects (1)
ENSG00000100522	GNPNAT1	Affected	-0.143	Affects (1)
ENSG00000076826	CAMSAP3	Affected	-0.144	Affects (3)
ENSG00000055950	MRPL43	Affected	-0.145	Affects (1)
ENSG00000116133	DHCR24	Affected	-0.145	Affects (1)
ENSG00000144120	TMEM177	Affected	-0.147	Affects (1)
ENSG00000064601	CTSA	Affected	-0.147	Affects (1)
ENSG00000156970	BUB1B	Affected	-0.147	Affects (3)
ENSG00000176393	RNPEP	Affected	-0.148	Affects (1)
ENSG00000211460	TSN	Affected	-0.148	Affects (1)
ENSG00000089063	TMEM230	Affected	-0.149	Affects (1)
ENSG00000135503	ACVR1B	Affected	-0.149	Affects (1)
ENSG00000137168	PPIL1	Affected	-0.149	Affects (1)
ENSG00000127481	UBR4	Affected	-0.151	Affects (6)
ENSG00000166483	WEE1	Affected	-0.152	Affects (1)
ENSG00000101473	ACOT8	Affected	-0.153	Affects (1)
ENSG00000162729	IGSF8	Affected	-0.154	Affects (1)
ENSG00000178035	IMPDH2	Affected	-0.154	Affects (1)
ENSG00000177469	PTRF	Affected	-0.155	Affects (1)
ENSG00000104866	PPP1R37	Affected	-0.156	Affects (1)
ENSG00000197905	TEAD4	Affected	-0.156	Affects (2)
ENSG00000163902	RPN1	Affected	-0.156	Affects (1)
ENSG00000204371	EHMT2	Affected	-0.156	Affects (2)
ENSG00000105325	FZR1	Affected	-0.159	Affects (1)
ENSG00000158417	EIF5B	Affected	-0.159	Affects (1)
ENSG00000141736	ERBB2	Affected	-0.160	Affects (3)
ENSG00000198356	ASNA1	Affected	-0.162	Affects (1)
ENSG00000113360	DROSHA	Affected	-0.163	Affects (1)
ENSG00000148842	CNNM2	Affected	-0.163	Affects (2)
ENSG00000103335	PIEZO1	Affected	-0.163	Affects (1)
ENSG00000139620	KANSL2	Affected	-0.164	Affects (1)
ENSG00000133422	MORC2	Affected	-0.165	Affects (2)
ENSG00000196924	FLNA	Affected	-0.167	Affects (2)
ENSG00000188375	H3F3C	Affected	-0.168	Affects (2)
ENSG00000113648	H2AFY	Affected	-0.168	Affects (2)
ENSG00000119977	TCTN3	Affected	-0.169	Affects (2)
ENSG00000170265	ZNF282	Affected	-0.170	Affects (1)
ENSG00000163798	SLC4A1AP	Affected	-0.170	Affects (3)
ENSG00000104763	ASAH1	Affected	-0.170	Affects (9)
ENSG00000076242	MLH1	Affected	-0.171	Affects (2)
ENSG00000139719	VPS33A	Affected	-0.171	Affects (1)
ENSG00000106459	NRF1	Affected	-0.172	Affects (1)
ENSG00000132740	IGHMBP2	Affected	-0.172	Affects (2)
ENSG00000163755	HPS3	Affected	-0.173	Affects (1)
ENSG00000204209	DAXX	Affected	-0.173	Affects (1)
ENSG00000253719	ATXN7L3B	Affected	-0.174	Affects (1)
ENSG00000168395	ING5	Affected	-0.175	Affects (1)
ENSG00000128050	PAICS	Affected	-0.177	Affects (1)
ENSG00000103319	EEF2K	Affected	-0.177	Affects (2)
ENSG00000137807	KIF23	Affected	-0.178	Affects (2)
ENSG00000060971	ACAA1	Affected	-0.179	Affects (1)
ENSG00000100084	HIRA	Affected	-0.179	Affects (1)
ENSG00000013503	POLR3B	Affected	-0.180	Affects (2)
ENSG00000163956	LRPAP1	Affected	-0.181	Affects (1)
ENSG00000162521	RBBP4	Affected	-0.181	Affects (1)
ENSG00000165280	VCP	Affected	-0.181	Affects (2)
ENSG00000183955	SETD8	Affected	-0.181	Affects (1)
ENSG00000019995	ZRANB1	Affected	-0.181	Affects (2)
ENSG00000136840	ST6GALNAC4	Affected	-0.181	Affects (1)
ENSG00000177879	AP3S1	Affected	-0.183	Affects (1)
ENSG00000145555	MYO10	Affected	-0.183	Affects (1)
ENSG00000170515	PA2G4	Affected	-0.183	Affects (1)
ENSG00000131966	ACTR10	Affected	-0.183	Affects (1)
ENSG00000164754	RAD21	Affected	-0.184	Affects (1)
ENSG00000104325	DECR1	Affected	-0.186	Affects (1)
ENSG00000160446	ZDHHC12	Affected	-0.186	Affects (1)
ENSG00000173327	MAP3K11	Affected	-0.187	Affects (1)
ENSG00000087088	BAX	Affected	-0.187	Affects (1)
ENSG00000181035	SLC25A42	Affected	-0.188	Affects (1)
ENSG00000105298	CACTIN	Affected	-0.188	Affects (6)
ENSG00000146828	SLC12A9	Affected	-0.190	Affects (1)
ENSG00000159399	HK2	Affected	-0.190	Affects (1)
ENSG00000055044	NOP58	Affected	-0.190	Affects (1)
ENSG00000116062	MSH6	Affected	-0.190	Affects (1)
ENSG00000099194	SCD	Affected	-0.191	Affects (1)
ENSG00000169764	UGP2	Affected	-0.191	Affects (1)
ENSG00000103510	KAT8	Affected	-0.191	Affects (1)
ENSG00000101442	ACTR5	Affected	-0.192	Affects (1)
ENSG00000186522	SEPT10	Affected	-0.192	Affects (2)
ENSG00000101361	NOP56	Affected	-0.192	Affects (2)
ENSG00000117691	NENF	Affected	-0.193	Affects (3)
ENSG00000131981	LGALS3	Affected	-0.194	Affects (1)
ENSG00000135506	OS9	Affected	-0.194	Affects (2)
ENSG00000101868	POLA1	Affected	-0.196	Affects (1)
ENSG00000152518	ZFP36L2	Affected	-0.197	Affects (1)
ENSG00000104980	TIMM44	Affected	-0.197	Affects (1)
ENSG00000040275	SPDL1	Affected	-0.198	Affects (2)
ENSG00000157916	RER1	Affected	-0.199	Affects (1)
ENSG00000120053	GOT1	Affected	-0.199	Affects (1)
ENSG00000203485	INF2	Affected	-0.200	Affects (1)
ENSG00000163006	CCDC138	Affected	-0.200	Affects (4)
ENSG00000150768	DLAT	Affected	-0.200	Affects (1)
ENSG00000197713	RPE	Affected	-0.200	Affects (1)
ENSG00000182093	WRB	Affected	-0.200	Affects (1)
ENSG00000160633	SAFB	Affected	-0.200	Affects (1)
ENSG00000100504	PYGL	Affected	-0.201	Affects (1)
ENSG00000097021	ACOT7	Affected	-0.201	Affects (4)
ENSG00000106351	AGFG2	Affected	-0.203	Affects (1)
ENSG00000153207	AHCTF1	Affected	-0.203	Affects (2)
ENSG00000034152	MAP2K3	Affected	-0.204	Affects (5)
ENSG00000133119	RFC3	Affected	-0.204	Affects (1)
ENSG00000128928	IVD	Affected	-0.204	Affects (1)
ENSG00000181830	SLC35C1	Affected	-0.205	Affects (1)
ENSG00000183605	SFXN4	Affected	-0.207	Affects (1)
ENSG00000172053	QARS	Affected	-0.209	Affects (1)
ENSG00000164638	SLC29A4	Affected	-0.210	Affects (2)
ENSG00000113384	GOLPH3	Affected	-0.211	Affects (1)
ENSG00000103126	AXIN1	Affected	-0.213	Affects (16)
ENSG00000141499	WRAP53	Affected	-0.214	Affects (1)
ENSG00000108523	RNF167	Affected	-0.215	Affects (1)
ENSG00000125450	NUP85	Affected	-0.216	Affects (1)
ENSG00000005486	RHBDD2	Affected	-0.216	Affects (1)
ENSG00000083635	NUFIP1	Affected	-0.216	Affects (5)
ENSG00000146733	PSPH	Affected	-0.217	Affects (1)
ENSG00000241685	ARPC1A	Affected	-0.217	Affects (1)
ENSG00000090889	KIF4A	Affected	-0.217	Affects (2)
ENSG00000151500	THYN1	Affected	-0.217	Affects (1)
ENSG00000008311	AASS	Affected	-0.218	Affects (1)
ENSG00000100714	MTHFD1	Affected	-0.218	Affects (2)
ENSG00000247596	TWF2	Affected	-0.218	Affects (1)
ENSG00000103257	SLC7A5	Affected	-0.219	Affects (1)
ENSG00000057608	GDI2	Affected	-0.219	Affects (1)
ENSG00000117984	CTSD	Affected	-0.219	Affects (2)
ENSG00000010219	DYRK4	Affected	-0.219	Affects (1)
ENSG00000077152	UBE2T	Affected	-0.219	Affects (1)
ENSG00000196363	WDR5	Affected	-0.219	Affects (1)
ENSG00000159792	PSKH1	Affected	-0.219	Affects (1)
ENSG00000144381	HSPD1	Affected	-0.221	Affects (4)
ENSG00000063046	EIF4B	Affected	-0.222	Affects (2)
ENSG00000123453	SARDH	Affected	-0.223	Affects (1)
ENSG00000156709	AIFM1	Affected	-0.223	Affects (1)
ENSG00000176619	LMNB2	Affected	-0.224	Affects (1)
ENSG00000125912	NCLN	Affected	-0.225	Affects (1)
ENSG00000113269	RNF130	Affected	-0.227	Affects (1)
ENSG00000143224	PPOX	Affected	-0.229	Affects (1)
ENSG00000147804	SLC39A4	Affected	-0.230	Affects (4)
ENSG00000165795	NDRG2	Affected	-0.230	Affects (1)
ENSG00000155959	VBP1	Affected	-0.231	Affects (1)
ENSG00000087191	PSMC5	Affected	-0.231	Affects (2)
ENSG00000135372	NAT10	Affected	-0.231	Affects (4)
ENSG00000143401	ANP32E	Affected	-0.232	Affects (1)
ENSG00000138709	LARP1B	Affected	-0.234	Affects (2)
ENSG00000170242	USP47	Affected	-0.235	Affects (2)
ENSG00000166986	MARS	Affected	-0.235	Affects (4)
ENSG00000101391	CDK5RAP1	Affected	-0.235	Affects (2)
ENSG00000138363	ATIC	Affected	-0.236	Affects (1)
ENSG00000166123	GPT2	Affected	-0.238	Affects (1)
ENSG00000171988	JMJD1C	Affected	-0.238	Affects (3)
ENSG00000127948	POR	Affected	-0.239	Affects (2)
ENSG00000172534	HCFC1	Affected	-0.239	Affects (3)
ENSG00000132612	VPS4A	Affected	-0.239	Affects (1)
ENSG00000178802	MPI	Affected	-0.239	Affects (1)
ENSG00000205531	NAP1L4	Affected	-0.239	Affects (1)
ENSG00000116212	LRRC42	Affected	-0.241	Affects (1)
ENSG00000185624	P4HB	Affected	-0.241	Affects (1)
ENSG00000165119	HNRNPK	Affected	-0.242	Affects (1)
ENSG00000125107	CNOT1	Affected	-0.244	Affects (7)
ENSG00000179950	PUF60	Affected	-0.245	Affects (1)
ENSG00000165688	PMPCA	Affected	-0.245	Affects (2)
ENSG00000151332	MBIP	Affected	-0.246	Affects (1)
ENSG00000087365	SF3B2	Affected	-0.246	Affects (1)
ENSG00000148468	FAM171A1	Affected	-0.246	Affects (2)
ENSG00000143952	VPS54	Affected	-0.246	Affects (1)
ENSG00000104408	EIF3E	Affected	-0.248	Affects (1)
ENSG00000075218	GTSE1	Affected	-0.249	Affects (2)
ENSG00000155115	GTF3C6	Affected	-0.250	Affects (1)
ENSG00000166295	ANAPC16	Affected	-0.251	Affects (1)
ENSG00000188130	MAPK12	Affected	-0.251	Affects (2)
ENSG00000161249	DMKN	Affected	-0.251	Affects (2)
ENSG00000174928	C3orf33	Affected	-0.251	Affects (2)
ENSG00000071564	TCF3	Affected	-0.251	Affects (2)
ENSG00000141570	CBX8	Affected	-0.251	Affects (1)
ENSG00000179335	CLK3	Affected	-0.253	Affects (2)
ENSG00000122729	ACO1	Affected	-0.256	Affects (1)
ENSG00000111110	PPM1H	Affected	-0.256	Affects (1)
ENSG00000086061	DNAJA1	Affected	-0.256	Affects (3)
ENSG00000164379	FOXQ1	Affected	-0.256	Affects (2)
ENSG00000133872	SARAF	Affected	-0.256	Affects (2)
ENSG00000152404	CWF19L2	Affected	-0.256	Affects (6)
ENSG00000127399	LRRC61	Affected	-0.256	Affects (1)
ENSG00000146282	RARS2	Affected	-0.256	Affects (1)
ENSG00000075624	ACTB	Affected	-0.256	Affects (2)
ENSG00000091164	TXNL1	Affected	-0.260	Affects (1)
ENSG00000113575	PPP2CA	Affected	-0.261	Affects (1)
ENSG00000145604	SKP2	Affected	-0.263	Affects (2)
ENSG00000104312	RIPK2	Affected	-0.264	Affects (1)
ENSG00000051825	MPHOSPH9	Affected	-0.267	Affects (1)
ENSG00000092148	HECTD1	Affected	-0.267	Affects (4)
ENSG00000140299	BNIP2	Affected	-0.267	Affects (3)
ENSG00000244405	ETV5	Affected	-0.268	Affects (2)
ENSG00000181472	ZBTB2	Affected	-0.268	Affects (1)
ENSG00000179820	MYADM	Affected	-0.269	Affects (1)
ENSG00000115233	PSMD14	Affected	-0.269	Affects (1)
ENSG00000168803	ADAL	Affected	-0.271	Affects (1)
ENSG00000177370	TIMM22	Affected	-0.272	Affects (1)
ENSG00000164880	INTS1	Affected	-0.273	Affects (1)
ENSG00000146085	MUT	Affected	-0.273	Affects (2)
ENSG00000128311	TST	Affected	-0.274	Affects (1)
ENSG00000132676	DAP3	Affected	-0.274	Affects (1)
ENSG00000141562	NARF	Affected	-0.275	Affects (1)
ENSG00000182890	GLUD2	Affected	-0.275	Affects (1)
ENSG00000138442	WDR12	Affected	-0.275	Affects (1)
ENSG00000163938	GNL3	Affected	-0.276	Affects (1)
ENSG00000108829	LRRC59	Affected	-0.278	Affects (1)
ENSG00000163050	ADCK3	Affected	-0.278	Affects (1)
ENSG00000155660	PDIA4	Affected	-0.279	Affects (1)
ENSG00000087586	AURKA	Affected	-0.279	Affects (1)
ENSG00000153147	SMARCA5	Affected	-0.280	Affects (3)
ENSG00000120254	MTHFD1L	Affected	-0.280	Affects (1)
ENSG00000160818	GPATCH4	Affected	-0.282	Affects (2)
ENSG00000116127	ALMS1	Affected	-0.283	Affects (2)
ENSG00000132475	H3F3A/H3F3B	Affected	-0.283	Affects (1)
ENSG00000047579	DTNBP1	Affected	-0.283	Affects (1)
ENSG00000169136	ATF5	Affected	-0.283	Affects (4)
ENSG00000154174	TOMM70A	Affected	-0.286	Affects (1)
ENSG00000175221	MED16	Affected	-0.288	Affects (1)
ENSG00000160679	CHTOP	Affected	-0.288	Affects (1)
ENSG00000120675	DNAJC15	Affected	-0.288	Affects (1)
ENSG00000087460	GNAS	Affected	-0.291	Affects (8)
ENSG00000084754	HADHA	Affected	-0.294	Affects (2)
ENSG00000170412	GPRC5C	Affected	-0.294	Affects (4)
ENSG00000120885	CLU	Affected	-0.295	Affects (1)
ENSG00000205302	SNX2	Affected	-0.295	Affects (1)
ENSG00000117399	CDC20	Affected	-0.296	Affects (1)
ENSG00000126777	KTN1	Affected	-0.297	Affects (2)
ENSG00000105568	PPP2R1A	Affected	-0.297	Affects (1)
ENSG00000155561	NUP205	Affected	-0.297	Affects (3)
ENSG00000139263	LRIG3	Affected	-0.297	Affects (6)
ENSG00000141959	PFKL	Affected	-0.297	Affects (1)
ENSG00000131732	ZCCHC9	Affected	-0.298	Affects (2)
ENSG00000112118	MCM3	Affected	-0.298	Affects (2)
ENSG00000113312	TTC1	Affected	-0.298	Affects (1)
ENSG00000185909	KLHDC8B	Affected	-0.299	Affects (1)
ENSG00000112159	MDN1	Affected	-0.300	Affects (1)
ENSG00000149932	TMEM219	Affected	-0.302	Affects (1)
ENSG00000137955	RABGGTB	Affected	-0.305	Affects (1)
ENSG00000111665	CDCA3	Affected	-0.305	Affects (1)
ENSG00000171497	PPID	Affected	-0.306	Affects (1)
ENSG00000108423	TUBD1	Affected	-0.307	Affects (2)
ENSG00000091651	ORC6	Affected	-0.307	Affects (2)
ENSG00000197451	HNRNPAB	Affected	-0.307	Affects (2)
ENSG00000060339	CCAR1	Affected	-0.309	Affects (1)
ENSG00000120696	KBTBD7	Affected	-0.309	Affects (1)
ENSG00000075188	NUP37	Affected	-0.309	Affects (1)
ENSG00000076003	MCM6	Affected	-0.310	Affects (1)
ENSG00000167671	UBXN6	Affected	-0.311	Affects (1)
ENSG00000253729	PRKDC	Affected	-0.311	Affects (4)
ENSG00000133313	CNDP2	Affected	-0.312	Affects (1)
ENSG00000144048	DUSP11	Affected	-0.312	Affects (2)
ENSG00000100814	CCNB1IP1	Affected	-0.313	Affects (1)
ENSG00000133265	HSPBP1	Affected	-0.314	Affects (1)
ENSG00000116584	ARHGEF2	Affected	-0.316	Affects (3)
ENSG00000130560	UBAC1	Affected	-0.317	Affects (1)
ENSG00000005436	GCFC2	Affected	-0.318	Affects (1)
ENSG00000171735	CAMTA1	Affected	-0.319	Affects (2)
ENSG00000146731	CCT6A	Affected	-0.320	Affects (2)
ENSG00000116096	SPR	Affected	-0.321	Affects (1)
ENSG00000143436	MRPL9	Affected	-0.321	Affects (1)
ENSG00000169696	ASPSCR1	Affected	-0.324	Affects (2)
ENSG00000182872	RBM10	Affected	-0.324	Affects (1)
ENSG00000104687	GSR	Affected	-0.324	Affects (1)
ENSG00000173545	ZNF622	Affected	-0.324	Affects (2)
ENSG00000125970	RALY	Affected	-0.325	Affects (1)
ENSG00000100395	L3MBTL2	Affected	-0.325	Affects (1)
ENSG00000161057	PSMC2	Affected	-0.325	Affects (1)
ENSG00000071655	MBD3	Affected	-0.326	Affects (1)
ENSG00000141378	PTRH2	Affected	-0.330	Affects (1)
ENSG00000185104	FAF1	Affected	-0.330	Affects (1)
ENSG00000177706	FAM20C	Affected	-0.331	Affects (2)
ENSG00000109519	GRPEL1	Affected	-0.331	Affects (1)
ENSG00000124207	CSE1L	Affected	-0.333	Affects (4)
ENSG00000213719	CLIC1	Affected	-0.333	Affects (1)
ENSG00000101161	PRPF6	Affected	-0.334	Affects (2)
ENSG00000088448	ANKRD10	Affected	-0.334	Affects (1)
ENSG00000112339	HBS1L	Affected	-0.335	Affects (1)
ENSG00000187017	ESPN	Affected	-0.336	Affects (3)
ENSG00000100220	RTCB	Affected	-0.336	Affects (1)
ENSG00000156508	EEF1A1	Affected	-0.338	Affects (1)
ENSG00000123374	CDK2	Affected	-0.340	Affects (1)
ENSG00000154723	ATP5J	Affected	-0.341	Affects (2)
ENSG00000132323	ILKAP	Affected	-0.342	Affects (1)
ENSG00000237649	KIFC1	Affected	-0.342	Affects (2)
ENSG00000181789	COPG1	Affected	-0.344	Affects (2)
ENSG00000122565	CBX3	Affected	-0.345	Affects (1)
ENSG00000130717	UCK1	Affected	-0.345	Affects (3)
ENSG00000114416	FXR1	Affected	-0.345	Affects (1)
ENSG00000165416	SUGT1	Affected	-0.348	Affects (2)
ENSG00000166166	TRMT61A	Affected	-0.349	Affects (1)
ENSG00000198901	PRC1	Affected	-0.350	Affects (1)
ENSG00000159423	ALDH4A1	Affected	-0.351	Affects (2)
ENSG00000198382	UVRAG	Affected	-0.351	Affects (1)
ENSG00000163344	PMVK	Affected	-0.352	Affects (2)
ENSG00000152455	SUV39H2	Affected	-0.352	Affects (2)
ENSG00000168118	RAB4A	Affected	-0.353	Affects (1)
ENSG00000153774	CFDP1	Affected	-0.353	Affects (1)
ENSG00000120915	EPHX2	Affected	-0.353	Affects (2)
ENSG00000156261	CCT8	Affected	-0.354	Affects (1)
ENSG00000165801	ARHGEF40	Affected	-0.354	Affects (3)
ENSG00000099783	HNRNPM	Affected	-0.357	Affects (1)
ENSG00000106105	GARS	Affected	-0.357	Affects (2)
ENSG00000157399	ARSE	Affected	-0.359	Affects (1)
ENSG00000131446	MGAT1	Affected	-0.360	Affects (1)
ENSG00000130881	LRP3	Affected	-0.362	Affects (2)
ENSG00000141295	SCRN2	Affected	-0.362	Affects (1)
ENSG00000125779	PANK2	Affected	-0.364	Affects (1)
ENSG00000093009	CDC45	Affected	-0.365	Affects (1)
ENSG00000156398	SFXN2	Affected	-0.365	Affects (1)
ENSG00000239672	NME1	Affected	-0.366	Affects (1)
ENSG00000131778	CHD1L	Affected	-0.366	Affects (1)
ENSG00000063854	HAGH	Affected	-0.368	Affects (1)
ENSG00000042286	AIFM2	Affected	-0.368	Affects (2)
ENSG00000014641	MDH1	Affected	-0.368	Affects (2)
ENSG00000131871	VIMP	Affected	-0.369	Affects (1)
ENSG00000176261	ZBTB8OS	Affected	-0.369	Affects (1)
ENSG00000068028	RASSF1	Affected	-0.370	Affects (5)
ENSG00000164611	PTTG1	Affected	-0.370	Affects (1)
ENSG00000170540	ARL6IP1	Affected	-0.370	Affects (3)
ENSG00000116679	IVNS1ABP	Affected	-0.370	Affects (2)
ENSG00000197165	SULT1A2	Affected	-0.371	Affects (1)
ENSG00000110074	FOXRED1	Affected	-0.372	Affects (1)
ENSG00000100650	SRSF5	Affected	-0.372	Affects (1)
ENSG00000088986	DYNLL1	Affected	-0.373	Affects (2)
ENSG00000108671	PSMD11	Affected	-0.373	Affects (2)
ENSG00000148834	GSTO1	Affected	-0.374	Affects (2)
ENSG00000102241	HTATSF1	Affected	-0.375	Affects (1)
ENSG00000171793	CTPS1	Affected	-0.375	Affects (3)
ENSG00000084092	NOA1	Affected	-0.375	Affects (1)
ENSG00000198721	ECI2	Affected	-0.376	Affects (2)
ENSG00000166508	MCM7	Affected	-0.379	Affects (1)
ENSG00000083535	PIBF1	Affected	-0.379	Affects (2)
ENSG00000143412	ANXA9	Affected	-0.379	Affects (2)
ENSG00000179918	SEPHS2	Affected	-0.381	Affects (1)
ENSG00000131941	RHPN2	Affected	-0.381	Affects (2)
ENSG00000164885	CDK5	Affected	-0.384	Affects (1)
ENSG00000132406	TMEM128	Affected	-0.386	Affects (1)
ENSG00000167220	HDHD2	Affected	-0.386	Affects (1)
ENSG00000198131	ZNF544	Affected	-0.389	Affects (2)
ENSG00000126768	TIMM17B	Affected	-0.390	Affects (1)
ENSG00000127837	AAMP	Affected	-0.391	Affects (1)
ENSG00000102967	DHODH	Affected	-0.391	Affects (1)
ENSG00000023902	PLEKHO1	Affected	-0.391	Affects (2)
ENSG00000088826	SMOX	Affected	-0.393	Affects (2)
ENSG00000082146	STRADB	Affected	-0.394	Affects (1)
ENSG00000132773	TOE1	Affected	-0.394	Affects (1)
ENSG00000126261	UBA2	Affected	-0.394	Affects (1)
ENSG00000068120	COASY	Affected	-0.400	Affects (2)
ENSG00000103187	COTL1	Affected	-0.403	Affects (1)
ENSG00000188229	TUBB4B	Affected	-0.404	Affects (2)
ENSG00000143149	ALDH9A1	Affected	-0.404	Affects (2)
ENSG00000145386	CCNA2	Affected	-0.404	Affects (3)
ENSG00000116649	SRM	Affected	-0.404	Affects (1)
ENSG00000063176	SPHK2	Affected	-0.404	Affects (4)
ENSG00000073578	SDHA	Affected	-0.405	Affects (2)
ENSG00000135451	TROAP	Affected	-0.408	Affects (2)
ENSG00000140961	OSGIN1	Affected	-0.409	Affects (1)
ENSG00000204525	HLA-C	Affected	-0.411	Affects (3)
ENSG00000166851	PLK1	Affected	-0.411	Affects (5)
ENSG00000101052	IFT52	Affected	-0.412	Affects (1)
ENSG00000006451	RALA	Affected	-0.414	Affects (2)
ENSG00000130414	NDUFA10	Affected	-0.416	Affects (1)
ENSG00000112972	HMGCS1	Affected	-0.417	Affects (1)
ENSG00000146109	ABT1	Affected	-0.417	Affects (1)
ENSG00000049541	RFC2	Affected	-0.417	Affects (1)
ENSG00000111276	CDKN1B	Affected	-0.418	Affects (3)
ENSG00000185813	PCYT2	Affected	-0.419	Affects (1)
ENSG00000196236	XPNPEP3	Affected	-0.420	Affects (1)
ENSG00000176623	RMDN1	Affected	-0.420	Affects (2)
ENSG00000175938	ORAI3	Affected	-0.421	Affects (1)
ENSG00000100823	APEX1	Affected	-0.427	Affects (1)
ENSG00000181396	OGFOD3	Affected	-0.428	Affects (1)
ENSG00000133142	TCEAL4	Affected	-0.431	Affects (1)
ENSG00000157193	LRP8	Affected	-0.431	Affects (1)
ENSG00000186395	KRT10	Affected	-0.432	Affects (1)
ENSG00000131351	HAUS8	Affected	-0.432	Affects (1)
ENSG00000115317	HTRA2	Affected	-0.432	Affects (1)
ENSG00000031698	SARS	Affected	-0.433	Affects (1)
ENSG00000100908	EMC9	Affected	-0.434	Affects (1)
ENSG00000048162	NOP16	Affected	-0.434	Affects (4)
ENSG00000140044	JDP2	Affected	-0.436	Affects (1)
ENSG00000143727	ACP1	Affected	-0.436	Affects (1)
ENSG00000124802	EEF1E1	Affected	-0.437	Affects (1)
ENSG00000075234	TTC38	Affected	-0.439	Affects (1)
ENSG00000196419	XRCC6	Affected	-0.439	Affects (2)
ENSG00000175832	ETV4	Affected	-0.439	Affects (1)
ENSG00000167700	MFSD3	Affected	-0.439	Affects (1)
ENSG00000068394	GPKOW	Affected	-0.439	Affects (1)
ENSG00000167378	IRGQ	Affected	-0.439	Affects (1)
ENSG00000204435	CSNK2B	Affected	-0.446	Affects (2)
ENSG00000101546	RBFA	Affected	-0.448	Affects (1)
ENSG00000130826	DKC1	Affected	-0.449	Affects (2)
ENSG00000179010	MRFAP1	Affected	-0.451	Affects (1)
ENSG00000162062	C16orf59	Affected	-0.453	Affects (2)
ENSG00000143621	ILF2	Affected	-0.453	Affects (2)
ENSG00000148672	GLUD1	Affected	-0.454	Affects (2)
ENSG00000116161	CACYBP	Affected	-0.455	Affects (1)
ENSG00000104960	PTOV1	Affected	-0.455	Affects (1)
ENSG00000122566	HNRNPA2B1	Affected	-0.457	Affects (1)
ENSG00000058729	RIOK2	Affected	-0.460	Affects (3)
ENSG00000050393	MCUR1	Affected	-0.463	Affects (1)
ENSG00000130764	LRRC47	Affected	-0.464	Affects (1)
ENSG00000006042	TMEM98	Affected	-0.464	Affects (1)
ENSG00000093010	COMT	Affected	-0.465	Affects (1)
ENSG00000162174	ASRGL1	Affected	-0.465	Affects (2)
ENSG00000171970	ZNF57	Affected	-0.467	Affects (1)
ENSG00000239306	RBM14	Affected	-0.468	Affects (1)
ENSG00000132386	SERPINF1	Affected	-0.470	Affects (2)
ENSG00000126453	BCL2L12	Affected	-0.470	Affects (1)
ENSG00000108784	NAGLU	Affected	-0.471	Affects (1)
ENSG00000115241	PPM1G	Affected	-0.473	Affects (1)
ENSG00000100142	POLR2F	Affected	-0.475	Affects (1)
ENSG00000145220	LYAR	Affected	-0.476	Affects (1)
ENSG00000176946	THAP4	Affected	-0.479	Affects (1)
ENSG00000108518	PFN1	Affected	-0.483	Affects (2)
ENSG00000167315	ACAA2	Affected	-0.483	Affects (1)
ENSG00000177646	ACAD9	Affected	-0.484	Affects (3)
ENSG00000204498	NFKBIL1	Affected	-0.485	Affects (1)
ENSG00000160799	CCDC12	Affected	-0.486	Affects (2)
ENSG00000176890	TYMS	Affected	-0.487	Affects (3)
ENSG00000186283	TOR3A	Affected	-0.487	Affects (1)
ENSG00000121022	COPS5	Affected	-0.488	Affects (1)
ENSG00000158526	TSR2	Affected	-0.488	Affects (1)
ENSG00000187713	TMEM203	Affected	-0.489	Affects (2)
ENSG00000160113	NR2F6	Affected	-0.490	Affects (2)
ENSG00000185269	NOTUM	Affected	-0.490	Affects (2)
ENSG00000196531	NACA	Affected	-0.490	Affects (2)
ENSG00000134333	LDHA	Affected	-0.490	Affects (1)
ENSG00000106355	LSM5	Affected	-0.491	Affects (1)
ENSG00000166164	BRD7	Affected	-0.494	Affects (2)
ENSG00000169710	FASN	Affected	-0.498	Affects (3)
ENSG00000070366	SMG6	Affected	-0.498	Affects (1)
ENSG00000170634	ACYP2	Affected	-0.506	Affects (2)
ENSG00000101447	FAM83D	Affected	-0.508	Affects (3)
ENSG00000114491	UMPS	Affected	-0.517	Affects (1)
ENSG00000250479	CHCHD10	Affected	-0.519	Affects (2)
ENSG00000132780	NASP	Affected	-0.521	Affects (2)
ENSG00000130707	ASS1	Affected	-0.522	Affects (1)
ENSG00000136810	TXN	Affected	-0.523	Affects (2)
ENSG00000181019	NQO1	Affected	-0.524	Affects (4)
ENSG00000160867	FGFR4	Affected	-0.526	Affects (1)
ENSG00000117724	CENPF	Affected	-0.526	Affects (3)
ENSG00000175354	PTPN2	Affected	-0.527	Affects (1)
ENSG00000160072	ATAD3B	Affected	-0.531	Affects (1)
ENSG00000184164	CRELD2	Affected	-0.531	Affects (2)
ENSG00000138326	RPS24	Affected	-0.534	Affects (1)
ENSG00000175198	PCCA	Affected	-0.535	Affects (1)
ENSG00000147123	NDUFB11	Affected	-0.538	Affects (1)
ENSG00000198839	ZNF277	Affected	-0.544	Affects (1)
ENSG00000197858	GPAA1	Affected	-0.544	Affects (2)
ENSG00000137842	TMEM62	Affected	-0.547	Affects (1)
ENSG00000160201	LOC102724594/U2AF1	Affected	-0.548	Affects (1)
ENSG00000159352	PSMD4	Affected	-0.554	Affects (2)
ENSG00000070081	NUCB2	Affected	-0.554	Affects (1)
ENSG00000144485	HES6	Affected	-0.554	Affects (1)
ENSG00000178896	EXOSC4	Affected	-0.559	Affects (2)
ENSG00000140025	EFCAB11	Affected	-0.560	Affects (1)
ENSG00000146232	NFKBIE	Affected	-0.561	Affects (1)
ENSG00000111669	TPI1	Affected	-0.563	Affects (3)
ENSG00000142409	ZNF787	Affected	-0.564	Affects (1)
ENSG00000138413	IDH1	Affected	-0.564	Affects (2)
ENSG00000142089	IFITM3	Affected	-0.568	Affects (1)
ENSG00000147586	MRPS28	Affected	-0.569	Affects (1)
ENSG00000204308	RNF5	Affected	-0.569	Affects (1)
ENSG00000049860	HEXB	Affected	-0.587	Affects (1)
ENSG00000145592	RPL37	Affected	-0.591	Affects (1)
ENSG00000104870	FCGRT	Affected	-0.592	Affects (1)
ENSG00000105281	SLC1A5	Affected	-0.593	Affects (1)
ENSG00000160325	CACFD1	Affected	-0.594	Affects (1)
ENSG00000105011	ASF1B	Affected	-0.595	Affects (2)
ENSG00000131828	PDHA1	Affected	-0.597	Affects (3)
ENSG00000179958	DCTPP1	Affected	-0.602	Affects (1)
ENSG00000187134	AKR1C1/AKR1C2	Affected	-0.603	Affects (2)
ENSG00000169020	ATP5I	Affected	-0.609	Affects (1)
ENSG00000108106	UBE2S	Affected	-0.611	Affects (1)
ENSG00000096080	MRPS18A	Affected	-0.612	Affects (1)
ENSG00000141504	SAT2	Affected	-0.619	Affects (1)
ENSG00000181163	NPM1	Affected	-0.620	Affects (4)
ENSG00000134057	CCNB1	Affected	-0.621	Affects (2)
ENSG00000123297	TSFM	Affected	-0.624	Affects (1)
ENSG00000173486	FKBP2	Affected	-0.625	Affects (1)
ENSG00000136938	ANP32B	Affected	-0.625	Affects (1)
ENSG00000143815	LBR	Affected	-0.628	Affects (1)
ENSG00000169230	PRELID1	Affected	-0.629	Affects (1)
ENSG00000140691	ARMC5	Affected	-0.631	Affects (2)
ENSG00000184454	NCMAP	Affected	-0.632	Affects (1)
ENSG00000079739	PGM1	Affected	-0.632	Affects (3)
ENSG00000132341	RAN	Affected	-0.634	Affects (1)
ENSG00000100526	CDKN3	Affected	-0.638	Affects (19)
ENSG00000169926	KLF13	Affected	-0.638	Affects (1)
ENSG00000166582	CENPV	Affected	-0.639	Affects (1)
ENSG00000163808	KIF15	Affected	-0.647	Affects (2)
ENSG00000204954	C12orf73	Affected	-0.655	Affects (1)
ENSG00000029639	TFB1M	Affected	-0.661	Affects (1)
ENSG00000178149	DALRD3	Affected	-0.680	Affects (2)
ENSG00000089685	BIRC5	Affected	-0.686	Affects (1)
ENSG00000100889	PCK2	Affected	-0.690	Affects (1)
ENSG00000184160	ADRA2C	Affected	-0.693	Affects (2)
ENSG00000128185	DGCR6L	Affected	-0.695	Affects (1)
ENSG00000109016	DHRS7B	Affected	-0.714	Affects (1)
ENSG00000092621	PHGDH	Affected	-0.716	Affects (1)
ENSG00000175906	ARL4D	Affected	-0.718	Affects (1)
ENSG00000130203	APOE	Affected	-0.744	Affects (1)
ENSG00000170430	MGMT	Affected	-0.748	Affects (1)
ENSG00000116586	LAMTOR2	Affected	-0.760	Affects (1)
ENSG00000130005	GAMT	Affected	-0.768	Affects (1)
ENSG00000167508	MVD	Affected	-0.772	Affects (1)
ENSG00000139428	MMAB	Affected	-0.776	Affects (2)
ENSG00000138777	PPA2	Affected	-0.782	Affects (2)
ENSG00000118515	SGK1	Affected	-0.782	Affects (1)
ENSG00000155368	DBI	Affected	-0.790	Affects (1)
ENSG00000197102	DYNC1H1	Affected	-0.799	Affects (5)
ENSG00000134046	MBD2	Affected	-0.807	Affects (1)
ENSG00000104549	SQLE	Affected	-0.808	Affects (1)
ENSG00000175063	UBE2C	Affected	-0.820	Affects (4)
ENSG00000184489	PTP4A3	Affected	-0.830	Affects (1)
ENSG00000173207	CKS1B	Affected	-0.877	Affects (1)
ENSG00000145217	SLC26A1	Affected	-0.880	Affects (2)
ENSG00000129354	AP1M2	Affected	-0.956	Affects (1)
ENSG00000124766	SOX4	Decreased	1.191	Decreases (3)
ENSG00000124762	CDKN1A	Decreased	1.044	Decreases (4)
ENSG00000039068	CDH1	Decreased	0.996	Decreases (2)
ENSG00000134982	APC	Decreased	0.967	Decreases (13)
ENSG00000102265	TIMP1	Decreased	0.925	Decreases (2)
ENSG00000137801	THBS1	Decreased	0.924	Decreases (1)
ENSG00000149311	ATM	Decreased	0.839	Decreases (3)
ENSG00000106366	SERPINE1	Decreased	0.652	Decreases (3)
ENSG00000104419	NDRG1	Decreased	0.648	Decreases (1)
ENSG00000115306	SPTBN1	Decreased	0.622	Decreases (6)
ENSG00000163513	TGFBR2	Decreased	0.567	Decreases (2)
ENSG00000145675	PIK3R1	Decreased	0.475	Decreases (6)
ENSG00000137831	UACA	Decreased	0.389	Decreases (3)
ENSG00000196154	S100A4	Decreased	0.300	Decreases (1)
ENSG00000104320	NBN	Decreased	0.118	Decreases (3)
ENSG00000171848	RRM2	Decreased	-0.126	Increases (11)
ENSG00000101412	E2F1	Decreased	-0.189	Increases (2)
ENSG00000109805	NCAPG	Decreased	-0.222	Increases (5)
ENSG00000096717	SIRT1	Decreased	-0.238	Increases (2)
ENSG00000113161	HMGCR	Decreased	-0.250	Increases (9)
ENSG00000088325	TPX2	Decreased	-0.268	Increases (5)
ENSG00000136997	MYC	Decreased	-0.281	Increases (18)
ENSG00000044574	HSPA5	Decreased	-0.356	Increases (5)
ENSG00000198074	AKR1B10	Decreased	-0.448	Increases (5)
ENSG00000115163	CENPA	Decreased	-0.520	Increases (1)
ENSG00000189403	HMGB1	Decreased	-0.529	Increases (2)
ENSG00000135486	HNRNPA1	Decreased	-0.554	Increases (1)
ENSG00000123908	AGO2	Increased	1.234	Increases (1)
ENSG00000140443	IGF1R	Increased	1.146	Increases (2)
ENSG00000115457	IGFBP2	Increased	0.810	Increases (3)
ENSG00000168610	STAT3	Increased	0.647	Increases (5)
ENSG00000177606	JUN	Increased	0.383	Increases (5)
ENSG00000107643	MAPK8	Increased	0.326	Increases (5)
ENSG00000186951	PPARA	Increased	0.305	Increases (11)
ENSG00000140575	IQGAP1	Increased	0.159	Increases (3)
ENSG00000105976	MET	Increased	0.152	Increases (22)
ENSG00000166946	CCNDBP1	Increased	-0.215	Decreases (1)
ENSG00000103876	FAH	Increased	-0.227	Decreases (3)
ENSG00000118046	STK11	Increased	-0.240	Decreases (4)
ENSG00000108946	PRKAR1A	Increased	-0.259	Decreases (1)
ENSG00000002822	MAD1L1	Increased	-0.264	Decreases (3)
ENSG00000145703	IQGAP2	Increased	-0.308	Decreases (9)
ENSG00000178999	AURKB	Increased	-0.531	Decreases (2)
ENSG00000197894	ADH5	Increased	-0.614	Decreases (3)

## Sheet: liver_tumor
ID	Genes in dataset	Prediction (based on expression direction)	Log Ratio	Findings
ENSG00000145012	LPP	Affected	2.082	Affects (1)
ENSG00000102908	NFAT5	Affected	1.651	Affects (4)
ENSG00000138834	MAPK8IP3	Affected	1.620	Affects (1)
ENSG00000186260	MKL2	Affected	1.561	Affects (4)
ENSG00000133816	MICAL2	Affected	1.474	Affects (1)
ENSG00000173889	PHC3	Affected	1.455	Affects (2)
ENSG00000173517	PEAK1	Affected	1.427	Affects (3)
ENSG00000146648	EGFR	Affected	1.400	Affects (5)
ENSG00000131746	TNS4	Affected	1.366	Affects (1)
ENSG00000167601	AXL	Affected	1.342	Affects (1)
ENSG00000057019	DCBLD2	Affected	1.324	Affects (1)
ENSG00000135074	ADAM19	Affected	1.291	Affects (2)
ENSG00000188647	PTAR1	Affected	1.272	Affects (1)
ENSG00000132563	REEP2	Affected	1.263	Affects (1)
ENSG00000108821	COL1A1	Affected	1.248	Affects (1)
ENSG00000135968	GCC2	Affected	1.237	Affects (1)
ENSG00000198959	TGM2	Affected	1.213	Affects (3)
ENSG00000168502	MTCL1	Affected	1.196	Affects (1)
ENSG00000184371	CSF1	Affected	1.185	Affects (2)
ENSG00000068650	ATP11A	Affected	1.182	Affects (4)
ENSG00000124177	CHD6	Affected	1.172	Affects (6)
ENSG00000129116	PALLD	Affected	1.155	Affects (2)
ENSG00000113742	CPEB4	Affected	1.145	Affects (1)
ENSG00000154127	UBASH3B	Affected	1.129	Affects (1)
ENSG00000165288	BRWD3	Affected	1.128	Affects (1)
ENSG00000147162	OGT	Affected	1.123	Affects (2)
ENSG00000060237	WNK1	Affected	1.108	Affects (3)
ENSG00000115183	TANC1	Affected	1.107	Affects (1)
ENSG00000136603	SKIL	Affected	1.102	Affects (1)
ENSG00000132359	RAP1GAP2	Affected	1.090	Affects (2)
ENSG00000143776	CDC42BPA	Affected	1.081	Affects (5)
ENSG00000158528	PPP1R9A	Affected	1.074	Affects (1)
ENSG00000101104	PABPC1L	Affected	1.067	Affects (3)
ENSG00000075391	RASAL2	Affected	1.061	Affects (5)
ENSG00000172493	AFF1	Affected	1.059	Affects (1)
ENSG00000020577	SAMD4A	Affected	1.053	Affects (1)
ENSG00000110841	PPFIBP1	Affected	1.043	Affects (1)
ENSG00000198315	ZKSCAN8	Affected	1.042	Affects (1)
ENSG00000106070	GRB10	Affected	1.036	Affects (2)
ENSG00000167202	TBC1D2B	Affected	1.033	Affects (1)
ENSG00000134352	IL6ST	Affected	1.030	Affects (5)
ENSG00000196586	MYO6	Affected	1.025	Affects (2)
ENSG00000196562	SULF2	Affected	0.994	Affects (2)
ENSG00000100697	DICER1	Affected	0.991	Affects (3)
ENSG00000197321	SVIL	Affected	0.991	Affects (2)
ENSG00000198265	HELZ	Affected	0.988	Affects (3)
ENSG00000140262	TCF12	Affected	0.979	Affects (1)
ENSG00000116539	ASH1L	Affected	0.964	Affects (6)
ENSG00000108854	SMURF2	Affected	0.952	Affects (1)
ENSG00000157483	MYO1E	Affected	0.952	Affects (1)
ENSG00000079308	TNS1	Affected	0.950	Affects (2)
ENSG00000072364	AFF4	Affected	0.949	Affects (4)
ENSG00000142798	HSPG2	Affected	0.949	Affects (1)
ENSG00000129566	TEP1	Affected	0.942	Affects (3)
ENSG00000177034	MTX3	Affected	0.934	Affects (2)
ENSG00000113658	SMAD5	Affected	0.919	Affects (1)
ENSG00000075539	FRYL	Affected	0.913	Affects (2)
ENSG00000110422	HIPK3	Affected	0.904	Affects (1)
ENSG00000124201	ZNFX1	Affected	0.902	Affects (2)
ENSG00000184307	ZDHHC23	Affected	0.902	Affects (1)
ENSG00000001629	ANKIB1	Affected	0.900	Affects (2)
ENSG00000204634	TBC1D8	Affected	0.900	Affects (2)
ENSG00000167632	TRAPPC9	Affected	0.897	Affects (1)
ENSG00000091039	OSBPL8	Affected	0.890	Affects (1)
ENSG00000164327	RICTOR	Affected	0.889	Affects (2)
ENSG00000135473	PAN2	Affected	0.888	Affects (1)
ENSG00000137642	SORL1	Affected	0.887	Affects (1)
ENSG00000184465	WDR27	Affected	0.886	Affects (1)
ENSG00000095637	SORBS1	Affected	0.884	Affects (2)
ENSG00000005483	KMT2E	Affected	0.881	Affects (3)
ENSG00000176994	SMCR8	Affected	0.871	Affects (1)
ENSG00000123636	BAZ2B	Affected	0.867	Affects (1)
ENSG00000108021	FAM208B	Affected	0.867	Affects (2)
ENSG00000178209	PLEC	Affected	0.864	Affects (12)
ENSG00000165029	ABCA1	Affected	0.858	Affects (2)
ENSG00000204217	BMPR2	Affected	0.855	Affects (1)
ENSG00000151276	MAGI1	Affected	0.854	Affects (1)
ENSG00000151693	ASAP2	Affected	0.849	Affects (1)
ENSG00000183354	KIAA2026	Affected	0.845	Affects (1)
ENSG00000124782	RREB1	Affected	0.845	Affects (2)
ENSG00000109756	RAPGEF2	Affected	0.843	Affects (1)
ENSG00000103994	ZNF106	Affected	0.842	Affects (1)
ENSG00000151835	SACS	Affected	0.841	Affects (10)
ENSG00000151422	FER	Affected	0.840	Affects (1)
ENSG00000169826	CSGALNACT2	Affected	0.840	Affects (1)
ENSG00000142871	CYR61	Affected	0.833	Affects (1)
ENSG00000069869	NEDD4	Affected	0.832	Affects (4)
ENSG00000170776	AKAP13	Affected	0.828	Affects (1)
ENSG00000075420	FNDC3B	Affected	0.819	Affects (2)
ENSG00000186174	BCL9L	Affected	0.813	Affects (3)
ENSG00000196227	FAM217B	Affected	0.808	Affects (1)
ENSG00000173193	PARP14	Affected	0.807	Affects (5)
ENSG00000196950	SLC39A10	Affected	0.805	Affects (1)
ENSG00000090924	PLEKHG2	Affected	0.803	Affects (3)
ENSG00000169118	CSNK1G1	Affected	0.799	Affects (1)
ENSG00000156650	KAT6B	Affected	0.799	Affects (2)
ENSG00000055163	CYFIP2	Affected	0.798	Affects (2)
ENSG00000171365	CLCN5	Affected	0.798	Affects (3)
ENSG00000196663	TECPR2	Affected	0.798	Affects (1)
ENSG00000123066	MED13L	Affected	0.794	Affects (2)
ENSG00000144036	EXOC6B	Affected	0.787	Affects (1)
ENSG00000099994	SUSD2	Affected	0.785	Affects (3)
ENSG00000138449	SLC40A1	Affected	0.783	Affects (2)
ENSG00000197056	ZMYM1	Affected	0.780	Affects (1)
ENSG00000156162	DPY19L4	Affected	0.779	Affects (1)
ENSG00000180357	ZNF609	Affected	0.773	Affects (2)
ENSG00000095564	BTAF1	Affected	0.772	Affects (2)
ENSG00000135686	KLHL36	Affected	0.772	Affects (1)
ENSG00000115020	PIKFYVE	Affected	0.768	Affects (1)
ENSG00000154380	ENAH	Affected	0.765	Affects (1)
ENSG00000135862	LAMC1	Affected	0.765	Affects (1)
ENSG00000173706	HEG1	Affected	0.764	Affects (2)
ENSG00000140396	NCOA2	Affected	0.762	Affects (4)
ENSG00000116580	GON4L	Affected	0.760	Affects (2)
ENSG00000170471	RALGAPB	Affected	0.759	Affects (1)
ENSG00000151914	DST	Affected	0.754	Affects (12)
ENSG00000083168	KAT6A	Affected	0.752	Affects (2)
ENSG00000101745	ANKRD12	Affected	0.742	Affects (1)
ENSG00000138593	SECISBP2L	Affected	0.742	Affects (1)
ENSG00000163378	EOGT	Affected	0.740	Affects (5)
ENSG00000163840	DTX3L	Affected	0.740	Affects (2)
ENSG00000108846	ABCC3	Affected	0.734	Affects (1)
ENSG00000177595	PIDD1	Affected	0.734	Affects (1)
ENSG00000152767	FARP1	Affected	0.732	Affects (1)
ENSG00000085224	ATRX	Affected	0.730	Affects (1)
ENSG00000146247	PHIP	Affected	0.730	Affects (2)
ENSG00000186815	TPCN1	Affected	0.729	Affects (2)
ENSG00000160796	NBEAL2	Affected	0.729	Affects (4)
ENSG00000166128	RAB8B	Affected	0.727	Affects (1)
ENSG00000132716	DCAF8	Affected	0.725	Affects (1)
ENSG00000112186	CAP2	Affected	0.722	Affects (5)
ENSG00000084731	KIF3C	Affected	0.721	Affects (2)
ENSG00000131023	LATS1	Affected	0.718	Affects (4)
ENSG00000108510	MED13	Affected	0.716	Affects (4)
ENSG00000167280	ENGASE	Affected	0.713	Affects (2)
ENSG00000170113	NIPA1	Affected	0.713	Affects (1)
ENSG00000137145	DENND4C	Affected	0.712	Affects (2)
ENSG00000177106	EPS8L2	Affected	0.712	Affects (1)
ENSG00000198758	EPS8L3	Affected	0.709	Affects (1)
ENSG00000184863	RBM33	Affected	0.709	Affects (1)
ENSG00000171475	WIPF2	Affected	0.707	Affects (1)
ENSG00000108256	NUFIP2	Affected	0.706	Affects (1)
ENSG00000132510	KDM6B	Affected	0.704	Affects (2)
ENSG00000074054	CLASP1	Affected	0.700	Affects (1)
ENSG00000197381	ADARB1	Affected	0.700	Affects (1)
ENSG00000075651	PLD1	Affected	0.699	Affects (1)
ENSG00000196914	ARHGEF12	Affected	0.699	Affects (1)
ENSG00000197077	KIAA1671	Affected	0.696	Affects (1)
ENSG00000104885	DOT1L	Affected	0.696	Affects (1)
ENSG00000040933	INPP4A	Affected	0.694	Affects (2)
ENSG00000243156	MICAL3	Affected	0.693	Affects (2)
ENSG00000211584	SLC48A1	Affected	0.693	Affects (2)
ENSG00000137767	SQRDL	Affected	0.692	Affects (1)
ENSG00000213983	AP1G2	Affected	0.691	Affects (5)
ENSG00000166783	KIAA0430	Affected	0.690	Affects (2)
ENSG00000197147	LRRC8B	Affected	0.688	Affects (1)
ENSG00000124574	ABCC10	Affected	0.688	Affects (1)
ENSG00000116731	PRDM2	Affected	0.686	Affects (1)
ENSG00000055609	KMT2C	Affected	0.683	Affects (6)
ENSG00000197323	TRIM33	Affected	0.680	Affects (1)
ENSG00000163947	ARHGEF3	Affected	0.680	Affects (3)
ENSG00000107863	ARHGAP21	Affected	0.678	Affects (3)
ENSG00000133858	ZFC3H1	Affected	0.677	Affects (2)
ENSG00000058063	ATP11B	Affected	0.675	Affects (2)
ENSG00000033867	SLC4A7	Affected	0.674	Affects (2)
ENSG00000155090	KLF10	Affected	0.670	Affects (2)
ENSG00000141503	MINK1	Affected	0.666	Affects (1)
ENSG00000134318	ROCK2	Affected	0.665	Affects (1)
ENSG00000134698	AGO4	Affected	0.661	Affects (1)
ENSG00000168214	RBPJ	Affected	0.661	Affects (2)
ENSG00000138078	PREPL	Affected	0.660	Affects (1)
ENSG00000174306	ZHX3	Affected	0.659	Affects (1)
ENSG00000183856	IQGAP3	Affected	0.658	Affects (1)
ENSG00000124942	AHNAK	Affected	0.657	Affects (1)
ENSG00000096433	ITPR3	Affected	0.656	Affects (4)
ENSG00000198408	MGEA5	Affected	0.655	Affects (1)
ENSG00000088888	MAVS	Affected	0.653	Affects (1)
ENSG00000168172	HOOK3	Affected	0.652	Affects (1)
ENSG00000164323	CFAP97	Affected	0.648	Affects (3)
ENSG00000075711	DLG1	Affected	0.647	Affects (1)
ENSG00000217128	FNIP1	Affected	0.645	Affects (1)
ENSG00000143442	POGZ	Affected	0.645	Affects (3)
ENSG00000160294	MCM3AP	Affected	0.644	Affects (2)
ENSG00000070610	GBA2	Affected	0.643	Affects (4)
ENSG00000173821	RNF213	Affected	0.643	Affects (10)
ENSG00000148737	TCF7L2	Affected	0.643	Affects (9)
ENSG00000132849	INADL	Affected	0.642	Affects (2)
ENSG00000104450	SPAG1	Affected	0.641	Affects (1)
ENSG00000164916	FOXK1	Affected	0.639	Affects (1)
ENSG00000109572	CLCN3	Affected	0.639	Affects (1)
ENSG00000164307	ERAP1	Affected	0.638	Affects (1)
ENSG00000144357	UBR3	Affected	0.635	Affects (1)
ENSG00000182606	TRAK1	Affected	0.633	Affects (2)
ENSG00000132694	ARHGEF11	Affected	0.632	Affects (3)
ENSG00000081320	STK17B	Affected	0.626	Affects (3)
ENSG00000163125	RPRD2	Affected	0.625	Affects (1)
ENSG00000163913	IFT122	Affected	0.623	Affects (1)
ENSG00000182670	TTC3	Affected	0.622	Affects (7)
ENSG00000198363	ASPH	Affected	0.620	Affects (6)
ENSG00000113522	RAD50	Affected	0.619	Affects (6)
ENSG00000164932	CTHRC1	Affected	0.617	Affects (1)
ENSG00000111077	TNS2	Affected	0.614	Affects (4)
ENSG00000138772	ANXA3	Affected	0.612	Affects (1)
ENSG00000121210	KIAA0922	Affected	0.611	Affects (4)
ENSG00000197343	ZNF655	Affected	0.610	Affects (2)
ENSG00000166348	USP54	Affected	0.609	Affects (4)
ENSG00000164050	PLXNB1	Affected	0.609	Affects (1)
ENSG00000166833	NAV2	Affected	0.608	Affects (2)
ENSG00000168918	INPP5D	Affected	0.608	Affects (3)
ENSG00000129315	CCNT1	Affected	0.605	Affects (1)
ENSG00000071537	SEL1L	Affected	0.602	Affects (2)
ENSG00000066084	DIP2B	Affected	0.601	Affects (2)
ENSG00000076108	BAZ2A	Affected	0.601	Affects (2)
ENSG00000120756	PLS1	Affected	0.599	Affects (1)
ENSG00000128159	TUBGCP6	Affected	0.597	Affects (1)
ENSG00000183808	RBM12B	Affected	0.597	Affects (1)
ENSG00000135679	MDM2	Affected	0.595	Affects (2)
ENSG00000107185	RGP1	Affected	0.595	Affects (1)
ENSG00000075407	ZNF37A	Affected	0.589	Affects (1)
ENSG00000188994	ZNF292	Affected	0.587	Affects (6)
ENSG00000107331	ABCA2	Affected	0.584	Affects (1)
ENSG00000120549	KIAA1217	Affected	0.584	Affects (1)
ENSG00000133138	TBC1D8B	Affected	0.582	Affects (1)
ENSG00000127511	SIN3B	Affected	0.581	Affects (1)
ENSG00000112739	PRPF4B	Affected	0.578	Affects (7)
ENSG00000081014	AP4E1	Affected	0.576	Affects (3)
ENSG00000066739	ATG2B	Affected	0.572	Affects (2)
ENSG00000153936	HS2ST1	Affected	0.572	Affects (3)
ENSG00000115145	STAM2	Affected	0.570	Affects (2)
ENSG00000184205	TSPYL2	Affected	0.569	Affects (1)
ENSG00000121060	TRIM25	Affected	0.566	Affects (1)
ENSG00000116809	ZBTB17	Affected	0.563	Affects (1)
ENSG00000170017	ALCAM	Affected	0.560	Affects (2)
ENSG00000088367	EPB41L1	Affected	0.558	Affects (2)
ENSG00000147133	TAF1	Affected	0.558	Affects (2)
ENSG00000129003	VPS13C	Affected	0.557	Affects (2)
ENSG00000121879	PIK3CA	Affected	0.556	Affects (16)
ENSG00000197971	MBP	Affected	0.555	Affects (2)
ENSG00000108506	INTS2	Affected	0.555	Affects (1)
ENSG00000144959	NCEH1	Affected	0.553	Affects (1)
ENSG00000173064	HECTD4	Affected	0.553	Affects (2)
ENSG00000023839	ABCC2	Affected	0.553	Affects (3)
ENSG00000132680	KIAA0907	Affected	0.552	Affects (1)
ENSG00000082258	CCNT2	Affected	0.552	Affects (1)
ENSG00000084636	COL16A1	Affected	0.550	Affects (3)
ENSG00000163625	WDFY3	Affected	0.550	Affects (4)
ENSG00000150347	ARID5B	Affected	0.550	Affects (2)
ENSG00000168137	SETD5	Affected	0.548	Affects (3)
ENSG00000162702	ZNF281	Affected	0.548	Affects (2)
ENSG00000065243	PKN2	Affected	0.547	Affects (2)
ENSG00000196498	NCOR2	Affected	0.544	Affects (1)
ENSG00000182326	C1S	Affected	0.543	Affects (1)
ENSG00000215114	UBXN2B	Affected	0.543	Affects (1)
ENSG00000118762	PKD2	Affected	0.541	Affects (1)
ENSG00000006715	VPS41	Affected	0.541	Affects (1)
ENSG00000168813	ZNF507	Affected	0.540	Affects (2)
ENSG00000131788	PIAS3	Affected	0.540	Affects (1)
ENSG00000130396	MLLT4	Affected	0.540	Affects (2)
ENSG00000078699	CBFA2T2	Affected	0.539	Affects (2)
ENSG00000138759	FRAS1	Affected	0.539	Affects (3)
ENSG00000149218	ENDOD1	Affected	0.539	Affects (1)
ENSG00000008083	JARID2	Affected	0.538	Affects (1)
ENSG00000090905	TNRC6A	Affected	0.538	Affects (2)
ENSG00000100014	SPECC1L	Affected	0.538	Affects (3)
ENSG00000161010	C5orf45	Affected	0.536	Affects (1)
ENSG00000106804	C5	Affected	0.533	Affects (2)
ENSG00000119682	AREL1	Affected	0.533	Affects (1)
ENSG00000136205	TNS3	Affected	0.531	Affects (1)
ENSG00000123384	LRP1	Affected	0.529	Affects (2)
ENSG00000165983	PTER	Affected	0.529	Affects (1)
ENSG00000160712	IL6R	Affected	0.528	Affects (3)
ENSG00000100354	TNRC6B	Affected	0.528	Affects (9)
ENSG00000156052	GNAQ	Affected	0.528	Affects (2)
ENSG00000187605	TET3	Affected	0.526	Affects (2)
ENSG00000107130	NCS1	Affected	0.526	Affects (1)
ENSG00000152061	RABGAP1L	Affected	0.525	Affects (1)
ENSG00000105778	AVL9	Affected	0.524	Affects (1)
ENSG00000085978	ATG16L1	Affected	0.523	Affects (1)
ENSG00000118058	KMT2A	Affected	0.522	Affects (4)
ENSG00000164823	OSGIN2	Affected	0.521	Affects (1)
ENSG00000171617	ENC1	Affected	0.520	Affects (1)
ENSG00000187678	SPRY4	Affected	0.520	Affects (2)
ENSG00000101199	ARFGAP1	Affected	0.518	Affects (2)
ENSG00000140577	CRTC3	Affected	0.517	Affects (1)
ENSG00000167244	IGF2	Affected	0.515	Affects (5)
ENSG00000100934	SEC23A	Affected	0.515	Affects (1)
ENSG00000174136	RGMB	Affected	0.510	Affects (2)
ENSG00000125386	FAM193A	Affected	0.509	Affects (2)
ENSG00000038532	CLEC16A	Affected	0.509	Affects (2)
ENSG00000124145	SDC4	Affected	0.508	Affects (1)
ENSG00000189079	ARID2	Affected	0.506	Affects (10)
ENSG00000152409	JMY	Affected	0.505	Affects (3)
ENSG00000146463	ZMYM4	Affected	0.503	Affects (3)
ENSG00000183741	CBX6	Affected	0.503	Affects (1)
ENSG00000005810	MYCBP2	Affected	0.502	Affects (4)
ENSG00000146830	GIGYF1	Affected	0.502	Affects (1)
ENSG00000166233	ARIH1	Affected	0.501	Affects (1)
ENSG00000196588	MKL1	Affected	0.501	Affects (1)
ENSG00000100644	HIF1A	Affected	0.501	Affects (2)
ENSG00000035862	TIMP2	Affected	0.498	Affects (1)
ENSG00000107201	DDX58	Affected	0.497	Affects (2)
ENSG00000198752	CDC42BPB	Affected	0.496	Affects (2)
ENSG00000117360	PRPF3	Affected	0.496	Affects (1)
ENSG00000147548	WHSC1L1	Affected	0.495	Affects (1)
ENSG00000163297	ANTXR2	Affected	0.495	Affects (2)
ENSG00000108175	ZMIZ1	Affected	0.494	Affects (1)
ENSG00000255529	POLR2M	Affected	0.494	Affects (1)
ENSG00000011114	BTBD7	Affected	0.493	Affects (1)
ENSG00000213160	KLHL23/PHOSPHO2-KLHL23	Affected	0.493	Affects (1)
ENSG00000105426	PTPRS	Affected	0.492	Affects (1)
ENSG00000106327	TFR2	Affected	0.488	Affects (1)
ENSG00000166224	SGPL1	Affected	0.488	Affects (1)
ENSG00000185591	SP1	Affected	0.487	Affects (1)
ENSG00000111912	NCOA7	Affected	0.486	Affects (1)
ENSG00000160305	DIP2A	Affected	0.486	Affects (6)
ENSG00000137478	FCHSD2	Affected	0.485	Affects (2)
ENSG00000129103	SUMF2	Affected	0.484	Affects (2)
ENSG00000109920	FNBP4	Affected	0.482	Affects (1)
ENSG00000186073	C15orf41	Affected	0.481	Affects (1)
ENSG00000236287	ZBED5	Affected	0.479	Affects (1)
ENSG00000178904	DPY19L3	Affected	0.478	Affects (1)
ENSG00000179941	BBS10	Affected	0.477	Affects (1)
ENSG00000123836	PFKFB2	Affected	0.477	Affects (2)
ENSG00000135837	CEP350	Affected	0.476	Affects (1)
ENSG00000110628	SLC22A18	Affected	0.475	Affects (1)
ENSG00000134294	SLC38A2	Affected	0.474	Affects (1)
ENSG00000186532	SMYD4	Affected	0.474	Affects (3)
ENSG00000121680	PEX16	Affected	0.473	Affects (1)
ENSG00000047644	WWC3	Affected	0.473	Affects (1)
ENSG00000138688	KIAA1109	Affected	0.473	Affects (1)
ENSG00000056586	RC3H2	Affected	0.473	Affects (1)
ENSG00000185658	BRWD1	Affected	0.472	Affects (3)
ENSG00000143376	SNX27	Affected	0.472	Affects (2)
ENSG00000165219	GAPVD1	Affected	0.471	Affects (1)
ENSG00000127980	PEX1	Affected	0.471	Affects (1)
ENSG00000175727	MLXIP	Affected	0.471	Affects (1)
ENSG00000056972	TRAF3IP2	Affected	0.471	Affects (1)
ENSG00000008294	SPAG9	Affected	0.470	Affects (3)
ENSG00000144589	STK11IP	Affected	0.470	Affects (2)
ENSG00000173230	GOLGB1	Affected	0.467	Affects (3)
ENSG00000139496	NUPL1	Affected	0.467	Affects (1)
ENSG00000011566	MAP4K3	Affected	0.467	Affects (1)
ENSG00000080802	CNOT4	Affected	0.465	Affects (1)
ENSG00000153201	RANBP2	Affected	0.465	Affects (1)
ENSG00000166398	KIAA0355	Affected	0.464	Affects (1)
ENSG00000047578	KIAA0556	Affected	0.464	Affects (1)
ENSG00000084093	REST	Affected	0.464	Affects (1)
ENSG00000075151	EIF4G3	Affected	0.464	Affects (2)
ENSG00000170949	ZNF160	Affected	0.464	Affects (2)
ENSG00000054267	ARID4B	Affected	0.464	Affects (2)
ENSG00000198160	MIER1	Affected	0.464	Affects (3)
ENSG00000067066	SP100	Affected	0.461	Affects (1)
ENSG00000160588	MPZL3	Affected	0.461	Affects (1)
ENSG00000115504	EHBP1	Affected	0.458	Affects (4)
ENSG00000134884	ARGLU1	Affected	0.458	Affects (2)
ENSG00000008869	HEATR5B	Affected	0.458	Affects (2)
ENSG00000083223	ZCCHC6	Affected	0.457	Affects (1)
ENSG00000111670	GNPTAB	Affected	0.456	Affects (1)
ENSG00000141258	SGSM2	Affected	0.454	Affects (4)
ENSG00000136051	KIAA1033	Affected	0.453	Affects (1)
ENSG00000166689	PLEKHA7	Affected	0.452	Affects (2)
ENSG00000114127	XRN1	Affected	0.452	Affects (3)
ENSG00000029153	ARNTL2	Affected	0.452	Affects (1)
ENSG00000055332	EIF2AK2	Affected	0.452	Affects (1)
ENSG00000197879	MYO1C	Affected	0.451	Affects (4)
ENSG00000146072	TNFRSF21	Affected	0.451	Affects (1)
ENSG00000116903	EXOC8	Affected	0.449	Affects (1)
ENSG00000111412	C12orf49	Affected	0.447	Affects (1)
ENSG00000183762	KREMEN1	Affected	0.447	Affects (1)
ENSG00000168615	ADAM9	Affected	0.447	Affects (4)
ENSG00000107263	RAPGEF1	Affected	0.446	Affects (3)
ENSG00000152242	C18orf25	Affected	0.446	Affects (1)
ENSG00000124198	ARFGEF2	Affected	0.446	Affects (2)
ENSG00000153944	MSI2	Affected	0.446	Affects (1)
ENSG00000143437	ARNT	Affected	0.446	Affects (1)
ENSG00000087266	SH3BP2	Affected	0.444	Affects (1)
ENSG00000089154	GCN1L1	Affected	0.444	Affects (1)
ENSG00000164543	STK17A	Affected	0.443	Affects (3)
ENSG00000162434	JAK1	Affected	0.443	Affects (2)
ENSG00000149948	HMGA2	Affected	0.443	Affects (1)
ENSG00000128513	POT1	Affected	0.443	Affects (4)
ENSG00000184675	AMER1	Affected	0.443	Affects (2)
ENSG00000138434	SSFA2	Affected	0.441	Affects (4)
ENSG00000150760	DOCK1	Affected	0.441	Affects (2)
ENSG00000143390	RFX5	Affected	0.441	Affects (1)
ENSG00000145632	PLK2	Affected	0.440	Affects (2)
ENSG00000025800	KPNA6	Affected	0.440	Affects (1)
ENSG00000198947	DMD	Affected	0.440	Affects (10)
ENSG00000166263	STXBP4	Affected	0.438	Affects (2)
ENSG00000132549	VPS13B	Affected	0.438	Affects (10)
ENSG00000103494	RPGRIP1L	Affected	0.438	Affects (1)
ENSG00000145734	BDP1	Affected	0.436	Affects (4)
ENSG00000198919	DZIP3	Affected	0.436	Affects (1)
ENSG00000052795	FNIP2	Affected	0.435	Affects (2)
ENSG00000102786	INTS6	Affected	0.434	Affects (1)
ENSG00000145730	PAM	Affected	0.430	Affects (5)
ENSG00000166444	ST5	Affected	0.430	Affects (1)
ENSG00000101654	RNMT	Affected	0.429	Affects (2)
ENSG00000112893	MAN2A1	Affected	0.429	Affects (1)
ENSG00000111676	ATN1	Affected	0.428	Affects (1)
ENSG00000115966	ATF2	Affected	0.428	Affects (1)
ENSG00000184445	KNTC1	Affected	0.428	Affects (3)
ENSG00000089902	RCOR1	Affected	0.426	Affects (1)
ENSG00000048028	USP28	Affected	0.426	Affects (3)
ENSG00000006756	ARSD	Affected	0.425	Affects (1)
ENSG00000167766	ZNF83	Affected	0.424	Affects (2)
ENSG00000165684	SNAPC4	Affected	0.424	Affects (1)
ENSG00000082701	GSK3B	Affected	0.423	Affects (1)
ENSG00000170145	SIK2	Affected	0.423	Affects (1)
ENSG00000158470	B4GALT5	Affected	0.422	Affects (1)
ENSG00000204120	GIGYF2	Affected	0.421	Affects (1)
ENSG00000147010	SH3KBP1	Affected	0.420	Affects (3)
ENSG00000118985	ELL2	Affected	0.420	Affects (1)
ENSG00000090776	EFNB1	Affected	0.418	Affects (1)
ENSG00000123643	SLC36A1	Affected	0.417	Affects (2)
ENSG00000114770	ABCC5	Affected	0.417	Affects (1)
ENSG00000244754	N4BP2L2	Affected	0.416	Affects (3)
ENSG00000061987	MON2	Affected	0.414	Affects (1)
ENSG00000110719	TCIRG1	Affected	0.411	Affects (1)
ENSG00000128829	EIF2AK4	Affected	0.410	Affects (2)
ENSG00000128915	ICE2	Affected	0.409	Affects (2)
ENSG00000186001	LRCH3	Affected	0.408	Affects (1)
ENSG00000070778	PTPN21	Affected	0.407	Affects (3)
ENSG00000165959	CLMN	Affected	0.407	Affects (2)
ENSG00000122966	CIT	Affected	0.406	Affects (1)
ENSG00000048991	R3HDM1	Affected	0.402	Affects (1)
ENSG00000134313	KIDINS220	Affected	0.402	Affects (1)
ENSG00000142687	KIAA0319L	Affected	0.402	Affects (1)
ENSG00000158186	MRAS	Affected	0.401	Affects (1)
ENSG00000143126	CELSR2	Affected	0.400	Affects (1)
ENSG00000109670	FBXW7	Affected	0.400	Affects (4)
ENSG00000100815	TRIP11	Affected	0.396	Affects (1)
ENSG00000139718	SETD1B	Affected	0.396	Affects (1)
ENSG00000041802	LSG1	Affected	0.396	Affects (2)
ENSG00000148843	PDCD11	Affected	0.395	Affects (2)
ENSG00000163788	SNRK	Affected	0.395	Affects (1)
ENSG00000037042	TUBG2	Affected	0.394	Affects (1)
ENSG00000006607	FARP2	Affected	0.394	Affects (1)
ENSG00000141027	NCOR1	Affected	0.394	Affects (2)
ENSG00000117475	BLZF1	Affected	0.391	Affects (1)
ENSG00000082781	ITGB5	Affected	0.390	Affects (1)
ENSG00000094975	SUCO	Affected	0.390	Affects (2)
ENSG00000111300	NAA25	Affected	0.389	Affects (1)
ENSG00000151148	UBE3B	Affected	0.388	Affects (1)
ENSG00000114861	FOXP1	Affected	0.386	Affects (1)
ENSG00000156599	ZDHHC5	Affected	0.386	Affects (1)
ENSG00000103479	RBL2	Affected	0.386	Affects (2)
ENSG00000118965	WDR35	Affected	0.385	Affects (1)
ENSG00000106948	AKNA	Affected	0.384	Affects (1)
ENSG00000106780	MEGF9	Affected	0.384	Affects (1)
ENSG00000033627	ATP6V0A1	Affected	0.383	Affects (1)
ENSG00000163872	YEATS2	Affected	0.383	Affects (3)
ENSG00000173402	DAG1	Affected	0.382	Affects (1)
ENSG00000153214	TMEM87B	Affected	0.382	Affects (1)
ENSG00000059804	SLC2A3	Affected	0.382	Affects (1)
ENSG00000110274	CEP164	Affected	0.381	Affects (1)
ENSG00000158636	C11orf30	Affected	0.381	Affects (1)
ENSG00000167306	MYO5B	Affected	0.381	Affects (1)
ENSG00000170456	DENND5B	Affected	0.381	Affects (5)
ENSG00000085719	CPNE3	Affected	0.381	Affects (1)
ENSG00000164168	TMEM184C	Affected	0.379	Affects (1)
ENSG00000124486	USP9X	Affected	0.379	Affects (1)
ENSG00000118482	PHF3	Affected	0.379	Affects (1)
ENSG00000170322	NFRKB	Affected	0.378	Affects (1)
ENSG00000127870	RNF6	Affected	0.378	Affects (1)
ENSG00000049239	H6PD	Affected	0.377	Affects (1)
ENSG00000116984	MTR	Affected	0.377	Affects (4)
ENSG00000144228	SPOPL	Affected	0.377	Affects (1)
ENSG00000176624	MEX3C	Affected	0.375	Affects (2)
ENSG00000164331	ANKRA2	Affected	0.375	Affects (1)
ENSG00000178921	PFAS	Affected	0.375	Affects (2)
ENSG00000100330	MTMR3	Affected	0.375	Affects (2)
ENSG00000085733	CTTN	Affected	0.374	Affects (1)
ENSG00000139354	GAS2L3	Affected	0.374	Affects (2)
ENSG00000170581	STAT2	Affected	0.372	Affects (2)
ENSG00000167978	SRRM2	Affected	0.372	Affects (2)
ENSG00000132024	CC2D1A	Affected	0.371	Affects (2)
ENSG00000019144	PHLDB1	Affected	0.369	Affects (1)
ENSG00000088812	ATRN	Affected	0.369	Affects (1)
ENSG00000140464	PML	Affected	0.367	Affects (3)
ENSG00000167904	TMEM68	Affected	0.367	Affects (3)
ENSG00000070404	FSTL3	Affected	0.366	Affects (1)
ENSG00000141542	RAB40B	Affected	0.366	Affects (1)
ENSG00000132294	EFR3A	Affected	0.366	Affects (1)
ENSG00000124181	PLCG1	Affected	0.364	Affects (2)
ENSG00000132466	ANKRD17	Affected	0.364	Affects (1)
ENSG00000120158	RCL1	Affected	0.364	Affects (1)
ENSG00000160691	SHC1	Affected	0.364	Affects (3)
ENSG00000134107	BHLHE40	Affected	0.363	Affects (1)
ENSG00000164308	ERAP2	Affected	0.363	Affects (1)
ENSG00000196235	SUPT5H	Affected	0.362	Affects (2)
ENSG00000125637	PSD4	Affected	0.361	Affects (1)
ENSG00000112624	GLTSCR1L	Affected	0.361	Affects (2)
ENSG00000100916	BRMS1L	Affected	0.361	Affects (1)
ENSG00000034677	RNF19A	Affected	0.360	Affects (1)
ENSG00000152683	SLC30A6	Affected	0.360	Affects (1)
ENSG00000123104	ITPR2	Affected	0.360	Affects (1)
ENSG00000120800	UTP20	Affected	0.360	Affects (1)
ENSG00000185033	SEMA4B	Affected	0.359	Affects (1)
ENSG00000085449	WDFY1	Affected	0.359	Affects (1)
ENSG00000185359	HGS	Affected	0.359	Affects (1)
ENSG00000126705	AHDC1	Affected	0.359	Affects (1)
ENSG00000198420	TCAF1	Affected	0.358	Affects (1)
ENSG00000145715	RASA1	Affected	0.358	Affects (4)
ENSG00000116918	TSNAX	Affected	0.358	Affects (1)
ENSG00000087095	NLK	Affected	0.358	Affects (1)
ENSG00000151116	UEVLD	Affected	0.357	Affects (1)
ENSG00000160445	ZER1	Affected	0.356	Affects (1)
ENSG00000077782	FGFR1	Affected	0.355	Affects (17)
ENSG00000109685	WHSC1	Affected	0.355	Affects (2)
ENSG00000137812	CASC5	Affected	0.355	Affects (1)
ENSG00000173334	TRIB1	Affected	0.355	Affects (1)
ENSG00000188157	AGRN	Affected	0.354	Affects (2)
ENSG00000167548	KMT2D	Affected	0.354	Affects (1)
ENSG00000121892	PDS5A	Affected	0.354	Affects (2)
ENSG00000071794	HLTF	Affected	0.353	Affects (2)
ENSG00000090615	GOLGA3	Affected	0.353	Affects (1)
ENSG00000120008	WDR11	Affected	0.352	Affects (2)
ENSG00000150457	LATS2	Affected	0.352	Affects (2)
ENSG00000149308	NPAT	Affected	0.351	Affects (3)
ENSG00000159579	RSPRY1	Affected	0.350	Affects (1)
ENSG00000172175	MALT1	Affected	0.349	Affects (1)
ENSG00000072121	ZFYVE26	Affected	0.349	Affects (2)
ENSG00000257923	CUX1	Affected	0.349	Affects (3)
ENSG00000146842	TMEM209	Affected	0.348	Affects (1)
ENSG00000140807	NKD1	Affected	0.348	Affects (1)
ENSG00000168924	LETM1	Affected	0.348	Affects (1)
ENSG00000109111	SUPT6H	Affected	0.347	Affects (1)
ENSG00000132670	PTPRA	Affected	0.347	Affects (4)
ENSG00000127586	CHTF18	Affected	0.347	Affects (2)
ENSG00000136068	FLNB	Affected	0.347	Affects (1)
ENSG00000070018	LRP6	Affected	0.347	Affects (2)
ENSG00000136738	STAM	Affected	0.347	Affects (1)
ENSG00000197822	OCLN	Affected	0.347	Affects (4)
ENSG00000164151	ICE1	Affected	0.345	Affects (2)
ENSG00000120733	KDM3B	Affected	0.344	Affects (3)
ENSG00000155903	RASA2	Affected	0.343	Affects (1)
ENSG00000181555	SETD2	Affected	0.343	Affects (2)
ENSG00000181045	SLC26A11	Affected	0.342	Affects (1)
ENSG00000164808	SPIDR	Affected	0.342	Affects (3)
ENSG00000171448	ZBTB26	Affected	0.341	Affects (1)
ENSG00000137497	NUMA1	Affected	0.341	Affects (2)
ENSG00000112367	FIG4	Affected	0.341	Affects (1)
ENSG00000128833	MYO5C	Affected	0.341	Affects (3)
ENSG00000107290	SETX	Affected	0.340	Affects (1)
ENSG00000157693	C9orf91	Affected	0.340	Affects (1)
ENSG00000119927	GPAM	Affected	0.340	Affects (1)
ENSG00000064932	SBNO2	Affected	0.339	Affects (2)
ENSG00000100441	KHNYN	Affected	0.339	Affects (1)
ENSG00000157227	MMP14	Affected	0.339	Affects (2)
ENSG00000025293	PHF20	Affected	0.338	Affects (2)
ENSG00000137713	PPP2R1B	Affected	0.337	Affects (1)
ENSG00000116747	TROVE2	Affected	0.337	Affects (1)
ENSG00000090989	EXOC1	Affected	0.336	Affects (1)
ENSG00000086758	HUWE1	Affected	0.336	Affects (3)
ENSG00000007202	KIAA0100	Affected	0.336	Affects (3)
ENSG00000143457	GOLPH3L	Affected	0.335	Affects (2)
ENSG00000144535	DIS3L2	Affected	0.334	Affects (2)
ENSG00000132424	PNISR	Affected	0.334	Affects (1)
ENSG00000139697	SBNO1	Affected	0.333	Affects (1)
ENSG00000111785	RIC8B	Affected	0.332	Affects (2)
ENSG00000135002	RFK	Affected	0.332	Affects (1)
ENSG00000123124	WWP1	Affected	0.332	Affects (2)
ENSG00000113716	HMGXB3	Affected	0.332	Affects (3)
ENSG00000110713	NUP98	Affected	0.331	Affects (3)
ENSG00000182446	NPLOC4	Affected	0.331	Affects (1)
ENSG00000090339	ICAM1	Affected	0.330	Affects (2)
ENSG00000142669	SH3BGRL3	Affected	0.329	Affects (1)
ENSG00000157800	SLC37A3	Affected	0.329	Affects (3)
ENSG00000067900	ROCK1	Affected	0.329	Affects (3)
ENSG00000109689	STIM2	Affected	0.328	Affects (1)
ENSG00000148660	CAMK2G	Affected	0.328	Affects (1)
ENSG00000072778	ACADVL	Affected	0.328	Affects (1)
ENSG00000099308	MAST3	Affected	0.327	Affects (2)
ENSG00000109133	TMEM33	Affected	0.327	Affects (1)
ENSG00000186716	BCR	Affected	0.325	Affects (2)
ENSG00000198646	NCOA6	Affected	0.325	Affects (1)
ENSG00000035403	VCL	Affected	0.324	Affects (1)
ENSG00000052841	TTC17	Affected	0.323	Affects (2)
ENSG00000175166	PSMD2	Affected	0.322	Affects (1)
ENSG00000172943	PHF8	Affected	0.322	Affects (2)
ENSG00000185728	YTHDF3	Affected	0.322	Affects (2)
ENSG00000152443	ZNF776	Affected	0.322	Affects (2)
ENSG00000163848	ZNF148	Affected	0.321	Affects (1)
ENSG00000180011	ZADH2	Affected	0.319	Affects (2)
ENSG00000197081	IGF2R	Affected	0.319	Affects (11)
ENSG00000122970	IFT81	Affected	0.319	Affects (3)
ENSG00000123200	ZC3H13	Affected	0.316	Affects (3)
ENSG00000115825	PRKD3	Affected	0.316	Affects (1)
ENSG00000099889	ARVCF	Affected	0.314	Affects (1)
ENSG00000187189	TSPYL4	Affected	0.313	Affects (1)
ENSG00000149231	CCDC82	Affected	0.312	Affects (2)
ENSG00000127995	CASD1	Affected	0.310	Affects (3)
ENSG00000106144	CASP2	Affected	0.310	Affects (1)
ENSG00000153113	CAST	Affected	0.309	Affects (3)
ENSG00000188554	NBR1	Affected	0.309	Affects (1)
ENSG00000095951	HIVEP1	Affected	0.309	Affects (3)
ENSG00000198231	DDX42	Affected	0.307	Affects (1)
ENSG00000008838	MED24	Affected	0.307	Affects (3)
ENSG00000152520	PAN3	Affected	0.306	Affects (3)
ENSG00000070614	NDST1	Affected	0.306	Affects (1)
ENSG00000187676	B3GALTL	Affected	0.306	Affects (1)
ENSG00000137343	ATAT1	Affected	0.306	Affects (1)
ENSG00000180921	FAM83H	Affected	0.304	Affects (1)
ENSG00000168646	AXIN2	Affected	0.304	Affects (4)
ENSG00000013374	NUB1	Affected	0.304	Affects (1)
ENSG00000102858	MGRN1	Affected	0.303	Affects (1)
ENSG00000143157	POGK	Affected	0.303	Affects (3)
ENSG00000104356	POP1	Affected	0.302	Affects (1)
ENSG00000120137	PANK3	Affected	0.302	Affects (2)
ENSG00000086015	MAST2	Affected	0.301	Affects (1)
ENSG00000144815	NXPE3	Affected	0.300	Affects (2)
ENSG00000049089	COL9A2	Affected	0.300	Affects (1)
ENSG00000101347	SAMHD1	Affected	0.298	Affects (1)
ENSG00000004700	RECQL	Affected	0.298	Affects (1)
ENSG00000072422	RHOBTB1	Affected	0.298	Affects (1)
ENSG00000162402	USP24	Affected	0.297	Affects (6)
ENSG00000077254	USP33	Affected	0.297	Affects (1)
ENSG00000011426	ANLN	Affected	0.296	Affects (3)
ENSG00000110697	PITPNM1	Affected	0.296	Affects (3)
ENSG00000133703	KRAS	Affected	0.296	Affects (27)
ENSG00000136709	WDR33	Affected	0.295	Affects (1)
ENSG00000168944	CEP120	Affected	0.295	Affects (1)
ENSG00000107959	PITRM1	Affected	0.295	Affects (4)
ENSG00000142949	PTPRF	Affected	0.295	Affects (1)
ENSG00000163874	ZC3H12A	Affected	0.295	Affects (1)
ENSG00000024048	UBR2	Affected	0.294	Affects (2)
ENSG00000197818	SLC9A8	Affected	0.294	Affects (2)
ENSG00000141219	C17orf80	Affected	0.293	Affects (1)
ENSG00000114120	SLC25A36	Affected	0.293	Affects (1)
ENSG00000120992	LYPLA1	Affected	0.293	Affects (1)
ENSG00000151208	DLG5	Affected	0.293	Affects (1)
ENSG00000131389	SLC6A6	Affected	0.293	Affects (1)
ENSG00000151726	ACSL1	Affected	0.291	Affects (1)
ENSG00000135049	AGTPBP1	Affected	0.291	Affects (3)
ENSG00000197635	DPP4	Affected	0.291	Affects (1)
ENSG00000141376	BCAS3	Affected	0.290	Affects (3)
ENSG00000008405	CRY1	Affected	0.290	Affects (1)
ENSG00000117625	RCOR3	Affected	0.290	Affects (2)
ENSG00000139116	KIF21A	Affected	0.289	Affects (1)
ENSG00000113615	SEC24A	Affected	0.287	Affects (1)
ENSG00000107104	KANK1	Affected	0.286	Affects (4)
ENSG00000132613	MTSS1L	Affected	0.286	Affects (1)
ENSG00000170542	SERPINB9	Affected	0.285	Affects (1)
ENSG00000175073	VCPIP1	Affected	0.285	Affects (1)
ENSG00000215305	VPS16	Affected	0.285	Affects (2)
ENSG00000145495	MARCH6	Affected	0.284	Affects (1)
ENSG00000136478	TEX2	Affected	0.284	Affects (2)
ENSG00000055483	USP36	Affected	0.284	Affects (1)
ENSG00000138386	NAB1	Affected	0.282	Affects (1)
ENSG00000101407	TTI1	Affected	0.281	Affects (3)
ENSG00000198026	ZNF335	Affected	0.281	Affects (2)
ENSG00000013523	ANGEL1	Affected	0.280	Affects (1)
ENSG00000134243	SORT1	Affected	0.280	Affects (1)
ENSG00000119401	TRIM32	Affected	0.279	Affects (1)
ENSG00000116191	RALGPS2	Affected	0.279	Affects (1)
ENSG00000110042	DTX4	Affected	0.279	Affects (2)
ENSG00000204406	MBD5	Affected	0.279	Affects (1)
ENSG00000178252	WDR6	Affected	0.278	Affects (1)
ENSG00000164209	SLC25A46	Affected	0.277	Affects (1)
ENSG00000158856	DMTN	Affected	0.277	Affects (1)
ENSG00000090060	PAPOLA	Affected	0.276	Affects (1)
ENSG00000112200	ZNF451	Affected	0.276	Affects (3)
ENSG00000154305	MIA3	Affected	0.276	Affects (4)
ENSG00000112210	RAB23	Affected	0.275	Affects (1)
ENSG00000138459	SLC35A5	Affected	0.274	Affects (1)
ENSG00000135956	TMEM127	Affected	0.273	Affects (2)
ENSG00000198431	TXNRD1	Affected	0.272	Affects (2)
ENSG00000148498	PARD3	Affected	0.271	Affects (3)
ENSG00000119912	IDE	Affected	0.271	Affects (1)
ENSG00000166747	AP1G1	Affected	0.271	Affects (3)
ENSG00000067057	PFKP	Affected	0.270	Affects (2)
ENSG00000074582	BCS1L	Affected	0.270	Affects (1)
ENSG00000031003	FAM13B	Affected	0.269	Affects (4)
ENSG00000138623	SEMA7A	Affected	0.268	Affects (1)
ENSG00000132912	DCTN4	Affected	0.268	Affects (1)
ENSG00000196396	PTPN1	Affected	0.268	Affects (2)
ENSG00000164134	NAA15	Affected	0.267	Affects (1)
ENSG00000160058	BSDC1	Affected	0.267	Affects (1)
ENSG00000091262	ABCC6	Affected	0.267	Affects (2)
ENSG00000051382	PIK3CB	Affected	0.267	Affects (3)
ENSG00000083857	FAT1	Affected	0.266	Affects (2)
ENSG00000133704	IPO8	Affected	0.266	Affects (2)
ENSG00000165238	WNK2	Affected	0.266	Affects (3)
ENSG00000137216	TMEM63B	Affected	0.266	Affects (2)
ENSG00000198586	TLK1	Affected	0.265	Affects (1)
ENSG00000126368	NR1D1	Affected	0.265	Affects (1)
ENSG00000213079	SCAF8	Affected	0.265	Affects (4)
ENSG00000136144	RCBTB1	Affected	0.265	Affects (1)
ENSG00000136111	TBC1D4	Affected	0.264	Affects (1)
ENSG00000198925	ATG9A	Affected	0.264	Affects (1)
ENSG00000134278	SPIRE1	Affected	0.263	Affects (2)
ENSG00000108061	SHOC2	Affected	0.263	Affects (1)
ENSG00000124151	NCOA3	Affected	0.262	Affects (4)
ENSG00000126001	CEP250	Affected	0.262	Affects (2)
ENSG00000145685	LHFPL2	Affected	0.262	Affects (1)
ENSG00000166170	BAG5	Affected	0.261	Affects (5)
ENSG00000058673	ZC3H11A	Affected	0.261	Affects (1)
ENSG00000124920	MYRF	Affected	0.260	Affects (1)
ENSG00000146587	RBAK	Affected	0.260	Affects (1)
ENSG00000065970	FOXJ2	Affected	0.259	Affects (2)
ENSG00000173757	STAT5B	Affected	0.258	Affects (1)
ENSG00000115840	SLC25A12	Affected	0.256	Affects (1)
ENSG00000179981	TSHZ1	Affected	0.255	Affects (4)
ENSG00000110756	HPS5	Affected	0.255	Affects (1)
ENSG00000118217	ATF6	Affected	0.254	Affects (1)
ENSG00000147316	MCPH1	Affected	0.254	Affects (2)
ENSG00000113163	COL4A3BP	Affected	0.254	Affects (4)
ENSG00000139722	VPS37B	Affected	0.253	Affects (2)
ENSG00000198677	TTC37	Affected	0.253	Affects (1)
ENSG00000042445	RETSAT	Affected	0.252	Affects (1)
ENSG00000140479	PCSK6	Affected	0.252	Affects (1)
ENSG00000142002	DPP9	Affected	0.252	Affects (1)
ENSG00000100342	APOL1	Affected	0.252	Affects (1)
ENSG00000144909	OSBPL11	Affected	0.252	Affects (1)
ENSG00000163026	C2orf44	Affected	0.251	Affects (1)
ENSG00000118873	RAB3GAP2	Affected	0.251	Affects (1)
ENSG00000100403	ZC3H7B	Affected	0.251	Affects (1)
ENSG00000166266	CUL5	Affected	0.250	Affects (1)
ENSG00000139289	PHLDA1	Affected	0.250	Affects (1)
ENSG00000116213	WRAP73	Affected	0.249	Affects (1)
ENSG00000182718	ANXA2	Affected	0.249	Affects (2)
ENSG00000186806	VSIG10L	Affected	0.249	Affects (1)
ENSG00000172007	RAB33B	Affected	0.249	Affects (1)
ENSG00000113318	MSH3	Affected	0.249	Affects (2)
ENSG00000136878	USP20	Affected	0.247	Affects (1)
ENSG00000158715	SLC45A3	Affected	0.247	Affects (2)
ENSG00000104067	TJP1	Affected	0.246	Affects (1)
ENSG00000009335	UBE3C	Affected	0.246	Affects (1)
ENSG00000163539	CLASP2	Affected	0.244	Affects (2)
ENSG00000047621	C12orf4	Affected	0.242	Affects (1)
ENSG00000120063	GNA13	Affected	0.242	Affects (1)
ENSG00000134444	KIAA1468	Affected	0.242	Affects (2)
ENSG00000168795	ZBTB5	Affected	0.242	Affects (2)
ENSG00000112851	ERBB2IP	Affected	0.241	Affects (2)
ENSG00000100227	POLDIP3	Affected	0.240	Affects (1)
ENSG00000009950	MLXIPL	Affected	0.240	Affects (1)
ENSG00000105223	PLD3	Affected	0.239	Affects (2)
ENSG00000163346	PBXIP1	Affected	0.239	Affects (1)
ENSG00000101849	TBL1X	Affected	0.238	Affects (1)
ENSG00000171316	CHD7	Affected	0.238	Affects (1)
ENSG00000100201	DDX17	Affected	0.238	Affects (3)
ENSG00000135766	EGLN1	Affected	0.236	Affects (1)
ENSG00000138246	DNAJC13	Affected	0.236	Affects (1)
ENSG00000027697	IFNGR1	Affected	0.236	Affects (4)
ENSG00000226479	TMEM185B	Affected	0.235	Affects (1)
ENSG00000172845	SP3	Affected	0.235	Affects (1)
ENSG00000175573	C11orf68	Affected	0.235	Affects (2)
ENSG00000125148	MT2A	Affected	0.234	Affects (1)
ENSG00000007047	MARK4	Affected	0.234	Affects (1)
ENSG00000092439	TRPM7	Affected	0.234	Affects (1)
ENSG00000072736	NFATC3	Affected	0.234	Affects (1)
ENSG00000179364	PACS2	Affected	0.233	Affects (1)
ENSG00000177303	CASKIN2	Affected	0.233	Affects (1)
ENSG00000149480	MTA2	Affected	0.233	Affects (1)
ENSG00000168283	BMI1	Affected	0.232	Affects (2)
ENSG00000140105	WARS	Affected	0.230	Affects (1)
ENSG00000105953	OGDH	Affected	0.229	Affects (1)
ENSG00000163659	TIPARP	Affected	0.228	Affects (1)
ENSG00000119772	DNMT3A	Affected	0.227	Affects (2)
ENSG00000107021	TBC1D13	Affected	0.227	Affects (1)
ENSG00000168906	MAT2A	Affected	0.226	Affects (1)
ENSG00000198793	MTOR	Affected	0.225	Affects (14)
ENSG00000068305	MEF2A	Affected	0.224	Affects (4)
ENSG00000136295	TTYH3	Affected	0.224	Affects (1)
ENSG00000090686	USP48	Affected	0.224	Affects (3)
ENSG00000130479	MAP1S	Affected	0.222	Affects (2)
ENSG00000009307	CSDE1	Affected	0.221	Affects (4)
ENSG00000134186	PRPF38B	Affected	0.221	Affects (1)
ENSG00000135108	FBXO21	Affected	0.220	Affects (1)
ENSG00000188522	FAM83G	Affected	0.219	Affects (3)
ENSG00000061273	HDAC7	Affected	0.219	Affects (2)
ENSG00000095319	NUP188	Affected	0.219	Affects (3)
ENSG00000139323	POC1B	Affected	0.217	Affects (1)
ENSG00000213923	CSNK1E	Affected	0.217	Affects (1)
ENSG00000198218	QRICH1	Affected	0.216	Affects (2)
ENSG00000144724	PTPRG	Affected	0.216	Affects (1)
ENSG00000142188	TMEM50B	Affected	0.215	Affects (4)
ENSG00000115415	STAT1	Affected	0.214	Affects (2)
ENSG00000101040	ZMYND8	Affected	0.214	Affects (4)
ENSG00000171634	BPTF	Affected	0.214	Affects (10)
ENSG00000171105	INSR	Affected	0.213	Affects (4)
ENSG00000174231	PRPF8	Affected	0.213	Affects (1)
ENSG00000137040	RANBP6	Affected	0.213	Affects (1)
ENSG00000204842	ATXN2	Affected	0.212	Affects (2)
ENSG00000143379	SETDB1	Affected	0.212	Affects (2)
ENSG00000135763	URB2	Affected	0.212	Affects (2)
ENSG00000066654	THUMPD1	Affected	0.211	Affects (1)
ENSG00000144043	TEX261	Affected	0.211	Affects (1)
ENSG00000143643	TTC13	Affected	0.211	Affects (1)
ENSG00000138674	SEC31A	Affected	0.211	Affects (1)
ENSG00000178685	PARP10	Affected	0.211	Affects (1)
ENSG00000103932	RPAP1	Affected	0.210	Affects (2)
ENSG00000127914	AKAP9	Affected	0.210	Affects (2)
ENSG00000145020	AMT	Affected	0.210	Affects (1)
ENSG00000083520	DIS3	Affected	0.209	Affects (1)
ENSG00000144028	SNRNP200	Affected	0.209	Affects (1)
ENSG00000135540	NHSL1	Affected	0.208	Affects (2)
ENSG00000108469	RECQL5	Affected	0.208	Affects (1)
ENSG00000138071	ACTR2	Affected	0.206	Affects (2)
ENSG00000146278	PNRC1	Affected	0.205	Affects (1)
ENSG00000125257	ABCC4	Affected	0.205	Affects (4)
ENSG00000111885	MAN1A1	Affected	0.204	Affects (2)
ENSG00000100207	TCF20	Affected	0.203	Affects (1)
ENSG00000204394	VARS	Affected	0.202	Affects (2)
ENSG00000101972	STAG2	Affected	0.202	Affects (1)
ENSG00000148356	LRSAM1	Affected	0.202	Affects (1)
ENSG00000087470	DNM1L	Affected	0.201	Affects (2)
ENSG00000091136	LAMB1	Affected	0.200	Affects (5)
ENSG00000162522	KIAA1522	Affected	0.200	Affects (2)
ENSG00000196652	ZKSCAN5	Affected	0.200	Affects (1)
ENSG00000114554	PLXNA1	Affected	0.199	Affects (2)
ENSG00000028116	VRK2	Affected	0.198	Affects (1)
ENSG00000124831	LRRFIP1	Affected	0.198	Affects (2)
ENSG00000103404	USP31	Affected	0.198	Affects (1)
ENSG00000167566	NCKAP5L	Affected	0.197	Affects (3)
ENSG00000115902	SLC1A4	Affected	0.197	Affects (1)
ENSG00000065613	SLK	Affected	0.197	Affects (2)
ENSG00000110011	DNAJC4	Affected	0.197	Affects (1)
ENSG00000174437	ATP2A2	Affected	0.197	Affects (2)
ENSG00000110172	CHORDC1	Affected	0.196	Affects (1)
ENSG00000166987	MBD6	Affected	0.196	Affects (2)
ENSG00000071054	MAP4K4	Affected	0.195	Affects (2)
ENSG00000077232	DNAJC10	Affected	0.194	Affects (1)
ENSG00000105186	ANKRD27	Affected	0.192	Affects (1)
ENSG00000152127	MGAT5	Affected	0.192	Affects (1)
ENSG00000135048	TMEM2	Affected	0.191	Affects (1)
ENSG00000096872	IFT74	Affected	0.191	Affects (1)
ENSG00000162869	PPP1R21	Affected	0.190	Affects (1)
ENSG00000137275	RIPK1	Affected	0.189	Affects (3)
ENSG00000198825	INPP5F	Affected	0.187	Affects (2)
ENSG00000198952	SMG5	Affected	0.187	Affects (1)
ENSG00000136937	NCBP1	Affected	0.187	Affects (1)
ENSG00000176208	ATAD5	Affected	0.187	Affects (4)
ENSG00000154803	FLCN	Affected	0.187	Affects (3)
ENSG00000161021	MAML1	Affected	0.186	Affects (1)
ENSG00000112576	CCND3	Affected	0.186	Affects (1)
ENSG00000133026	MYH10	Affected	0.185	Affects (2)
ENSG00000196177	ACADSB	Affected	0.185	Affects (3)
ENSG00000016391	CHDH	Affected	0.183	Affects (1)
ENSG00000078246	TULP3	Affected	0.183	Affects (1)
ENSG00000133226	SRRM1	Affected	0.182	Affects (2)
ENSG00000163781	TOPBP1	Affected	0.181	Affects (2)
ENSG00000105229	PIAS4	Affected	0.180	Affects (1)
ENSG00000008441	NFIX	Affected	0.180	Affects (2)
ENSG00000101191	DIDO1	Affected	0.180	Affects (1)
ENSG00000173905	GOLIM4	Affected	0.178	Affects (1)
ENSG00000100592	DAAM1	Affected	0.176	Affects (2)
ENSG00000112320	SOBP	Affected	0.176	Affects (1)
ENSG00000074603	DPP8	Affected	0.176	Affects (2)
ENSG00000119321	FKBP15	Affected	0.175	Affects (2)
ENSG00000116871	MAP7D1	Affected	0.174	Affects (1)
ENSG00000113645	WWC1	Affected	0.174	Affects (1)
ENSG00000127663	KDM4B	Affected	0.173	Affects (1)
ENSG00000130640	TUBGCP2	Affected	0.173	Affects (1)
ENSG00000056097	ZFR	Affected	0.172	Affects (2)
ENSG00000164828	SUN1	Affected	0.172	Affects (10)
ENSG00000119242	CCDC92	Affected	0.172	Affects (1)
ENSG00000107929	LARP4B	Affected	0.171	Affects (1)
ENSG00000237441	RGL2	Affected	0.171	Affects (2)
ENSG00000139218	SCAF11	Affected	0.170	Affects (1)
ENSG00000142166	IFNAR1	Affected	0.169	Affects (4)
ENSG00000105429	MEGF8	Affected	0.169	Affects (4)
ENSG00000065809	FAM107B	Affected	0.168	Affects (1)
ENSG00000163875	MEAF6	Affected	0.168	Affects (3)
ENSG00000185252	ZNF74	Affected	0.168	Affects (1)
ENSG00000151503	NCAPD3	Affected	0.166	Affects (1)
ENSG00000135318	NT5E	Affected	0.166	Affects (2)
ENSG00000133706	LARS	Affected	0.164	Affects (2)
ENSG00000129292	PHF20L1	Affected	0.164	Affects (1)
ENSG00000173442	EHBP1L1	Affected	0.163	Affects (1)
ENSG00000117394	SLC2A1	Affected	0.163	Affects (3)
ENSG00000076984	MAP2K7	Affected	0.163	Affects (1)
ENSG00000182158	CREB3L2	Affected	0.161	Affects (1)
ENSG00000092929	UNC13D	Affected	0.161	Affects (2)
ENSG00000074695	LMAN1	Affected	0.160	Affects (1)
ENSG00000121940	CLCC1	Affected	0.160	Affects (1)
ENSG00000197586	ENTPD6	Affected	0.159	Affects (1)
ENSG00000105323	HNRNPUL1	Affected	0.157	Affects (1)
ENSG00000167880	EVPL	Affected	0.157	Affects (5)
ENSG00000116688	MFN2	Affected	0.157	Affects (2)
ENSG00000196730	DAPK1	Affected	0.157	Affects (1)
ENSG00000125630	POLR1B	Affected	0.155	Affects (2)
ENSG00000215193	PEX26	Affected	0.155	Affects (1)
ENSG00000101337	TM9SF4	Affected	0.155	Affects (4)
ENSG00000144674	GOLGA4	Affected	0.154	Affects (1)
ENSG00000130021	HDHD1	Affected	0.154	Affects (1)
ENSG00000168827	GFM1	Affected	0.154	Affects (5)
ENSG00000117713	ARID1A	Affected	0.154	Affects (9)
ENSG00000065060	UHRF1BP1	Affected	0.154	Affects (1)
ENSG00000080200	CRYBG3	Affected	0.153	Affects (5)
ENSG00000006652	IFRD1	Affected	0.153	Affects (1)
ENSG00000113140	SPARC	Affected	0.152	Affects (1)
ENSG00000141646	SMAD4	Affected	0.152	Affects (9)
ENSG00000136628	EPRS	Affected	0.152	Affects (1)
ENSG00000164830	OXR1	Affected	0.151	Affects (13)
ENSG00000104738	MCM4	Affected	0.151	Affects (1)
ENSG00000060656	PTPRU	Affected	0.151	Affects (1)
ENSG00000136715	SAP130	Affected	0.150	Affects (3)
ENSG00000118900	UBN1	Affected	0.150	Affects (1)
ENSG00000197594	ENPP1	Affected	0.150	Affects (1)
ENSG00000143337	TOR1AIP1	Affected	0.150	Affects (1)
ENSG00000162298	SYVN1	Affected	0.149	Affects (3)
ENSG00000130702	LAMA5	Affected	0.149	Affects (4)
ENSG00000119596	YLPM1	Affected	0.149	Affects (3)
ENSG00000139746	RBM26	Affected	0.147	Affects (3)
ENSG00000119396	RAB14	Affected	0.145	Affects (1)
ENSG00000165832	TRUB1	Affected	0.145	Affects (1)
ENSG00000125844	RRBP1	Affected	0.144	Affects (2)
ENSG00000126012	KDM5C	Affected	0.144	Affects (2)
ENSG00000008513	ST3GAL1	Affected	0.144	Affects (1)
ENSG00000006007	GDE1	Affected	0.143	Affects (1)
ENSG00000101782	RIOK3	Affected	0.142	Affects (1)
ENSG00000116285	ERRFI1	Affected	0.142	Affects (1)
ENSG00000131791	PRKAB2	Affected	0.142	Affects (1)
ENSG00000099381	SETD1A	Affected	0.141	Affects (5)
ENSG00000050820	BCAR1	Affected	0.141	Affects (5)
ENSG00000144283	PKP4	Affected	0.139	Affects (1)
ENSG00000100412	ACO2	Affected	0.138	Affects (1)
ENSG00000079432	CIC	Affected	0.137	Affects (1)
ENSG00000138107	ACTR1A	Affected	0.137	Affects (1)
ENSG00000114480	GBE1	Affected	0.135	Affects (1)
ENSG00000069956	MAPK6	Affected	0.135	Affects (1)
ENSG00000108424	KPNB1	Affected	0.134	Affects (1)
ENSG00000084774	CAD	Affected	0.133	Affects (2)
ENSG00000144224	UBXN4	Affected	0.133	Affects (1)
ENSG00000033030	ZCCHC8	Affected	0.133	Affects (1)
ENSG00000120685	PROSER1	Affected	0.130	Affects (1)
ENSG00000186660	ZFP91	Affected	0.126	Affects (1)
ENSG00000142627	EPHA2	Affected	0.126	Affects (3)
ENSG00000044115	CTNNA1	Affected	0.126	Affects (4)
ENSG00000122257	RBBP6	Affected	0.125	Affects (1)
ENSG00000134371	CDC73	Affected	0.125	Affects (1)
ENSG00000137269	LRRC1	Affected	0.123	Affects (2)
ENSG00000169375	SIN3A	Affected	0.122	Affects (2)
ENSG00000151694	ADAM17	Affected	0.122	Affects (2)
ENSG00000205339	IPO7	Affected	0.120	Affects (3)
ENSG00000101986	ABCD1	Affected	0.119	Affects (1)
ENSG00000001084	GCLC	Affected	0.119	Affects (1)
ENSG00000111731	C2CD5	Affected	0.119	Affects (2)
ENSG00000163602	RYBP	Affected	0.118	Affects (2)
ENSG00000189143	CLDN4	Affected	0.118	Affects (1)
ENSG00000113282	CLINT1	Affected	0.117	Affects (1)
ENSG00000158201	ABHD3	Affected	0.117	Affects (1)
ENSG00000087274	ADD1	Affected	0.115	Affects (1)
ENSG00000141424	SLC39A6	Affected	0.112	Affects (1)
ENSG00000112759	SLC29A1	Affected	0.111	Affects (1)
ENSG00000011243	AKAP8L	Affected	0.108	Affects (1)
ENSG00000139433	GLTP	Affected	0.107	Affects (1)
ENSG00000080815	PSEN1	Affected	0.106	Affects (2)
ENSG00000177885	GRB2	Affected	0.106	Affects (3)
ENSG00000086589	RBM22	Affected	0.105	Affects (1)
ENSG00000159086	PAXBP1	Affected	0.104	Affects (1)
ENSG00000141458	NPC1	Affected	0.103	Affects (2)
ENSG00000170027	YWHAG	Affected	0.102	Affects (3)
ENSG00000143614	GATAD2B	Affected	0.101	Affects (1)
ENSG00000100722	ZC3H14	Affected	0.100	Affects (1)
ENSG00000173744	AGFG1	Affected	0.100	Affects (2)
ENSG00000198604	BAZ1A	Affected	0.100	Affects (2)
ENSG00000152990	ADGRA3	Affected	0.099	Affects (1)
ENSG00000158615	PPP1R15B	Affected	0.097	Affects (1)
ENSG00000197746	PSAP	Affected	0.096	Affects (1)
ENSG00000013441	CLK1	Affected	0.096	Affects (4)
ENSG00000115677	HDLBP	Affected	0.094	Affects (2)
ENSG00000170677	SOCS6	Affected	0.094	Affects (1)
ENSG00000132182	NUP210	Affected	0.092	Affects (2)
ENSG00000117318	ID3	Affected	0.092	Affects (1)
ENSG00000089177	KIF16B	Affected	0.092	Affects (1)
ENSG00000132688	NES	Affected	0.090	Affects (3)
ENSG00000173039	RELA	Affected	0.089	Affects (1)
ENSG00000157593	SLC35B2	Affected	0.087	Affects (2)
ENSG00000130703	OSBPL2	Affected	0.086	Affects (4)
ENSG00000143499	SMYD2	Affected	0.084	Affects (2)
ENSG00000143924	EML4	Affected	0.084	Affects (1)
ENSG00000125871	MGME1	Affected	0.084	Affects (2)
ENSG00000153208	MERTK	Affected	0.083	Affects (2)
ENSG00000107798	LIPA	Affected	0.083	Affects (1)
ENSG00000160293	VAV2	Affected	0.081	Affects (2)
ENSG00000164252	AGGF1	Affected	0.080	Affects (1)
ENSG00000091317	CMTM6	Affected	0.080	Affects (1)
ENSG00000106462	EZH2	Affected	0.079	Affects (3)
ENSG00000149547	EI24	Affected	0.078	Affects (1)
ENSG00000160007	ARHGAP35	Affected	0.078	Affects (1)
ENSG00000172831	CES2	Affected	0.076	Affects (1)
ENSG00000100473	COCH	Affected	0.076	Affects (3)
ENSG00000143368	SF3B4	Affected	0.076	Affects (1)
ENSG00000062716	VMP1	Affected	0.075	Affects (1)
ENSG00000064726	BTBD1	Affected	0.075	Affects (1)
ENSG00000132382	MYBBP1A	Affected	0.073	Affects (1)
ENSG00000182871	COL18A1	Affected	0.072	Affects (2)
ENSG00000132155	RAF1	Affected	0.072	Affects (49)
ENSG00000197448	GSTK1	Affected	0.072	Affects (1)
ENSG00000107581	EIF3A	Affected	0.071	Affects (2)
ENSG00000151348	EXT2	Affected	0.069	Affects (2)
ENSG00000141367	CLTC	Affected	0.068	Affects (3)
ENSG00000115310	RTN4	Affected	0.067	Affects (4)
ENSG00000177189	RPS6KA3	Affected	0.060	Affects (6)
ENSG00000141756	FKBP10	Affected	0.044	Affects (1)
ENSG00000088930	XRN2	Affected	-0.037	Affects (2)
ENSG00000156802	ATAD2	Affected	-0.045	Affects (2)
ENSG00000101367	MAPRE1	Affected	-0.047	Affects (2)
ENSG00000196305	IARS	Affected	-0.055	Affects (1)
ENSG00000184009	ACTG1	Affected	-0.055	Affects (2)
ENSG00000160789	LMNA	Affected	-0.056	Affects (2)
ENSG00000172893	DHCR7	Affected	-0.058	Affects (1)
ENSG00000214753	HNRNPUL2	Affected	-0.060	Affects (3)
ENSG00000131844	MCCC2	Affected	-0.064	Affects (1)
ENSG00000109861	CTSC	Affected	-0.066	Affects (2)
ENSG00000140941	MAP1LC3B	Affected	-0.067	Affects (1)
ENSG00000065361	ERBB3	Affected	-0.073	Affects (2)
ENSG00000136830	FAM129B	Affected	-0.073	Affects (2)
ENSG00000100982	PCIF1	Affected	-0.073	Affects (1)
ENSG00000172270	BSG	Affected	-0.073	Affects (2)
ENSG00000120708	TGFBI	Affected	-0.074	Affects (2)
ENSG00000065000	AP3D1	Affected	-0.074	Affects (3)
ENSG00000125730	C3	Affected	-0.074	Affects (4)
ENSG00000167325	RRM1	Affected	-0.076	Affects (1)
ENSG00000148840	PPRC1	Affected	-0.076	Affects (1)
ENSG00000174938	SEZ6L2	Affected	-0.078	Affects (4)
ENSG00000124228	DDX27	Affected	-0.079	Affects (2)
ENSG00000135632	SMYD5	Affected	-0.079	Affects (4)
ENSG00000117308	GALE	Affected	-0.080	Affects (2)
ENSG00000143799	PARP1	Affected	-0.082	Affects (1)
ENSG00000151923	TIAL1	Affected	-0.082	Affects (2)
ENSG00000176153	GPX2	Affected	-0.084	Affects (1)
ENSG00000115761	NOL10	Affected	-0.084	Affects (2)
ENSG00000106397	PLOD3	Affected	-0.085	Affects (1)
ENSG00000119408	NEK6	Affected	-0.085	Affects (2)
ENSG00000117593	DARS2	Affected	-0.088	Affects (1)
ENSG00000179115	FARSA	Affected	-0.089	Affects (2)
ENSG00000108861	DUSP3	Affected	-0.089	Affects (1)
ENSG00000196365	LONP1	Affected	-0.090	Affects (2)
ENSG00000166710	B2M	Affected	-0.091	Affects (1)
ENSG00000180957	PITPNB	Affected	-0.091	Affects (2)
ENSG00000115806	GORASP2	Affected	-0.092	Affects (1)
ENSG00000138182	KIF20B	Affected	-0.093	Affects (2)
ENSG00000162704	ARPC5	Affected	-0.094	Affects (2)
ENSG00000204592	HLA-E	Affected	-0.094	Affects (1)
ENSG00000147457	CHMP7	Affected	-0.095	Affects (1)
ENSG00000175216	CKAP5	Affected	-0.095	Affects (4)
ENSG00000102897	LYRM1	Affected	-0.096	Affects (1)
ENSG00000115839	RAB3GAP1	Affected	-0.096	Affects (2)
ENSG00000138095	LRPPRC	Affected	-0.098	Affects (2)
ENSG00000204713	TRIM27	Affected	-0.099	Affects (1)
ENSG00000159063	ALG8	Affected	-0.100	Affects (2)
ENSG00000006831	ADIPOR2	Affected	-0.104	Affects (1)
ENSG00000131747	TOP2A	Affected	-0.104	Affects (7)
ENSG00000101019	UQCC1	Affected	-0.104	Affects (1)
ENSG00000116171	SCP2	Affected	-0.106	Affects (1)
ENSG00000167658	EEF2	Affected	-0.106	Affects (1)
ENSG00000186635	ARAP1	Affected	-0.108	Affects (1)
ENSG00000149636	DSN1	Affected	-0.108	Affects (1)
ENSG00000144580	RQCD1	Affected	-0.109	Affects (1)
ENSG00000168566	SNRNP48	Affected	-0.110	Affects (1)
ENSG00000141522	ARHGDIA	Affected	-0.111	Affects (1)
ENSG00000080824	HSP90AA1	Affected	-0.111	Affects (2)
ENSG00000163703	CRELD1	Affected	-0.112	Affects (1)
ENSG00000139197	PEX5	Affected	-0.115	Affects (2)
ENSG00000175575	PAAF1	Affected	-0.116	Affects (2)
ENSG00000197170	PSMD12	Affected	-0.117	Affects (1)
ENSG00000134684	YARS	Affected	-0.117	Affects (1)
ENSG00000068784	SRBD1	Affected	-0.118	Affects (1)
ENSG00000148308	GTF3C5	Affected	-0.118	Affects (1)
ENSG00000116661	FBXO2	Affected	-0.118	Affects (1)
ENSG00000111652	COPS7A	Affected	-0.119	Affects (1)
ENSG00000107175	CREB3	Affected	-0.120	Affects (1)
ENSG00000168495	POLR3D	Affected	-0.120	Affects (1)
ENSG00000146416	AIG1	Affected	-0.122	Affects (1)
ENSG00000077097	TOP2B	Affected	-0.123	Affects (6)
ENSG00000169139	UBE2V2	Affected	-0.124	Affects (1)
ENSG00000171492	LRRC8D	Affected	-0.125	Affects (1)
ENSG00000067704	IARS2	Affected	-0.125	Affects (1)
ENSG00000162337	LRP5	Affected	-0.126	Affects (6)
ENSG00000061794	MRPS35	Affected	-0.126	Affects (1)
ENSG00000161011	SQSTM1	Affected	-0.127	Affects (1)
ENSG00000066279	ASPM	Affected	-0.128	Affects (1)
ENSG00000088280	ASAP3	Affected	-0.128	Affects (1)
ENSG00000215251	FASTKD5	Affected	-0.130	Affects (1)
ENSG00000162714	ZNF496	Affected	-0.130	Affects (2)
ENSG00000170385	SLC30A1	Affected	-0.130	Affects (1)
ENSG00000214944	ARHGEF28	Affected	-0.130	Affects (1)
ENSG00000165516	KLHDC2	Affected	-0.132	Affects (1)
ENSG00000133612	AGAP3	Affected	-0.132	Affects (2)
ENSG00000067334	DNTTIP2	Affected	-0.134	Affects (1)
ENSG00000154370	TRIM11	Affected	-0.138	Affects (1)
ENSG00000087087	SRRT	Affected	-0.139	Affects (2)
ENSG00000105821	DNAJC2	Affected	-0.140	Affects (2)
ENSG00000160949	TONSL	Affected	-0.141	Affects (1)
ENSG00000101194	SLC17A9	Affected	-0.141	Affects (1)
ENSG00000069535	MAOB	Affected	-0.143	Affects (1)
ENSG00000100522	GNPNAT1	Affected	-0.143	Affects (1)
ENSG00000076826	CAMSAP3	Affected	-0.144	Affects (3)
ENSG00000055950	MRPL43	Affected	-0.145	Affects (1)
ENSG00000116133	DHCR24	Affected	-0.145	Affects (1)
ENSG00000144120	TMEM177	Affected	-0.147	Affects (1)
ENSG00000064601	CTSA	Affected	-0.147	Affects (1)
ENSG00000156970	BUB1B	Affected	-0.147	Affects (3)
ENSG00000176393	RNPEP	Affected	-0.148	Affects (1)
ENSG00000211460	TSN	Affected	-0.148	Affects (1)
ENSG00000089063	TMEM230	Affected	-0.149	Affects (1)
ENSG00000135503	ACVR1B	Affected	-0.149	Affects (1)
ENSG00000137168	PPIL1	Affected	-0.149	Affects (1)
ENSG00000127481	UBR4	Affected	-0.151	Affects (6)
ENSG00000166483	WEE1	Affected	-0.152	Affects (1)
ENSG00000101473	ACOT8	Affected	-0.153	Affects (1)
ENSG00000162729	IGSF8	Affected	-0.154	Affects (1)
ENSG00000178035	IMPDH2	Affected	-0.154	Affects (1)
ENSG00000177469	PTRF	Affected	-0.155	Affects (1)
ENSG00000104866	PPP1R37	Affected	-0.156	Affects (1)
ENSG00000197905	TEAD4	Affected	-0.156	Affects (2)
ENSG00000163902	RPN1	Affected	-0.156	Affects (1)
ENSG00000204371	EHMT2	Affected	-0.156	Affects (2)
ENSG00000158417	EIF5B	Affected	-0.159	Affects (1)
ENSG00000141736	ERBB2	Affected	-0.160	Affects (3)
ENSG00000198356	ASNA1	Affected	-0.162	Affects (1)
ENSG00000113360	DROSHA	Affected	-0.163	Affects (1)
ENSG00000148842	CNNM2	Affected	-0.163	Affects (2)
ENSG00000103335	PIEZO1	Affected	-0.163	Affects (1)
ENSG00000139620	KANSL2	Affected	-0.164	Affects (1)
ENSG00000133422	MORC2	Affected	-0.165	Affects (2)
ENSG00000196924	FLNA	Affected	-0.167	Affects (2)
ENSG00000188375	H3F3C	Affected	-0.168	Affects (2)
ENSG00000113648	H2AFY	Affected	-0.168	Affects (2)
ENSG00000119977	TCTN3	Affected	-0.169	Affects (2)
ENSG00000170265	ZNF282	Affected	-0.170	Affects (1)
ENSG00000163798	SLC4A1AP	Affected	-0.170	Affects (3)
ENSG00000104763	ASAH1	Affected	-0.170	Affects (9)
ENSG00000076242	MLH1	Affected	-0.171	Affects (2)
ENSG00000139719	VPS33A	Affected	-0.171	Affects (1)
ENSG00000106459	NRF1	Affected	-0.172	Affects (1)
ENSG00000132740	IGHMBP2	Affected	-0.172	Affects (2)
ENSG00000163755	HPS3	Affected	-0.173	Affects (1)
ENSG00000204209	DAXX	Affected	-0.173	Affects (1)
ENSG00000253719	ATXN7L3B	Affected	-0.174	Affects (1)
ENSG00000168395	ING5	Affected	-0.175	Affects (1)
ENSG00000128050	PAICS	Affected	-0.177	Affects (1)
ENSG00000103319	EEF2K	Affected	-0.177	Affects (2)
ENSG00000137807	KIF23	Affected	-0.178	Affects (2)
ENSG00000060971	ACAA1	Affected	-0.179	Affects (1)
ENSG00000100084	HIRA	Affected	-0.179	Affects (1)
ENSG00000013503	POLR3B	Affected	-0.180	Affects (2)
ENSG00000163956	LRPAP1	Affected	-0.181	Affects (1)
ENSG00000162521	RBBP4	Affected	-0.181	Affects (1)
ENSG00000165280	VCP	Affected	-0.181	Affects (2)
ENSG00000183955	SETD8	Affected	-0.181	Affects (1)
ENSG00000019995	ZRANB1	Affected	-0.181	Affects (2)
ENSG00000136840	ST6GALNAC4	Affected	-0.181	Affects (1)
ENSG00000177879	AP3S1	Affected	-0.183	Affects (1)
ENSG00000145555	MYO10	Affected	-0.183	Affects (1)
ENSG00000170515	PA2G4	Affected	-0.183	Affects (1)
ENSG00000131966	ACTR10	Affected	-0.183	Affects (1)
ENSG00000164754	RAD21	Affected	-0.184	Affects (1)
ENSG00000104325	DECR1	Affected	-0.186	Affects (1)
ENSG00000160446	ZDHHC12	Affected	-0.186	Affects (1)
ENSG00000173327	MAP3K11	Affected	-0.187	Affects (1)
ENSG00000087088	BAX	Affected	-0.187	Affects (1)
ENSG00000181035	SLC25A42	Affected	-0.188	Affects (1)
ENSG00000105298	CACTIN	Affected	-0.188	Affects (6)
ENSG00000146828	SLC12A9	Affected	-0.190	Affects (1)
ENSG00000159399	HK2	Affected	-0.190	Affects (1)
ENSG00000055044	NOP58	Affected	-0.190	Affects (1)
ENSG00000116062	MSH6	Affected	-0.190	Affects (1)
ENSG00000099194	SCD	Affected	-0.191	Affects (1)
ENSG00000169764	UGP2	Affected	-0.191	Affects (1)
ENSG00000103510	KAT8	Affected	-0.191	Affects (1)
ENSG00000101442	ACTR5	Affected	-0.192	Affects (1)
ENSG00000186522	SEPT10	Affected	-0.192	Affects (2)
ENSG00000101361	NOP56	Affected	-0.192	Affects (2)
ENSG00000117691	NENF	Affected	-0.193	Affects (3)
ENSG00000131981	LGALS3	Affected	-0.194	Affects (1)
ENSG00000135506	OS9	Affected	-0.194	Affects (2)
ENSG00000116478	HDAC1	Affected	-0.195	Affects (1)
ENSG00000101868	POLA1	Affected	-0.196	Affects (1)
ENSG00000152518	ZFP36L2	Affected	-0.197	Affects (1)
ENSG00000104980	TIMM44	Affected	-0.197	Affects (1)
ENSG00000040275	SPDL1	Affected	-0.198	Affects (2)
ENSG00000157916	RER1	Affected	-0.199	Affects (1)
ENSG00000120053	GOT1	Affected	-0.199	Affects (1)
ENSG00000203485	INF2	Affected	-0.200	Affects (1)
ENSG00000163006	CCDC138	Affected	-0.200	Affects (4)
ENSG00000150768	DLAT	Affected	-0.200	Affects (1)
ENSG00000197713	RPE	Affected	-0.200	Affects (1)
ENSG00000182093	WRB	Affected	-0.200	Affects (1)
ENSG00000160633	SAFB	Affected	-0.200	Affects (1)
ENSG00000100504	PYGL	Affected	-0.201	Affects (1)
ENSG00000097021	ACOT7	Affected	-0.201	Affects (4)
ENSG00000106351	AGFG2	Affected	-0.203	Affects (1)
ENSG00000153207	AHCTF1	Affected	-0.203	Affects (2)
ENSG00000034152	MAP2K3	Affected	-0.204	Affects (5)
ENSG00000133119	RFC3	Affected	-0.204	Affects (1)
ENSG00000128928	IVD	Affected	-0.204	Affects (1)
ENSG00000181830	SLC35C1	Affected	-0.205	Affects (1)
ENSG00000183605	SFXN4	Affected	-0.207	Affects (1)
ENSG00000172053	QARS	Affected	-0.209	Affects (1)
ENSG00000164638	SLC29A4	Affected	-0.210	Affects (2)
ENSG00000113384	GOLPH3	Affected	-0.211	Affects (1)
ENSG00000103126	AXIN1	Affected	-0.213	Affects (16)
ENSG00000141499	WRAP53	Affected	-0.214	Affects (1)
ENSG00000108523	RNF167	Affected	-0.215	Affects (1)
ENSG00000125450	NUP85	Affected	-0.216	Affects (1)
ENSG00000005486	RHBDD2	Affected	-0.216	Affects (1)
ENSG00000083635	NUFIP1	Affected	-0.216	Affects (5)
ENSG00000146733	PSPH	Affected	-0.217	Affects (1)
ENSG00000241685	ARPC1A	Affected	-0.217	Affects (1)
ENSG00000090889	KIF4A	Affected	-0.217	Affects (2)
ENSG00000151500	THYN1	Affected	-0.217	Affects (1)
ENSG00000008311	AASS	Affected	-0.218	Affects (1)
ENSG00000100714	MTHFD1	Affected	-0.218	Affects (2)
ENSG00000247596	TWF2	Affected	-0.218	Affects (1)
ENSG00000103257	SLC7A5	Affected	-0.219	Affects (1)
ENSG00000057608	GDI2	Affected	-0.219	Affects (1)
ENSG00000117984	CTSD	Affected	-0.219	Affects (2)
ENSG00000010219	DYRK4	Affected	-0.219	Affects (1)
ENSG00000077152	UBE2T	Affected	-0.219	Affects (1)
ENSG00000196363	WDR5	Affected	-0.219	Affects (1)
ENSG00000159792	PSKH1	Affected	-0.219	Affects (1)
ENSG00000144381	HSPD1	Affected	-0.221	Affects (4)
ENSG00000063046	EIF4B	Affected	-0.222	Affects (2)
ENSG00000123453	SARDH	Affected	-0.223	Affects (1)
ENSG00000156709	AIFM1	Affected	-0.223	Affects (1)
ENSG00000176619	LMNB2	Affected	-0.224	Affects (1)
ENSG00000125912	NCLN	Affected	-0.225	Affects (1)
ENSG00000113269	RNF130	Affected	-0.227	Affects (1)
ENSG00000143224	PPOX	Affected	-0.229	Affects (1)
ENSG00000147804	SLC39A4	Affected	-0.230	Affects (4)
ENSG00000165795	NDRG2	Affected	-0.230	Affects (1)
ENSG00000155959	VBP1	Affected	-0.231	Affects (1)
ENSG00000087191	PSMC5	Affected	-0.231	Affects (2)
ENSG00000135372	NAT10	Affected	-0.231	Affects (4)
ENSG00000143401	ANP32E	Affected	-0.232	Affects (1)
ENSG00000138709	LARP1B	Affected	-0.234	Affects (2)
ENSG00000170242	USP47	Affected	-0.235	Affects (2)
ENSG00000166986	MARS	Affected	-0.235	Affects (4)
ENSG00000101391	CDK5RAP1	Affected	-0.235	Affects (2)
ENSG00000138363	ATIC	Affected	-0.236	Affects (1)
ENSG00000166123	GPT2	Affected	-0.238	Affects (1)
ENSG00000171988	JMJD1C	Affected	-0.238	Affects (3)
ENSG00000127948	POR	Affected	-0.239	Affects (2)
ENSG00000172534	HCFC1	Affected	-0.239	Affects (3)
ENSG00000132612	VPS4A	Affected	-0.239	Affects (1)
ENSG00000178802	MPI	Affected	-0.239	Affects (1)
ENSG00000205531	NAP1L4	Affected	-0.239	Affects (1)
ENSG00000116212	LRRC42	Affected	-0.241	Affects (1)
ENSG00000185624	P4HB	Affected	-0.241	Affects (1)
ENSG00000165119	HNRNPK	Affected	-0.242	Affects (1)
ENSG00000125107	CNOT1	Affected	-0.244	Affects (7)
ENSG00000179950	PUF60	Affected	-0.245	Affects (1)
ENSG00000165688	PMPCA	Affected	-0.245	Affects (2)
ENSG00000151332	MBIP	Affected	-0.246	Affects (1)
ENSG00000087365	SF3B2	Affected	-0.246	Affects (1)
ENSG00000148468	FAM171A1	Affected	-0.246	Affects (2)
ENSG00000143952	VPS54	Affected	-0.246	Affects (1)
ENSG00000104408	EIF3E	Affected	-0.248	Affects (1)
ENSG00000075218	GTSE1	Affected	-0.249	Affects (2)
ENSG00000155115	GTF3C6	Affected	-0.250	Affects (1)
ENSG00000166295	ANAPC16	Affected	-0.251	Affects (1)
ENSG00000188130	MAPK12	Affected	-0.251	Affects (2)
ENSG00000161249	DMKN	Affected	-0.251	Affects (2)
ENSG00000174928	C3orf33	Affected	-0.251	Affects (2)
ENSG00000071564	TCF3	Affected	-0.251	Affects (2)
ENSG00000141570	CBX8	Affected	-0.251	Affects (1)
ENSG00000179335	CLK3	Affected	-0.253	Affects (2)
ENSG00000122729	ACO1	Affected	-0.256	Affects (1)
ENSG00000111110	PPM1H	Affected	-0.256	Affects (1)
ENSG00000086061	DNAJA1	Affected	-0.256	Affects (3)
ENSG00000164379	FOXQ1	Affected	-0.256	Affects (2)
ENSG00000133872	SARAF	Affected	-0.256	Affects (2)
ENSG00000152404	CWF19L2	Affected	-0.256	Affects (6)
ENSG00000127399	LRRC61	Affected	-0.256	Affects (1)
ENSG00000146282	RARS2	Affected	-0.256	Affects (1)
ENSG00000075624	ACTB	Affected	-0.256	Affects (2)
ENSG00000091164	TXNL1	Affected	-0.260	Affects (1)
ENSG00000113575	PPP2CA	Affected	-0.261	Affects (1)
ENSG00000145604	SKP2	Affected	-0.263	Affects (2)
ENSG00000104312	RIPK2	Affected	-0.264	Affects (1)
ENSG00000051825	MPHOSPH9	Affected	-0.267	Affects (1)
ENSG00000092148	HECTD1	Affected	-0.267	Affects (4)
ENSG00000140299	BNIP2	Affected	-0.267	Affects (3)
ENSG00000244405	ETV5	Affected	-0.268	Affects (2)
ENSG00000181472	ZBTB2	Affected	-0.268	Affects (1)
ENSG00000179820	MYADM	Affected	-0.269	Affects (1)
ENSG00000115233	PSMD14	Affected	-0.269	Affects (1)
ENSG00000168803	ADAL	Affected	-0.271	Affects (1)
ENSG00000177370	TIMM22	Affected	-0.272	Affects (1)
ENSG00000164880	INTS1	Affected	-0.273	Affects (1)
ENSG00000146085	MUT	Affected	-0.273	Affects (2)
ENSG00000128311	TST	Affected	-0.274	Affects (1)
ENSG00000132676	DAP3	Affected	-0.274	Affects (1)
ENSG00000141562	NARF	Affected	-0.275	Affects (1)
ENSG00000182890	GLUD2	Affected	-0.275	Affects (1)
ENSG00000138442	WDR12	Affected	-0.275	Affects (1)
ENSG00000163938	GNL3	Affected	-0.276	Affects (1)
ENSG00000108829	LRRC59	Affected	-0.278	Affects (1)
ENSG00000163050	ADCK3	Affected	-0.278	Affects (1)
ENSG00000155660	PDIA4	Affected	-0.279	Affects (1)
ENSG00000087586	AURKA	Affected	-0.279	Affects (1)
ENSG00000153147	SMARCA5	Affected	-0.280	Affects (3)
ENSG00000120254	MTHFD1L	Affected	-0.280	Affects (1)
ENSG00000160818	GPATCH4	Affected	-0.282	Affects (2)
ENSG00000116127	ALMS1	Affected	-0.283	Affects (2)
ENSG00000132475	H3F3A/H3F3B	Affected	-0.283	Affects (1)
ENSG00000047579	DTNBP1	Affected	-0.283	Affects (1)
ENSG00000169136	ATF5	Affected	-0.283	Affects (4)
ENSG00000154174	TOMM70A	Affected	-0.286	Affects (1)
ENSG00000175221	MED16	Affected	-0.288	Affects (1)
ENSG00000160679	CHTOP	Affected	-0.288	Affects (1)
ENSG00000120675	DNAJC15	Affected	-0.288	Affects (1)
ENSG00000087460	GNAS	Affected	-0.291	Affects (13)
ENSG00000084754	HADHA	Affected	-0.294	Affects (2)
ENSG00000170412	GPRC5C	Affected	-0.294	Affects (4)
ENSG00000120885	CLU	Affected	-0.295	Affects (1)
ENSG00000205302	SNX2	Affected	-0.295	Affects (1)
ENSG00000117399	CDC20	Affected	-0.296	Affects (1)
ENSG00000126777	KTN1	Affected	-0.297	Affects (2)
ENSG00000105568	PPP2R1A	Affected	-0.297	Affects (1)
ENSG00000155561	NUP205	Affected	-0.297	Affects (3)
ENSG00000139263	LRIG3	Affected	-0.297	Affects (6)
ENSG00000141959	PFKL	Affected	-0.297	Affects (1)
ENSG00000131732	ZCCHC9	Affected	-0.298	Affects (2)
ENSG00000112118	MCM3	Affected	-0.298	Affects (2)
ENSG00000113312	TTC1	Affected	-0.298	Affects (1)
ENSG00000185909	KLHDC8B	Affected	-0.299	Affects (1)
ENSG00000112159	MDN1	Affected	-0.300	Affects (1)
ENSG00000149932	TMEM219	Affected	-0.302	Affects (1)
ENSG00000137955	RABGGTB	Affected	-0.305	Affects (1)
ENSG00000111665	CDCA3	Affected	-0.305	Affects (1)
ENSG00000171497	PPID	Affected	-0.306	Affects (1)
ENSG00000108423	TUBD1	Affected	-0.307	Affects (2)
ENSG00000091651	ORC6	Affected	-0.307	Affects (2)
ENSG00000197451	HNRNPAB	Affected	-0.307	Affects (2)
ENSG00000060339	CCAR1	Affected	-0.309	Affects (1)
ENSG00000120696	KBTBD7	Affected	-0.309	Affects (1)
ENSG00000075188	NUP37	Affected	-0.309	Affects (1)
ENSG00000076003	MCM6	Affected	-0.310	Affects (1)
ENSG00000167671	UBXN6	Affected	-0.311	Affects (1)
ENSG00000253729	PRKDC	Affected	-0.311	Affects (4)
ENSG00000133313	CNDP2	Affected	-0.312	Affects (1)
ENSG00000144048	DUSP11	Affected	-0.312	Affects (2)
ENSG00000100814	CCNB1IP1	Affected	-0.313	Affects (1)
ENSG00000133265	HSPBP1	Affected	-0.314	Affects (1)
ENSG00000116584	ARHGEF2	Affected	-0.316	Affects (3)
ENSG00000130560	UBAC1	Affected	-0.317	Affects (1)
ENSG00000005436	GCFC2	Affected	-0.318	Affects (1)
ENSG00000171735	CAMTA1	Affected	-0.319	Affects (2)
ENSG00000146731	CCT6A	Affected	-0.320	Affects (2)
ENSG00000116096	SPR	Affected	-0.321	Affects (1)
ENSG00000143436	MRPL9	Affected	-0.321	Affects (1)
ENSG00000169696	ASPSCR1	Affected	-0.324	Affects (2)
ENSG00000182872	RBM10	Affected	-0.324	Affects (1)
ENSG00000104687	GSR	Affected	-0.324	Affects (1)
ENSG00000173545	ZNF622	Affected	-0.324	Affects (2)
ENSG00000125970	RALY	Affected	-0.325	Affects (1)
ENSG00000100395	L3MBTL2	Affected	-0.325	Affects (1)
ENSG00000161057	PSMC2	Affected	-0.325	Affects (1)
ENSG00000071655	MBD3	Affected	-0.326	Affects (1)
ENSG00000141378	PTRH2	Affected	-0.330	Affects (1)
ENSG00000185104	FAF1	Affected	-0.330	Affects (1)
ENSG00000177706	FAM20C	Affected	-0.331	Affects (2)
ENSG00000109519	GRPEL1	Affected	-0.331	Affects (1)
ENSG00000124207	CSE1L	Affected	-0.333	Affects (4)
ENSG00000213719	CLIC1	Affected	-0.333	Affects (1)
ENSG00000101161	PRPF6	Affected	-0.334	Affects (2)
ENSG00000088448	ANKRD10	Affected	-0.334	Affects (1)
ENSG00000112339	HBS1L	Affected	-0.335	Affects (1)
ENSG00000187017	ESPN	Affected	-0.336	Affects (3)
ENSG00000100220	RTCB	Affected	-0.336	Affects (1)
ENSG00000156508	EEF1A1	Affected	-0.338	Affects (1)
ENSG00000123374	CDK2	Affected	-0.340	Affects (1)
ENSG00000154723	ATP5J	Affected	-0.341	Affects (2)
ENSG00000132323	ILKAP	Affected	-0.342	Affects (1)
ENSG00000237649	KIFC1	Affected	-0.342	Affects (2)
ENSG00000181789	COPG1	Affected	-0.344	Affects (2)
ENSG00000122565	CBX3	Affected	-0.345	Affects (1)
ENSG00000130717	UCK1	Affected	-0.345	Affects (3)
ENSG00000114416	FXR1	Affected	-0.345	Affects (1)
ENSG00000165416	SUGT1	Affected	-0.348	Affects (2)
ENSG00000166166	TRMT61A	Affected	-0.349	Affects (1)
ENSG00000198901	PRC1	Affected	-0.350	Affects (1)
ENSG00000159423	ALDH4A1	Affected	-0.351	Affects (2)
ENSG00000198382	UVRAG	Affected	-0.351	Affects (1)
ENSG00000163344	PMVK	Affected	-0.352	Affects (2)
ENSG00000152455	SUV39H2	Affected	-0.352	Affects (2)
ENSG00000168118	RAB4A	Affected	-0.353	Affects (1)
ENSG00000153774	CFDP1	Affected	-0.353	Affects (1)
ENSG00000120915	EPHX2	Affected	-0.353	Affects (2)
ENSG00000156261	CCT8	Affected	-0.354	Affects (1)
ENSG00000165801	ARHGEF40	Affected	-0.354	Affects (3)
ENSG00000099783	HNRNPM	Affected	-0.357	Affects (1)
ENSG00000106105	GARS	Affected	-0.357	Affects (2)
ENSG00000157399	ARSE	Affected	-0.359	Affects (1)
ENSG00000131446	MGAT1	Affected	-0.360	Affects (1)
ENSG00000130881	LRP3	Affected	-0.362	Affects (2)
ENSG00000141295	SCRN2	Affected	-0.362	Affects (1)
ENSG00000125779	PANK2	Affected	-0.364	Affects (1)
ENSG00000093009	CDC45	Affected	-0.365	Affects (1)
ENSG00000156398	SFXN2	Affected	-0.365	Affects (1)
ENSG00000239672	NME1	Affected	-0.366	Affects (1)
ENSG00000131778	CHD1L	Affected	-0.366	Affects (1)
ENSG00000063854	HAGH	Affected	-0.368	Affects (1)
ENSG00000042286	AIFM2	Affected	-0.368	Affects (2)
ENSG00000014641	MDH1	Affected	-0.368	Affects (2)
ENSG00000131871	VIMP	Affected	-0.369	Affects (1)
ENSG00000176261	ZBTB8OS	Affected	-0.369	Affects (1)
ENSG00000068028	RASSF1	Affected	-0.370	Affects (5)
ENSG00000164611	PTTG1	Affected	-0.370	Affects (1)
ENSG00000170540	ARL6IP1	Affected	-0.370	Affects (3)
ENSG00000116679	IVNS1ABP	Affected	-0.370	Affects (2)
ENSG00000197165	SULT1A2	Affected	-0.371	Affects (1)
ENSG00000110074	FOXRED1	Affected	-0.372	Affects (1)
ENSG00000100650	SRSF5	Affected	-0.372	Affects (1)
ENSG00000088986	DYNLL1	Affected	-0.373	Affects (2)
ENSG00000108671	PSMD11	Affected	-0.373	Affects (2)
ENSG00000148834	GSTO1	Affected	-0.374	Affects (2)
ENSG00000102241	HTATSF1	Affected	-0.375	Affects (1)
ENSG00000171793	CTPS1	Affected	-0.375	Affects (3)
ENSG00000084092	NOA1	Affected	-0.375	Affects (1)
ENSG00000198721	ECI2	Affected	-0.376	Affects (2)
ENSG00000166508	MCM7	Affected	-0.379	Affects (1)
ENSG00000083535	PIBF1	Affected	-0.379	Affects (2)
ENSG00000143412	ANXA9	Affected	-0.379	Affects (2)
ENSG00000179918	SEPHS2	Affected	-0.381	Affects (1)
ENSG00000131941	RHPN2	Affected	-0.381	Affects (2)
ENSG00000164885	CDK5	Affected	-0.384	Affects (1)
ENSG00000132406	TMEM128	Affected	-0.386	Affects (1)
ENSG00000167220	HDHD2	Affected	-0.386	Affects (1)
ENSG00000198131	ZNF544	Affected	-0.389	Affects (2)
ENSG00000126768	TIMM17B	Affected	-0.390	Affects (1)
ENSG00000127837	AAMP	Affected	-0.391	Affects (1)
ENSG00000102967	DHODH	Affected	-0.391	Affects (1)
ENSG00000023902	PLEKHO1	Affected	-0.391	Affects (2)
ENSG00000088826	SMOX	Affected	-0.393	Affects (2)
ENSG00000082146	STRADB	Affected	-0.394	Affects (1)
ENSG00000132773	TOE1	Affected	-0.394	Affects (1)
ENSG00000126261	UBA2	Affected	-0.394	Affects (1)
ENSG00000068120	COASY	Affected	-0.400	Affects (2)
ENSG00000103187	COTL1	Affected	-0.403	Affects (1)
ENSG00000188229	TUBB4B	Affected	-0.404	Affects (2)
ENSG00000143149	ALDH9A1	Affected	-0.404	Affects (2)
ENSG00000145386	CCNA2	Affected	-0.404	Affects (4)
ENSG00000116649	SRM	Affected	-0.404	Affects (1)
ENSG00000063176	SPHK2	Affected	-0.404	Affects (4)
ENSG00000073578	SDHA	Affected	-0.405	Affects (2)
ENSG00000135451	TROAP	Affected	-0.408	Affects (2)
ENSG00000140961	OSGIN1	Affected	-0.409	Affects (1)
ENSG00000204525	HLA-C	Affected	-0.411	Affects (3)
ENSG00000166851	PLK1	Affected	-0.411	Affects (5)
ENSG00000101052	IFT52	Affected	-0.412	Affects (1)
ENSG00000006451	RALA	Affected	-0.414	Affects (2)
ENSG00000130414	NDUFA10	Affected	-0.416	Affects (1)
ENSG00000112972	HMGCS1	Affected	-0.417	Affects (1)
ENSG00000146109	ABT1	Affected	-0.417	Affects (1)
ENSG00000049541	RFC2	Affected	-0.417	Affects (1)
ENSG00000185813	PCYT2	Affected	-0.419	Affects (1)
ENSG00000196236	XPNPEP3	Affected	-0.420	Affects (1)
ENSG00000176623	RMDN1	Affected	-0.420	Affects (2)
ENSG00000175938	ORAI3	Affected	-0.421	Affects (1)
ENSG00000100823	APEX1	Affected	-0.427	Affects (1)
ENSG00000181396	OGFOD3	Affected	-0.428	Affects (1)
ENSG00000133142	TCEAL4	Affected	-0.431	Affects (1)
ENSG00000157193	LRP8	Affected	-0.431	Affects (1)
ENSG00000186395	KRT10	Affected	-0.432	Affects (1)
ENSG00000131351	HAUS8	Affected	-0.432	Affects (1)
ENSG00000115317	HTRA2	Affected	-0.432	Affects (1)
ENSG00000031698	SARS	Affected	-0.433	Affects (1)
ENSG00000100908	EMC9	Affected	-0.434	Affects (1)
ENSG00000048162	NOP16	Affected	-0.434	Affects (4)
ENSG00000140044	JDP2	Affected	-0.436	Affects (1)
ENSG00000143727	ACP1	Affected	-0.436	Affects (1)
ENSG00000124802	EEF1E1	Affected	-0.437	Affects (1)
ENSG00000075234	TTC38	Affected	-0.439	Affects (1)
ENSG00000196419	XRCC6	Affected	-0.439	Affects (2)
ENSG00000175832	ETV4	Affected	-0.439	Affects (1)
ENSG00000167700	MFSD3	Affected	-0.439	Affects (1)
ENSG00000068394	GPKOW	Affected	-0.439	Affects (1)
ENSG00000167378	IRGQ	Affected	-0.439	Affects (1)
ENSG00000204435	CSNK2B	Affected	-0.446	Affects (2)
ENSG00000101546	RBFA	Affected	-0.448	Affects (1)
ENSG00000130826	DKC1	Affected	-0.449	Affects (2)
ENSG00000179010	MRFAP1	Affected	-0.451	Affects (1)
ENSG00000162062	C16orf59	Affected	-0.453	Affects (2)
ENSG00000143621	ILF2	Affected	-0.453	Affects (2)
ENSG00000148672	GLUD1	Affected	-0.454	Affects (2)
ENSG00000116161	CACYBP	Affected	-0.455	Affects (1)
ENSG00000104960	PTOV1	Affected	-0.455	Affects (1)
ENSG00000122566	HNRNPA2B1	Affected	-0.457	Affects (1)
ENSG00000058729	RIOK2	Affected	-0.460	Affects (3)
ENSG00000050393	MCUR1	Affected	-0.463	Affects (1)
ENSG00000130764	LRRC47	Affected	-0.464	Affects (1)
ENSG00000006042	TMEM98	Affected	-0.464	Affects (1)
ENSG00000093010	COMT	Affected	-0.465	Affects (1)
ENSG00000162174	ASRGL1	Affected	-0.465	Affects (2)
ENSG00000171970	ZNF57	Affected	-0.467	Affects (1)
ENSG00000239306	RBM14	Affected	-0.468	Affects (1)
ENSG00000132386	SERPINF1	Affected	-0.470	Affects (2)
ENSG00000126453	BCL2L12	Affected	-0.470	Affects (1)
ENSG00000108784	NAGLU	Affected	-0.471	Affects (1)
ENSG00000115241	PPM1G	Affected	-0.473	Affects (1)
ENSG00000100142	POLR2F	Affected	-0.475	Affects (1)
ENSG00000145220	LYAR	Affected	-0.476	Affects (1)
ENSG00000176946	THAP4	Affected	-0.479	Affects (1)
ENSG00000108518	PFN1	Affected	-0.483	Affects (2)
ENSG00000167315	ACAA2	Affected	-0.483	Affects (1)
ENSG00000177646	ACAD9	Affected	-0.484	Affects (3)
ENSG00000204498	NFKBIL1	Affected	-0.485	Affects (1)
ENSG00000160799	CCDC12	Affected	-0.486	Affects (2)
ENSG00000176890	TYMS	Affected	-0.487	Affects (3)
ENSG00000186283	TOR3A	Affected	-0.487	Affects (1)
ENSG00000121022	COPS5	Affected	-0.488	Affects (1)
ENSG00000158526	TSR2	Affected	-0.488	Affects (1)
ENSG00000187713	TMEM203	Affected	-0.489	Affects (2)
ENSG00000160113	NR2F6	Affected	-0.490	Affects (2)
ENSG00000185269	NOTUM	Affected	-0.490	Affects (2)
ENSG00000196531	NACA	Affected	-0.490	Affects (2)
ENSG00000134333	LDHA	Affected	-0.490	Affects (1)
ENSG00000106355	LSM5	Affected	-0.491	Affects (1)
ENSG00000166164	BRD7	Affected	-0.494	Affects (2)
ENSG00000169710	FASN	Affected	-0.498	Affects (3)
ENSG00000070366	SMG6	Affected	-0.498	Affects (1)
ENSG00000170634	ACYP2	Affected	-0.506	Affects (2)
ENSG00000101447	FAM83D	Affected	-0.508	Affects (3)
ENSG00000114491	UMPS	Affected	-0.517	Affects (1)
ENSG00000250479	CHCHD10	Affected	-0.519	Affects (2)
ENSG00000132780	NASP	Affected	-0.521	Affects (2)
ENSG00000130707	ASS1	Affected	-0.522	Affects (1)
ENSG00000136810	TXN	Affected	-0.523	Affects (2)
ENSG00000181019	NQO1	Affected	-0.524	Affects (5)
ENSG00000117724	CENPF	Affected	-0.526	Affects (3)
ENSG00000175354	PTPN2	Affected	-0.527	Affects (1)
ENSG00000160072	ATAD3B	Affected	-0.531	Affects (1)
ENSG00000184164	CRELD2	Affected	-0.531	Affects (2)
ENSG00000138326	RPS24	Affected	-0.534	Affects (1)
ENSG00000175198	PCCA	Affected	-0.535	Affects (1)
ENSG00000147123	NDUFB11	Affected	-0.538	Affects (1)
ENSG00000198839	ZNF277	Affected	-0.544	Affects (1)
ENSG00000197858	GPAA1	Affected	-0.544	Affects (2)
ENSG00000137842	TMEM62	Affected	-0.547	Affects (1)
ENSG00000160201	LOC102724594/U2AF1	Affected	-0.548	Affects (1)
ENSG00000159352	PSMD4	Affected	-0.554	Affects (2)
ENSG00000070081	NUCB2	Affected	-0.554	Affects (1)
ENSG00000144485	HES6	Affected	-0.554	Affects (1)
ENSG00000178896	EXOSC4	Affected	-0.559	Affects (2)
ENSG00000140025	EFCAB11	Affected	-0.560	Affects (1)
ENSG00000146232	NFKBIE	Affected	-0.561	Affects (1)
ENSG00000111669	TPI1	Affected	-0.563	Affects (3)
ENSG00000142409	ZNF787	Affected	-0.564	Affects (1)
ENSG00000138413	IDH1	Affected	-0.564	Affects (2)
ENSG00000142089	IFITM3	Affected	-0.568	Affects (1)
ENSG00000147586	MRPS28	Affected	-0.569	Affects (1)
ENSG00000204308	RNF5	Affected	-0.569	Affects (1)
ENSG00000049860	HEXB	Affected	-0.587	Affects (1)
ENSG00000145592	RPL37	Affected	-0.591	Affects (1)
ENSG00000104870	FCGRT	Affected	-0.592	Affects (1)
ENSG00000105281	SLC1A5	Affected	-0.593	Affects (1)
ENSG00000160325	CACFD1	Affected	-0.594	Affects (1)
ENSG00000105011	ASF1B	Affected	-0.595	Affects (2)
ENSG00000131828	PDHA1	Affected	-0.597	Affects (3)
ENSG00000179958	DCTPP1	Affected	-0.602	Affects (1)
ENSG00000187134	AKR1C1/AKR1C2	Affected	-0.603	Affects (2)
ENSG00000169020	ATP5I	Affected	-0.609	Affects (1)
ENSG00000108106	UBE2S	Affected	-0.611	Affects (1)
ENSG00000096080	MRPS18A	Affected	-0.612	Affects (1)
ENSG00000141504	SAT2	Affected	-0.619	Affects (1)
ENSG00000181163	NPM1	Affected	-0.620	Affects (4)
ENSG00000134057	CCNB1	Affected	-0.621	Affects (2)
ENSG00000123297	TSFM	Affected	-0.624	Affects (1)
ENSG00000173486	FKBP2	Affected	-0.625	Affects (1)
ENSG00000136938	ANP32B	Affected	-0.625	Affects (1)
ENSG00000143815	LBR	Affected	-0.628	Affects (1)
ENSG00000169230	PRELID1	Affected	-0.629	Affects (1)
ENSG00000140691	ARMC5	Affected	-0.631	Affects (2)
ENSG00000184454	NCMAP	Affected	-0.632	Affects (1)
ENSG00000079739	PGM1	Affected	-0.632	Affects (3)
ENSG00000132341	RAN	Affected	-0.634	Affects (1)
ENSG00000100526	CDKN3	Affected	-0.638	Affects (19)
ENSG00000169926	KLF13	Affected	-0.638	Affects (1)
ENSG00000166582	CENPV	Affected	-0.639	Affects (1)
ENSG00000163808	KIF15	Affected	-0.647	Affects (2)
ENSG00000204954	C12orf73	Affected	-0.655	Affects (1)
ENSG00000029639	TFB1M	Affected	-0.661	Affects (1)
ENSG00000178149	DALRD3	Affected	-0.680	Affects (2)
ENSG00000089685	BIRC5	Affected	-0.686	Affects (2)
ENSG00000100889	PCK2	Affected	-0.690	Affects (1)
ENSG00000184160	ADRA2C	Affected	-0.693	Affects (2)
ENSG00000128185	DGCR6L	Affected	-0.695	Affects (1)
ENSG00000109016	DHRS7B	Affected	-0.714	Affects (1)
ENSG00000092621	PHGDH	Affected	-0.716	Affects (1)
ENSG00000175906	ARL4D	Affected	-0.718	Affects (1)
ENSG00000130203	APOE	Affected	-0.744	Affects (1)
ENSG00000170430	MGMT	Affected	-0.748	Affects (1)
ENSG00000172216	CEBPB	Affected	-0.751	Affects (3)
ENSG00000116586	LAMTOR2	Affected	-0.760	Affects (1)
ENSG00000130005	GAMT	Affected	-0.768	Affects (1)
ENSG00000167508	MVD	Affected	-0.772	Affects (1)
ENSG00000139428	MMAB	Affected	-0.776	Affects (2)
ENSG00000138777	PPA2	Affected	-0.782	Affects (2)
ENSG00000118515	SGK1	Affected	-0.782	Affects (1)
ENSG00000155368	DBI	Affected	-0.790	Affects (1)
ENSG00000197102	DYNC1H1	Affected	-0.799	Affects (5)
ENSG00000134046	MBD2	Affected	-0.807	Affects (1)
ENSG00000104549	SQLE	Affected	-0.808	Affects (1)
ENSG00000175063	UBE2C	Affected	-0.820	Affects (4)
ENSG00000124588	NQO2	Affected	-0.822	Affects (1)
ENSG00000184489	PTP4A3	Affected	-0.830	Affects (1)
ENSG00000173207	CKS1B	Affected	-0.877	Affects (1)
ENSG00000145217	SLC26A1	Affected	-0.880	Affects (2)
ENSG00000129354	AP1M2	Affected	-0.956	Affects (1)
ENSG00000124766	SOX4	Decreased	1.191	Decreases (3)
ENSG00000124762	CDKN1A	Decreased	1.044	Decreases (4)
ENSG00000039068	CDH1	Decreased	0.996	Decreases (2)
ENSG00000134982	APC	Decreased	0.967	Decreases (13)
ENSG00000102265	TIMP1	Decreased	0.925	Decreases (3)
ENSG00000137801	THBS1	Decreased	0.924	Decreases (1)
ENSG00000149311	ATM	Decreased	0.839	Decreases (3)
ENSG00000112659	CUL9	Decreased	0.759	Decreases (4)
ENSG00000166167	BTRC	Decreased	0.722	Decreases (2)
ENSG00000106366	SERPINE1	Decreased	0.652	Decreases (3)
ENSG00000104419	NDRG1	Decreased	0.648	Decreases (1)
ENSG00000115306	SPTBN1	Decreased	0.622	Decreases (8)
ENSG00000163513	TGFBR2	Decreased	0.567	Decreases (5)
ENSG00000145675	PIK3R1	Decreased	0.475	Decreases (6)
ENSG00000137831	UACA	Decreased	0.389	Decreases (3)
ENSG00000177425	PAWR	Decreased	0.365	Decreases (1)
ENSG00000173531	MST1	Decreased	0.329	Decreases (2)
ENSG00000103197	TSC2	Decreased	0.322	Decreases (8)
ENSG00000196154	S100A4	Decreased	0.300	Decreases (1)
ENSG00000196712	NF1	Decreased	0.282	Decreases (5)
ENSG00000151748	SAV1	Decreased	0.264	Decreases (5)
ENSG00000105976	MET	Decreased	0.152	Decreases (26)
ENSG00000165699	TSC1	Decreased	0.150	Decreases (2)
ENSG00000104320	NBN	Decreased	0.118	Decreases (5)
ENSG00000154767	XPC	Decreased	0.110	Decreases (2)
ENSG00000109320	NFKB1	Decreased	-0.091	Increases (7)
ENSG00000113328	CCNG1	Decreased	-0.098	Increases (9)
ENSG00000171848	RRM2	Decreased	-0.126	Increases (11)
ENSG00000115758	ODC1	Decreased	-0.139	Increases (1)
ENSG00000101412	E2F1	Decreased	-0.189	Increases (3)
ENSG00000109805	NCAPG	Decreased	-0.222	Increases (5)
ENSG00000096717	SIRT1	Decreased	-0.238	Increases (4)
ENSG00000113161	HMGCR	Decreased	-0.250	Increases (9)
ENSG00000088325	TPX2	Decreased	-0.268	Increases (5)
ENSG00000136997	MYC	Decreased	-0.281	Increases (27)
ENSG00000044574	HSPA5	Decreased	-0.356	Increases (5)
ENSG00000105707	HPN	Decreased	-0.415	Increases (2)
ENSG00000111276	CDKN1B	Decreased	-0.418	Increases (6)
ENSG00000198074	AKR1B10	Decreased	-0.448	Increases (5)
ENSG00000115163	CENPA	Decreased	-0.520	Increases (1)
ENSG00000189403	HMGB1	Decreased	-0.529	Increases (2)
ENSG00000135486	HNRNPA1	Decreased	-0.554	Increases (1)
ENSG00000123908	AGO2	Increased	1.234	Increases (1)
ENSG00000140443	IGF1R	Increased	1.146	Increases (2)
ENSG00000115457	IGFBP2	Increased	0.810	Increases (3)
ENSG00000168610	STAT3	Increased	0.647	Increases (10)
ENSG00000110092	CCND1	Increased	0.569	Increases (2)
ENSG00000197956	S100A6	Increased	0.550	Increases (1)
ENSG00000177606	JUN	Increased	0.383	Increases (5)
ENSG00000107643	MAPK8	Increased	0.326	Increases (6)
ENSG00000186951	PPARA	Increased	0.305	Increases (17)
ENSG00000213341	CHUK	Increased	0.244	Increases (2)
ENSG00000140575	IQGAP1	Increased	0.159	Increases (3)
ENSG00000068903	SIRT2	Increased	-0.127	Decreases (1)
ENSG00000105325	FZR1	Increased	-0.159	Decreases (2)
ENSG00000122779	TRIM24	Increased	-0.193	Decreases (9)
ENSG00000116717	GADD45A	Increased	-0.204	Decreases (1)
ENSG00000166946	CCNDBP1	Increased	-0.215	Decreases (2)
ENSG00000103876	FAH	Increased	-0.227	Decreases (6)
ENSG00000118046	STK11	Increased	-0.240	Decreases (7)
ENSG00000108946	PRKAR1A	Increased	-0.259	Decreases (1)
ENSG00000002822	MAD1L1	Increased	-0.264	Decreases (3)
ENSG00000145703	IQGAP2	Increased	-0.308	Decreases (9)
ENSG00000160867	FGFR4	Increased	-0.526	Decreases (2)
ENSG00000178999	AURKB	Increased	-0.531	Decreases (2)
ENSG00000197894	ADH5	Increased	-0.614	Decreases (3)

## Sheet: hepp_roliferation
ID	Genes in dataset	Prediction (based on expression direction)	Log Ratio	Findings
ENSG00000108821	COL1A1	Affected	1.248	Affects (2)
ENSG00000164327	RICTOR	Affected	0.889	Affects (1)
ENSG00000078747	ITCH	Affected	0.602	Affects (2)
ENSG00000113916	BCL6	Affected	0.540	Affects (4)
ENSG00000123384	LRP1	Affected	0.529	Affects (4)
ENSG00000160712	IL6R	Affected	0.528	Affects (4)
ENSG00000156052	GNAQ	Affected	0.528	Affects (1)
ENSG00000115419	GLS	Affected	0.498	Affects (11)
ENSG00000143437	ARNT	Affected	0.446	Affects (4)
ENSG00000081913	PHLPP1	Affected	0.428	Affects (1)
ENSG00000115966	ATF2	Affected	0.428	Affects (2)
ENSG00000135899	SP110	Affected	0.423	Affects (1)
ENSG00000167034	NKX3-1	Affected	0.380	Affects (4)
ENSG00000153815	CMIP	Affected	0.367	Affects (1)
ENSG00000171223	JUNB	Affected	0.315	Affects (3)
ENSG00000106683	LIMK1	Affected	0.305	Affects (1)
ENSG00000184792	OSBP2	Affected	0.286	Affects (1)
ENSG00000085832	EPS15	Affected	0.283	Affects (1)
ENSG00000115415	STAT1	Affected	0.214	Affects (4)
ENSG00000071054	MAP4K4	Affected	0.195	Affects (2)
ENSG00000198825	INPP5F	Affected	0.187	Affects (4)
ENSG00000112576	CCND3	Affected	0.186	Affects (2)
ENSG00000142867	BCL10	Affected	0.165	Affects (1)
ENSG00000141551	CSNK1D	Affected	0.154	Affects (2)
ENSG00000115355	CCDC88A	Affected	0.137	Affects (2)
ENSG00000205339	IPO7	Affected	0.120	Affects (1)
ENSG00000080815	PSEN1	Affected	0.106	Affects (2)
ENSG00000117318	ID3	Affected	0.092	Affects (6)
ENSG00000132382	MYBBP1A	Affected	0.073	Affects (2)
ENSG00000109320	NFKB1	Affected	-0.091	Affects (2)
ENSG00000105486	LIG1	Affected	-0.103	Affects (1)
ENSG00000068903	SIRT2	Affected	-0.127	Affects (2)
ENSG00000115758	ODC1	Affected	-0.139	Affects (4)
ENSG00000113360	DROSHA	Affected	-0.163	Affects (6)
ENSG00000099956	SMARCB1	Affected	-0.194	Affects (2)
ENSG00000116478	HDAC1	Affected	-0.195	Affects (2)
ENSG00000073584	SMARCE1	Affected	-0.200	Affects (2)
ENSG00000034152	MAP2K3	Affected	-0.204	Affects (1)
ENSG00000073060	SCARB1	Affected	-0.213	Affects (2)
ENSG00000071564	TCF3	Affected	-0.251	Affects (3)
ENSG00000075624	ACTB	Affected	-0.256	Affects (1)
ENSG00000178913	TAF7	Affected	-0.257	Affects (1)
ENSG00000102030	NAA10	Affected	-0.271	Affects (1)
ENSG00000132646	PCNA	Affected	-0.274	Affects (1)
ENSG00000125817	CENPB	Affected	-0.357	Affects (2)
ENSG00000239672	NME1	Affected	-0.366	Affects (4)
ENSG00000060491	OGFR	Affected	-0.375	Affects (2)
ENSG00000166508	MCM7	Affected	-0.379	Affects (2)
ENSG00000110492	MDK	Affected	-0.392	Affects (2)
ENSG00000179271	GADD45GIP1	Affected	-0.405	Affects (4)
ENSG00000196230	TUBB	Affected	-0.429	Affects (4)
ENSG00000103121	CMC2	Affected	-0.511	Affects (1)
ENSG00000125246	CLYBL	Affected	-0.519	Affects (1)
ENSG00000187840	EIF4EBP1	Affected	-0.522	Affects (1)
ENSG00000181019	NQO1	Affected	-0.524	Affects (1)
ENSG00000002330	BAD	Affected	-0.540	Affects (6)
ENSG00000134057	CCNB1	Affected	-0.621	Affects (3)
ENSG00000132341	RAN	Affected	-0.634	Affects (1)
ENSG00000153015	CWC27	Affected	-0.674	Affects (1)
ENSG00000170430	MGMT	Affected	-0.748	Affects (2)
ENSG00000010404	IDS	Decreased	1.615	Decreases (2)
ENSG00000131016	AKAP12	Decreased	1.213	Decreases (2)
ENSG00000172493	AFF1	Decreased	1.059	Decreases (1)
ENSG00000124762	CDKN1A	Decreased	1.044	Decreases (69)
ENSG00000221978	CCNL2	Decreased	0.971	Decreases (1)
ENSG00000134982	APC	Decreased	0.967	Decreases (6)
ENSG00000185920	PTCH1	Decreased	0.926	Decreases (1)
ENSG00000137801	THBS1	Decreased	0.924	Decreases (6)
ENSG00000113658	SMAD5	Decreased	0.919	Decreases (1)
ENSG00000166949	SMAD3	Decreased	0.900	Decreases (5)
ENSG00000064393	HIPK2	Decreased	0.896	Decreases (2)
ENSG00000151276	MAGI1	Decreased	0.854	Decreases (1)
ENSG00000134250	NOTCH2	Decreased	0.847	Decreases (6)
ENSG00000109756	RAPGEF2	Decreased	0.843	Decreases (1)
ENSG00000149311	ATM	Decreased	0.839	Decreases (4)
ENSG00000159388	BTG2	Decreased	0.774	Decreases (2)
ENSG00000099204	ABLIM1	Decreased	0.738	Decreases (2)
ENSG00000131023	LATS1	Decreased	0.718	Decreases (2)
ENSG00000072501	SMC1A	Decreased	0.702	Decreases (1)
ENSG00000116731	PRDM2	Decreased	0.686	Decreases (1)
ENSG00000115641	FHL2	Decreased	0.681	Decreases (1)
ENSG00000155090	KLF10	Decreased	0.670	Decreases (1)
ENSG00000148737	TCF7L2	Decreased	0.643	Decreases (1)
ENSG00000013561	RNF14	Decreased	0.630	Decreases (2)
ENSG00000111077	TNS2	Decreased	0.614	Decreases (1)
ENSG00000168918	INPP5D	Decreased	0.608	Decreases (1)
ENSG00000101109	STK4	Decreased	0.604	Decreases (3)
ENSG00000157625	TAB3	Decreased	0.602	Decreases (1)
ENSG00000071537	SEL1L	Decreased	0.602	Decreases (3)
ENSG00000113369	ARRDC3	Decreased	0.600	Decreases (4)
ENSG00000135111	TBX3	Decreased	0.572	Decreases (1)
ENSG00000184205	TSPYL2	Decreased	0.569	Decreases (2)
ENSG00000163513	TGFBR2	Decreased	0.567	Decreases (12)
ENSG00000040199	PHLPP2	Decreased	0.558	Decreases (2)
ENSG00000131788	PIAS3	Decreased	0.540	Decreases (4)
ENSG00000069702	TGFBR3	Decreased	0.535	Decreases (2)
ENSG00000067082	KLF6	Decreased	0.527	Decreases (3)
ENSG00000120868	APAF1	Decreased	0.506	Decreases (1)
ENSG00000130402	ACTN4	Decreased	0.504	Decreases (1)
ENSG00000104689	TNFRSF10A	Decreased	0.502	Decreases (3)
ENSG00000033178	UBA6	Decreased	0.497	Decreases (2)
ENSG00000155850	SLC26A2	Decreased	0.478	Decreases (2)
ENSG00000054267	ARID4B	Decreased	0.464	Decreases (1)
ENSG00000109458	GAB1	Decreased	0.461	Decreases (1)
ENSG00000151692	RNF144A	Decreased	0.449	Decreases (2)
ENSG00000173801	JUP	Decreased	0.424	Decreases (3)
ENSG00000114742	WDR48	Decreased	0.419	Decreases (2)
ENSG00000109670	FBXW7	Decreased	0.400	Decreases (1)
ENSG00000120889	TNFRSF10B	Decreased	0.398	Decreases (1)
ENSG00000107882	SUFU	Decreased	0.396	Decreases (1)
ENSG00000163788	SNRK	Decreased	0.395	Decreases (4)
ENSG00000141027	NCOR1	Decreased	0.394	Decreases (1)
ENSG00000103479	RBL2	Decreased	0.386	Decreases (14)
ENSG00000170581	STAT2	Decreased	0.372	Decreases (3)
ENSG00000170421	KRT8	Decreased	0.370	Decreases (1)
ENSG00000140464	PML	Decreased	0.367	Decreases (1)
ENSG00000080839	RBL1	Decreased	0.359	Decreases (6)
ENSG00000091409	ITGA6	Decreased	0.357	Decreases (1)
ENSG00000135269	TES	Decreased	0.347	Decreases (1)
ENSG00000107854	TNKS2	Decreased	0.347	Decreases (1)
ENSG00000120733	KDM3B	Decreased	0.344	Decreases (1)
ENSG00000137497	NUMA1	Decreased	0.341	Decreases (3)
ENSG00000119950	MXI1	Decreased	0.336	Decreases (1)
ENSG00000161513	FDXR	Decreased	0.329	Decreases (1)
ENSG00000104228	TRIM35	Decreased	0.323	Decreases (1)
ENSG00000197081	IGF2R	Decreased	0.319	Decreases (7)
ENSG00000008853	RHOBTB2	Decreased	0.312	Decreases (4)
ENSG00000175793	SFN	Decreased	0.311	Decreases (3)
ENSG00000111679	PTPN6	Decreased	0.311	Decreases (3)
ENSG00000106144	CASP2	Decreased	0.310	Decreases (2)
ENSG00000143641	GALNT2	Decreased	0.307	Decreases (3)
ENSG00000110514	MADD	Decreased	0.307	Decreases (3)
ENSG00000013374	NUB1	Decreased	0.304	Decreases (1)
ENSG00000079387	SENP1	Decreased	0.301	Decreases (1)
ENSG00000108840	HDAC5	Decreased	0.291	Decreases (4)
ENSG00000197635	DPP4	Decreased	0.291	Decreases (1)
ENSG00000153179	RASSF3	Decreased	0.287	Decreases (1)
ENSG00000196712	NF1	Decreased	0.282	Decreases (4)
ENSG00000038002	AGA	Decreased	0.282	Decreases (1)
ENSG00000150907	FOXO1	Decreased	0.258	Decreases (14)
ENSG00000166266	CUL5	Decreased	0.250	Decreases (2)
ENSG00000163435	ELF3	Decreased	0.245	Decreases (3)
ENSG00000162772	ATF3	Decreased	0.242	Decreases (2)
ENSG00000125148	MT2A	Decreased	0.234	Decreases (1)
ENSG00000165392	WRN	Decreased	0.228	Decreases (1)
ENSG00000141380	SS18	Decreased	0.221	Decreases (1)
ENSG00000144724	PTPRG	Decreased	0.216	Decreases (4)
ENSG00000008517	IL32	Decreased	0.211	Decreases (1)
ENSG00000129422	MTUS1	Decreased	0.205	Decreases (3)
ENSG00000101972	STAG2	Decreased	0.202	Decreases (1)
ENSG00000115274	INO80B	Decreased	0.200	Decreases (2)
ENSG00000141753	IGFBP4	Decreased	0.199	Decreases (4)
ENSG00000086232	EIF2AK1	Decreased	0.199	Decreases (3)
ENSG00000142192	APP	Decreased	0.194	Decreases (1)
ENSG00000135048	TMEM2	Decreased	0.191	Decreases (1)
ENSG00000111331	OAS3	Decreased	0.186	Decreases (2)
ENSG00000163781	TOPBP1	Decreased	0.181	Decreases (2)
ENSG00000150593	PDCD4	Decreased	0.176	Decreases (3)
ENSG00000143878	RHOB	Decreased	0.173	Decreases (2)
ENSG00000156639	ZFAND3	Decreased	0.164	Decreases (2)
ENSG00000076984	MAP2K7	Decreased	0.163	Decreases (2)
ENSG00000140575	IQGAP1	Decreased	0.159	Decreases (3)
ENSG00000116688	MFN2	Decreased	0.157	Decreases (1)
ENSG00000117713	ARID1A	Decreased	0.154	Decreases (3)
ENSG00000113140	SPARC	Decreased	0.152	Decreases (2)
ENSG00000141646	SMAD4	Decreased	0.152	Decreases (9)
ENSG00000060656	PTPRU	Decreased	0.151	Decreases (1)
ENSG00000165699	TSC1	Decreased	0.150	Decreases (1)
ENSG00000130702	LAMA5	Decreased	0.149	Decreases (4)
ENSG00000088305	DNMT3B	Decreased	0.148	Decreases (3)
ENSG00000116285	ERRFI1	Decreased	0.142	Decreases (1)
ENSG00000108091	CCDC6	Decreased	0.135	Decreases (1)
ENSG00000079385	CEACAM1	Decreased	0.130	Decreases (3)
ENSG00000117676	RPS6KA1	Decreased	0.129	Decreases (1)
ENSG00000142627	EPHA2	Decreased	0.126	Decreases (5)
ENSG00000034510	TMSB10/TMSB4X	Decreased	0.122	Decreases (1)
ENSG00000172037	LAMB2	Decreased	0.119	Decreases (2)
ENSG00000100266	PACSIN2	Decreased	0.077	Decreases (1)
ENSG00000172831	CES2	Decreased	0.076	Decreases (4)
ENSG00000062716	VMP1	Decreased	0.075	Decreases (1)
ENSG00000125378	BMP4	Decreased	0.073	Decreases (5)
ENSG00000182871	COL18A1	Decreased	0.072	Decreases (5)
ENSG00000156802	ATAD2	Decreased	-0.045	Increases (1)
ENSG00000101367	MAPRE1	Decreased	-0.047	Increases (5)
ENSG00000067225	PKM	Decreased	-0.064	Increases (11)
ENSG00000155380	SLC16A1	Decreased	-0.068	Increases (5)
ENSG00000065361	ERBB3	Decreased	-0.073	Increases (27)
ENSG00000167325	RRM1	Decreased	-0.076	Increases (1)
ENSG00000136238	RAC1	Decreased	-0.081	Increases (15)
ENSG00000143799	PARP1	Decreased	-0.082	Increases (2)
ENSG00000137331	IER3	Decreased	-0.082	Increases (5)
ENSG00000141456	PELP1	Decreased	-0.083	Increases (6)
ENSG00000135744	AGT	Decreased	-0.088	Increases (4)
ENSG00000114209	PDCD10	Decreased	-0.097	Increases (6)
ENSG00000006210	CX3CL1	Decreased	-0.099	Increases (1)
ENSG00000100906	NFKBIA	Decreased	-0.099	Increases (8)
ENSG00000167680	SEMA6B	Decreased	-0.100	Increases (1)
ENSG00000099622	CIRBP	Decreased	-0.101	Increases (2)
ENSG00000120438	TCP1	Decreased	-0.102	Increases (2)
ENSG00000233276	GPX1	Decreased	-0.108	Increases (1)
ENSG00000080824	HSP90AA1	Decreased	-0.111	Increases (2)
ENSG00000103274	NUBP1	Decreased	-0.112	Increases (1)
ENSG00000171848	RRM2	Decreased	-0.126	Increases (9)
ENSG00000100462	PRMT5	Decreased	-0.129	Increases (1)
ENSG00000131269	ABCB7	Decreased	-0.132	Increases (2)
ENSG00000160948	VPS28	Decreased	-0.139	Increases (1)
ENSG00000105401	CDC37	Decreased	-0.139	Increases (7)
ENSG00000129514	FOXA1	Decreased	-0.140	Increases (5)
ENSG00000148154	UGCG	Decreased	-0.143	Increases (1)
ENSG00000070831	CDC42	Decreased	-0.148	Increases (4)
ENSG00000204371	EHMT2	Decreased	-0.156	Increases (6)
ENSG00000120948	TARDBP	Decreased	-0.159	Increases (1)
ENSG00000105325	FZR1	Decreased	-0.159	Increases (4)
ENSG00000171148	TADA3	Decreased	-0.159	Increases (3)
ENSG00000141736	ERBB2	Decreased	-0.160	Increases (75)
ENSG00000102977	ACD	Decreased	-0.163	Increases (3)
ENSG00000170265	ZNF282	Decreased	-0.170	Increases (1)
ENSG00000104763	ASAH1	Decreased	-0.170	Increases (3)
ENSG00000067182	TNFRSF1A	Decreased	-0.172	Increases (1)
ENSG00000079246	XRCC5	Decreased	-0.175	Increases (3)
ENSG00000103319	EEF2K	Decreased	-0.177	Increases (1)
ENSG00000100664	EIF5	Decreased	-0.177	Increases (1)
ENSG00000143321	HDGF	Decreased	-0.179	Increases (1)
ENSG00000126524	SBDS	Decreased	-0.185	Increases (4)
ENSG00000100031	GGT1	Decreased	-0.185	Increases (1)
ENSG00000173327	MAP3K11	Decreased	-0.187	Increases (1)
ENSG00000101412	E2F1	Decreased	-0.189	Increases (23)
ENSG00000159399	HK2	Decreased	-0.190	Increases (6)
ENSG00000099194	SCD	Decreased	-0.191	Increases (6)
ENSG00000105357	MYH14	Decreased	-0.193	Increases (4)
ENSG00000131981	LGALS3	Decreased	-0.194	Increases (6)
ENSG00000107745	MICU1	Decreased	-0.195	Increases (1)
ENSG00000177697	CD151	Decreased	-0.198	Increases (2)
ENSG00000169242	EFNA1	Decreased	-0.199	Increases (1)
ENSG00000133119	RFC3	Decreased	-0.204	Increases (1)
ENSG00000138663	COPS4	Decreased	-0.210	Increases (3)
ENSG00000164548	TRA2A	Decreased	-0.211	Increases (1)
ENSG00000113384	GOLPH3	Decreased	-0.211	Increases (4)
ENSG00000066044	ELAVL1	Decreased	-0.211	Increases (4)
ENSG00000103257	SLC7A5	Decreased	-0.219	Increases (1)
ENSG00000109805	NCAPG	Decreased	-0.222	Increases (4)
ENSG00000107404	DVL1	Decreased	-0.222	Increases (1)
ENSG00000139842	CUL4A	Decreased	-0.226	Increases (3)
ENSG00000163877	SNIP1	Decreased	-0.228	Increases (2)
ENSG00000096717	SIRT1	Decreased	-0.238	Increases (4)
ENSG00000165119	HNRNPK	Decreased	-0.242	Increases (2)
ENSG00000168090	COPS6	Decreased	-0.246	Increases (4)
ENSG00000104408	EIF3E	Decreased	-0.248	Increases (3)
ENSG00000125826	RBCK1	Decreased	-0.249	Increases (1)
ENSG00000113161	HMGCR	Decreased	-0.250	Increases (4)
ENSG00000188130	MAPK12	Decreased	-0.251	Increases (5)
ENSG00000164379	FOXQ1	Decreased	-0.256	Increases (1)
ENSG00000108946	PRKAR1A	Decreased	-0.259	Increases (3)
ENSG00000145604	SKP2	Decreased	-0.263	Increases (12)
ENSG00000088325	TPX2	Decreased	-0.268	Increases (4)
ENSG00000196642	RABL6	Decreased	-0.271	Increases (6)
ENSG00000125968	ID1	Decreased	-0.271	Increases (11)
ENSG00000168522	FNTA	Decreased	-0.272	Increases (3)
ENSG00000204673	AKT1S1	Decreased	-0.272	Increases (1)
ENSG00000166886	NAB2	Decreased	-0.275	Increases (1)
ENSG00000138442	WDR12	Decreased	-0.275	Increases (19)
ENSG00000087586	AURKA	Decreased	-0.279	Increases (7)
ENSG00000136997	MYC	Decreased	-0.281	Increases (46)
ENSG00000001497	LAS1L	Decreased	-0.282	Increases (1)
ENSG00000167513	CDT1	Decreased	-0.285	Increases (1)
ENSG00000123545	NDUFAF4	Decreased	-0.286	Increases (3)
ENSG00000102096	PIM2	Decreased	-0.286	Increases (5)
ENSG00000103275	UBE2I	Decreased	-0.290	Increases (3)
ENSG00000089289	IGBP1	Decreased	-0.291	Increases (1)
ENSG00000087460	GNAS	Decreased	-0.291	Increases (2)
ENSG00000120885	CLU	Decreased	-0.295	Increases (12)
ENSG00000110721	CHKA	Decreased	-0.296	Increases (2)
ENSG00000132305	IMMT	Decreased	-0.297	Increases (1)
ENSG00000114993	RTKN	Decreased	-0.300	Increases (1)
ENSG00000182054	IDH2	Decreased	-0.300	Increases (2)
ENSG00000100591	AHSA1	Decreased	-0.300	Increases (2)
ENSG00000168003	SLC3A2	Decreased	-0.313	Increases (1)
ENSG00000160211	G6PD	Decreased	-0.313	Increases (3)
ENSG00000171843	MLLT3	Decreased	-0.315	Increases (2)
ENSG00000116584	ARHGEF2	Decreased	-0.316	Increases (4)
ENSG00000184900	SUMO3	Decreased	-0.323	Increases (2)
ENSG00000161057	PSMC2	Decreased	-0.325	Increases (3)
ENSG00000184661	CDCA2	Decreased	-0.326	Increases (2)
ENSG00000126787	DLGAP5	Decreased	-0.331	Increases (4)
ENSG00000070423	RNF126	Decreased	-0.336	Increases (2)
ENSG00000167775	CD320	Decreased	-0.340	Increases (1)
ENSG00000123374	CDK2	Decreased	-0.340	Increases (13)
ENSG00000127445	PIN1	Decreased	-0.342	Increases (2)
ENSG00000160087	UBE2J2	Decreased	-0.342	Increases (3)
ENSG00000089094	KDM2B	Decreased	-0.343	Increases (8)
ENSG00000136450	SRSF1	Decreased	-0.348	Increases (4)
ENSG00000067560	RHOA	Decreased	-0.351	Increases (5)
ENSG00000132591	ERAL1	Decreased	-0.352	Increases (1)
ENSG00000137193	PIM1	Decreased	-0.352	Increases (10)
ENSG00000073111	MCM2	Decreased	-0.352	Increases (1)
ENSG00000044574	HSPA5	Decreased	-0.356	Increases (10)
ENSG00000065978	YBX1	Decreased	-0.356	Increases (5)
ENSG00000102882	MAPK3	Decreased	-0.359	Increases (2)
ENSG00000108468	CBX1	Decreased	-0.363	Increases (2)
ENSG00000161547	SRSF2	Decreased	-0.368	Increases (2)
ENSG00000101856	PGRMC1	Decreased	-0.369	Increases (1)
ENSG00000164611	PTTG1	Decreased	-0.370	Increases (1)
ENSG00000100650	SRSF5	Decreased	-0.372	Increases (1)
ENSG00000132507	EIF5A	Decreased	-0.382	Increases (5)
ENSG00000118579	MED28	Decreased	-0.384	Increases (4)
ENSG00000164885	CDK5	Decreased	-0.384	Increases (8)
ENSG00000130669	PAK4	Decreased	-0.384	Increases (2)
ENSG00000100219	XBP1	Decreased	-0.388	Increases (13)
ENSG00000089280	FUS	Decreased	-0.389	Increases (1)
ENSG00000145386	CCNA2	Decreased	-0.404	Increases (4)
ENSG00000063176	SPHK2	Decreased	-0.404	Increases (1)
ENSG00000041357	PSMA4	Decreased	-0.406	Increases (2)
ENSG00000004487	KDM1A	Decreased	-0.406	Increases (1)
ENSG00000166851	PLK1	Decreased	-0.411	Increases (9)
ENSG00000006451	RALA	Decreased	-0.414	Increases (8)
ENSG00000100823	APEX1	Decreased	-0.427	Increases (2)
ENSG00000196419	XRCC6	Decreased	-0.439	Increases (1)
ENSG00000198074	AKR1B10	Decreased	-0.448	Increases (4)
ENSG00000147601	TERF1	Decreased	-0.448	Increases (1)
ENSG00000128708	HAT1	Decreased	-0.448	Increases (1)
ENSG00000134690	CDCA8	Decreased	-0.450	Increases (2)
ENSG00000164850	GPER1	Decreased	-0.454	Increases (13)
ENSG00000187514	PTMA	Decreased	-0.455	Increases (1)
ENSG00000197747	S100A10	Decreased	-0.457	Increases (1)
ENSG00000149150	SLC43A1	Decreased	-0.460	Increases (2)
ENSG00000149925	ALDOA	Decreased	-0.465	Increases (4)
ENSG00000151657	KIN	Decreased	-0.468	Increases (2)
ENSG00000108518	PFN1	Decreased	-0.483	Increases (1)
ENSG00000176890	TYMS	Decreased	-0.487	Increases (9)
ENSG00000121022	COPS5	Decreased	-0.488	Increases (10)
ENSG00000168078	PBK	Decreased	-0.490	Increases (1)
ENSG00000160113	NR2F6	Decreased	-0.490	Increases (1)
ENSG00000134333	LDHA	Decreased	-0.490	Increases (1)
ENSG00000074266	EED	Decreased	-0.491	Increases (1)
ENSG00000169710	FASN	Decreased	-0.498	Increases (4)
ENSG00000146670	CDCA5	Decreased	-0.501	Increases (8)
ENSG00000164182	NDUFAF2	Decreased	-0.504	Increases (3)
ENSG00000108561	C1QBP	Decreased	-0.507	Increases (8)
ENSG00000117650	NEK2	Decreased	-0.508	Increases (3)
ENSG00000132780	NASP	Decreased	-0.521	Increases (3)
ENSG00000136810	TXN	Decreased	-0.523	Increases (6)
ENSG00000111640	GAPDH	Decreased	-0.527	Increases (2)
ENSG00000112312	GMNN	Decreased	-0.528	Increases (6)
ENSG00000189403	HMGB1	Decreased	-0.529	Increases (1)
ENSG00000178999	AURKB	Decreased	-0.531	Increases (4)
ENSG00000135334	AKIRIN2	Decreased	-0.540	Increases (1)
ENSG00000127337	YEATS4	Decreased	-0.544	Increases (2)
ENSG00000159352	PSMD4	Decreased	-0.554	Increases (1)
ENSG00000144485	HES6	Decreased	-0.554	Increases (2)
ENSG00000196139	AKR1C3	Decreased	-0.557	Increases (4)
ENSG00000188612	SUMO2	Decreased	-0.561	Increases (3)
ENSG00000168496	FEN1	Decreased	-0.568	Increases (1)
ENSG00000204308	RNF5	Decreased	-0.569	Increases (1)
ENSG00000144908	ALDH1L1	Decreased	-0.602	Increases (9)
ENSG00000132432	SEC61G	Decreased	-0.608	Increases (4)
ENSG00000181163	NPM1	Decreased	-0.620	Increases (4)
ENSG00000166199	ALKBH3	Decreased	-0.628	Increases (5)
ENSG00000079459	FDFT1	Decreased	-0.633	Increases (1)
ENSG00000183011	NAA38	Decreased	-0.662	Increases (2)
ENSG00000107262	BAG1	Decreased	-0.683	Increases (1)
ENSG00000089685	BIRC5	Decreased	-0.686	Increases (39)
ENSG00000100889	PCK2	Decreased	-0.690	Increases (2)
ENSG00000051180	RAD51	Decreased	-0.690	Increases (1)
ENSG00000178585	CTNNBIP1	Decreased	-0.734	Increases (2)
ENSG00000118515	SGK1	Decreased	-0.782	Increases (2)
ENSG00000134046	MBD2	Decreased	-0.807	Increases (5)
ENSG00000175063	UBE2C	Decreased	-0.820	Increases (3)
ENSG00000184489	PTP4A3	Decreased	-0.830	Increases (1)
ENSG00000173207	CKS1B	Decreased	-0.877	Increases (1)
ENSG00000132470	ITGB4	Decreased	-0.897	Increases (7)
ENSG00000173517	PEAK1	Increased	1.427	Increases (1)
ENSG00000146648	EGFR	Increased	1.400	Increases (150)
ENSG00000131746	TNS4	Increased	1.366	Increases (2)
ENSG00000167601	AXL	Increased	1.342	Increases (9)
ENSG00000164171	ITGA2	Increased	1.297	Increases (2)
ENSG00000138448	ITGAV	Increased	1.226	Increases (2)
ENSG00000198959	TGM2	Increased	1.213	Increases (1)
ENSG00000124766	SOX4	Increased	1.191	Increases (4)
ENSG00000184371	CSF1	Increased	1.185	Increases (5)
ENSG00000140443	IGF1R	Increased	1.146	Increases (44)
ENSG00000147162	OGT	Increased	1.123	Increases (4)
ENSG00000134352	IL6ST	Increased	1.030	Increases (7)
ENSG00000039068	CDH1	Increased	0.996	Increases (13)
ENSG00000110395	CBL	Increased	0.983	Increases (2)
ENSG00000140262	TCF12	Increased	0.979	Increases (2)
ENSG00000122515	ZMIZ2	Increased	0.890	Increases (2)
ENSG00000005483	KMT2E	Increased	0.881	Increases (1)
ENSG00000204217	BMPR2	Increased	0.855	Increases (3)
ENSG00000142871	CYR61	Increased	0.833	Increases (13)
ENSG00000115457	IGFBP2	Increased	0.810	Increases (9)
ENSG00000124067	SLC12A4	Increased	0.802	Increases (1)
ENSG00000135164	DMTF1	Increased	0.796	Increases (1)
ENSG00000049130	KITLG	Increased	0.793	Increases (23)
ENSG00000196526	AFAP1	Increased	0.782	Increases (1)
ENSG00000077044	DGKD	Increased	0.777	Increases (2)
ENSG00000101384	JAG1	Increased	0.769	Increases (6)
ENSG00000084676	NCOA1	Increased	0.751	Increases (5)
ENSG00000146247	PHIP	Increased	0.730	Increases (3)
ENSG00000157933	SKI	Increased	0.706	Increases (3)
ENSG00000075651	PLD1	Increased	0.699	Increases (2)
ENSG00000067141	NEO1	Increased	0.691	Increases (1)
ENSG00000105810	CDK6	Increased	0.684	Increases (1)
ENSG00000175592	FOSL1	Increased	0.670	Increases (8)
ENSG00000100030	MAPK1	Increased	0.669	Increases (7)
ENSG00000089159	PXN	Increased	0.662	Increases (2)
ENSG00000137693	YAP1	Increased	0.659	Increases (21)
ENSG00000198408	MGEA5	Increased	0.655	Increases (1)
ENSG00000100393	EP300	Increased	0.653	Increases (6)
ENSG00000106366	SERPINE1	Increased	0.652	Increases (2)
ENSG00000104419	NDRG1	Increased	0.648	Increases (2)
ENSG00000168610	STAT3	Increased	0.647	Increases (52)
ENSG00000109572	CLCN3	Increased	0.639	Increases (1)
ENSG00000106392	C1GALT1	Increased	0.639	Increases (6)
ENSG00000122008	POLK	Increased	0.621	Increases (1)
ENSG00000164050	PLXNB1	Increased	0.609	Increases (1)
ENSG00000135679	MDM2	Increased	0.595	Increases (5)
ENSG00000063660	GPC1	Increased	0.592	Increases (10)
ENSG00000112739	PRPF4B	Increased	0.578	Increases (3)
ENSG00000151491	EPS8	Increased	0.573	Increases (3)
ENSG00000110092	CCND1	Increased	0.569	Increases (38)
ENSG00000006453	BAIAP2L1	Increased	0.561	Increases (1)
ENSG00000170017	ALCAM	Increased	0.560	Increases (1)
ENSG00000121879	PIK3CA	Increased	0.556	Increases (40)
ENSG00000197956	S100A6	Increased	0.550	Increases (3)
ENSG00000180530	NRIP1	Increased	0.547	Increases (2)
ENSG00000106799	TGFBR1	Increased	0.546	Increases (2)
ENSG00000196498	NCOR2	Increased	0.544	Increases (1)
ENSG00000164181	ELOVL7	Increased	0.544	Increases (2)
ENSG00000003756	RBM5	Increased	0.529	Increases (1)
ENSG00000118058	KMT2A	Increased	0.522	Increases (6)
ENSG00000171617	ENC1	Increased	0.520	Increases (1)
ENSG00000167244	IGF2	Increased	0.515	Increases (41)
ENSG00000156531	PHF6	Increased	0.504	Increases (1)
ENSG00000197694	SPTAN1	Increased	0.502	Increases (1)
ENSG00000100644	HIF1A	Increased	0.501	Increases (11)
ENSG00000035862	TIMP2	Increased	0.498	Increases (3)
ENSG00000107201	DDX58	Increased	0.497	Increases (2)
ENSG00000150093	ITGB1	Increased	0.497	Increases (11)
ENSG00000108175	ZMIZ1	Increased	0.494	Increases (4)
ENSG00000033327	GAB2	Increased	0.491	Increases (2)
ENSG00000185591	SP1	Increased	0.487	Increases (20)
ENSG00000197142	ACSL5	Increased	0.478	Increases (1)
ENSG00000145675	PIK3R1	Increased	0.475	Increases (6)
ENSG00000084093	REST	Increased	0.464	Increases (3)
ENSG00000100813	ACIN1	Increased	0.463	Increases (1)
ENSG00000101665	SMAD7	Increased	0.462	Increases (5)
ENSG00000211455	STK38L	Increased	0.458	Increases (1)
ENSG00000168615	ADAM9	Increased	0.447	Increases (2)
ENSG00000112033	PPARD	Increased	0.446	Increases (14)
ENSG00000162434	JAK1	Increased	0.443	Increases (3)
ENSG00000149948	HMGA2	Increased	0.443	Increases (6)
ENSG00000082701	GSK3B	Increased	0.423	Increases (13)
ENSG00000158711	ELK4	Increased	0.417	Increases (1)
ENSG00000073614	KDM5A	Increased	0.406	Increases (2)
ENSG00000134313	KIDINS220	Increased	0.402	Increases (1)
ENSG00000158186	MRAS	Increased	0.401	Increases (3)
ENSG00000145779	TNFAIP8	Increased	0.398	Increases (1)
ENSG00000150867	PIP4K2A	Increased	0.394	Increases (1)
ENSG00000082781	ITGB5	Increased	0.390	Increases (1)
ENSG00000161202	DVL3	Increased	0.387	Increases (2)
ENSG00000114861	FOXP1	Increased	0.386	Increases (1)
ENSG00000137936	BCAR3	Increased	0.386	Increases (8)
ENSG00000177606	JUN	Increased	0.383	Increases (19)
ENSG00000085733	CTTN	Increased	0.374	Increases (1)
ENSG00000070404	FSTL3	Increased	0.366	Increases (8)
ENSG00000124181	PLCG1	Increased	0.364	Increases (1)
ENSG00000160691	SHC1	Increased	0.364	Increases (3)
ENSG00000185359	HGS	Increased	0.359	Increases (5)
ENSG00000178966	RMI1	Increased	0.356	Increases (1)
ENSG00000077782	FGFR1	Increased	0.355	Increases (14)
ENSG00000109685	WHSC1	Increased	0.355	Increases (4)
ENSG00000167548	KMT2D	Increased	0.354	Increases (3)
ENSG00000170525	PFKFB3	Increased	0.353	Increases (2)
ENSG00000058272	PPP1R12A	Increased	0.350	Increases (2)
ENSG00000070018	LRP6	Increased	0.347	Increases (1)
ENSG00000155366	RHOC	Increased	0.343	Increases (2)
ENSG00000112242	E2F3	Increased	0.342	Increases (1)
ENSG00000096060	FKBP5	Increased	0.339	Increases (3)
ENSG00000157227	MMP14	Increased	0.339	Increases (14)
ENSG00000151292	CSNK1G3	Increased	0.338	Increases (1)
ENSG00000086758	HUWE1	Increased	0.336	Increases (7)
ENSG00000072274	TFRC	Increased	0.328	Increases (1)
ENSG00000107643	MAPK8	Increased	0.326	Increases (14)
ENSG00000186716	BCR	Increased	0.325	Increases (7)
ENSG00000115825	PRKD3	Increased	0.316	Increases (4)
ENSG00000170365	SMAD1	Increased	0.307	Increases (1)
ENSG00000196154	S100A4	Increased	0.300	Increases (2)
ENSG00000133703	KRAS	Increased	0.296	Increases (28)
ENSG00000142949	PTPRF	Increased	0.295	Increases (2)
ENSG00000151208	DLG5	Increased	0.293	Increases (1)
ENSG00000141564	RPTOR	Increased	0.289	Increases (1)
ENSG00000120129	DUSP1	Increased	0.284	Increases (1)
ENSG00000154229	PRKCA	Increased	0.279	Increases (9)
ENSG00000112249	ASCC3	Increased	0.278	Increases (2)
ENSG00000112200	ZNF451	Increased	0.276	Increases (2)
ENSG00000119912	IDE	Increased	0.271	Increases (1)
ENSG00000067057	PFKP	Increased	0.270	Increases (1)
ENSG00000196396	PTPN1	Increased	0.268	Increases (10)
ENSG00000051382	PIK3CB	Increased	0.267	Increases (10)
ENSG00000124151	NCOA3	Increased	0.262	Increases (16)
ENSG00000120738	EGR1	Increased	0.262	Increases (12)
ENSG00000010810	FYN	Increased	0.261	Increases (1)
ENSG00000033170	FUT8	Increased	0.259	Increases (2)
ENSG00000173757	STAT5B	Increased	0.258	Increases (7)
ENSG00000197122	SRC	Increased	0.253	Increases (28)
ENSG00000068078	FGFR3	Increased	0.250	Increases (7)
ENSG00000182718	ANXA2	Increased	0.249	Increases (4)
ENSG00000113318	MSH3	Increased	0.249	Increases (2)
ENSG00000164733	CTSB	Increased	0.248	Increases (2)
ENSG00000112851	ERBB2IP	Increased	0.241	Increases (1)
ENSG00000107779	BMPR1A	Increased	0.239	Increases (1)
ENSG00000100201	DDX17	Increased	0.238	Increases (1)
ENSG00000130779	CLIP1	Increased	0.234	Increases (1)
ENSG00000092439	TRPM7	Increased	0.234	Increases (5)
ENSG00000149480	MTA2	Increased	0.233	Increases (1)
ENSG00000168283	BMI1	Increased	0.232	Increases (19)
ENSG00000198793	MTOR	Increased	0.225	Increases (35)
ENSG00000100065	CARD10	Increased	0.218	Increases (3)
ENSG00000018408	WWTR1	Increased	0.217	Increases (1)
ENSG00000108262	GIT1	Increased	0.217	Increases (1)
ENSG00000213923	CSNK1E	Increased	0.217	Increases (3)
ENSG00000171105	INSR	Increased	0.213	Increases (4)
ENSG00000187531	SIRT7	Increased	0.212	Increases (1)
ENSG00000143379	SETDB1	Increased	0.212	Increases (5)
ENSG00000111859	NEDD9	Increased	0.209	Increases (2)
ENSG00000152484	USP12	Increased	0.204	Increases (5)
ENSG00000112079	STK38	Increased	0.200	Increases (1)
ENSG00000139318	DUSP6	Increased	0.194	Increases (1)
ENSG00000158710	TAGLN2	Increased	0.194	Increases (2)
ENSG00000152127	MGAT5	Increased	0.192	Increases (1)
ENSG00000178691	SUZ12	Increased	0.191	Increases (1)
ENSG00000137275	RIPK1	Increased	0.189	Increases (1)
ENSG00000101191	DIDO1	Increased	0.180	Increases (1)
ENSG00000171552	BCL2L1	Increased	0.177	Increases (23)
ENSG00000137309	HMGA1	Increased	0.174	Increases (8)
ENSG00000237441	RGL2	Increased	0.171	Increases (1)
ENSG00000142166	IFNAR1	Increased	0.169	Increases (1)
ENSG00000099942	CRKL	Increased	0.168	Increases (8)
ENSG00000121481	RNF2	Increased	0.167	Increases (1)
ENSG00000184640	SEPT9	Increased	0.163	Increases (3)
ENSG00000117394	SLC2A1	Increased	0.163	Increases (2)
ENSG00000135912	TTLL4	Increased	0.158	Increases (4)
ENSG00000141738	GRB7	Increased	0.154	Increases (8)
ENSG00000105976	MET	Increased	0.152	Increases (52)
ENSG00000050820	BCAR1	Increased	0.141	Increases (9)
ENSG00000069956	MAPK6	Increased	0.135	Increases (1)
ENSG00000134574	DDB2	Increased	0.132	Increases (2)
ENSG00000092820	EZR	Increased	0.126	Increases (1)
ENSG00000122257	RBBP6	Increased	0.125	Increases (1)
ENSG00000151694	ADAM17	Increased	0.122	Increases (5)
ENSG00000141424	SLC39A6	Increased	0.112	Increases (1)
ENSG00000085063	CD59	Increased	0.109	Increases (1)
ENSG00000177885	GRB2	Increased	0.106	Increases (7)
ENSG00000198612	COPS8	Increased	-0.117	Decreases (1)
ENSG00000116661	FBXO2	Increased	-0.118	Decreases (1)
ENSG00000109332	UBE2D3	Increased	-0.125	Decreases (3)
ENSG00000143162	CREG1	Increased	-0.127	Decreases (1)
ENSG00000130726	TRIM28	Increased	-0.152	Decreases (3)
ENSG00000177302	TOP3A	Increased	-0.160	Decreases (9)
ENSG00000196924	FLNA	Increased	-0.167	Decreases (1)
ENSG00000113648	H2AFY	Increased	-0.168	Decreases (2)
ENSG00000076242	MLH1	Increased	-0.171	Decreases (1)
ENSG00000114315	HES1	Increased	-0.178	Decreases (14)
ENSG00000170515	PA2G4	Increased	-0.183	Decreases (4)
ENSG00000164754	RAD21	Increased	-0.184	Decreases (2)
ENSG00000087088	BAX	Increased	-0.187	Decreases (6)
ENSG00000138035	PNPT1	Increased	-0.187	Decreases (4)
ENSG00000181035	SLC25A42	Increased	-0.188	Decreases (2)
ENSG00000104825	NFKBIB	Increased	-0.204	Decreases (4)
ENSG00000116717	GADD45A	Increased	-0.204	Decreases (2)
ENSG00000103126	AXIN1	Increased	-0.213	Decreases (5)
ENSG00000070669	ASNS	Increased	-0.214	Decreases (1)
ENSG00000179222	MAGED1	Increased	-0.218	Decreases (2)
ENSG00000117984	CTSD	Increased	-0.219	Decreases (3)
ENSG00000063046	EIF4B	Increased	-0.222	Decreases (1)
ENSG00000114383	TUSC2	Increased	-0.223	Decreases (1)
ENSG00000027001	MIPEP	Increased	-0.224	Decreases (2)
ENSG00000121691	CAT	Increased	-0.225	Decreases (7)
ENSG00000165795	NDRG2	Increased	-0.230	Decreases (5)
ENSG00000183765	CHEK2	Increased	-0.234	Decreases (1)
ENSG00000101945	SUV39H1	Increased	-0.235	Decreases (1)
ENSG00000127948	POR	Increased	-0.239	Decreases (14)
ENSG00000118046	STK11	Increased	-0.240	Decreases (3)
ENSG00000076864	RAP1GAP	Increased	-0.244	Decreases (1)
ENSG00000144749	LRIG1	Increased	-0.262	Decreases (3)
ENSG00000002822	MAD1L1	Increased	-0.264	Decreases (7)
ENSG00000221869	CEBPD	Increased	-0.272	Decreases (7)
ENSG00000164305	CASP3	Increased	-0.273	Decreases (2)
ENSG00000163938	GNL3	Increased	-0.276	Decreases (1)
ENSG00000170779	CDCA4	Increased	-0.277	Decreases (3)
ENSG00000169136	ATF5	Increased	-0.283	Decreases (6)
ENSG00000127418	FGFRL1	Increased	-0.289	Decreases (1)
ENSG00000105568	PPP2R1A	Increased	-0.297	Decreases (3)
ENSG00000057663	ATG5	Increased	-0.306	Decreases (2)
ENSG00000145703	IQGAP2	Increased	-0.308	Decreases (1)
ENSG00000167977	KCTD5	Increased	-0.319	Decreases (2)
ENSG00000142945	KIF2C	Increased	-0.329	Decreases (2)
ENSG00000115053	NCL	Increased	-0.332	Decreases (4)
ENSG00000124207	CSE1L	Increased	-0.333	Decreases (5)
ENSG00000156508	EEF1A1	Increased	-0.338	Decreases (3)
ENSG00000132323	ILKAP	Increased	-0.342	Decreases (2)
ENSG00000107937	GTPBP4	Increased	-0.344	Decreases (3)
ENSG00000165060	FXN	Increased	-0.349	Decreases (1)
ENSG00000173638	SLC19A1	Increased	-0.351	Decreases (1)
ENSG00000109062	SLC9A3R1	Increased	-0.357	Decreases (5)
ENSG00000148481	FAM188A	Increased	-0.360	Decreases (2)
ENSG00000068028	RASSF1	Increased	-0.370	Decreases (11)
ENSG00000164587	RPS14	Increased	-0.373	Decreases (1)
ENSG00000126756	UXT	Increased	-0.386	Decreases (1)
ENSG00000088826	SMOX	Increased	-0.393	Decreases (2)
ENSG00000167085	PHB	Increased	-0.397	Decreases (2)
ENSG00000108179	PPIF	Increased	-0.402	Decreases (2)
ENSG00000116649	SRM	Increased	-0.404	Decreases (2)
ENSG00000140961	OSGIN1	Increased	-0.409	Decreases (7)
ENSG00000105707	HPN	Increased	-0.415	Decreases (2)
ENSG00000111276	CDKN1B	Increased	-0.418	Decreases (20)
ENSG00000186395	KRT10	Increased	-0.432	Decreases (15)
ENSG00000153487	ING1	Increased	-0.439	Decreases (2)
ENSG00000204435	CSNK2B	Increased	-0.446	Decreases (1)
ENSG00000167996	FTH1	Increased	-0.449	Decreases (2)
ENSG00000107949	BCCIP	Increased	-0.452	Decreases (2)
ENSG00000116161	CACYBP	Increased	-0.455	Decreases (3)
ENSG00000122566	HNRNPA2B1	Increased	-0.457	Decreases (2)
ENSG00000103266	STUB1	Increased	-0.460	Decreases (2)
ENSG00000132386	SERPINF1	Increased	-0.470	Decreases (1)
ENSG00000167815	PRDX2	Increased	-0.471	Decreases (6)
ENSG00000089220	PEBP1	Increased	-0.483	Decreases (2)
ENSG00000160867	FGFR4	Increased	-0.526	Decreases (6)
ENSG00000114942	EEF1B2	Increased	-0.539	Decreases (1)
ENSG00000070081	NUCB2	Increased	-0.554	Decreases (1)
ENSG00000135486	HNRNPA1	Increased	-0.554	Decreases (3)
ENSG00000175390	EIF3F	Increased	-0.562	Decreases (2)
ENSG00000197043	ANXA6	Increased	-0.604	Decreases (1)
ENSG00000167004	PDIA3	Increased	-0.641	Decreases (4)
ENSG00000172216	CEBPB	Increased	-0.751	Decreases (5)
ENSG00000132205	EMILIN2	Increased	-0.764	Decreases (2)
ENSG00000101255	TRIB3	Increased	-0.780	Decreases (1)
ENSG00000197102	DYNC1H1	Increased	-0.799	Decreases (1)
ENSG00000015413	DPEP1	Increased	-0.843	Decreases (2)

## Sheet: hep_invasion
ID	Genes in dataset	Prediction (based on expression direction)	Log Ratio	Findings
ENSG00000102908	NFAT5	Affected	1.651	Affects (3)
ENSG00000138448	ITGAV	Affected	1.226	Affects (2)
ENSG00000151491	EPS8	Affected	0.573	Affects (2)
ENSG00000121879	PIK3CA	Affected	0.556	Affects (4)
ENSG00000130396	MLLT4	Affected	0.540	Affects (4)
ENSG00000145715	RASA1	Affected	0.358	Affects (2)
ENSG00000124151	NCOA3	Affected	0.262	Affects (1)
ENSG00000120708	TGFBI	Affected	-0.074	Affects (1)
ENSG00000100906	NFKBIA	Affected	-0.099	Affects (4)
ENSG00000117984	CTSD	Affected	-0.219	Affects (1)
ENSG00000087460	GNAS	Affected	-0.291	Affects (1)
ENSG00000111276	CDKN1B	Affected	-0.418	Affects (2)
ENSG00000135919	SERPINE2	Decreased	1.399	Decreases (2)
ENSG00000124766	SOX4	Decreased	1.191	Decreases (1)
ENSG00000129116	PALLD	Decreased	1.155	Decreases (1)
ENSG00000153317	ASAP1	Decreased	1.016	Decreases (11)
ENSG00000039068	CDH1	Decreased	0.996	Decreases (17)
ENSG00000100697	DICER1	Decreased	0.991	Decreases (3)
ENSG00000110395	CBL	Decreased	0.983	Decreases (1)
ENSG00000102265	TIMP1	Decreased	0.925	Decreases (7)
ENSG00000166949	SMAD3	Decreased	0.900	Decreases (2)
ENSG00000064393	HIPK2	Decreased	0.896	Decreases (1)
ENSG00000151276	MAGI1	Decreased	0.854	Decreases (1)
ENSG00000134250	NOTCH2	Decreased	0.847	Decreases (2)
ENSG00000026103	FAS	Decreased	0.819	Decreases (2)
ENSG00000099204	ABLIM1	Decreased	0.738	Decreases (5)
ENSG00000115641	FHL2	Decreased	0.681	Decreases (1)
ENSG00000104419	NDRG1	Decreased	0.648	Decreases (7)
ENSG00000132356	PRKAA1	Decreased	0.619	Decreases (2)
ENSG00000071537	SEL1L	Decreased	0.602	Decreases (1)
ENSG00000113369	ARRDC3	Decreased	0.600	Decreases (2)
ENSG00000069702	TGFBR3	Decreased	0.535	Decreases (2)
ENSG00000010278	CD9	Decreased	0.515	Decreases (1)
ENSG00000035862	TIMP2	Decreased	0.498	Decreases (7)
ENSG00000185591	SP1	Decreased	0.487	Decreases (5)
ENSG00000101665	SMAD7	Decreased	0.462	Decreases (6)
ENSG00000067066	SP100	Decreased	0.461	Decreases (1)
ENSG00000151692	RNF144A	Decreased	0.449	Decreases (2)
ENSG00000050405	LIMA1	Decreased	0.437	Decreases (1)
ENSG00000082701	GSK3B	Decreased	0.423	Decreases (1)
ENSG00000094916	CBX5	Decreased	0.409	Decreases (4)
ENSG00000114861	FOXP1	Decreased	0.386	Decreases (1)
ENSG00000149591	TAGLN	Decreased	0.375	Decreases (1)
ENSG00000170421	KRT8	Decreased	0.370	Decreases (2)
ENSG00000136754	ABI1	Decreased	0.366	Decreases (2)
ENSG00000148660	CAMK2G	Decreased	0.328	Decreases (2)
ENSG00000166272	WBP1L	Decreased	0.320	Decreases (1)
ENSG00000171223	JUNB	Decreased	0.315	Decreases (2)
ENSG00000143641	GALNT2	Decreased	0.307	Decreases (3)
ENSG00000197635	DPP4	Decreased	0.291	Decreases (1)
ENSG00000196712	NF1	Decreased	0.282	Decreases (2)
ENSG00000148341	SH3GLB2	Decreased	0.279	Decreases (2)
ENSG00000196396	PTPN1	Decreased	0.268	Decreases (2)
ENSG00000162772	ATF3	Decreased	0.242	Decreases (6)
ENSG00000158710	TAGLN2	Decreased	0.194	Decreases (2)
ENSG00000142192	APP	Decreased	0.194	Decreases (1)
ENSG00000150593	PDCD4	Decreased	0.176	Decreases (2)
ENSG00000130702	LAMA5	Decreased	0.149	Decreases (4)
ENSG00000134574	DDB2	Decreased	0.132	Decreases (3)
ENSG00000117676	RPS6KA1	Decreased	0.129	Decreases (1)
ENSG00000157557	ETS2	Decreased	0.087	Decreases (1)
ENSG00000182871	COL18A1	Decreased	0.072	Decreases (1)
ENSG00000107581	EIF3A	Decreased	0.071	Decreases (1)
ENSG00000067225	PKM	Decreased	-0.064	Increases (1)
ENSG00000065361	ERBB3	Decreased	-0.073	Increases (6)
ENSG00000172270	BSG	Decreased	-0.073	Increases (8)
ENSG00000197249	SERPINA1	Decreased	-0.076	Increases (1)
ENSG00000136238	RAC1	Decreased	-0.081	Increases (17)
ENSG00000135744	AGT	Decreased	-0.088	Increases (1)
ENSG00000144566	RAB5A	Decreased	-0.096	Increases (7)
ENSG00000141522	ARHGDIA	Decreased	-0.111	Increases (1)
ENSG00000080824	HSP90AA1	Decreased	-0.111	Increases (3)
ENSG00000107175	CREB3	Decreased	-0.120	Increases (2)
ENSG00000162337	LRP5	Decreased	-0.126	Increases (1)
ENSG00000171848	RRM2	Decreased	-0.126	Increases (3)
ENSG00000161011	SQSTM1	Decreased	-0.127	Increases (1)
ENSG00000101843	PSMD10	Decreased	-0.136	Increases (1)
ENSG00000070831	CDC42	Decreased	-0.148	Increases (3)
ENSG00000141736	ERBB2	Decreased	-0.160	Increases (12)
ENSG00000143321	HDGF	Decreased	-0.179	Increases (1)
ENSG00000165280	VCP	Decreased	-0.181	Increases (1)
ENSG00000116473	RAP1A	Decreased	-0.192	Increases (1)
ENSG00000131981	LGALS3	Decreased	-0.194	Increases (1)
ENSG00000177697	CD151	Decreased	-0.198	Increases (1)
ENSG00000169242	EFNA1	Decreased	-0.199	Increases (3)
ENSG00000113384	GOLPH3	Decreased	-0.211	Increases (1)
ENSG00000143575	HAX1	Decreased	-0.216	Increases (1)
ENSG00000103496	STX4	Decreased	-0.224	Increases (2)
ENSG00000119326	CTNNAL1	Decreased	-0.227	Increases (6)
ENSG00000123268	ATF1	Decreased	-0.231	Increases (1)
ENSG00000123159	GIPC1	Decreased	-0.243	Increases (1)
ENSG00000126247	CAPNS1	Decreased	-0.251	Increases (2)
ENSG00000188130	MAPK12	Decreased	-0.251	Increases (1)
ENSG00000145604	SKP2	Decreased	-0.263	Increases (1)
ENSG00000244405	ETV5	Decreased	-0.268	Increases (1)
ENSG00000125968	ID1	Decreased	-0.271	Increases (9)
ENSG00000164305	CASP3	Decreased	-0.273	Increases (4)
ENSG00000087586	AURKA	Decreased	-0.279	Increases (6)
ENSG00000136997	MYC	Decreased	-0.281	Increases (4)
ENSG00000197451	HNRNPAB	Decreased	-0.307	Increases (2)
ENSG00000124207	CSE1L	Decreased	-0.333	Increases (5)
ENSG00000110958	PTGES3	Decreased	-0.338	Increases (1)
ENSG00000196411	EPHB4	Decreased	-0.345	Increases (1)
ENSG00000067560	RHOA	Decreased	-0.351	Increases (20)
ENSG00000109062	SLC9A3R1	Decreased	-0.357	Increases (4)
ENSG00000164611	PTTG1	Decreased	-0.370	Increases (8)
ENSG00000164885	CDK5	Decreased	-0.384	Increases (5)
ENSG00000130669	PAK4	Decreased	-0.384	Increases (4)
ENSG00000167085	PHB	Decreased	-0.397	Increases (2)
ENSG00000006451	RALA	Decreased	-0.414	Increases (5)
ENSG00000100823	APEX1	Decreased	-0.427	Increases (4)
ENSG00000175832	ETV4	Decreased	-0.439	Increases (4)
ENSG00000197747	S100A10	Decreased	-0.457	Increases (4)
ENSG00000126934	MAP2K2	Decreased	-0.489	Increases (1)
ENSG00000160867	FGFR4	Decreased	-0.526	Increases (1)
ENSG00000189403	HMGB1	Decreased	-0.529	Increases (1)
ENSG00000090447	TFAP4	Decreased	-0.573	Increases (6)
ENSG00000166199	ALKBH3	Decreased	-0.628	Increases (1)
ENSG00000173511	VEGFB	Decreased	-0.720	Increases (1)
ENSG00000178585	CTNNBIP1	Decreased	-0.734	Increases (4)
ENSG00000134046	MBD2	Decreased	-0.807	Increases (3)
ENSG00000184489	PTP4A3	Decreased	-0.830	Increases (1)
ENSG00000132470	ITGB4	Decreased	-0.897	Increases (3)
ENSG00000146648	EGFR	Increased	1.400	Increases (27)
ENSG00000131746	TNS4	Increased	1.366	Increases (1)
ENSG00000167601	AXL	Increased	1.342	Increases (12)
ENSG00000123908	AGO2	Increased	1.234	Increases (1)
ENSG00000140443	IGF1R	Increased	1.146	Increases (4)
ENSG00000140199	SLC12A6	Increased	1.144	Increases (1)
ENSG00000143776	CDC42BPA	Increased	1.081	Increases (1)
ENSG00000124762	CDKN1A	Increased	1.044	Increases (5)
ENSG00000140262	TCF12	Increased	0.979	Increases (5)
ENSG00000204217	BMPR2	Increased	0.855	Increases (2)
ENSG00000115457	IGFBP2	Increased	0.810	Increases (8)
ENSG00000124067	SLC12A4	Increased	0.802	Increases (3)
ENSG00000154380	ENAH	Increased	0.765	Increases (4)
ENSG00000132510	KDM6B	Increased	0.704	Increases (1)
ENSG00000175592	FOSL1	Increased	0.670	Increases (9)
ENSG00000100030	MAPK1	Increased	0.669	Increases (5)
ENSG00000141503	MINK1	Increased	0.666	Increases (1)
ENSG00000089159	PXN	Increased	0.662	Increases (1)
ENSG00000137693	YAP1	Increased	0.659	Increases (4)
ENSG00000168610	STAT3	Increased	0.647	Increases (21)
ENSG00000140564	FURIN	Increased	0.628	Increases (7)
ENSG00000164050	PLXNB1	Increased	0.609	Increases (1)
ENSG00000116016	EPAS1	Increased	0.575	Increases (3)
ENSG00000163513	TGFBR2	Increased	0.567	Increases (2)
ENSG00000170017	ALCAM	Increased	0.560	Increases (1)
ENSG00000197956	S100A6	Increased	0.550	Increases (2)
ENSG00000091436	ZAK	Increased	0.545	Increases (2)
ENSG00000123384	LRP1	Increased	0.529	Increases (5)
ENSG00000167244	IGF2	Increased	0.515	Increases (3)
ENSG00000124145	SDC4	Increased	0.508	Increases (1)
ENSG00000100644	HIF1A	Increased	0.501	Increases (10)
ENSG00000156675	RAB11FIP1	Increased	0.499	Increases (1)
ENSG00000107201	DDX58	Increased	0.497	Increases (1)
ENSG00000150093	ITGB1	Increased	0.497	Increases (12)
ENSG00000198752	CDC42BPB	Increased	0.496	Increases (3)
ENSG00000106541	AGR2	Increased	0.492	Increases (2)
ENSG00000100320	RBFOX2	Increased	0.492	Increases (2)
ENSG00000033327	GAB2	Increased	0.491	Increases (5)
ENSG00000076706	MCAM	Increased	0.486	Increases (4)
ENSG00000211455	STK38L	Increased	0.458	Increases (4)
ENSG00000168615	ADAM9	Increased	0.447	Increases (4)
ENSG00000119042	SATB2	Increased	0.445	Increases (2)
ENSG00000150760	DOCK1	Increased	0.441	Increases (9)
ENSG00000092203	TOX4	Increased	0.429	Increases (9)
ENSG00000110719	TCIRG1	Increased	0.411	Increases (1)
ENSG00000073614	KDM5A	Increased	0.406	Increases (1)
ENSG00000141027	NCOR1	Increased	0.394	Increases (2)
ENSG00000137936	BCAR3	Increased	0.386	Increases (2)
ENSG00000177606	JUN	Increased	0.383	Increases (1)
ENSG00000085733	CTTN	Increased	0.374	Increases (3)
ENSG00000124181	PLCG1	Increased	0.364	Increases (4)
ENSG00000137942	FNBP1L	Increased	0.361	Increases (1)
ENSG00000077782	FGFR1	Increased	0.355	Increases (2)
ENSG00000109685	WHSC1	Increased	0.355	Increases (2)
ENSG00000155366	RHOC	Increased	0.343	Increases (3)
ENSG00000157227	MMP14	Increased	0.339	Increases (14)
ENSG00000173531	MST1	Increased	0.329	Increases (8)
ENSG00000067900	ROCK1	Increased	0.329	Increases (2)
ENSG00000107643	MAPK8	Increased	0.326	Increases (2)
ENSG00000182541	LIMK2	Increased	0.316	Increases (1)
ENSG00000106683	LIMK1	Increased	0.305	Increases (2)
ENSG00000079387	SENP1	Increased	0.301	Increases (2)
ENSG00000196154	S100A4	Increased	0.300	Increases (3)
ENSG00000133703	KRAS	Increased	0.296	Increases (4)
ENSG00000154229	PRKCA	Increased	0.279	Increases (5)
ENSG00000158195	WASF2	Increased	0.268	Increases (3)
ENSG00000083857	FAT1	Increased	0.266	Increases (3)
ENSG00000120738	EGR1	Increased	0.262	Increases (2)
ENSG00000033170	FUT8	Increased	0.259	Increases (2)
ENSG00000197122	SRC	Increased	0.253	Increases (15)
ENSG00000140479	PCSK6	Increased	0.252	Increases (2)
ENSG00000164733	CTSB	Increased	0.248	Increases (15)
ENSG00000104067	TJP1	Increased	0.246	Increases (3)
ENSG00000198793	MTOR	Increased	0.225	Increases (5)
ENSG00000100065	CARD10	Increased	0.218	Increases (1)
ENSG00000018408	WWTR1	Increased	0.217	Increases (1)
ENSG00000108262	GIT1	Increased	0.217	Increases (4)
ENSG00000143379	SETDB1	Increased	0.212	Increases (1)
ENSG00000008517	IL32	Increased	0.211	Increases (6)
ENSG00000028116	VRK2	Increased	0.198	Increases (1)
ENSG00000071054	MAP4K4	Increased	0.195	Increases (1)
ENSG00000152127	MGAT5	Increased	0.192	Increases (3)
ENSG00000178691	SUZ12	Increased	0.191	Increases (2)
ENSG00000133226	SRRM1	Increased	0.182	Increases (1)
ENSG00000137309	HMGA1	Increased	0.174	Increases (7)
ENSG00000127663	KDM4B	Increased	0.173	Increases (2)
ENSG00000184640	SEPT9	Increased	0.163	Increases (3)
ENSG00000117394	SLC2A1	Increased	0.163	Increases (4)
ENSG00000140575	IQGAP1	Increased	0.159	Increases (1)
ENSG00000113140	SPARC	Increased	0.152	Increases (4)
ENSG00000141646	SMAD4	Increased	0.152	Increases (5)
ENSG00000105976	MET	Increased	0.152	Increases (15)
ENSG00000088305	DNMT3B	Increased	0.148	Increases (1)
ENSG00000050820	BCAR1	Increased	0.141	Increases (2)
ENSG00000115355	CCDC88A	Increased	0.137	Increases (1)
ENSG00000142627	EPHA2	Increased	0.126	Increases (8)
ENSG00000092820	EZR	Increased	0.126	Increases (3)
ENSG00000151694	ADAM17	Increased	0.122	Increases (3)
ENSG00000034510	TMSB10/TMSB4X	Increased	0.122	Increases (1)
ENSG00000189143	CLDN4	Increased	0.118	Increases (3)
ENSG00000170515	PA2G4	Increased	-0.183	Decreases (1)
ENSG00000121691	CAT	Increased	-0.225	Decreases (1)
ENSG00000165795	NDRG2	Increased	-0.230	Decreases (2)
ENSG00000118046	STK11	Increased	-0.240	Decreases (3)
ENSG00000076864	RAP1GAP	Increased	-0.244	Decreases (4)
ENSG00000144749	LRIG1	Increased	-0.262	Decreases (1)
ENSG00000198740	ZNF652	Increased	-0.291	Decreases (1)
ENSG00000182551	ADI1	Increased	-0.292	Decreases (1)
ENSG00000105993	DNAJB6	Increased	-0.320	Decreases (1)
ENSG00000091483	FH	Increased	-0.323	Decreases (1)
ENSG00000185104	FAF1	Increased	-0.330	Decreases (1)
ENSG00000239672	NME1	Increased	-0.366	Decreases (15)
ENSG00000107438	PDLIM1	Increased	-0.372	Decreases (1)
ENSG00000108179	PPIF	Increased	-0.402	Decreases (5)
ENSG00000145386	CCNA2	Increased	-0.404	Decreases (1)
ENSG00000105707	HPN	Increased	-0.415	Decreases (1)
ENSG00000168286	THAP11	Increased	-0.469	Decreases (1)
ENSG00000089220	PEBP1	Increased	-0.483	Decreases (3)
ENSG00000174684	B4GAT1	Increased	-0.533	Decreases (2)
ENSG00000130522	JUND	Increased	-0.592	Decreases (2)

## Sheet: sk_liver_cancer
ID	Genes in dataset	Prediction (based on expression direction)	Log Ratio	Findings
ENSG00000159403	C1R	Affected	1.822	Affects (6)
ENSG00000090530	P3H2	Affected	1.595	Affects (9)
ENSG00000166920	C15orf48	Affected	1.581	Affects (1)
ENSG00000114270	COL7A1	Affected	1.547	Affects (21)
ENSG00000103196	CRISPLD2	Affected	1.472	Affects (1)
ENSG00000154175	ABI3BP	Affected	1.425	Affects (18)
ENSG00000006118	TMEM132A	Affected	1.252	Affects (3)
ENSG00000151790	TDO2	Affected	1.251	Affects (3)
ENSG00000198417	MT1F	Affected	1.238	Affects (3)
ENSG00000006016	CRLF1	Affected	1.212	Affects (1)
ENSG00000162496	DHRS3	Affected	1.170	Affects (1)
ENSG00000166922	SCG5	Affected	1.142	Affects (1)
ENSG00000087253	LPCAT2	Affected	1.132	Affects (7)
ENSG00000111335	OAS2	Affected	1.129	Affects (4)
ENSG00000130635	COL5A1	Affected	1.122	Affects (20)
ENSG00000150556	LYPD6B	Affected	1.119	Affects (2)
ENSG00000171451	DSEL	Affected	1.086	Affects (8)
ENSG00000197646	PDCD1LG2	Affected	1.079	Affects (1)
ENSG00000162591	MEGF6	Affected	1.042	Affects (5)
ENSG00000140853	NLRC5	Affected	1.004	Affects (5)
ENSG00000108448	TRIM16L	Affected	1.003	Affects (2)
ENSG00000160469	BRSK1	Affected	0.995	Affects (3)
ENSG00000268173	PIK3R2	Affected	0.971	Affects (3)
ENSG00000187608	ISG15	Affected	0.970	Affects (3)
ENSG00000138411	HECW2	Affected	0.956	Affects (20)
ENSG00000136048	DRAM1	Affected	0.946	Affects (4)
ENSG00000168685	IL7R	Affected	0.939	Affects (32)
ENSG00000130540	SULT4A1	Affected	0.914	Affects (2)
ENSG00000115380	EFEMP1	Affected	0.914	Affects (6)
ENSG00000197375	SLC22A5	Affected	0.913	Affects (2)
ENSG00000131737	KRT34	Affected	0.911	Affects (6)
ENSG00000132639	SNAP25	Affected	0.911	Affects (4)
ENSG00000198933	TBKBP1	Affected	0.892	Affects (2)
ENSG00000100558	PLEK2	Affected	0.866	Affects (1)
ENSG00000008735	MAPK8IP2	Affected	0.849	Affects (4)
ENSG00000196581	AJAP1	Affected	0.841	Affects (7)
ENSG00000100968	NFATC4	Affected	0.837	Affects (5)
ENSG00000101680	LAMA1	Affected	0.825	Affects (19)
ENSG00000103044	HAS3	Affected	0.823	Affects (1)
ENSG00000137965	IFI44	Affected	0.820	Affects (2)
ENSG00000244165	P2RY11	Affected	0.808	Affects (2)
ENSG00000148798	INA	Affected	0.806	Affects (3)
ENSG00000162777	DENND2D	Affected	0.791	Affects (4)
ENSG00000106714	CNTNAP3	Affected	0.788	Affects (13)
ENSG00000141404	GNAL	Affected	0.787	Affects (4)
ENSG00000101160	CTSZ	Affected	0.784	Affects (1)
ENSG00000025708	TYMP	Affected	0.768	Affects (36)
ENSG00000111348	ARHGDIB	Affected	0.763	Affects (3)
ENSG00000142173	COL6A2	Affected	0.759	Affects (6)
ENSG00000023909	GCLM	Affected	0.751	Affects (1)
ENSG00000160013	PTGIR	Affected	0.750	Affects (2)
ENSG00000178026	LRRC75B	Affected	0.748	Affects (1)
ENSG00000063438	AHRR	Affected	0.744	Affects (1)
ENSG00000142303	ADAMTS10	Affected	0.737	Affects (11)
ENSG00000144891	AGTR1	Affected	0.733	Affects (7)
ENSG00000225190	PLEKHM1	Affected	0.733	Affects (1)
ENSG00000176485	PLA2G16	Affected	0.732	Affects (1)
ENSG00000171160	MORN4	Affected	0.728	Affects (3)
ENSG00000108179	PPIF	Affected	0.727	Affects (2)
ENSG00000041353	RAB27B	Affected	0.723	Affects (8)
ENSG00000156113	KCNMA1	Affected	0.719	Affects (31)
ENSG00000025434	NR1H3	Affected	0.716	Affects (3)
ENSG00000158109	TPRG1L	Affected	0.714	Affects (1)
ENSG00000168542	COL3A1	Affected	0.714	Affects (25)
ENSG00000008283	CYB561	Affected	0.705	Affects (1)
ENSG00000116774	OLFML3	Affected	0.696	Affects (2)
ENSG00000204262	COL5A2	Affected	0.695	Affects (12)
ENSG00000135723	FHOD1	Affected	0.692	Affects (2)
ENSG00000178726	THBD	Affected	0.679	Affects (7)
ENSG00000138639	ARHGAP24	Affected	0.677	Affects (4)
ENSG00000117151	CTBS	Affected	0.676	Affects (3)
ENSG00000135299	ANKRD6	Affected	0.671	Affects (3)
ENSG00000134516	DOCK2	Affected	0.670	Affects (22)
ENSG00000168404	MLKL	Affected	0.667	Affects (4)
ENSG00000176973	FAM89B	Affected	0.661	Affects (1)
ENSG00000165801	ARHGEF40	Affected	0.659	Affects (5)
ENSG00000182272	B4GALNT4	Affected	0.659	Affects (5)
ENSG00000119698	PPP4R4	Affected	0.658	Affects (12)
ENSG00000136114	THSD1	Affected	0.655	Affects (5)
ENSG00000025039	RRAGD	Affected	0.653	Affects (1)
ENSG00000160326	SLC2A6	Affected	0.649	Affects (2)
ENSG00000215788	TNFRSF25	Affected	0.646	Affects (1)
ENSG00000182752	PAPPA	Affected	0.642	Affects (20)
ENSG00000029534	ANK1	Affected	0.639	Affects (32)
ENSG00000135905	DOCK10	Affected	0.637	Affects (11)
ENSG00000114200	BCHE	Affected	0.637	Affects (7)
ENSG00000242732	RGAG4	Affected	0.635	Affects (2)
ENSG00000186654	PRR5	Affected	0.634	Affects (10)
ENSG00000126259	KIRREL2	Affected	0.633	Affects (5)
ENSG00000136490	LIMD2	Affected	0.633	Affects (2)
ENSG00000140521	POLG	Affected	0.632	Affects (3)
ENSG00000175746	C15orf54	Affected	0.631	Affects (1)
ENSG00000167925	GHDC	Affected	0.629	Affects (3)
ENSG00000102984	ZNF821	Affected	0.629	Affects (1)
ENSG00000177045	SIX5	Affected	0.628	Affects (1)
ENSG00000187957	DNER	Affected	0.627	Affects (14)
ENSG00000169193	CCDC126	Affected	0.625	Affects (1)
ENSG00000172661	FAM21A/FAM21C	Affected	0.624	Affects (6)
ENSG00000114473	IQCG	Affected	0.623	Affects (2)
ENSG00000184226	PCDH9	Affected	0.617	Affects (12)
ENSG00000130544	ZNF557	Affected	0.616	Affects (2)
ENSG00000117569	PTBP2	Affected	0.614	Affects (2)
ENSG00000182704	TSKU	Affected	0.610	Affects (1)
ENSG00000110492	MDK	Affected	0.609	Affects (5)
ENSG00000185909	KLHDC8B	Affected	0.609	Affects (3)
ENSG00000110455	ACCS	Affected	0.608	Affects (2)
ENSG00000196511	TPK1	Affected	0.608	Affects (2)
ENSG00000114988	LMAN2L	Affected	0.605	Affects (4)
ENSG00000122642	FKBP9	Affected	0.602	Affects (6)
ENSG00000074211	PPP2R2C	Affected	0.602	Affects (4)
ENSG00000172548	NIPAL4	Affected	0.602	Affects (2)
ENSG00000239282	GATSL3	Affected	0.601	Affects (1)
ENSG00000104324	CPQ	Affected	0.601	Affects (2)
ENSG00000127418	FGFRL1	Affected	0.594	Affects (3)
ENSG00000103381	CPPED1	Affected	0.593	Affects (2)
ENSG00000197355	UAP1L1	Affected	0.593	Affects (2)
ENSG00000256294	ZNF225	Affected	0.593	Affects (2)
ENSG00000011105	TSPAN9	Affected	0.592	Affects (1)
ENSG00000171310	CHST11	Affected	0.591	Affects (4)
ENSG00000130508	PXDN	Affected	0.588	Affects (14)
ENSG00000138347	MYPN	Affected	0.587	Affects (9)
ENSG00000221944	TIGD1	Affected	0.587	Affects (3)
ENSG00000134775	FHOD3	Affected	0.584	Affects (17)
ENSG00000121068	TBX2	Affected	0.584	Affects (4)
ENSG00000184867	ARMCX2	Affected	0.582	Affects (3)
ENSG00000198298	ZNF485	Affected	0.578	Affects (9)
ENSG00000158406	HIST1H4H	Affected	0.578	Affects (1)
ENSG00000142552	RCN3	Affected	0.573	Affects (2)
ENSG00000234745	HLA-B	Affected	0.573	Affects (12)
ENSG00000158773	USF1	Affected	0.569	Affects (3)
ENSG00000106009	BRAT1	Affected	0.569	Affects (11)
ENSG00000125657	TNFSF9	Affected	0.564	Affects (4)
ENSG00000133612	AGAP3	Affected	0.563	Affects (3)
ENSG00000263020	LY6G5B	Affected	0.560	Affects (1)
ENSG00000087494	PTHLH	Affected	0.557	Affects (8)
ENSG00000117984	CTSD	Affected	0.557	Affects (7)
ENSG00000115525	ST3GAL5	Affected	0.555	Affects (4)
ENSG00000153531	ADPRHL1	Affected	0.550	Affects (2)
ENSG00000170439	METTL7B	Affected	0.549	Affects (3)
ENSG00000130203	APOE	Affected	0.546	Affects (10)
ENSG00000167604	NFKBID	Affected	0.545	Affects (2)
ENSG00000124313	IQSEC2	Affected	0.544	Affects (11)
ENSG00000177706	FAM20C	Affected	0.543	Affects (3)
ENSG00000186310	NAP1L3	Affected	0.542	Affects (2)
ENSG00000120725	SIL1	Affected	0.542	Affects (2)
ENSG00000058085	LAMC2	Affected	0.541	Affects (16)
ENSG00000184500	PROS1	Affected	0.540	Affects (4)
ENSG00000174837	EMR1	Affected	0.537	Affects (14)
ENSG00000008300	CELSR3	Affected	0.529	Affects (10)
ENSG00000178038	ALS2CL	Affected	0.529	Affects (1)
ENSG00000122420	PTGFR	Affected	0.528	Affects (11)
ENSG00000143164	DCAF6	Affected	0.527	Affects (1)
ENSG00000198832	SELM	Affected	0.525	Affects (1)
ENSG00000102871	TRADD	Affected	0.525	Affects (2)
ENSG00000137486	ARRB1	Affected	0.525	Affects (2)
ENSG00000153823	PID1	Affected	0.524	Affects (7)
ENSG00000182173	TSEN54	Affected	0.523	Affects (1)
ENSG00000134986	NREP	Affected	0.523	Affects (1)
ENSG00000077984	CST7	Affected	0.521	Affects (1)
ENSG00000113249	HAVCR1	Affected	0.521	Affects (17)
ENSG00000169604	ANTXR1	Affected	0.518	Affects (13)
ENSG00000115459	ELMOD3	Affected	0.518	Affects (1)
ENSG00000116096	SPR	Affected	0.517	Affects (1)
ENSG00000189367	KIAA0408	Affected	0.516	Affects (3)
ENSG00000167705	RILP	Affected	0.516	Affects (1)
ENSG00000141519	CCDC40	Affected	0.516	Affects (6)
ENSG00000127329	PTPRB	Affected	0.514	Affects (47)
ENSG00000127463	EMC1	Affected	0.511	Affects (2)
ENSG00000181381	DDX60L	Affected	0.511	Affects (9)
ENSG00000177409	SAMD9L	Affected	0.510	Affects (25)
ENSG00000184160	ADRA2C	Affected	0.510	Affects (6)
ENSG00000197019	SERTAD1	Affected	0.508	Affects (1)
ENSG00000103490	PYCARD	Affected	0.507	Affects (2)
ENSG00000121797	CCRL2	Affected	0.505	Affects (2)
ENSG00000105127	AKAP8	Affected	0.502	Affects (3)
ENSG00000206538	VGLL3	Affected	0.501	Affects (6)
ENSG00000167994	RAB3IL1	Affected	0.501	Affects (3)
ENSG00000108679	LGALS3BP	Affected	0.497	Affects (2)
ENSG00000250506	CDK3	Affected	0.496	Affects (5)
ENSG00000184916	JAG2	Affected	0.496	Affects (4)
ENSG00000167967	E4F1	Affected	0.495	Affects (3)
ENSG00000197457	STMN3	Affected	0.495	Affects (6)
ENSG00000102125	TAZ	Affected	0.489	Affects (1)
ENSG00000141574	SECTM1	Affected	0.489	Affects (1)
ENSG00000136275	C7orf69	Affected	0.488	Affects (1)
ENSG00000173950	XXYLT1	Affected	0.487	Affects (2)
ENSG00000027075	PRKCH	Affected	0.486	Affects (8)
ENSG00000074964	ARHGEF10L	Affected	0.485	Affects (6)
ENSG00000181218	HIST3H2A	Affected	0.485	Affects (1)
ENSG00000174628	IQCK	Affected	0.484	Affects (7)
ENSG00000197576	HOXA4	Affected	0.478	Affects (2)
ENSG00000079931	MOXD1	Affected	0.478	Affects (8)
ENSG00000149499	EML3	Affected	0.476	Affects (1)
ENSG00000169249	ZRSR2	Affected	0.475	Affects (2)
ENSG00000100911	PSME2	Affected	0.475	Affects (1)
ENSG00000132819	RBM38	Affected	0.474	Affects (2)
ENSG00000166507	NDST2	Affected	0.473	Affects (1)
ENSG00000175193	PARL	Affected	0.473	Affects (2)
ENSG00000105875	WDR91	Affected	0.472	Affects (4)
ENSG00000198598	MMP17	Affected	0.471	Affects (8)
ENSG00000142632	ARHGEF19	Affected	0.470	Affects (3)
ENSG00000112655	PTK7	Affected	0.469	Affects (7)
ENSG00000139410	SDSL	Affected	0.468	Affects (1)
ENSG00000134996	OSTF1	Affected	0.468	Affects (1)
ENSG00000187193	MT1X	Affected	0.468	Affects (3)
ENSG00000172638	EFEMP2	Affected	0.467	Affects (2)
ENSG00000065833	ME1	Affected	0.464	Affects (4)
ENSG00000130254	SAFB2	Affected	0.464	Affects (7)
ENSG00000157216	SSBP3	Affected	0.463	Affects (4)
ENSG00000178719	GRINA	Affected	0.460	Affects (1)
ENSG00000115363	EVA1A	Affected	0.457	Affects (1)
ENSG00000119899	SLC17A5	Affected	0.457	Affects (5)
ENSG00000162086	ZNF75A	Affected	0.456	Affects (1)
ENSG00000204991	SPIRE2	Affected	0.454	Affects (1)
ENSG00000173153	ESRRA	Affected	0.454	Affects (15)
ENSG00000114541	FRMD4B	Affected	0.452	Affects (6)
ENSG00000185010	F8	Affected	0.451	Affects (13)
ENSG00000185090	MANEAL	Affected	0.448	Affects (2)
ENSG00000182195	LDOC1	Affected	0.448	Affects (1)
ENSG00000245680	ZNF585B	Affected	0.448	Affects (8)
ENSG00000139263	LRIG3	Affected	0.447	Affects (12)
ENSG00000085662	AKR1B1	Affected	0.446	Affects (6)
ENSG00000246705	H2AFJ	Affected	0.445	Affects (2)
ENSG00000221887	HMSD	Affected	0.445	Affects (1)
ENSG00000132768	DPH2	Affected	0.444	Affects (1)
ENSG00000154237	LRRK1	Affected	0.441	Affects (16)
ENSG00000165072	MAMDC2	Affected	0.441	Affects (2)
ENSG00000133619	KRBA1	Affected	0.441	Affects (4)
ENSG00000167394	ZNF668	Affected	0.441	Affects (8)
ENSG00000155816	FMN2	Affected	0.438	Affects (56)
ENSG00000119953	SMNDC1	Affected	0.437	Affects (1)
ENSG00000137628	DDX60	Affected	0.436	Affects (8)
ENSG00000180730	SHISA2	Affected	0.436	Affects (1)
ENSG00000103174	NAGPA	Affected	0.435	Affects (2)
ENSG00000110768	GTF2H1	Affected	0.433	Affects (1)
ENSG00000131378	RFTN1	Affected	0.432	Affects (2)
ENSG00000172935	MRGPRF	Affected	0.431	Affects (1)
ENSG00000115657	ABCB6	Affected	0.431	Affects (1)
ENSG00000184277	TM2D3	Affected	0.429	Affects (2)
ENSG00000095203	EPB41L4B	Affected	0.428	Affects (8)
ENSG00000168758	SEMA4C	Affected	0.428	Affects (4)
ENSG00000015532	XYLT2	Affected	0.423	Affects (3)
ENSG00000167716	WDR81	Affected	0.417	Affects (16)
ENSG00000173818	ENDOV	Affected	0.417	Affects (1)
ENSG00000166341	DCHS1	Affected	0.417	Affects (9)
ENSG00000176531	PHLDB3	Affected	0.414	Affects (1)
ENSG00000166033	HTRA1	Affected	0.411	Affects (6)
ENSG00000105246	EBI3	Affected	0.411	Affects (2)
ENSG00000148832	PAOX	Affected	0.409	Affects (3)
ENSG00000150990	DHX37	Affected	0.409	Affects (8)
ENSG00000173621	LRFN4	Affected	0.406	Affects (1)
ENSG00000196954	CASP4	Affected	0.404	Affects (5)
ENSG00000099910	KLHL22	Affected	0.404	Affects (5)
ENSG00000021762	OSBPL5	Affected	0.401	Affects (5)
ENSG00000197961	ZNF121	Affected	0.401	Affects (3)
ENSG00000241839	PLEKHO2	Affected	0.400	Affects (1)
ENSG00000166250	CLMP	Affected	0.399	Affects (1)
ENSG00000184347	SLIT3	Affected	0.399	Affects (19)
ENSG00000139508	SLC46A3	Affected	0.399	Affects (6)
ENSG00000168779	SHOX2	Affected	0.397	Affects (3)
ENSG00000185339	TCN2	Affected	0.395	Affects (1)
ENSG00000166396	SERPINB7	Affected	0.394	Affects (7)
ENSG00000172830	SSH3	Affected	0.393	Affects (4)
ENSG00000111962	UST	Affected	0.391	Affects (2)
ENSG00000204116	CHIC1	Affected	0.391	Affects (1)
ENSG00000118960	HS1BP3	Affected	0.390	Affects (2)
ENSG00000237765	FAM200B	Affected	0.389	Affects (3)
ENSG00000151729	SLC25A4	Affected	0.389	Affects (2)
ENSG00000176248	ANAPC2	Affected	0.388	Affects (2)
ENSG00000143819	EPHX1	Affected	0.388	Affects (4)
ENSG00000030110	BAK1	Affected	0.387	Affects (18)
ENSG00000197114	ZGPAT	Affected	0.387	Affects (3)
ENSG00000165689	SDCCAG3	Affected	0.386	Affects (1)
ENSG00000160753	RUSC1	Affected	0.385	Affects (7)
ENSG00000100109	TFIP11	Affected	0.385	Affects (1)
ENSG00000106537	TSPAN13	Affected	0.384	Affects (1)
ENSG00000151553	FAM160B1	Affected	0.384	Affects (4)
ENSG00000158874	APOA2	Affected	0.383	Affects (3)
ENSG00000213398	LCAT	Affected	0.382	Affects (3)
ENSG00000108384	RAD51C	Affected	0.381	Affects (17)
ENSG00000118454	ANKRD13C	Affected	0.380	Affects (1)
ENSG00000119599	DCAF4	Affected	0.378	Affects (3)
ENSG00000141933	TPGS1	Affected	0.377	Affects (1)
ENSG00000005486	RHBDD2	Affected	0.373	Affects (3)
ENSG00000185686	PRAME	Affected	0.373	Affects (2)
ENSG00000135469	COQ10A	Affected	0.371	Affects (3)
ENSG00000146909	NOM1	Affected	0.370	Affects (9)
ENSG00000185418	TARSL2	Affected	0.370	Affects (4)
ENSG00000103811	CTSH	Affected	0.370	Affects (3)
ENSG00000172331	BPGM	Affected	0.370	Affects (1)
ENSG00000151689	INPP1	Affected	0.369	Affects (3)
ENSG00000140284	SLC27A2	Affected	0.368	Affects (4)
ENSG00000196678	ERI2	Affected	0.368	Affects (3)
ENSG00000015475	BID	Affected	0.368	Affects (2)
ENSG00000187808	SOWAHD	Affected	0.366	Affects (3)
ENSG00000111110	PPM1H	Affected	0.365	Affects (2)
ENSG00000011009	LYPLA2	Affected	0.364	Affects (4)
ENSG00000175348	TMEM9B	Affected	0.364	Affects (1)
ENSG00000082213	C5orf22	Affected	0.363	Affects (3)
ENSG00000170385	SLC30A1	Affected	0.363	Affects (2)
ENSG00000223865	HLA-DPB1	Affected	0.362	Affects (4)
ENSG00000128683	GAD1	Affected	0.362	Affects (4)
ENSG00000037474	NSUN2	Affected	0.361	Affects (6)
ENSG00000136875	PRPF4	Affected	0.360	Affects (3)
ENSG00000170396	ZNF804A	Affected	0.360	Affects (26)
ENSG00000107140	TESK1	Affected	0.359	Affects (1)
ENSG00000047056	WDR37	Affected	0.359	Affects (3)
ENSG00000166979	EVA1C	Affected	0.359	Affects (1)
ENSG00000178188	SH2B1	Affected	0.359	Affects (5)
ENSG00000120327	PCDHB14	Affected	0.358	Affects (4)
ENSG00000095794	CREM	Affected	0.358	Affects (3)
ENSG00000160087	UBE2J2	Affected	0.357	Affects (4)
ENSG00000136631	VPS45	Affected	0.356	Affects (3)
ENSG00000244005	NFS1	Affected	0.356	Affects (2)
ENSG00000196116	TDRD7	Affected	0.354	Affects (3)
ENSG00000173614	NMNAT1	Affected	0.354	Affects (1)
ENSG00000163738	MTHFD2L	Affected	0.353	Affects (2)
ENSG00000185798	WDR53	Affected	0.352	Affects (1)
ENSG00000198018	ENTPD7	Affected	0.352	Affects (3)
ENSG00000142694	EVA1B	Affected	0.350	Affects (1)
ENSG00000158089	GALNT14	Affected	0.350	Affects (9)
ENSG00000224051	CPTP	Affected	0.346	Affects (2)
ENSG00000092445	TYRO3	Affected	0.345	Affects (15)
ENSG00000170855	TRIAP1	Affected	0.345	Affects (1)
ENSG00000157978	LDLRAP1	Affected	0.345	Affects (2)
ENSG00000169692	AGPAT2	Affected	0.344	Affects (14)
ENSG00000128641	MYO1B	Affected	0.344	Affects (1)
ENSG00000204525	HLA-C	Affected	0.343	Affects (13)
ENSG00000168067	MAP4K2	Affected	0.343	Affects (2)
ENSG00000204682	CASC10	Affected	0.343	Affects (1)
ENSG00000162408	NOL9	Affected	0.342	Affects (2)
ENSG00000149716	ORAOV1	Affected	0.341	Affects (1)
ENSG00000054983	GALC	Affected	0.341	Affects (4)
ENSG00000141562	NARF	Affected	0.341	Affects (3)
ENSG00000175105	ZNF654	Affected	0.341	Affects (1)
ENSG00000125734	GPR108	Affected	0.340	Affects (4)
ENSG00000091986	CCDC80	Affected	0.340	Affects (2)
ENSG00000105821	DNAJC2	Affected	0.340	Affects (3)
ENSG00000160972	PPP1R16A	Affected	0.338	Affects (1)
ENSG00000170390	DCLK2	Affected	0.338	Affects (8)
ENSG00000005801	ZNF195	Affected	0.338	Affects (7)
ENSG00000104611	SH2D4A	Affected	0.337	Affects (2)
ENSG00000138050	THUMPD2	Affected	0.337	Affects (3)
ENSG00000100196	KDELR3	Affected	0.336	Affects (2)
ENSG00000137841	PLCB2	Affected	0.334	Affects (15)
ENSG00000126351	THRA	Affected	0.334	Affects (14)
ENSG00000185158	LRRC37B	Affected	0.334	Affects (3)
ENSG00000108592	FTSJ3	Affected	0.333	Affects (2)
ENSG00000147119	CHST7	Affected	0.333	Affects (1)
ENSG00000168884	TNIP2	Affected	0.331	Affects (1)
ENSG00000117228	GBP1	Affected	0.329	Affects (7)
ENSG00000099849	RASSF7	Affected	0.329	Affects (1)
ENSG00000181284	TMEM102	Affected	0.329	Affects (1)
ENSG00000204592	HLA-E	Affected	0.329	Affects (5)
ENSG00000145860	RNF145	Affected	0.328	Affects (11)
ENSG00000128805	ARHGAP22	Affected	0.328	Affects (8)
ENSG00000115207	GTF3C2	Affected	0.327	Affects (3)
ENSG00000110429	FBXO3	Affected	0.326	Affects (2)
ENSG00000167985	SDHAF2	Affected	0.326	Affects (2)
ENSG00000112855	HARS2	Affected	0.325	Affects (1)
ENSG00000166741	NNMT	Affected	0.325	Affects (8)
ENSG00000151883	PARP8	Affected	0.325	Affects (7)
ENSG00000163956	LRPAP1	Affected	0.324	Affects (2)
ENSG00000008710	PKD1	Affected	0.324	Affects (7)
ENSG00000013016	EHD3	Affected	0.323	Affects (7)
ENSG00000102048	ASB9	Affected	0.323	Affects (1)
ENSG00000197021	CXorf40A/CXorf40B	Affected	0.318	Affects (1)
ENSG00000172123	SLFN12	Affected	0.318	Affects (6)
ENSG00000111790	FGFR1OP2	Affected	0.318	Affects (1)
ENSG00000122862	SRGN	Affected	0.318	Affects (1)
ENSG00000090674	MCOLN1	Affected	0.318	Affects (1)
ENSG00000110060	PUS3	Affected	0.317	Affects (3)
ENSG00000169255	B3GALNT1	Affected	0.317	Affects (4)
ENSG00000134153	EMC7	Affected	0.317	Affects (1)
ENSG00000170445	HARS	Affected	0.317	Affects (3)
ENSG00000183287	CCBE1	Affected	0.316	Affects (4)
ENSG00000136710	CCDC115	Affected	0.316	Affects (3)
ENSG00000071575	TRIB2	Affected	0.315	Affects (1)
ENSG00000117280	RAB29	Affected	0.315	Affects (1)
ENSG00000183853	KIRREL	Affected	0.315	Affects (12)
ENSG00000153485	TMEM251	Affected	0.314	Affects (2)
ENSG00000157110	RBPMS	Affected	0.313	Affects (1)
ENSG00000115652	UXS1	Affected	0.313	Affects (1)
ENSG00000059573	ALDH18A1	Affected	0.312	Affects (3)
ENSG00000169696	ASPSCR1	Affected	0.312	Affects (6)
ENSG00000119865	CNRIP1	Affected	0.311	Affects (3)
ENSG00000104835	SARS2	Affected	0.311	Affects (1)
ENSG00000146828	SLC12A9	Affected	0.311	Affects (2)
ENSG00000114395	CYB561D2	Affected	0.310	Affects (1)
ENSG00000164111	ANXA5	Affected	0.310	Affects (5)
ENSG00000198841	KTI12	Affected	0.310	Affects (1)
ENSG00000067836	ROGDI	Affected	0.309	Affects (1)
ENSG00000243811	APOBEC3D	Affected	0.308	Affects (1)
ENSG00000035115	SH3YL1	Affected	0.308	Affects (2)
ENSG00000162129	CLPB	Affected	0.308	Affects (3)
ENSG00000111726	CMAS	Affected	0.307	Affects (1)
ENSG00000198715	GLMP	Affected	0.307	Affects (3)
ENSG00000058262	SEC61A1	Affected	0.306	Affects (1)
ENSG00000206503	HLA-A	Affected	0.305	Affects (25)
ENSG00000157014	TATDN2	Affected	0.304	Affects (2)
ENSG00000114993	RTKN	Affected	0.304	Affects (1)
ENSG00000187714	SLC18A3	Affected	0.304	Affects (2)
ENSG00000198753	PLXNB3	Affected	0.303	Affects (8)
ENSG00000060971	ACAA1	Affected	0.303	Affects (5)
ENSG00000006042	TMEM98	Affected	0.303	Affects (2)
ENSG00000130038	CRACR2A	Affected	0.302	Affects (2)
ENSG00000068001	HYAL2	Affected	0.302	Affects (2)
ENSG00000156103	MMP16	Affected	0.301	Affects (10)
ENSG00000042286	AIFM2	Affected	0.301	Affects (3)
ENSG00000156587	UBE2L6	Affected	0.301	Affects (1)
ENSG00000005073	HOXA11	Affected	0.300	Affects (1)
ENSG00000180543	TSPYL5	Affected	0.299	Affects (5)
ENSG00000184564	SLITRK6	Affected	0.298	Affects (10)
ENSG00000089280	FUS	Affected	0.298	Affects (5)
ENSG00000138074	SLC5A6	Affected	0.297	Affects (4)
ENSG00000141504	SAT2	Affected	0.297	Affects (2)
ENSG00000157353	FUK	Affected	0.296	Affects (3)
ENSG00000212747	FAM127C	Affected	0.296	Affects (3)
ENSG00000172819	RARG	Affected	0.295	Affects (49)
ENSG00000198934	MAGEE1	Affected	0.295	Affects (4)
ENSG00000106367	AP1S1	Affected	0.294	Affects (2)
ENSG00000153233	PTPRR	Affected	0.294	Affects (6)
ENSG00000141446	ESCO1	Affected	0.294	Affects (2)
ENSG00000181830	SLC35C1	Affected	0.293	Affects (4)
ENSG00000066926	FECH	Affected	0.292	Affects (5)
ENSG00000127220	ABHD8	Affected	0.292	Affects (1)
ENSG00000087111	PIGS	Affected	0.292	Affects (1)
ENSG00000131067	GGT7	Affected	0.292	Affects (1)
ENSG00000174276	ZNHIT2	Affected	0.291	Affects (1)
ENSG00000164038	SLC9B2	Affected	0.291	Affects (2)
ENSG00000113209	PCDHB5	Affected	0.291	Affects (19)
ENSG00000145882	PCYOX1L	Affected	0.290	Affects (2)
ENSG00000172409	CLP1	Affected	0.290	Affects (3)
ENSG00000171763	SPATA5L1	Affected	0.288	Affects (3)
ENSG00000145348	TBCK	Affected	0.288	Affects (4)
ENSG00000064313	TAF2	Affected	0.288	Affects (3)
ENSG00000253293	HOXA10	Affected	0.288	Affects (2)
ENSG00000148334	PTGES2	Affected	0.288	Affects (1)
ENSG00000120948	TARDBP	Affected	0.287	Affects (5)
ENSG00000159079	C21orf59	Affected	0.287	Affects (1)
ENSG00000110104	CCDC86	Affected	0.286	Affects (1)
ENSG00000146054	TRIM7	Affected	0.286	Affects (3)
ENSG00000131116	ZNF428	Affected	0.285	Affects (1)
ENSG00000205323	SARNP	Affected	0.285	Affects (1)
ENSG00000138172	CALHM2	Affected	0.285	Affects (3)
ENSG00000163430	FSTL1	Affected	0.285	Affects (2)
ENSG00000101294	HM13	Affected	0.284	Affects (1)
ENSG00000267673	FDX1L	Affected	0.283	Affects (4)
ENSG00000123595	RAB9A	Affected	0.283	Affects (1)
ENSG00000151247	EIF4E	Affected	0.283	Affects (8)
ENSG00000010244	ZNF207	Affected	0.282	Affects (2)
ENSG00000165359	DDX26B	Affected	0.282	Affects (3)
ENSG00000157613	CREB3L1	Affected	0.280	Affects (1)
ENSG00000109062	SLC9A3R1	Affected	0.280	Affects (4)
ENSG00000064601	CTSA	Affected	0.280	Affects (2)
ENSG00000163565	IFI16	Affected	0.279	Affects (9)
ENSG00000168461	RAB31	Affected	0.279	Affects (1)
ENSG00000256087	ZNF432	Affected	0.279	Affects (21)
ENSG00000143801	PSEN2	Affected	0.278	Affects (2)
ENSG00000186395	KRT10	Affected	0.278	Affects (5)
ENSG00000137409	MTCH1	Affected	0.278	Affects (1)
ENSG00000038358	EDC4	Affected	0.278	Affects (5)
ENSG00000169764	UGP2	Affected	0.277	Affects (3)
ENSG00000115806	GORASP2	Affected	0.277	Affects (2)
ENSG00000186666	BCDIN3D	Affected	0.276	Affects (1)
ENSG00000158301	ARMCX5-GPRASP2/GPRASP2	Affected	0.276	Affects (2)
ENSG00000106636	YKT6	Affected	0.276	Affects (1)
ENSG00000071894	CPSF1	Affected	0.276	Affects (3)
ENSG00000111224	PARP11	Affected	0.274	Affects (2)
ENSG00000104142	VPS18	Affected	0.274	Affects (4)
ENSG00000107175	CREB3	Affected	0.273	Affects (2)
ENSG00000141279	NPEPPS	Affected	0.273	Affects (7)
ENSG00000136156	ITM2B	Affected	0.272	Affects (1)
ENSG00000137177	KIF13A	Affected	0.271	Affects (4)
ENSG00000196544	C17orf59	Affected	0.271	Affects (4)
ENSG00000108784	NAGLU	Affected	0.270	Affects (1)
ENSG00000243646	IL10RB	Affected	0.269	Affects (2)
ENSG00000132330	SCLY	Affected	0.268	Affects (4)
ENSG00000138134	STAMBPL1	Affected	0.268	Affects (6)
ENSG00000100056	DGCR14	Affected	0.268	Affects (3)
ENSG00000143867	OSR1	Affected	0.268	Affects (2)
ENSG00000101138	CSTF1	Affected	0.268	Affects (3)
ENSG00000119938	PPP1R3C	Affected	0.267	Affects (2)
ENSG00000145817	YIPF5	Affected	0.266	Affects (2)
ENSG00000120370	GORAB	Affected	0.266	Affects (1)
ENSG00000187244	BCAM	Affected	0.266	Affects (6)
ENSG00000127804	METTL16	Affected	0.266	Affects (2)
ENSG00000169062	UPF3A	Affected	0.266	Affects (13)
ENSG00000163661	PTX3	Affected	0.265	Affects (4)
ENSG00000101460	MAP1LC3A	Affected	0.265	Affects (2)
ENSG00000204427	ABHD16A	Affected	0.265	Affects (2)
ENSG00000196126	HLA-DRB1	Affected	0.265	Affects (10)
ENSG00000171206	TRIM8	Affected	0.265	Affects (3)
ENSG00000142089	IFITM3	Affected	0.264	Affects (15)
ENSG00000111186	WNT5B	Affected	0.264	Affects (3)
ENSG00000188042	ARL4C	Affected	0.264	Affects (2)
ENSG00000204386	NEU1	Affected	0.262	Affects (1)
ENSG00000184402	SS18L1	Affected	0.262	Affects (1)
ENSG00000143294	PRCC	Affected	0.262	Affects (3)
ENSG00000204681	GABBR1	Affected	0.261	Affects (7)
ENSG00000149091	DGKZ	Affected	0.261	Affects (2)
ENSG00000084073	ZMPSTE24	Affected	0.261	Affects (3)
ENSG00000007923	DNAJC11	Affected	0.261	Affects (6)
ENSG00000149016	TUT1	Affected	0.261	Affects (6)
ENSG00000004866	ST7	Affected	0.260	Affects (4)
ENSG00000183077	AFMID	Affected	0.260	Affects (2)
ENSG00000072210	ALDH3A2	Affected	0.260	Affects (1)
ENSG00000188026	RILPL1	Affected	0.258	Affects (2)
ENSG00000183828	NUDT14	Affected	0.258	Affects (1)
ENSG00000178053	MLF1	Affected	0.257	Affects (6)
ENSG00000142686	C1orf216	Affected	0.256	Affects (2)
ENSG00000141873	SLC39A3	Affected	0.255	Affects (3)
ENSG00000093010	COMT	Affected	0.255	Affects (12)
ENSG00000124787	RPP40	Affected	0.255	Affects (2)
ENSG00000131165	CHMP1A	Affected	0.255	Affects (3)
ENSG00000181061	HIGD1A	Affected	0.254	Affects (3)
ENSG00000125485	DDX31	Affected	0.254	Affects (1)
ENSG00000151090	THRB	Affected	0.253	Affects (24)
ENSG00000130299	GTPBP3	Affected	0.253	Affects (6)
ENSG00000129055	ANAPC13	Affected	0.252	Affects (2)
ENSG00000243251	PGBD3	Affected	0.251	Affects (2)
ENSG00000171016	PYGO1	Affected	0.251	Affects (2)
ENSG00000116396	KCNC4	Affected	0.250	Affects (3)
ENSG00000119917	IFIT3	Affected	0.250	Affects (4)
ENSG00000167315	ACAA2	Affected	0.249	Affects (2)
ENSG00000185201	IFITM2	Affected	0.246	Affects (6)
ENSG00000189369	GSPT2	Affected	0.245	Affects (1)
ENSG00000155115	GTF3C6	Affected	0.244	Affects (1)
ENSG00000103245	NARFL	Affected	0.242	Affects (3)
ENSG00000126947	ARMCX1	Affected	0.242	Affects (3)
ENSG00000113211	PCDHB6	Affected	0.241	Affects (16)
ENSG00000132821	VSTM2L	Affected	0.241	Affects (1)
ENSG00000115211	EIF2B4	Affected	0.240	Affects (1)
ENSG00000166685	COG1	Affected	0.240	Affects (1)
ENSG00000168259	DNAJC7	Affected	0.239	Affects (3)
ENSG00000167114	SLC27A4	Affected	0.239	Affects (1)
ENSG00000136271	DDX56	Affected	0.239	Affects (1)
ENSG00000157191	NECAP2	Affected	0.237	Affects (1)
ENSG00000168938	PPIC	Affected	0.236	Affects (1)
ENSG00000100036	SLC35E4	Affected	0.236	Affects (1)
ENSG00000070961	ATP2B1	Affected	0.236	Affects (7)
ENSG00000106484	MEST	Affected	0.236	Affects (3)
ENSG00000163702	IL17RC	Affected	0.235	Affects (2)
ENSG00000203950	FAM127B	Affected	0.235	Affects (1)
ENSG00000184743	ATL3	Affected	0.235	Affects (2)
ENSG00000124357	NAGK	Affected	0.235	Affects (2)
ENSG00000170266	GLB1	Affected	0.235	Affects (7)
ENSG00000110321	EIF4G2	Affected	0.233	Affects (3)
ENSG00000100263	RHBDD3	Affected	0.233	Affects (1)
ENSG00000164053	ATRIP	Affected	0.232	Affects (1)
ENSG00000197860	SGTB	Affected	0.232	Affects (2)
ENSG00000100425	BRD1	Affected	0.232	Affects (1)
ENSG00000005436	GCFC2	Affected	0.232	Affects (3)
ENSG00000005882	PDK2	Affected	0.232	Affects (1)
ENSG00000178919	FOXE1	Affected	0.230	Affects (7)
ENSG00000204178	TMEM57	Affected	0.229	Affects (2)
ENSG00000106605	BLVRA	Affected	0.229	Affects (3)
ENSG00000161791	FMNL3	Affected	0.228	Affects (1)
ENSG00000127955	GNAI1	Affected	0.227	Affects (6)
ENSG00000170606	HSPA4	Affected	0.227	Affects (3)
ENSG00000103671	TRIP4	Affected	0.227	Affects (2)
ENSG00000179583	CIITA	Affected	0.226	Affects (8)
ENSG00000101442	ACTR5	Affected	0.226	Affects (3)
ENSG00000138604	GLCE	Affected	0.225	Affects (2)
ENSG00000165688	PMPCA	Affected	0.225	Affects (3)
ENSG00000137509	PRCP	Affected	0.224	Affects (1)
ENSG00000135931	ARMC9	Affected	0.224	Affects (1)
ENSG00000239305	RNF103	Affected	0.223	Affects (6)
ENSG00000138829	FBN2	Affected	0.223	Affects (24)
ENSG00000182544	MFSD5	Affected	0.223	Affects (6)
ENSG00000028310	BRD9	Affected	0.223	Affects (1)
ENSG00000126107	HECTD3	Affected	0.222	Affects (4)
ENSG00000170854	MINA	Affected	0.222	Affects (1)
ENSG00000175634	RPS6KB2	Affected	0.222	Affects (1)
ENSG00000074590	NUAK1	Affected	0.221	Affects (9)
ENSG00000174446	SNAPC5	Affected	0.221	Affects (1)
ENSG00000119946	CNNM1	Affected	0.221	Affects (3)
ENSG00000171492	LRRC8D	Affected	0.220	Affects (3)
ENSG00000198799	LRIG2	Affected	0.220	Affects (3)
ENSG00000110080	ST3GAL4	Affected	0.218	Affects (2)
ENSG00000107651	SEC23IP	Affected	0.218	Affects (3)
ENSG00000123159	GIPC1	Affected	0.217	Affects (1)
ENSG00000175376	EIF1AD	Affected	0.217	Affects (1)
ENSG00000117899	MESDC2	Affected	0.215	Affects (2)
ENSG00000085721	RRN3	Affected	0.215	Affects (3)
ENSG00000078902	TOLLIP	Affected	0.215	Affects (1)
ENSG00000197757	HOXC6	Affected	0.214	Affects (4)
ENSG00000100599	RIN3	Affected	0.213	Affects (5)
ENSG00000162813	BPNT1	Affected	0.211	Affects (2)
ENSG00000108094	CUL2	Affected	0.211	Affects (2)
ENSG00000023041	ZDHHC6	Affected	0.210	Affects (1)
ENSG00000147065	MSN	Affected	0.210	Affects (3)
ENSG00000234127	TRIM26	Affected	0.210	Affects (5)
ENSG00000122873	CISD1	Affected	0.209	Affects (1)
ENSG00000187566	NHLRC1	Affected	0.208	Affects (3)
ENSG00000004864	SLC25A13	Affected	0.208	Affects (6)
ENSG00000101391	CDK5RAP1	Affected	0.207	Affects (7)
ENSG00000102393	GLA	Affected	0.207	Affects (1)
ENSG00000138646	HERC5	Affected	0.207	Affects (3)
ENSG00000135457	TFCP2	Affected	0.206	Affects (2)
ENSG00000136448	NMT1	Affected	0.206	Affects (3)
ENSG00000131446	MGAT1	Affected	0.206	Affects (4)
ENSG00000104613	INTS10	Affected	0.206	Affects (2)
ENSG00000140848	CPNE2	Affected	0.206	Affects (2)
ENSG00000145945	FAM50B	Affected	0.204	Affects (3)
ENSG00000162576	MXRA8	Affected	0.203	Affects (3)
ENSG00000115760	BIRC6	Affected	0.203	Affects (18)
ENSG00000131013	PPIL4	Affected	0.203	Affects (1)
ENSG00000122678	POLM	Affected	0.203	Affects (5)
ENSG00000160094	ZNF362	Affected	0.203	Affects (1)
ENSG00000119684	MLH3	Affected	0.203	Affects (24)
ENSG00000137207	YIPF3	Affected	0.202	Affects (2)
ENSG00000218891	ZNF579	Affected	0.202	Affects (2)
ENSG00000136574	GATA4	Affected	0.202	Affects (1)
ENSG00000115761	NOL10	Affected	0.202	Affects (9)
ENSG00000215251	FASTKD5	Affected	0.201	Affects (3)
ENSG00000178307	TMEM11	Affected	0.201	Affects (1)
ENSG00000176788	BASP1	Affected	0.200	Affects (3)
ENSG00000186625	KATNA1	Affected	0.200	Affects (3)
ENSG00000173653	RCE1	Affected	0.199	Affects (1)
ENSG00000136717	BIN1	Affected	0.199	Affects (6)
ENSG00000120913	PDLIM2	Affected	0.198	Affects (1)
ENSG00000185340	GAS2L1	Affected	0.198	Affects (4)
ENSG00000187601	MAGEH1	Affected	0.198	Affects (4)
ENSG00000127952	STYXL1	Affected	0.198	Affects (2)
ENSG00000177239	MAN1B1	Affected	0.197	Affects (2)
ENSG00000132591	ERAL1	Affected	0.197	Affects (2)
ENSG00000141934	PPAP2C	Affected	0.197	Affects (6)
ENSG00000167535	CACNB3	Affected	0.197	Affects (2)
ENSG00000180818	HOXC10	Affected	0.196	Affects (1)
ENSG00000127838	PNKD	Affected	0.196	Affects (3)
ENSG00000143393	PI4KB	Affected	0.196	Affects (7)
ENSG00000151572	ANO4	Affected	0.196	Affects (31)
ENSG00000152953	STK32B	Affected	0.196	Affects (6)
ENSG00000160439	RDH13	Affected	0.195	Affects (3)
ENSG00000162517	PEF1	Affected	0.194	Affects (1)
ENSG00000180891	CUEDC1	Affected	0.193	Affects (8)
ENSG00000136732	GYPC	Affected	0.193	Affects (1)
ENSG00000176155	CCDC57	Affected	0.192	Affects (4)
ENSG00000131408	NR1H2	Affected	0.191	Affects (2)
ENSG00000182749	PAQR7	Affected	0.190	Affects (2)
ENSG00000048162	NOP16	Affected	0.190	Affects (6)
ENSG00000162231	NXF1	Affected	0.190	Affects (4)
ENSG00000130558	OLFM1	Affected	0.189	Affects (1)
ENSG00000132254	ARFIP2	Affected	0.189	Affects (1)
ENSG00000143479	DYRK3	Affected	0.189	Affects (7)
ENSG00000117691	NENF	Affected	0.188	Affects (3)
ENSG00000176087	SLC35A4	Affected	0.188	Affects (1)
ENSG00000102038	SMARCA1	Affected	0.186	Affects (4)
ENSG00000231389	HLA-DPA1	Affected	0.186	Affects (3)
ENSG00000174842	GLMN	Affected	0.186	Affects (1)
ENSG00000144736	SHQ1	Affected	0.185	Affects (2)
ENSG00000116962	NID1	Affected	0.184	Affects (9)
ENSG00000086061	DNAJA1	Affected	0.184	Affects (5)
ENSG00000136270	TBRG4	Affected	0.183	Affects (2)
ENSG00000127948	POR	Affected	0.183	Affects (82)
ENSG00000131100	ATP6V1E1	Affected	0.183	Affects (2)
ENSG00000106263	EIF3B	Affected	0.183	Affects (2)
ENSG00000138029	HADHB	Affected	0.182	Affects (2)
ENSG00000179041	RRS1	Affected	0.182	Affects (1)
ENSG00000099377	HSD3B7	Affected	0.181	Affects (2)
ENSG00000157184	CPT2	Affected	0.177	Affects (1)
ENSG00000181751	C5orf30	Affected	0.177	Affects (1)
ENSG00000107938	EDRF1	Affected	0.177	Affects (8)
ENSG00000101084	C20orf24	Affected	0.176	Affects (2)
ENSG00000113739	STC2	Affected	0.176	Affects (5)
ENSG00000126067	PSMB2	Affected	0.176	Affects (31)
ENSG00000136819	C9orf78	Affected	0.176	Affects (2)
ENSG00000006712	PAF1	Affected	0.175	Affects (4)
ENSG00000116521	SCAMP3	Affected	0.175	Affects (2)
ENSG00000139372	TDG	Affected	0.175	Affects (5)
ENSG00000169715	MT1E	Affected	0.174	Affects (2)
ENSG00000101194	SLC17A9	Affected	0.174	Affects (8)
ENSG00000007376	RPUSD1	Affected	0.173	Affects (1)
ENSG00000084072	PPIE	Affected	0.173	Affects (1)
ENSG00000175130	MARCKSL1	Affected	0.172	Affects (2)
ENSG00000135521	LTV1	Affected	0.172	Affects (4)
ENSG00000115464	USP34	Affected	0.171	Affects (24)
ENSG00000035681	NSMAF	Affected	0.171	Affects (14)
ENSG00000269858	EGLN2	Affected	0.171	Affects (1)
ENSG00000257103	LSM14A	Affected	0.170	Affects (3)
ENSG00000152229	PSTPIP2	Affected	0.170	Affects (7)
ENSG00000180901	KCTD2	Affected	0.169	Affects (2)
ENSG00000116251	RPL22	Affected	0.169	Affects (1)
ENSG00000100359	SGSM3	Affected	0.168	Affects (2)
ENSG00000140157	NIPA2	Affected	0.167	Affects (2)
ENSG00000087077	TRIP6	Affected	0.167	Affects (1)
ENSG00000196159	FAT4	Affected	0.167	Affects (65)
ENSG00000183337	BCOR	Affected	0.167	Affects (14)
ENSG00000143842	SOX13	Affected	0.166	Affects (2)
ENSG00000099364	FBXL19	Affected	0.166	Affects (2)
ENSG00000136643	RPS6KC1	Affected	0.166	Affects (8)
ENSG00000172534	HCFC1	Affected	0.165	Affects (7)
ENSG00000118600	TMEM5	Affected	0.164	Affects (1)
ENSG00000130159	ECSIT	Affected	0.164	Affects (3)
ENSG00000143793	C1orf35	Affected	0.164	Affects (2)
ENSG00000164114	MAP9	Affected	0.164	Affects (4)
ENSG00000129187	DCTD	Affected	0.164	Affects (1)
ENSG00000116171	SCP2	Affected	0.163	Affects (2)
ENSG00000117114	LPHN2	Affected	0.163	Affects (23)
ENSG00000183023	SLC8A1	Affected	0.160	Affects (15)
ENSG00000196976	LAGE3	Affected	0.160	Affects (2)
ENSG00000055211	GINM1	Affected	0.160	Affects (1)
ENSG00000132434	LANCL2	Affected	0.159	Affects (3)
ENSG00000101365	IDH3B	Affected	0.158	Affects (1)
ENSG00000078304	PPP2R5C	Affected	0.158	Affects (8)
ENSG00000110025	SNX15	Affected	0.157	Affects (1)
ENSG00000205670	SMIM11	Affected	0.156	Affects (1)
ENSG00000137200	CMTR1	Affected	0.156	Affects (3)
ENSG00000125971	DYNLRB1	Affected	0.156	Affects (7)
ENSG00000171497	PPID	Affected	0.156	Affects (2)
ENSG00000162928	PEX13	Affected	0.156	Affects (1)
ENSG00000127884	ECHS1	Affected	0.155	Affects (3)
ENSG00000087152	ATXN7L3	Affected	0.155	Affects (1)
ENSG00000204304	PBX2	Affected	0.155	Affects (4)
ENSG00000068383	INPP5A	Affected	0.155	Affects (3)
ENSG00000065883	CDK13	Affected	0.155	Affects (5)
ENSG00000164934	DCAF13	Affected	0.155	Affects (7)
ENSG00000162639	HENMT1	Affected	0.155	Affects (2)
ENSG00000110435	PDHX	Affected	0.154	Affects (3)
ENSG00000124587	PEX6	Affected	0.153	Affects (4)
ENSG00000213588	ZBTB9	Affected	0.153	Affects (2)
ENSG00000160685	ZBTB7B	Affected	0.153	Affects (6)
ENSG00000259040	TXNDC5	Affected	0.153	Affects (1)
ENSG00000125037	EMC3	Affected	0.152	Affects (3)
ENSG00000112578	BYSL	Affected	0.151	Affects (2)
ENSG00000160741	CRTC2	Affected	0.149	Affects (2)
ENSG00000022277	RTFDC1	Affected	0.148	Affects (1)
ENSG00000115159	GPD2	Affected	0.148	Affects (3)
ENSG00000197702	PARVA	Affected	0.147	Affects (8)
ENSG00000115524	SF3B1	Affected	0.147	Affects (94)
ENSG00000164081	TEX264	Affected	0.147	Affects (3)
ENSG00000239713	APOBEC3G	Affected	0.146	Affects (3)
ENSG00000143183	TMCO1	Affected	0.146	Affects (3)
ENSG00000177370	TIMM22	Affected	0.146	Affects (1)
ENSG00000142556	ZNF614	Affected	0.145	Affects (3)
ENSG00000100319	ZMAT5	Affected	0.145	Affects (2)
ENSG00000050165	DKK3	Affected	0.145	Affects (1)
ENSG00000185803	SLC52A2	Affected	0.144	Affects (1)
ENSG00000104695	PPP2CB	Affected	0.144	Affects (1)
ENSG00000091732	ZC3HC1	Affected	0.144	Affects (6)
ENSG00000134375	TIMM17A	Affected	0.144	Affects (1)
ENSG00000176022	B3GALT6	Affected	0.143	Affects (1)
ENSG00000003436	TFPI	Affected	0.142	Affects (10)
ENSG00000121064	SCPEP1	Affected	0.141	Affects (2)
ENSG00000148468	FAM171A1	Affected	0.141	Affects (12)
ENSG00000172301	COPRS	Affected	0.141	Affects (1)
ENSG00000160746	ANO10	Affected	0.141	Affects (2)
ENSG00000122482	ZNF644	Affected	0.139	Affects (8)
ENSG00000124126	PREX1	Affected	0.139	Affects (10)
ENSG00000104960	PTOV1	Affected	0.138	Affects (2)
ENSG00000167881	SRP68	Affected	0.137	Affects (1)
ENSG00000107897	ACBD5	Affected	0.137	Affects (9)
ENSG00000087157	PGS1	Affected	0.137	Affects (2)
ENSG00000135404	CD63	Affected	0.137	Affects (1)
ENSG00000123728	RAP2C	Affected	0.137	Affects (1)
ENSG00000011260	UTP18	Affected	0.136	Affects (1)
ENSG00000126903	SLC10A3	Affected	0.136	Affects (3)
ENSG00000100029	PES1	Affected	0.136	Affects (1)
ENSG00000183722	LHFP	Affected	0.136	Affects (2)
ENSG00000160785	SLC25A44	Affected	0.135	Affects (1)
ENSG00000109113	RAB34	Affected	0.135	Affects (4)
ENSG00000161057	PSMC2	Affected	0.134	Affects (1)
ENSG00000198502	HLA-DRB5	Affected	0.134	Affects (5)
ENSG00000146066	HIGD2A	Affected	0.133	Affects (1)
ENSG00000149798	CDC42EP2	Affected	0.132	Affects (1)
ENSG00000070413	DGCR2	Affected	0.132	Affects (3)
ENSG00000113643	RARS	Affected	0.132	Affects (5)
ENSG00000170632	ARMC10	Affected	0.132	Affects (2)
ENSG00000168374	ARF4	Affected	0.131	Affects (1)
ENSG00000058799	YIPF1	Affected	0.130	Affects (4)
ENSG00000138629	UBL7	Affected	0.130	Affects (3)
ENSG00000119421	NDUFA8	Affected	0.130	Affects (1)
ENSG00000172757	CFL1	Affected	0.129	Affects (2)
ENSG00000070061	IKBKAP	Affected	0.129	Affects (2)
ENSG00000112763	BTN2A1	Affected	0.129	Affects (2)
ENSG00000204713	TRIM27	Affected	0.128	Affects (1)
ENSG00000125304	TM9SF2	Affected	0.128	Affects (2)
ENSG00000170185	USP38	Affected	0.127	Affects (3)
ENSG00000114503	NCBP2	Affected	0.127	Affects (1)
ENSG00000174720	LARP7	Affected	0.126	Affects (4)
ENSG00000176095	IP6K1	Affected	0.125	Affects (1)
ENSG00000105723	GSK3A	Affected	0.125	Affects (2)
ENSG00000139531	SUOX	Affected	0.125	Affects (1)
ENSG00000136240	KDELR2	Affected	0.124	Affects (4)
ENSG00000113621	TXNDC15	Affected	0.124	Affects (3)
ENSG00000146731	CCT6A	Affected	0.124	Affects (2)
ENSG00000140983	RHOT2	Affected	0.124	Affects (4)
ENSG00000160072	ATAD3B	Affected	0.123	Affects (4)
ENSG00000170340	B3GNT2	Affected	0.121	Affects (1)
ENSG00000110851	PRDM4	Affected	0.121	Affects (2)
ENSG00000114767	RRP9	Affected	0.120	Affects (2)
ENSG00000166189	HPS6	Affected	0.120	Affects (2)
ENSG00000007520	TSR3	Affected	0.119	Affects (1)
ENSG00000011376	LARS2	Affected	0.119	Affects (2)
ENSG00000067596	DHX8	Affected	0.119	Affects (3)
ENSG00000140367	UBE2Q2	Affected	0.117	Affects (2)
ENSG00000166913	YWHAB	Affected	0.116	Affects (1)
ENSG00000140374	ETFA	Affected	0.116	Affects (2)
ENSG00000169105	CHST14	Affected	0.116	Affects (3)
ENSG00000169554	ZEB2	Affected	0.116	Affects (8)
ENSG00000122376	FAM35A	Affected	0.114	Affects (2)
ENSG00000164086	DUSP7	Affected	0.114	Affects (2)
ENSG00000139546	TARBP2	Affected	0.114	Affects (3)
ENSG00000157212	PAXIP1	Affected	0.113	Affects (8)
ENSG00000160213	CSTB	Affected	0.113	Affects (1)
ENSG00000130939	UBE4B	Affected	0.113	Affects (6)
ENSG00000159461	AMFR	Affected	0.111	Affects (3)
ENSG00000115091	ACTR3	Affected	0.111	Affects (4)
ENSG00000122705	CLTA	Affected	0.111	Affects (1)
ENSG00000129680	MAP7D3	Affected	0.110	Affects (8)
ENSG00000175224	ATG13	Affected	0.110	Affects (2)
ENSG00000169718	DUS1L	Affected	0.110	Affects (1)
ENSG00000114125	RNF7	Affected	0.110	Affects (2)
ENSG00000125863	MKKS	Affected	0.110	Affects (3)
ENSG00000136699	SMPD4	Affected	0.108	Affects (2)
ENSG00000077420	APBB1IP	Affected	0.108	Affects (11)
ENSG00000140945	CDH13	Affected	0.107	Affects (12)
ENSG00000160888	IER2	Affected	0.106	Affects (2)
ENSG00000130811	EIF3G	Affected	0.105	Affects (1)
ENSG00000030066	NUP160	Affected	0.104	Affects (6)
ENSG00000179950	PUF60	Affected	0.103	Affects (2)
ENSG00000083896	YTHDC1	Affected	0.103	Affects (3)
ENSG00000163161	ERCC3	Affected	0.103	Affects (5)
ENSG00000160783	PMF1/PMF1-BGLAP	Affected	0.101	Affects (1)
ENSG00000124383	MPHOSPH10	Affected	0.101	Affects (4)
ENSG00000132432	SEC61G	Affected	0.100	Affects (6)
ENSG00000133028	SCO1	Affected	0.100	Affects (1)
ENSG00000198689	SLC9A6	Affected	0.100	Affects (2)
ENSG00000100804	PSMB5	Affected	0.100	Affects (58)
ENSG00000023734	STRAP	Affected	0.099	Affects (1)
ENSG00000163466	ARPC2	Affected	0.096	Affects (3)
ENSG00000241945	LOC102724159/PWP2	Affected	0.096	Affects (3)
ENSG00000115204	MPV17	Affected	0.096	Affects (4)
ENSG00000154978	VOPP1	Affected	0.095	Affects (1)
ENSG00000100991	TRPC4AP	Affected	0.094	Affects (2)
ENSG00000135930	EIF4E2	Affected	0.094	Affects (1)
ENSG00000125912	NCLN	Affected	0.094	Affects (3)
ENSG00000105612	DNASE2	Affected	0.094	Affects (1)
ENSG00000101079	NDRG3	Affected	0.092	Affects (1)
ENSG00000160932	LY6E	Affected	0.092	Affects (1)
ENSG00000182934	SRPR	Affected	0.092	Affects (3)
ENSG00000139579	NABP2	Affected	0.091	Affects (1)
ENSG00000084733	RAB10	Affected	0.090	Affects (1)
ENSG00000116209	TMEM59	Affected	0.089	Affects (4)
ENSG00000116489	CAPZA1	Affected	0.089	Affects (1)
ENSG00000177879	AP3S1	Affected	0.088	Affects (2)
ENSG00000148840	PPRC1	Affected	0.087	Affects (4)
ENSG00000090316	MAEA	Affected	0.087	Affects (2)
ENSG00000124562	SNRPC	Affected	0.085	Affects (1)
ENSG00000119392	GLE1	Affected	0.084	Affects (2)
ENSG00000140259	MFAP1	Affected	0.084	Affects (2)
ENSG00000109606	DHX15	Affected	0.083	Affects (1)
ENSG00000159128	IFNGR2	Affected	0.083	Affects (5)
ENSG00000113558	SKP1	Affected	0.083	Affects (1)
ENSG00000161526	SAP30BP	Affected	0.080	Affects (1)
ENSG00000175550	DRAP1	Affected	0.080	Affects (2)
ENSG00000171302	CANT1	Affected	0.079	Affects (4)
ENSG00000084207	GSTP1	Affected	0.079	Affects (36)
ENSG00000165280	VCP	Affected	0.076	Affects (4)
ENSG00000158864	NDUFS2	Affected	0.076	Affects (3)
ENSG00000204287	HLA-DRA	Affected	0.075	Affects (5)
ENSG00000214706	IFRD2	Affected	0.074	Affects (3)
ENSG00000102103	PQBP1	Affected	0.074	Affects (1)
ENSG00000108861	DUSP3	Affected	0.073	Affects (2)
ENSG00000163902	RPN1	Affected	0.072	Affects (3)
ENSG00000162627	SNX7	Affected	0.071	Affects (1)
ENSG00000143870	PDIA6	Affected	0.070	Affects (4)
ENSG00000112110	MRPL18	Affected	0.069	Affects (1)
ENSG00000164091	WDR82	Affected	0.064	Affects (1)
ENSG00000116679	IVNS1ABP	Affected	0.063	Affects (5)
ENSG00000108518	PFN1	Affected	0.062	Affects (3)
ENSG00000067167	TRAM1	Affected	0.055	Affects (4)
ENSG00000143549	TPM3	Affected	0.053	Affects (2)
ENSG00000103035	PSMD7	Affected	0.051	Affects (1)
ENSG00000179218	CALR	Affected	0.048	Affects (41)
ENSG00000172531	PPP1CA	Affected	0.047	Affects (7)
ENSG00000172380	GNG12	Affected	0.044	Affects (2)
ENSG00000134308	YWHAQ	Affected	0.039	Affects (3)
ENSG00000071054	MAP4K4	Affected	-0.046	Affects (12)
ENSG00000181222	POLR2A	Affected	-0.047	Affects (11)
ENSG00000148677	ANKRD1	Affected	-0.052	Affects (1)
ENSG00000139641	ESYT1	Affected	-0.056	Affects (3)
ENSG00000196141	SPATS2L	Affected	-0.059	Affects (2)
ENSG00000101938	CHRDL1	Affected	-0.061	Affects (4)
ENSG00000161813	LARP4	Affected	-0.061	Affects (2)
ENSG00000102974	CTCF	Affected	-0.063	Affects (11)
ENSG00000160007	ARHGAP35	Affected	-0.065	Affects (4)
ENSG00000090863	GLG1	Affected	-0.067	Affects (4)
ENSG00000008294	SPAG9	Affected	-0.068	Affects (11)
ENSG00000048828	FAM120A	Affected	-0.069	Affects (2)
ENSG00000114062	UBE3A	Affected	-0.072	Affects (5)
ENSG00000115368	WDR75	Affected	-0.073	Affects (1)
ENSG00000173402	DAG1	Affected	-0.073	Affects (3)
ENSG00000182197	EXT1	Affected	-0.074	Affects (8)
ENSG00000143157	POGK	Affected	-0.075	Affects (5)
ENSG00000135387	CAPRIN1	Affected	-0.076	Affects (2)
ENSG00000164924	YWHAZ	Affected	-0.076	Affects (7)
ENSG00000115107	STEAP3	Affected	-0.076	Affects (8)
ENSG00000112893	MAN2A1	Affected	-0.077	Affects (8)
ENSG00000135108	FBXO21	Affected	-0.079	Affects (2)
ENSG00000198961	PJA2	Affected	-0.081	Affects (2)
ENSG00000158615	PPP1R15B	Affected	-0.084	Affects (1)
ENSG00000186185	KIF18B	Affected	-0.085	Affects (4)
ENSG00000090060	PAPOLA	Affected	-0.085	Affects (1)
ENSG00000064419	TNPO3	Affected	-0.087	Affects (4)
ENSG00000181852	RNF41	Affected	-0.087	Affects (1)
ENSG00000107554	DNMBP	Affected	-0.087	Affects (9)
ENSG00000123066	MED13L	Affected	-0.088	Affects (7)
ENSG00000181555	SETD2	Affected	-0.088	Affects (31)
ENSG00000171824	EXOSC10	Affected	-0.089	Affects (1)
ENSG00000138081	FBXO11	Affected	-0.089	Affects (6)
ENSG00000134243	SORT1	Affected	-0.089	Affects (2)
ENSG00000151846	PABPC3	Affected	-0.090	Affects (7)
ENSG00000102409	BEX4	Affected	-0.090	Affects (1)
ENSG00000177485	ZBTB33	Affected	-0.090	Affects (2)
ENSG00000163545	NUAK2	Affected	-0.091	Affects (1)
ENSG00000078618	NRD1	Affected	-0.092	Affects (6)
ENSG00000169446	MMGT1	Affected	-0.093	Affects (1)
ENSG00000103051	COG4	Affected	-0.094	Affects (2)
ENSG00000011426	ANLN	Affected	-0.095	Affects (8)
ENSG00000165732	DDX21	Affected	-0.095	Affects (1)
ENSG00000110880	CORO1C	Affected	-0.097	Affects (3)
ENSG00000089597	GANAB	Affected	-0.097	Affects (4)
ENSG00000072364	AFF4	Affected	-0.097	Affects (5)
ENSG00000101752	MIB1	Affected	-0.098	Affects (7)
ENSG00000138246	DNAJC13	Affected	-0.099	Affects (9)
ENSG00000206560	ANKRD28	Affected	-0.099	Affects (8)
ENSG00000179456	ZBTB18	Affected	-0.099	Affects (2)
ENSG00000157500	APPL1	Affected	-0.100	Affects (2)
ENSG00000182158	CREB3L2	Affected	-0.100	Affects (1)
ENSG00000244462	RBM12	Affected	-0.100	Affects (3)
ENSG00000070814	TCOF1	Affected	-0.100	Affects (7)
ENSG00000048544	MRPS10	Affected	-0.101	Affects (1)
ENSG00000105323	HNRNPUL1	Affected	-0.101	Affects (5)
ENSG00000070882	OSBPL3	Affected	-0.102	Affects (3)
ENSG00000018510	AGPS	Affected	-0.102	Affects (1)
ENSG00000135801	TAF5L	Affected	-0.102	Affects (1)
ENSG00000012174	MBTPS2	Affected	-0.102	Affects (1)
ENSG00000166833	NAV2	Affected	-0.102	Affects (15)
ENSG00000113593	PPWD1	Affected	-0.103	Affects (3)
ENSG00000091039	OSBPL8	Affected	-0.103	Affects (3)
ENSG00000115866	DARS	Affected	-0.103	Affects (3)
ENSG00000133704	IPO8	Affected	-0.103	Affects (4)
ENSG00000110931	CAMKK2	Affected	-0.104	Affects (4)
ENSG00000173473	SMARCC1	Affected	-0.105	Affects (5)
ENSG00000101596	SMCHD1	Affected	-0.106	Affects (8)
ENSG00000143569	UBAP2L	Affected	-0.107	Affects (7)
ENSG00000198026	ZNF335	Affected	-0.107	Affects (7)
ENSG00000140534	TICRR	Affected	-0.108	Affects (15)
ENSG00000120063	GNA13	Affected	-0.108	Affects (14)
ENSG00000138802	SEC24B	Affected	-0.109	Affects (12)
ENSG00000065328	MCM10	Affected	-0.110	Affects (4)
ENSG00000144824	PHLDB2	Affected	-0.110	Affects (20)
ENSG00000139117	CPNE8	Affected	-0.110	Affects (3)
ENSG00000117868	ESYT2	Affected	-0.110	Affects (2)
ENSG00000176014	TUBB6	Affected	-0.110	Affects (15)
ENSG00000099942	CRKL	Affected	-0.110	Affects (2)
ENSG00000164323	CFAP97	Affected	-0.111	Affects (3)
ENSG00000092847	AGO1	Affected	-0.111	Affects (6)
ENSG00000178234	GALNT11	Affected	-0.111	Affects (2)
ENSG00000183258	DDX41	Affected	-0.111	Affects (4)
ENSG00000152104	PTPN14	Affected	-0.112	Affects (5)
ENSG00000129657	SEC14L1	Affected	-0.112	Affects (4)
ENSG00000175029	CTBP2	Affected	-0.112	Affects (4)
ENSG00000095261	PSMD5	Affected	-0.113	Affects (3)
ENSG00000196422	PPP1R26	Affected	-0.113	Affects (4)
ENSG00000158195	WASF2	Affected	-0.113	Affects (3)
ENSG00000039123	SKIV2L2	Affected	-0.113	Affects (6)
ENSG00000025772	TOMM34	Affected	-0.113	Affects (2)
ENSG00000104881	PPP1R13L	Affected	-0.113	Affects (8)
ENSG00000135341	MAP3K7	Affected	-0.114	Affects (4)
ENSG00000110987	BCL7A	Affected	-0.114	Affects (1)
ENSG00000111647	UHRF1BP1L	Affected	-0.115	Affects (2)
ENSG00000161513	FDXR	Affected	-0.115	Affects (2)
ENSG00000177613	CSTF2T	Affected	-0.115	Affects (1)
ENSG00000171467	ZNF318	Affected	-0.116	Affects (6)
ENSG00000198646	NCOA6	Affected	-0.116	Affects (14)
ENSG00000175203	DCTN2	Affected	-0.117	Affects (1)
ENSG00000151835	SACS	Affected	-0.117	Affects (55)
ENSG00000110395	CBL	Affected	-0.117	Affects (47)
ENSG00000151233	GXYLT1	Affected	-0.118	Affects (10)
ENSG00000142002	DPP9	Affected	-0.118	Affects (2)
ENSG00000166503	HDGFRP3	Affected	-0.119	Affects (1)
ENSG00000124422	USP22	Affected	-0.119	Affects (3)
ENSG00000111885	MAN1A1	Affected	-0.120	Affects (7)
ENSG00000124789	NUP153	Affected	-0.120	Affects (5)
ENSG00000138078	PREPL	Affected	-0.122	Affects (5)
ENSG00000129484	PARP2	Affected	-0.122	Affects (32)
ENSG00000145041	VPRBP	Affected	-0.122	Affects (5)
ENSG00000213390	ARHGAP19	Affected	-0.124	Affects (3)
ENSG00000100852	ARHGAP5	Affected	-0.125	Affects (12)
ENSG00000147010	SH3KBP1	Affected	-0.126	Affects (4)
ENSG00000157064	NMNAT2	Affected	-0.127	Affects (9)
ENSG00000112531	QKI	Affected	-0.127	Affects (7)
ENSG00000107290	SETX	Affected	-0.127	Affects (10)
ENSG00000006652	IFRD1	Affected	-0.128	Affects (3)
ENSG00000163933	RFT1	Affected	-0.128	Affects (2)
ENSG00000011304	PTBP1	Affected	-0.128	Affects (4)
ENSG00000096696	DSP	Affected	-0.129	Affects (26)
ENSG00000105889	STEAP1B	Affected	-0.129	Affects (2)
ENSG00000076053	RBM7	Affected	-0.129	Affects (3)
ENSG00000156639	ZFAND3	Affected	-0.130	Affects (1)
ENSG00000173409	ARV1	Affected	-0.130	Affects (3)
ENSG00000185650	ZFP36L1	Affected	-0.130	Affects (1)
ENSG00000154319	FAM167A	Affected	-0.130	Affects (1)
ENSG00000154727	GABPA	Affected	-0.130	Affects (1)
ENSG00000134371	CDC73	Affected	-0.130	Affects (25)
ENSG00000163297	ANTXR2	Affected	-0.131	Affects (6)
ENSG00000173852	DPY19L1	Affected	-0.132	Affects (1)
ENSG00000205683	DPF3	Affected	-0.132	Affects (4)
ENSG00000065882	TBC1D1	Affected	-0.132	Affects (8)
ENSG00000142408	CACNG8	Affected	-0.132	Affects (1)
ENSG00000060749	QSER1	Affected	-0.132	Affects (5)
ENSG00000111880	RNGTT	Affected	-0.132	Affects (1)
ENSG00000107758	PPP3CB	Affected	-0.133	Affects (4)
ENSG00000148634	HERC4	Affected	-0.133	Affects (2)
ENSG00000125755	SYMPK	Affected	-0.133	Affects (1)
ENSG00000103194	USP10	Affected	-0.134	Affects (2)
ENSG00000172432	GTPBP2	Affected	-0.134	Affects (2)
ENSG00000120539	MASTL	Affected	-0.134	Affects (4)
ENSG00000186918	ZNF395	Affected	-0.135	Affects (2)
ENSG00000132842	AP3B1	Affected	-0.135	Affects (1)
ENSG00000132670	PTPRA	Affected	-0.135	Affects (9)
ENSG00000148362	C9orf142	Affected	-0.135	Affects (2)
ENSG00000115365	LANCL1	Affected	-0.136	Affects (1)
ENSG00000127527	EPS15L1	Affected	-0.136	Affects (5)
ENSG00000101935	AMMECR1	Affected	-0.136	Affects (1)
ENSG00000170759	KIF5B	Affected	-0.137	Affects (2)
ENSG00000092470	WDR76	Affected	-0.137	Affects (2)
ENSG00000165389	SPTSSA	Affected	-0.137	Affects (1)
ENSG00000139168	ZCRB1	Affected	-0.137	Affects (3)
ENSG00000183723	CMTM4	Affected	-0.137	Affects (1)
ENSG00000197694	SPTAN1	Affected	-0.138	Affects (6)
ENSG00000242247	ARFGAP3	Affected	-0.138	Affects (2)
ENSG00000025293	PHF20	Affected	-0.138	Affects (4)
ENSG00000124145	SDC4	Affected	-0.139	Affects (3)
ENSG00000168710	AHCYL1	Affected	-0.139	Affects (1)
ENSG00000197879	MYO1C	Affected	-0.140	Affects (4)
ENSG00000196850	PPTC7	Affected	-0.140	Affects (1)
ENSG00000151461	UPF2	Affected	-0.140	Affects (9)
ENSG00000174013	FBXO45	Affected	-0.141	Affects (1)
ENSG00000082153	BZW1	Affected	-0.141	Affects (3)
ENSG00000128908	INO80	Affected	-0.142	Affects (3)
ENSG00000117000	RLF	Affected	-0.142	Affects (4)
ENSG00000125354	SEPT6	Affected	-0.142	Affects (4)
ENSG00000170190	SLC16A5	Affected	-0.142	Affects (1)
ENSG00000167693	NXN	Affected	-0.143	Affects (2)
ENSG00000148218	ALAD	Affected	-0.144	Affects (6)
ENSG00000117676	RPS6KA1	Affected	-0.144	Affects (6)
ENSG00000172009	THOP1	Affected	-0.144	Affects (3)
ENSG00000096063	SRPK1	Affected	-0.145	Affects (7)
ENSG00000047634	SCML1	Affected	-0.145	Affects (1)
ENSG00000170027	YWHAG	Affected	-0.146	Affects (3)
ENSG00000082898	XPO1	Affected	-0.146	Affects (7)
ENSG00000145431	PDGFC	Affected	-0.146	Affects (9)
ENSG00000186432	KPNA4	Affected	-0.146	Affects (1)
ENSG00000213762	ZNF134	Affected	-0.147	Affects (4)
ENSG00000137273	FOXF2	Affected	-0.147	Affects (2)
ENSG00000170456	DENND5B	Affected	-0.147	Affects (10)
ENSG00000150867	PIP4K2A	Affected	-0.147	Affects (2)
ENSG00000184007	PTP4A2	Affected	-0.147	Affects (2)
ENSG00000077147	TM9SF3	Affected	-0.148	Affects (3)
ENSG00000114019	AMOTL2	Affected	-0.148	Affects (1)
ENSG00000179409	GEMIN4	Affected	-0.148	Affects (2)
ENSG00000122958	VPS26A	Affected	-0.149	Affects (1)
ENSG00000111615	KRR1	Affected	-0.149	Affects (2)
ENSG00000154845	PPP4R1	Affected	-0.149	Affects (3)
ENSG00000075413	MARK3	Affected	-0.149	Affects (5)
ENSG00000213639	PPP1CB	Affected	-0.149	Affects (3)
ENSG00000091009	RBM27	Affected	-0.150	Affects (3)
ENSG00000151503	NCAPD3	Affected	-0.150	Affects (5)
ENSG00000165209	STRBP	Affected	-0.150	Affects (2)
ENSG00000095319	NUP188	Affected	-0.151	Affects (10)
ENSG00000151474	FRMD4A	Affected	-0.151	Affects (7)
ENSG00000008869	HEATR5B	Affected	-0.151	Affects (15)
ENSG00000116213	WRAP73	Affected	-0.151	Affects (2)
ENSG00000132669	RIN2	Affected	-0.152	Affects (5)
ENSG00000080503	SMARCA2	Affected	-0.153	Affects (11)
ENSG00000180611	MB21D2	Affected	-0.154	Affects (3)
ENSG00000141568	FOXK2	Affected	-0.154	Affects (1)
ENSG00000100345	MYH9	Affected	-0.154	Affects (10)
ENSG00000156876	SASS6	Affected	-0.155	Affects (7)
ENSG00000162551	ALPL	Affected	-0.155	Affects (16)
ENSG00000182606	TRAK1	Affected	-0.155	Affects (7)
ENSG00000142528	ZNF473	Affected	-0.156	Affects (2)
ENSG00000078747	ITCH	Affected	-0.156	Affects (2)
ENSG00000166024	R3HCC1L	Affected	-0.156	Affects (2)
ENSG00000178695	KCTD12	Affected	-0.156	Affects (1)
ENSG00000176953	NFATC2IP	Affected	-0.156	Affects (1)
ENSG00000169129	AFAP1L2	Affected	-0.157	Affects (8)
ENSG00000092108	SCFD1	Affected	-0.157	Affects (2)
ENSG00000172943	PHF8	Affected	-0.157	Affects (10)
ENSG00000179833	SERTAD2	Affected	-0.157	Affects (1)
ENSG00000154127	UBASH3B	Affected	-0.157	Affects (1)
ENSG00000085365	SCAMP1	Affected	-0.158	Affects (1)
ENSG00000139793	MBNL2	Affected	-0.158	Affects (3)
ENSG00000137145	DENND4C	Affected	-0.158	Affects (5)
ENSG00000165322	ARHGAP12	Affected	-0.158	Affects (1)
ENSG00000140829	DHX38	Affected	-0.158	Affects (8)
ENSG00000078246	TULP3	Affected	-0.158	Affects (2)
ENSG00000139437	TCHP	Affected	-0.159	Affects (2)
ENSG00000165152	TMEM246	Affected	-0.159	Affects (1)
ENSG00000087470	DNM1L	Affected	-0.159	Affects (4)
ENSG00000108239	TBC1D12	Affected	-0.159	Affects (3)
ENSG00000153993	SEMA3D	Affected	-0.160	Affects (8)
ENSG00000163812	ZDHHC3	Affected	-0.160	Affects (2)
ENSG00000134970	TMED7	Affected	-0.161	Affects (1)
ENSG00000136891	TEX10	Affected	-0.162	Affects (5)
ENSG00000100280	AP1B1	Affected	-0.162	Affects (4)
ENSG00000094975	SUCO	Affected	-0.162	Affects (7)
ENSG00000185085	INTS5	Affected	-0.163	Affects (1)
ENSG00000243156	MICAL3	Affected	-0.163	Affects (7)
ENSG00000158019	BRE	Affected	-0.163	Affects (5)
ENSG00000204084	INPP5B	Affected	-0.163	Affects (3)
ENSG00000198900	TOP1	Affected	-0.163	Affects (147)
ENSG00000168944	CEP120	Affected	-0.165	Affects (2)
ENSG00000181744	C3orf58	Affected	-0.165	Affects (2)
ENSG00000141002	TCF25	Affected	-0.165	Affects (6)
ENSG00000241978	AKAP2	Affected	-0.166	Affects (4)
ENSG00000100207	TCF20	Affected	-0.166	Affects (5)
ENSG00000013374	NUB1	Affected	-0.166	Affects (3)
ENSG00000107581	EIF3A	Affected	-0.166	Affects (8)
ENSG00000153113	CAST	Affected	-0.168	Affects (7)
ENSG00000011451	WIZ	Affected	-0.168	Affects (4)
ENSG00000145734	BDP1	Affected	-0.168	Affects (15)
ENSG00000088038	CNOT3	Affected	-0.168	Affects (7)
ENSG00000065526	SPEN	Affected	-0.169	Affects (21)
ENSG00000163935	SFMBT1	Affected	-0.169	Affects (1)
ENSG00000177034	MTX3	Affected	-0.169	Affects (4)
ENSG00000058600	POLR3E	Affected	-0.170	Affects (2)
ENSG00000088888	MAVS	Affected	-0.170	Affects (1)
ENSG00000127054	CPSF3L	Affected	-0.170	Affects (1)
ENSG00000015479	MATR3	Affected	-0.170	Affects (1)
ENSG00000108021	FAM208B	Affected	-0.172	Affects (8)
ENSG00000169375	SIN3A	Affected	-0.173	Affects (14)
ENSG00000088854	C20orf194	Affected	-0.173	Affects (2)
ENSG00000067177	PHKA1	Affected	-0.173	Affects (5)
ENSG00000175895	PLEKHF2	Affected	-0.173	Affects (3)
ENSG00000130779	CLIP1	Affected	-0.174	Affects (11)
ENSG00000119844	AFTPH	Affected	-0.174	Affects (1)
ENSG00000173218	VANGL1	Affected	-0.174	Affects (3)
ENSG00000058063	ATP11B	Affected	-0.175	Affects (6)
ENSG00000126243	LRFN3	Affected	-0.175	Affects (1)
ENSG00000163349	HIPK1	Affected	-0.176	Affects (3)
ENSG00000092978	GPATCH2	Affected	-0.177	Affects (2)
ENSG00000127980	PEX1	Affected	-0.177	Affects (3)
ENSG00000054598	FOXC1	Affected	-0.178	Affects (2)
ENSG00000253304	TMEM200B	Affected	-0.178	Affects (1)
ENSG00000143889	HNRNPLL	Affected	-0.178	Affects (2)
ENSG00000196526	AFAP1	Affected	-0.179	Affects (2)
ENSG00000179750	APOBEC3B	Affected	-0.179	Affects (6)
ENSG00000166169	POLL	Affected	-0.179	Affects (3)
ENSG00000116641	DOCK7	Affected	-0.179	Affects (4)
ENSG00000157895	C12orf43	Affected	-0.180	Affects (1)
ENSG00000144366	GULP1	Affected	-0.180	Affects (2)
ENSG00000133789	SWAP70	Affected	-0.181	Affects (4)
ENSG00000107863	ARHGAP21	Affected	-0.181	Affects (10)
ENSG00000145908	ZNF300	Affected	-0.181	Affects (7)
ENSG00000155827	RNF20	Affected	-0.181	Affects (6)
ENSG00000104884	ERCC2	Affected	-0.182	Affects (26)
ENSG00000020922	MRE11A	Affected	-0.182	Affects (32)
ENSG00000198816	ZNF358	Affected	-0.182	Affects (5)
ENSG00000150712	MTMR12	Affected	-0.183	Affects (1)
ENSG00000213672	NCKIPSD	Affected	-0.184	Affects (2)
ENSG00000181090	EHMT1	Affected	-0.185	Affects (6)
ENSG00000112742	TTK	Affected	-0.186	Affects (12)
ENSG00000103544	C16orf62	Affected	-0.186	Affects (5)
ENSG00000112851	ERBB2IP	Affected	-0.187	Affects (9)
ENSG00000112941	PAPD7	Affected	-0.187	Affects (4)
ENSG00000153944	MSI2	Affected	-0.187	Affects (3)
ENSG00000165572	KBTBD6	Affected	-0.188	Affects (7)
ENSG00000101654	RNMT	Affected	-0.188	Affects (5)
ENSG00000118873	RAB3GAP2	Affected	-0.188	Affects (3)
ENSG00000133131	MORC4	Affected	-0.188	Affects (8)
ENSG00000138675	FGF5	Affected	-0.188	Affects (6)
ENSG00000164830	OXR1	Affected	-0.189	Affects (18)
ENSG00000196998	WDR45	Affected	-0.189	Affects (4)
ENSG00000162642	C1orf52	Affected	-0.190	Affects (1)
ENSG00000101126	ADNP	Affected	-0.190	Affects (13)
ENSG00000175215	CTDSP2	Affected	-0.190	Affects (1)
ENSG00000196182	STK40	Affected	-0.190	Affects (5)
ENSG00000163001	CFAP36	Affected	-0.191	Affects (1)
ENSG00000186566	GPATCH8	Affected	-0.191	Affects (4)
ENSG00000099917	MED15	Affected	-0.192	Affects (4)
ENSG00000101544	ADNP2	Affected	-0.192	Affects (3)
ENSG00000137812	CASC5	Affected	-0.192	Affects (4)
ENSG00000167257	RNF214	Affected	-0.192	Affects (1)
ENSG00000214367	HAUS3	Affected	-0.193	Affects (1)
ENSG00000165630	PRPF18	Affected	-0.193	Affects (1)
ENSG00000150760	DOCK1	Affected	-0.193	Affects (14)
ENSG00000204256	BRD2	Affected	-0.193	Affects (3)
ENSG00000143374	TARS2	Affected	-0.193	Affects (1)
ENSG00000168214	RBPJ	Affected	-0.194	Affects (10)
ENSG00000160194	NDUFV3	Affected	-0.195	Affects (1)
ENSG00000138468	SENP7	Affected	-0.195	Affects (8)
ENSG00000141219	C17orf80	Affected	-0.196	Affects (3)
ENSG00000004766	CCDC132	Affected	-0.196	Affects (6)
ENSG00000143493	INTS7	Affected	-0.196	Affects (3)
ENSG00000124217	MOCS3	Affected	-0.197	Affects (1)
ENSG00000135018	UBQLN1	Affected	-0.197	Affects (2)
ENSG00000154839	SKA1	Affected	-0.198	Affects (2)
ENSG00000173744	AGFG1	Affected	-0.199	Affects (5)
ENSG00000185219	ZNF445	Affected	-0.200	Affects (2)
ENSG00000080031	PTPRH	Affected	-0.200	Affects (7)
ENSG00000104783	KCNN4	Affected	-0.200	Affects (2)
ENSG00000134900	TPP2	Affected	-0.202	Affects (5)
ENSG00000205339	IPO7	Affected	-0.202	Affects (6)
ENSG00000117713	ARID1A	Affected	-0.202	Affects (69)
ENSG00000100568	VTI1B	Affected	-0.202	Affects (3)
ENSG00000108100	CCNY	Affected	-0.203	Affects (3)
ENSG00000182973	CNOT10	Affected	-0.203	Affects (3)
ENSG00000144043	TEX261	Affected	-0.203	Affects (1)
ENSG00000180336	C17orf104	Affected	-0.203	Affects (2)
ENSG00000100281	HMGXB4	Affected	-0.205	Affects (5)
ENSG00000136628	EPRS	Affected	-0.206	Affects (4)
ENSG00000221823	PPP3R1	Affected	-0.206	Affects (2)
ENSG00000152642	GPD1L	Affected	-0.206	Affects (1)
ENSG00000198815	FOXJ3	Affected	-0.207	Affects (4)
ENSG00000120137	PANK3	Affected	-0.207	Affects (3)
ENSG00000155506	LARP1	Affected	-0.208	Affects (9)
ENSG00000157827	FMNL2	Affected	-0.208	Affects (5)
ENSG00000171456	ASXL1	Affected	-0.208	Affects (59)
ENSG00000186197	EDARADD	Affected	-0.208	Affects (2)
ENSG00000139116	KIF21A	Affected	-0.209	Affects (18)
ENSG00000180182	MED14	Affected	-0.209	Affects (5)
ENSG00000009954	BAZ1B	Affected	-0.210	Affects (6)
ENSG00000196313	POM121/POM121C	Affected	-0.210	Affects (8)
ENSG00000170464	DNAJC18	Affected	-0.210	Affects (1)
ENSG00000189241	TSPYL1	Affected	-0.211	Affects (2)
ENSG00000138166	DUSP5	Affected	-0.211	Affects (2)
ENSG00000198824	CHAMP1	Affected	-0.212	Affects (1)
ENSG00000164715	LMTK2	Affected	-0.212	Affects (11)
ENSG00000088247	KHSRP	Affected	-0.212	Affects (4)
ENSG00000129347	KRI1	Affected	-0.213	Affects (1)
ENSG00000169379	ARL13B	Affected	-0.213	Affects (2)
ENSG00000075151	EIF4G3	Affected	-0.213	Affects (11)
ENSG00000139624	CERS5	Affected	-0.213	Affects (2)
ENSG00000187866	FAM122A	Affected	-0.214	Affects (1)
ENSG00000145414	NAF1	Affected	-0.214	Affects (2)
ENSG00000149782	PLCB3	Affected	-0.215	Affects (8)
ENSG00000142949	PTPRF	Affected	-0.216	Affects (14)
ENSG00000096654	ZNF184	Affected	-0.216	Affects (2)
ENSG00000152495	CAMK4	Affected	-0.216	Affects (7)
ENSG00000089876	DHX32	Affected	-0.216	Affects (2)
ENSG00000122970	IFT81	Affected	-0.216	Affects (4)
ENSG00000084774	CAD	Affected	-0.217	Affects (11)
ENSG00000163960	UBXN7	Affected	-0.217	Affects (1)
ENSG00000143498	TAF1A	Affected	-0.218	Affects (4)
ENSG00000132510	KDM6B	Affected	-0.218	Affects (7)
ENSG00000105053	VRK3	Affected	-0.218	Affects (2)
ENSG00000059758	CDK17	Affected	-0.219	Affects (1)
ENSG00000163125	RPRD2	Affected	-0.219	Affects (3)
ENSG00000138032	PPM1B	Affected	-0.219	Affects (3)
ENSG00000165997	ARL5B	Affected	-0.220	Affects (1)
ENSG00000141447	OSBPL1A	Affected	-0.220	Affects (6)
ENSG00000188321	ZNF559	Affected	-0.220	Affects (6)
ENSG00000008405	CRY1	Affected	-0.220	Affects (5)
ENSG00000105953	OGDH	Affected	-0.222	Affects (5)
ENSG00000140632	GLYR1	Affected	-0.223	Affects (1)
ENSG00000114120	SLC25A36	Affected	-0.223	Affects (1)
ENSG00000181827	RFX7	Affected	-0.223	Affects (4)
ENSG00000037637	FBXO42	Affected	-0.223	Affects (3)
ENSG00000137601	NEK1	Affected	-0.224	Affects (8)
ENSG00000159459	UBR1	Affected	-0.224	Affects (4)
ENSG00000147548	WHSC1L1	Affected	-0.224	Affects (4)
ENSG00000131149	GSE1	Affected	-0.227	Affects (4)
ENSG00000198105	ZNF248	Affected	-0.227	Affects (1)
ENSG00000136811	ODF2	Affected	-0.228	Affects (5)
ENSG00000087299	L2HGDH	Affected	-0.228	Affects (4)
ENSG00000132436	FIGNL1	Affected	-0.228	Affects (4)
ENSG00000131263	RLIM	Affected	-0.228	Affects (6)
ENSG00000050405	LIMA1	Affected	-0.228	Affects (2)
ENSG00000138617	PARP16	Affected	-0.229	Affects (2)
ENSG00000101004	NINL	Affected	-0.229	Affects (10)
ENSG00000108590	MED31	Affected	-0.229	Affects (2)
ENSG00000025796	SEC63	Affected	-0.230	Affects (8)
ENSG00000121289	CEP89	Affected	-0.230	Affects (3)
ENSG00000135766	EGLN1	Affected	-0.230	Affects (2)
ENSG00000114544	SLC41A3	Affected	-0.231	Affects (1)
ENSG00000166471	TMEM41B	Affected	-0.231	Affects (1)
ENSG00000132199	ENOSF1	Affected	-0.231	Affects (1)
ENSG00000169515	CCDC8	Affected	-0.232	Affects (2)
ENSG00000107625	DDX50	Affected	-0.232	Affects (1)
ENSG00000107771	CCSER2	Affected	-0.232	Affects (1)
ENSG00000085511	MAP3K4	Affected	-0.233	Affects (10)
ENSG00000163625	WDFY3	Affected	-0.233	Affects (6)
ENSG00000129351	ILF3	Affected	-0.233	Affects (7)
ENSG00000165494	PCF11	Affected	-0.234	Affects (10)
ENSG00000103966	EHD4	Affected	-0.234	Affects (3)
ENSG00000089057	SLC23A2	Affected	-0.235	Affects (2)
ENSG00000104067	TJP1	Affected	-0.235	Affects (7)
ENSG00000072501	SMC1A	Affected	-0.236	Affects (3)
ENSG00000145495	MARCH6	Affected	-0.236	Affects (3)
ENSG00000066135	KDM4A	Affected	-0.236	Affects (3)
ENSG00000170832	USP32	Affected	-0.236	Affects (3)
ENSG00000139496	NUPL1	Affected	-0.236	Affects (1)
ENSG00000070444	MNT	Affected	-0.237	Affects (3)
ENSG00000187720	THSD4	Affected	-0.238	Affects (5)
ENSG00000198369	SPRED2	Affected	-0.238	Affects (3)
ENSG00000168264	IRF2BP2	Affected	-0.238	Affects (2)
ENSG00000124615	MOCS1	Affected	-0.238	Affects (2)
ENSG00000198964	SGMS1	Affected	-0.240	Affects (4)
ENSG00000160299	PCNT	Affected	-0.240	Affects (11)
ENSG00000113658	SMAD5	Affected	-0.240	Affects (1)
ENSG00000066739	ATG2B	Affected	-0.240	Affects (13)
ENSG00000130024	PHF10	Affected	-0.241	Affects (4)
ENSG00000163171	CDC42EP3	Affected	-0.241	Affects (3)
ENSG00000198589	LRBA	Affected	-0.241	Affects (15)
ENSG00000166326	TRIM44	Affected	-0.242	Affects (1)
ENSG00000012660	ELOVL5	Affected	-0.243	Affects (1)
ENSG00000134954	ETS1	Affected	-0.243	Affects (13)
ENSG00000010292	NCAPD2	Affected	-0.243	Affects (2)
ENSG00000174749	C4orf32	Affected	-0.243	Affects (1)
ENSG00000226650	KIF4B	Affected	-0.244	Affects (9)
ENSG00000138119	MYOF	Affected	-0.244	Affects (8)
ENSG00000188994	ZNF292	Affected	-0.244	Affects (25)
ENSG00000188352	FOCAD	Affected	-0.244	Affects (12)
ENSG00000147471	PROSC	Affected	-0.244	Affects (5)
ENSG00000055609	KMT2C	Affected	-0.244	Affects (59)
ENSG00000125124	BBS2	Affected	-0.246	Affects (3)
ENSG00000186073	C15orf41	Affected	-0.246	Affects (1)
ENSG00000116675	DNAJC6	Affected	-0.246	Affects (5)
ENSG00000114650	SCAP	Affected	-0.246	Affects (1)
ENSG00000060982	BCAT1	Affected	-0.247	Affects (5)
ENSG00000084731	KIF3C	Affected	-0.247	Affects (3)
ENSG00000174442	ZWILCH	Affected	-0.247	Affects (2)
ENSG00000164117	FBXO8	Affected	-0.247	Affects (1)
ENSG00000156531	PHF6	Affected	-0.247	Affects (8)
ENSG00000062370	ZNF112	Affected	-0.248	Affects (8)
ENSG00000101407	TTI1	Affected	-0.248	Affects (8)
ENSG00000124942	AHNAK	Affected	-0.248	Affects (20)
ENSG00000047849	MAP4	Affected	-0.248	Affects (8)
ENSG00000189042	ZNF567	Affected	-0.249	Affects (5)
ENSG00000153815	CMIP	Affected	-0.249	Affects (2)
ENSG00000171877	FRMD5	Affected	-0.249	Affects (1)
ENSG00000183691	NOG	Affected	-0.251	Affects (1)
ENSG00000198455	ZXDB	Affected	-0.251	Affects (2)
ENSG00000125319	C17orf53	Affected	-0.251	Affects (1)
ENSG00000178425	NT5DC1	Affected	-0.251	Affects (1)
ENSG00000106261	ZKSCAN1	Affected	-0.253	Affects (2)
ENSG00000173145	NOC3L	Affected	-0.253	Affects (3)
ENSG00000149503	INCENP	Affected	-0.253	Affects (1)
ENSG00000143190	POU2F1	Affected	-0.253	Affects (5)
ENSG00000136068	FLNB	Affected	-0.253	Affects (19)
ENSG00000179195	ZNF664	Affected	-0.253	Affects (1)
ENSG00000097046	CDC7	Affected	-0.253	Affects (8)
ENSG00000140105	WARS	Affected	-0.253	Affects (2)
ENSG00000188785	ZNF548	Affected	-0.254	Affects (3)
ENSG00000156162	DPY19L4	Affected	-0.254	Affects (3)
ENSG00000176102	CSTF3	Affected	-0.254	Affects (2)
ENSG00000184575	XPOT	Affected	-0.255	Affects (4)
ENSG00000213463	SYNJ2BP	Affected	-0.255	Affects (1)
ENSG00000168575	SLC20A2	Affected	-0.255	Affects (7)
ENSG00000175183	CSRP2	Affected	-0.255	Affects (3)
ENSG00000086758	HUWE1	Affected	-0.255	Affects (19)
ENSG00000108424	KPNB1	Affected	-0.255	Affects (2)
ENSG00000143324	XPR1	Affected	-0.256	Affects (1)
ENSG00000146143	PRIM2	Affected	-0.256	Affects (23)
ENSG00000119782	FKBP1B	Affected	-0.256	Affects (1)
ENSG00000171262	FAM98B	Affected	-0.256	Affects (3)
ENSG00000213024	NUP62	Affected	-0.256	Affects (2)
ENSG00000163093	BBS5	Affected	-0.256	Affects (1)
ENSG00000141376	BCAS3	Affected	-0.257	Affects (9)
ENSG00000081320	STK17B	Affected	-0.258	Affects (4)
ENSG00000166004	CEP295	Affected	-0.258	Affects (4)
ENSG00000172456	FGGY	Affected	-0.258	Affects (6)
ENSG00000171345	KRT19	Affected	-0.259	Affects (12)
ENSG00000213465	ARL2	Affected	-0.259	Affects (2)
ENSG00000162783	IER5	Affected	-0.259	Affects (1)
ENSG00000179981	TSHZ1	Affected	-0.260	Affects (11)
ENSG00000131374	TBC1D5	Affected	-0.260	Affects (1)
ENSG00000152558	TMEM123	Affected	-0.261	Affects (1)
ENSG00000131711	MAP1B	Affected	-0.261	Affects (10)
ENSG00000125703	ATG4C	Affected	-0.261	Affects (3)
ENSG00000145375	SPATA5	Affected	-0.261	Affects (4)
ENSG00000131558	EXOC4	Affected	-0.261	Affects (8)
ENSG00000139154	AEBP2	Affected	-0.261	Affects (1)
ENSG00000096060	FKBP5	Affected	-0.261	Affects (2)
ENSG00000143776	CDC42BPA	Affected	-0.262	Affects (12)
ENSG00000155111	CDK19	Affected	-0.263	Affects (3)
ENSG00000196437	ZNF569	Affected	-0.264	Affects (1)
ENSG00000151304	SRFBP1	Affected	-0.264	Affects (2)
ENSG00000014824	SLC30A9	Affected	-0.264	Affects (2)
ENSG00000055147	FAM114A2	Affected	-0.265	Affects (1)
ENSG00000125482	TTF1	Affected	-0.265	Affects (5)
ENSG00000123104	ITPR2	Affected	-0.265	Affects (9)
ENSG00000109920	FNBP4	Affected	-0.266	Affects (3)
ENSG00000136824	SMC2	Affected	-0.266	Affects (6)
ENSG00000103507	BCKDK	Affected	-0.266	Affects (1)
ENSG00000125648	SLC25A23	Affected	-0.267	Affects (3)
ENSG00000089351	GRAMD1A	Affected	-0.267	Affects (1)
ENSG00000169594	BNC1	Affected	-0.268	Affects (9)
ENSG00000163535	SGOL2	Affected	-0.268	Affects (5)
ENSG00000137936	BCAR3	Affected	-0.269	Affects (3)
ENSG00000116497	S100PBP	Affected	-0.271	Affects (1)
ENSG00000134531	EMP1	Affected	-0.271	Affects (1)
ENSG00000057252	SOAT1	Affected	-0.271	Affects (1)
ENSG00000185344	ATP6V0A2	Affected	-0.271	Affects (4)
ENSG00000183495	EP400	Affected	-0.271	Affects (69)
ENSG00000145907	G3BP1	Affected	-0.271	Affects (7)
ENSG00000151014	CCRN4L	Affected	-0.272	Affects (1)
ENSG00000100211	CBY1	Affected	-0.272	Affects (1)
ENSG00000125266	EFNB2	Affected	-0.272	Affects (6)
ENSG00000140538	NTRK3	Affected	-0.273	Affects (26)
ENSG00000243477	NAT6	Affected	-0.274	Affects (2)
ENSG00000240184	PCDHGC3	Affected	-0.274	Affects (7)
ENSG00000075340	ADD2	Affected	-0.274	Affects (11)
ENSG00000188677	PARVB	Affected	-0.274	Affects (4)
ENSG00000140836	ZFHX3	Affected	-0.275	Affects (31)
ENSG00000147316	MCPH1	Affected	-0.275	Affects (6)
ENSG00000029725	RABEP1	Affected	-0.276	Affects (3)
ENSG00000075702	WDR62	Affected	-0.277	Affects (5)
ENSG00000147459	DOCK5	Affected	-0.277	Affects (6)
ENSG00000048649	RSF1	Affected	-0.277	Affects (7)
ENSG00000141384	TAF4B	Affected	-0.278	Affects (3)
ENSG00000154864	PIEZO2	Affected	-0.278	Affects (4)
ENSG00000181467	RAP2B	Affected	-0.278	Affects (1)
ENSG00000164221	CCDC112	Affected	-0.278	Affects (2)
ENSG00000166750	SLFN5	Affected	-0.278	Affects (3)
ENSG00000197977	ELOVL2	Affected	-0.278	Affects (2)
ENSG00000121644	DESI2	Affected	-0.279	Affects (4)
ENSG00000135452	TSPAN31	Affected	-0.280	Affects (1)
ENSG00000118369	USP35	Affected	-0.281	Affects (10)
ENSG00000086232	EIF2AK1	Affected	-0.282	Affects (8)
ENSG00000184634	MED12	Affected	-0.283	Affects (12)
ENSG00000135362	PRR5L	Affected	-0.283	Affects (1)
ENSG00000154229	PRKCA	Affected	-0.283	Affects (11)
ENSG00000136478	TEX2	Affected	-0.284	Affects (2)
ENSG00000137135	ARHGEF39	Affected	-0.284	Affects (2)
ENSG00000176208	ATAD5	Affected	-0.284	Affects (7)
ENSG00000135482	ZC3H10	Affected	-0.284	Affects (1)
ENSG00000138083	SIX3	Affected	-0.284	Affects (1)
ENSG00000173715	C11orf80	Affected	-0.285	Affects (3)
ENSG00000165480	SKA3	Affected	-0.285	Affects (4)
ENSG00000005156	LIG3	Affected	-0.285	Affects (7)
ENSG00000164463	CREBRF	Affected	-0.285	Affects (2)
ENSG00000170955	PRKCDBP	Affected	-0.286	Affects (4)
ENSG00000147874	HAUS6	Affected	-0.286	Affects (3)
ENSG00000149548	CCDC15	Affected	-0.286	Affects (2)
ENSG00000165819	METTL3	Affected	-0.287	Affects (1)
ENSG00000198911	SREBF2	Affected	-0.287	Affects (2)
ENSG00000129353	SLC44A2	Affected	-0.287	Affects (5)
ENSG00000074356	C17orf85	Affected	-0.287	Affects (3)
ENSG00000118217	ATF6	Affected	-0.288	Affects (4)
ENSG00000130844	ZNF331	Affected	-0.289	Affects (7)
ENSG00000071537	SEL1L	Affected	-0.289	Affects (6)
ENSG00000169306	IL1RAPL1	Affected	-0.290	Affects (8)
ENSG00000155640	C10orf12	Affected	-0.291	Affects (7)
ENSG00000001167	NFYA	Affected	-0.292	Affects (1)
ENSG00000181885	CLDN7	Affected	-0.292	Affects (12)
ENSG00000128915	ICE2	Affected	-0.292	Affects (4)
ENSG00000135476	ESPL1	Affected	-0.293	Affects (7)
ENSG00000119906	FAM178A	Affected	-0.294	Affects (2)
ENSG00000119285	HEATR1	Affected	-0.294	Affects (13)
ENSG00000079819	EPB41L2	Affected	-0.295	Affects (5)
ENSG00000138801	PAPSS1	Affected	-0.295	Affects (3)
ENSG00000134909	ARHGAP32	Affected	-0.295	Affects (13)
ENSG00000048405	ZNF800	Affected	-0.295	Affects (2)
ENSG00000197323	TRIM33	Affected	-0.295	Affects (3)
ENSG00000177058	SLC38A9	Affected	-0.297	Affects (1)
ENSG00000107485	GATA3	Affected	-0.297	Affects (25)
ENSG00000070718	AP3M2	Affected	-0.298	Affects (5)
ENSG00000119042	SATB2	Affected	-0.298	Affects (7)
ENSG00000168137	SETD5	Affected	-0.298	Affects (5)
ENSG00000108433	GOSR2	Affected	-0.298	Affects (2)
ENSG00000182150	ERCC6L2	Affected	-0.298	Affects (5)
ENSG00000154928	EPHB1	Affected	-0.299	Affects (13)
ENSG00000082497	SERTAD4	Affected	-0.299	Affects (4)
ENSG00000244754	N4BP2L2	Affected	-0.299	Affects (7)
ENSG00000144791	LIMD1	Affected	-0.299	Affects (1)
ENSG00000163872	YEATS2	Affected	-0.301	Affects (8)
ENSG00000065970	FOXJ2	Affected	-0.301	Affects (3)
ENSG00000163913	IFT122	Affected	-0.302	Affects (8)
ENSG00000177426	TGIF1	Affected	-0.302	Affects (1)
ENSG00000108039	XPNPEP1	Affected	-0.304	Affects (8)
ENSG00000107077	KDM4C	Affected	-0.305	Affects (7)
ENSG00000183647	ZNF530	Affected	-0.305	Affects (1)
ENSG00000133641	C12orf29	Affected	-0.305	Affects (3)
ENSG00000125247	TMTC4	Affected	-0.307	Affects (5)
ENSG00000155760	FZD7	Affected	-0.307	Affects (6)
ENSG00000101577	LPIN2	Affected	-0.308	Affects (1)
ENSG00000203778	FAM229B	Affected	-0.308	Affects (1)
ENSG00000138031	ADCY3	Affected	-0.309	Affects (1)
ENSG00000144724	PTPRG	Affected	-0.310	Affects (7)
ENSG00000189164	ZNF527	Affected	-0.310	Affects (3)
ENSG00000137094	DNAJB5	Affected	-0.311	Affects (6)
ENSG00000118482	PHF3	Affected	-0.314	Affects (10)
ENSG00000136492	BRIP1	Affected	-0.315	Affects (11)
ENSG00000090857	PDPR	Affected	-0.315	Affects (5)
ENSG00000058272	PPP1R12A	Affected	-0.316	Affects (2)
ENSG00000170743	SYT9	Affected	-0.316	Affects (4)
ENSG00000116984	MTR	Affected	-0.317	Affects (11)
ENSG00000135842	FAM129A	Affected	-0.317	Affects (2)
ENSG00000093167	LRRFIP2	Affected	-0.317	Affects (3)
ENSG00000085415	SEH1L	Affected	-0.317	Affects (2)
ENSG00000134278	SPIRE1	Affected	-0.318	Affects (5)
ENSG00000179241	LDLRAD3	Affected	-0.318	Affects (1)
ENSG00000214193	SH3D21	Affected	-0.318	Affects (1)
ENSG00000180370	PAK2	Affected	-0.319	Affects (6)
ENSG00000111145	ELK3	Affected	-0.320	Affects (1)
ENSG00000096872	IFT74	Affected	-0.320	Affects (3)
ENSG00000138678	AGPAT9	Affected	-0.320	Affects (7)
ENSG00000164649	CDCA7L	Affected	-0.320	Affects (2)
ENSG00000162545	CAMK2N1	Affected	-0.321	Affects (2)
ENSG00000131653	TRAF7	Affected	-0.321	Affects (4)
ENSG00000105255	FSD1	Affected	-0.321	Affects (3)
ENSG00000196757	ZNF700	Affected	-0.322	Affects (2)
ENSG00000133083	DCLK1	Affected	-0.323	Affects (10)
ENSG00000204843	DCTN1	Affected	-0.323	Affects (6)
ENSG00000099256	PRTFDC1	Affected	-0.324	Affects (1)
ENSG00000181666	HKR1	Affected	-0.325	Affects (2)
ENSG00000157741	UBN2	Affected	-0.325	Affects (7)
ENSG00000058804	NDC1	Affected	-0.325	Affects (3)
ENSG00000068796	KIF2A	Affected	-0.325	Affects (1)
ENSG00000091073	DTX2	Affected	-0.326	Affects (2)
ENSG00000105928	DFNA5	Affected	-0.327	Affects (1)
ENSG00000012963	UBR7	Affected	-0.327	Affects (1)
ENSG00000164808	SPIDR	Affected	-0.327	Affects (3)
ENSG00000165675	ENOX2	Affected	-0.327	Affects (3)
ENSG00000105072	C19orf44	Affected	-0.328	Affects (1)
ENSG00000172765	TMCC1	Affected	-0.328	Affects (1)
ENSG00000021776	AQR	Affected	-0.328	Affects (6)
ENSG00000175592	FOSL1	Affected	-0.328	Affects (3)
ENSG00000110427	KIAA1549L	Affected	-0.329	Affects (4)
ENSG00000178295	GEN1	Affected	-0.329	Affects (2)
ENSG00000160049	DFFA	Affected	-0.329	Affects (1)
ENSG00000186141	POLR3C	Affected	-0.330	Affects (2)
ENSG00000167785	ZNF558	Affected	-0.330	Affects (3)
ENSG00000125249	RAP2A	Affected	-0.331	Affects (1)
ENSG00000184903	IMMP2L	Affected	-0.331	Affects (2)
ENSG00000189079	ARID2	Affected	-0.332	Affects (24)
ENSG00000174652	ZNF266	Affected	-0.332	Affects (10)
ENSG00000167113	COQ4	Affected	-0.333	Affects (2)
ENSG00000106070	GRB10	Affected	-0.334	Affects (8)
ENSG00000100106	TRIOBP	Affected	-0.334	Affects (21)
ENSG00000101417	PXMP4	Affected	-0.334	Affects (1)
ENSG00000159131	GART	Affected	-0.335	Affects (95)
ENSG00000147394	ZNF185	Affected	-0.335	Affects (4)
ENSG00000146414	SHPRH	Affected	-0.335	Affects (4)
ENSG00000149823	VPS51	Affected	-0.335	Affects (2)
ENSG00000204619	PPP1R11	Affected	-0.335	Affects (2)
ENSG00000161040	FBXL13	Affected	-0.336	Affects (4)
ENSG00000184515	BEX5	Affected	-0.337	Affects (4)
ENSG00000165392	WRN	Affected	-0.337	Affects (2)
ENSG00000162775	RBM15	Affected	-0.339	Affects (2)
ENSG00000159596	TMEM69	Affected	-0.339	Affects (2)
ENSG00000048991	R3HDM1	Affected	-0.340	Affects (3)
ENSG00000164180	TMEM161B	Affected	-0.340	Affects (6)
ENSG00000085491	SLC25A24	Affected	-0.340	Affects (4)
ENSG00000075142	SRI	Affected	-0.341	Affects (3)
ENSG00000095564	BTAF1	Affected	-0.342	Affects (5)
ENSG00000130150	MOSPD2	Affected	-0.342	Affects (1)
ENSG00000179094	PER1	Affected	-0.342	Affects (4)
ENSG00000127483	HP1BP3	Affected	-0.342	Affects (1)
ENSG00000198315	ZKSCAN8	Affected	-0.344	Affects (1)
ENSG00000162419	GMEB1	Affected	-0.344	Affects (2)
ENSG00000124795	DEK	Affected	-0.345	Affects (3)
ENSG00000159231	CBR3	Affected	-0.345	Affects (2)
ENSG00000114346	ECT2	Affected	-0.346	Affects (13)
ENSG00000112367	FIG4	Affected	-0.346	Affects (2)
ENSG00000174989	FBXW8	Affected	-0.346	Affects (1)
ENSG00000196670	ZFP62	Affected	-0.346	Affects (1)
ENSG00000142731	PLK4	Affected	-0.346	Affects (3)
ENSG00000189057	FAM111B	Affected	-0.347	Affects (3)
ENSG00000088876	ZNF343	Affected	-0.348	Affects (3)
ENSG00000146555	SDK1	Affected	-0.348	Affects (19)
ENSG00000144677	CTDSPL	Affected	-0.348	Affects (9)
ENSG00000136231	IGF2BP3	Affected	-0.349	Affects (10)
ENSG00000175054	ATR	Affected	-0.349	Affects (15)
ENSG00000188428	BLOC1S5	Affected	-0.351	Affects (1)
ENSG00000215193	PEX26	Affected	-0.351	Affects (2)
ENSG00000164484	TMEM200A	Affected	-0.352	Affects (12)
ENSG00000154265	ABCA5	Affected	-0.353	Affects (7)
ENSG00000185950	IRS2	Affected	-0.353	Affects (5)
ENSG00000100596	SPTLC2	Affected	-0.353	Affects (1)
ENSG00000180357	ZNF609	Affected	-0.353	Affects (7)
ENSG00000133706	LARS	Affected	-0.354	Affects (2)
ENSG00000154678	PDE1C	Affected	-0.354	Affects (19)
ENSG00000241852	C8orf58	Affected	-0.355	Affects (1)
ENSG00000251493	FOXD1	Affected	-0.357	Affects (2)
ENSG00000174891	RSRC1	Affected	-0.357	Affects (2)
ENSG00000124523	SIRT5	Affected	-0.357	Affects (3)
ENSG00000153975	ZUFSP	Affected	-0.358	Affects (3)
ENSG00000151422	FER	Affected	-0.358	Affects (8)
ENSG00000168488	ATXN2L	Affected	-0.358	Affects (5)
ENSG00000056277	ZNF280C	Affected	-0.359	Affects (5)
ENSG00000102225	CDK16	Affected	-0.360	Affects (2)
ENSG00000132002	DNAJB1	Affected	-0.361	Affects (3)
ENSG00000111057	KRT18	Affected	-0.361	Affects (9)
ENSG00000100014	SPECC1L	Affected	-0.362	Affects (5)
ENSG00000108219	TSPAN14	Affected	-0.362	Affects (1)
ENSG00000169252	ADRB2	Affected	-0.362	Affects (3)
ENSG00000130402	ACTN4	Affected	-0.362	Affects (3)
ENSG00000152767	FARP1	Affected	-0.362	Affects (12)
ENSG00000147324	MFHAS1	Affected	-0.363	Affects (1)
ENSG00000100426	ZBED4	Affected	-0.363	Affects (4)
ENSG00000161800	RACGAP1	Affected	-0.364	Affects (11)
ENSG00000169607	CKAP2L	Affected	-0.364	Affects (2)
ENSG00000164187	LMBRD2	Affected	-0.365	Affects (7)
ENSG00000136108	CKAP2	Affected	-0.365	Affects (1)
ENSG00000144218	AFF3	Affected	-0.366	Affects (5)
ENSG00000052126	PLEKHA5	Affected	-0.367	Affects (12)
ENSG00000185567	AHNAK2	Affected	-0.367	Affects (34)
ENSG00000148680	HTR7	Affected	-0.368	Affects (3)
ENSG00000163359	COL6A3	Affected	-0.369	Affects (30)
ENSG00000147421	HMBOX1	Affected	-0.370	Affects (1)
ENSG00000138101	DTNB	Affected	-0.371	Affects (3)
ENSG00000172244	C5orf34	Affected	-0.371	Affects (1)
ENSG00000125398	SOX9	Affected	-0.372	Affects (13)
ENSG00000158711	ELK4	Affected	-0.372	Affects (4)
ENSG00000182903	ZNF721	Affected	-0.372	Affects (12)
ENSG00000148814	LRRC27	Affected	-0.372	Affects (3)
ENSG00000131899	LLGL1	Affected	-0.373	Affects (2)
ENSG00000122484	RPAP2	Affected	-0.374	Affects (1)
ENSG00000124608	AARS2	Affected	-0.374	Affects (2)
ENSG00000115947	ORC4	Affected	-0.374	Affects (4)
ENSG00000174010	KLHL15	Affected	-0.375	Affects (1)
ENSG00000113649	TCERG1	Affected	-0.375	Affects (11)
ENSG00000178974	FBXO34	Affected	-0.375	Affects (6)
ENSG00000100154	TTC28	Affected	-0.376	Affects (2)
ENSG00000082212	ME2	Affected	-0.377	Affects (3)
ENSG00000141965	FEM1A	Affected	-0.378	Affects (4)
ENSG00000004534	RBM6	Affected	-0.378	Affects (3)
ENSG00000160298	C21orf58	Affected	-0.379	Affects (2)
ENSG00000111696	NT5DC3	Affected	-0.379	Affects (4)
ENSG00000125846	ZNF133	Affected	-0.380	Affects (5)
ENSG00000146038	DCDC2	Affected	-0.381	Affects (3)
ENSG00000182504	CEP97	Affected	-0.381	Affects (1)
ENSG00000212719	C17orf51	Affected	-0.382	Affects (1)
ENSG00000111674	ENO2	Affected	-0.384	Affects (7)
ENSG00000101109	STK4	Affected	-0.385	Affects (4)
ENSG00000213186	TRIM59	Affected	-0.385	Affects (2)
ENSG00000163539	CLASP2	Affected	-0.386	Affects (10)
ENSG00000004777	ARHGAP33	Affected	-0.387	Affects (3)
ENSG00000094916	CBX5	Affected	-0.387	Affects (2)
ENSG00000124831	LRRFIP1	Affected	-0.388	Affects (10)
ENSG00000096433	ITPR3	Affected	-0.389	Affects (12)
ENSG00000088387	DOCK9	Affected	-0.390	Affects (12)
ENSG00000057704	TMCC3	Affected	-0.391	Affects (7)
ENSG00000129173	E2F8	Affected	-0.391	Affects (5)
ENSG00000196754	S100A2	Affected	-0.392	Affects (6)
ENSG00000168497	SDPR	Affected	-0.392	Affects (7)
ENSG00000109738	GLRB	Affected	-0.392	Affects (11)
ENSG00000108389	MTMR4	Affected	-0.392	Affects (1)
ENSG00000155304	HSPA13	Affected	-0.393	Affects (2)
ENSG00000162409	PRKAA2	Affected	-0.394	Affects (13)
ENSG00000051341	POLQ	Affected	-0.394	Affects (12)
ENSG00000185880	TRIM69	Affected	-0.394	Affects (2)
ENSG00000095539	SEMA4G	Affected	-0.395	Affects (3)
ENSG00000112983	BRD8	Affected	-0.396	Affects (6)
ENSG00000197563	PIGN	Affected	-0.398	Affects (2)
ENSG00000122741	DCAF10	Affected	-0.398	Affects (1)
ENSG00000257093	KIAA1147	Affected	-0.398	Affects (2)
ENSG00000115687	PASK	Affected	-0.398	Affects (8)
ENSG00000171320	ESCO2	Affected	-0.398	Affects (4)
ENSG00000164597	COG5	Affected	-0.399	Affects (3)
ENSG00000164181	ELOVL7	Affected	-0.399	Affects (2)
ENSG00000116830	TTF2	Affected	-0.399	Affects (1)
ENSG00000146833	TRIM4	Affected	-0.399	Affects (7)
ENSG00000182134	TDRKH	Affected	-0.399	Affects (4)
ENSG00000117394	SLC2A1	Affected	-0.400	Affects (8)
ENSG00000087074	PPP1R15A	Affected	-0.400	Affects (3)
ENSG00000115942	ORC2	Affected	-0.400	Affects (4)
ENSG00000131094	C1QL1	Affected	-0.401	Affects (1)
ENSG00000143322	ABL2	Affected	-0.401	Affects (10)
ENSG00000096093	EFHC1	Affected	-0.401	Affects (6)
ENSG00000161558	TMEM143	Affected	-0.401	Affects (1)
ENSG00000167972	ABCA3	Affected	-0.401	Affects (9)
ENSG00000123473	STIL	Affected	-0.401	Affects (5)
ENSG00000130304	SLC27A1	Affected	-0.402	Affects (1)
ENSG00000100784	RPS6KA5	Affected	-0.404	Affects (3)
ENSG00000187678	SPRY4	Affected	-0.404	Affects (2)
ENSG00000109685	WHSC1	Affected	-0.405	Affects (13)
ENSG00000091157	WDR7	Affected	-0.406	Affects (10)
ENSG00000123607	TTC21B	Affected	-0.406	Affects (5)
ENSG00000142197	DOPEY2	Affected	-0.407	Affects (9)
ENSG00000132640	BTBD3	Affected	-0.408	Affects (3)
ENSG00000151881	C5orf28	Affected	-0.410	Affects (1)
ENSG00000111371	SLC38A1	Affected	-0.410	Affects (10)
ENSG00000127252	HRASLS	Affected	-0.410	Affects (4)
ENSG00000130054	FAM155B	Affected	-0.411	Affects (3)
ENSG00000157985	AGAP1	Affected	-0.411	Affects (6)
ENSG00000148019	CEP78	Affected	-0.411	Affects (6)
ENSG00000101849	TBL1X	Affected	-0.412	Affects (2)
ENSG00000198554	WDHD1	Affected	-0.412	Affects (7)
ENSG00000187239	FNBP1	Affected	-0.412	Affects (2)
ENSG00000044459	CNTLN	Affected	-0.414	Affects (5)
ENSG00000154710	RABGEF1	Affected	-0.415	Affects (2)
ENSG00000151376	ME3	Affected	-0.415	Affects (3)
ENSG00000077684	JADE1	Affected	-0.416	Affects (3)
ENSG00000198464	ZNF480	Affected	-0.416	Affects (8)
ENSG00000164953	TMEM67	Affected	-0.416	Affects (6)
ENSG00000186020	ZNF529	Affected	-0.417	Affects (2)
ENSG00000111247	RAD51AP1	Affected	-0.417	Affects (1)
ENSG00000117152	RGS4	Affected	-0.417	Affects (4)
ENSG00000244274	DBNDD2	Affected	-0.418	Affects (1)
ENSG00000197283	SYNGAP1	Affected	-0.420	Affects (5)
ENSG00000064933	PMS1	Affected	-0.421	Affects (1)
ENSG00000151690	MFSD6	Affected	-0.422	Affects (2)
ENSG00000113369	ARRDC3	Affected	-0.423	Affects (4)
ENSG00000147202	DIAPH2	Affected	-0.423	Affects (8)
ENSG00000131089	ARHGEF9	Affected	-0.423	Affects (1)
ENSG00000140386	SCAPER	Affected	-0.424	Affects (11)
ENSG00000104375	STK3	Affected	-0.426	Affects (5)
ENSG00000145526	CDH18	Affected	-0.426	Affects (11)
ENSG00000121749	TBC1D15	Affected	-0.426	Affects (2)
ENSG00000151012	SLC7A11	Affected	-0.426	Affects (4)
ENSG00000166348	USP54	Affected	-0.428	Affects (8)
ENSG00000141034	GID4	Affected	-0.428	Affects (1)
ENSG00000196923	PDLIM7	Affected	-0.429	Affects (1)
ENSG00000005059	CCDC109B	Affected	-0.429	Affects (1)
ENSG00000160352	ZNF714	Affected	-0.430	Affects (2)
ENSG00000120334	CENPL	Affected	-0.430	Affects (1)
ENSG00000068885	IFT80	Affected	-0.431	Affects (2)
ENSG00000197619	ZNF615	Affected	-0.431	Affects (13)
ENSG00000177150	FAM210A	Affected	-0.433	Affects (1)
ENSG00000205542	TMSB10/TMSB4X	Affected	-0.434	Affects (5)
ENSG00000151743	AMN1	Affected	-0.435	Affects (2)
ENSG00000004975	DVL2	Affected	-0.435	Affects (7)
ENSG00000103199	ZNF500	Affected	-0.436	Affects (3)
ENSG00000197147	LRRC8B	Affected	-0.438	Affects (1)
ENSG00000187792	ZNF70	Affected	-0.438	Affects (1)
ENSG00000102572	STK24	Affected	-0.439	Affects (4)
ENSG00000143476	DTL	Affected	-0.440	Affects (1)
ENSG00000122299	ZC3H7A	Affected	-0.440	Affects (2)
ENSG00000153790	C7orf31	Affected	-0.441	Affects (1)
ENSG00000058335	RASGRF1	Affected	-0.441	Affects (9)
ENSG00000134283	PPHLN1	Affected	-0.441	Affects (3)
ENSG00000115392	FANCL	Affected	-0.443	Affects (2)
ENSG00000166845	C18orf54	Affected	-0.443	Affects (1)
ENSG00000134873	CLDN10	Affected	-0.445	Affects (1)
ENSG00000121236	TRIM6	Affected	-0.445	Affects (4)
ENSG00000144535	DIS3L2	Affected	-0.446	Affects (9)
ENSG00000198331	HYLS1	Affected	-0.446	Affects (2)
ENSG00000185306	C12orf56	Affected	-0.447	Affects (4)
ENSG00000170989	S1PR1	Affected	-0.449	Affects (15)
ENSG00000010803	SCMH1	Affected	-0.451	Affects (6)
ENSG00000138587	MNS1	Affected	-0.455	Affects (1)
ENSG00000102007	PLP2	Affected	-0.455	Affects (1)
ENSG00000144681	STAC	Affected	-0.456	Affects (8)
ENSG00000154040	CABYR	Affected	-0.456	Affects (2)
ENSG00000177842	ZNF620	Affected	-0.457	Affects (5)
ENSG00000044090	CUL7	Affected	-0.458	Affects (2)
ENSG00000162139	NEU3	Affected	-0.460	Affects (2)
ENSG00000221838	AP4M1	Affected	-0.461	Affects (1)
ENSG00000065413	ANKRD44	Affected	-0.464	Affects (6)
ENSG00000152818	UTRN	Affected	-0.464	Affects (11)
ENSG00000251247	ZNF345	Affected	-0.464	Affects (2)
ENSG00000156136	DCK	Affected	-0.465	Affects (40)
ENSG00000198826	ARHGAP11A	Affected	-0.465	Affects (3)
ENSG00000104524	PYCRL	Affected	-0.466	Affects (4)
ENSG00000118620	ZNF430	Affected	-0.469	Affects (4)
ENSG00000180011	ZADH2	Affected	-0.470	Affects (3)
ENSG00000163138	PACRGL	Affected	-0.470	Affects (2)
ENSG00000116151	MORN1	Affected	-0.472	Affects (2)
ENSG00000138780	GSTCD	Affected	-0.472	Affects (2)
ENSG00000073331	ALPK1	Affected	-0.473	Affects (5)
ENSG00000120802	TMPO	Affected	-0.473	Affects (5)
ENSG00000129355	CDKN2D	Affected	-0.474	Affects (3)
ENSG00000138399	FASTKD1	Affected	-0.474	Affects (5)
ENSG00000165055	METTL2B	Affected	-0.474	Affects (3)
ENSG00000147231	CXorf57	Affected	-0.476	Affects (2)
ENSG00000105926	MPP6	Affected	-0.476	Affects (5)
ENSG00000164509	IL31RA	Affected	-0.476	Affects (8)
ENSG00000198453	ZNF568	Affected	-0.477	Affects (8)
ENSG00000173588	CEP83	Affected	-0.480	Affects (3)
ENSG00000166171	DPCD	Affected	-0.481	Affects (3)
ENSG00000083544	TDRD3	Affected	-0.482	Affects (11)
ENSG00000163312	HELQ	Affected	-0.484	Affects (2)
ENSG00000185760	KCNQ5	Affected	-0.484	Affects (23)
ENSG00000085224	ATRX	Affected	-0.485	Affects (7)
ENSG00000090861	AARS	Affected	-0.487	Affects (2)
ENSG00000135749	PCNXL2	Affected	-0.487	Affects (17)
ENSG00000198860	TSEN15	Affected	-0.488	Affects (3)
ENSG00000197275	RAD54B	Affected	-0.488	Affects (10)
ENSG00000123119	NECAB1	Affected	-0.490	Affects (1)
ENSG00000155096	AZIN1	Affected	-0.490	Affects (1)
ENSG00000182263	FIGN	Affected	-0.490	Affects (3)
ENSG00000071205	ARHGAP10	Affected	-0.491	Affects (6)
ENSG00000241058	NSUN6	Affected	-0.491	Affects (5)
ENSG00000086189	DIMT1	Affected	-0.491	Affects (3)
ENSG00000177602	GSG2	Affected	-0.492	Affects (4)
ENSG00000049239	H6PD	Affected	-0.493	Affects (4)
ENSG00000133302	ANKRD32	Affected	-0.496	Affects (9)
ENSG00000172731	LRRC20	Affected	-0.496	Affects (1)
ENSG00000126215	XRCC3	Affected	-0.497	Affects (8)
ENSG00000100625	SIX4	Affected	-0.497	Affects (4)
ENSG00000119574	ZBTB45	Affected	-0.498	Affects (4)
ENSG00000013619	MAMLD1	Affected	-0.498	Affects (14)
ENSG00000132394	EEFSEC	Affected	-0.498	Affects (2)
ENSG00000181896	ZNF101	Affected	-0.500	Affects (3)
ENSG00000130818	ZNF426	Affected	-0.500	Affects (2)
ENSG00000010361	FUZ	Affected	-0.500	Affects (2)
ENSG00000131470	PSMC3IP	Affected	-0.502	Affects (6)
ENSG00000140993	TIGD7	Affected	-0.503	Affects (1)
ENSG00000109452	INPP4B	Affected	-0.506	Affects (11)
ENSG00000137804	NUSAP1	Affected	-0.507	Affects (1)
ENSG00000104447	TRPS1	Affected	-0.507	Affects (13)
ENSG00000100445	SDR39U1	Affected	-0.508	Affects (4)
ENSG00000167196	FBXO22	Affected	-0.508	Affects (2)
ENSG00000170909	OSCAR	Affected	-0.509	Affects (1)
ENSG00000092140	G2E3	Affected	-0.509	Affects (3)
ENSG00000132182	NUP210	Affected	-0.510	Affects (10)
ENSG00000119397	CNTRL	Affected	-0.511	Affects (6)
ENSG00000065060	UHRF1BP1	Affected	-0.511	Affects (1)
ENSG00000241973	PI4KA	Affected	-0.511	Affects (3)
ENSG00000082126	MPP4	Affected	-0.513	Affects (2)
ENSG00000138443	ABI2	Affected	-0.513	Affects (1)
ENSG00000165185	KIAA1958	Affected	-0.515	Affects (2)
ENSG00000121957	GPSM2	Affected	-0.515	Affects (2)
ENSG00000121481	RNF2	Affected	-0.515	Affects (1)
ENSG00000100994	PYGB	Affected	-0.516	Affects (3)
ENSG00000144320	KIAA1715	Affected	-0.516	Affects (2)
ENSG00000158813	EDA	Affected	-0.517	Affects (2)
ENSG00000118193	KIF14	Affected	-0.517	Affects (11)
ENSG00000102595	UGGT2	Affected	-0.517	Affects (3)
ENSG00000213676	ATF6B	Affected	-0.518	Affects (4)
ENSG00000187164	KIAA1598	Affected	-0.518	Affects (2)
ENSG00000138778	CENPE	Affected	-0.519	Affects (10)
ENSG00000105866	SP4	Affected	-0.520	Affects (8)
ENSG00000144445	KANSL1L	Affected	-0.520	Affects (1)
ENSG00000151458	ANKRD50	Affected	-0.521	Affects (3)
ENSG00000138764	CCNG2	Affected	-0.523	Affects (1)
ENSG00000133026	MYH10	Affected	-0.524	Affects (6)
ENSG00000205208	C4orf46	Affected	-0.528	Affects (1)
ENSG00000148773	MKI67	Affected	-0.530	Affects (91)
ENSG00000146842	TMEM209	Affected	-0.531	Affects (2)
ENSG00000089335	ZNF302	Affected	-0.532	Affects (1)
ENSG00000136504	KAT7	Affected	-0.533	Affects (3)
ENSG00000188629	ZNF177	Affected	-0.534	Affects (5)
ENSG00000102452	NALCN	Affected	-0.536	Affects (24)
ENSG00000139514	SLC7A1	Affected	-0.539	Affects (2)
ENSG00000128000	ZNF780B	Affected	-0.541	Affects (6)
ENSG00000188312	CENPP	Affected	-0.548	Affects (4)
ENSG00000171448	ZBTB26	Affected	-0.550	Affects (1)
ENSG00000080823	MOK	Affected	-0.551	Affects (3)
ENSG00000130766	SESN2	Affected	-0.554	Affects (3)
ENSG00000184374	COLEC10	Affected	-0.555	Affects (7)
ENSG00000113810	SMC4	Affected	-0.555	Affects (9)
ENSG00000254726	MEX3A	Affected	-0.557	Affects (2)
ENSG00000156787	TBC1D31	Affected	-0.559	Affects (3)
ENSG00000119787	ATL2	Affected	-0.560	Affects (2)
ENSG00000171097	CCBL1	Affected	-0.562	Affects (2)
ENSG00000148429	USP6NL	Affected	-0.563	Affects (5)
ENSG00000162298	SYVN1	Affected	-0.563	Affects (5)
ENSG00000135049	AGTPBP1	Affected	-0.565	Affects (9)
ENSG00000127580	WDR24	Affected	-0.569	Affects (5)
ENSG00000049323	LTBP1	Affected	-0.571	Affects (19)
ENSG00000183496	MEX3B	Affected	-0.574	Affects (1)
ENSG00000090612	ZNF268	Affected	-0.575	Affects (6)
ENSG00000184787	UBE2G2	Affected	-0.575	Affects (1)
ENSG00000169126	ARMC4	Affected	-0.575	Affects (28)
ENSG00000104738	MCM4	Affected	-0.576	Affects (5)
ENSG00000150477	KIAA1328	Affected	-0.576	Affects (6)
ENSG00000107020	PLGRKT	Affected	-0.577	Affects (1)
ENSG00000104177	MYEF2	Affected	-0.579	Affects (3)
ENSG00000176624	MEX3C	Affected	-0.584	Affects (4)
ENSG00000111581	NUP107	Affected	-0.584	Affects (3)
ENSG00000163689	C3orf67	Affected	-0.587	Affects (3)
ENSG00000077514	POLD3	Affected	-0.593	Affects (6)
ENSG00000164118	CEP44	Affected	-0.593	Affects (4)
ENSG00000111554	MDM1	Affected	-0.595	Affects (5)
ENSG00000169964	TMEM42	Affected	-0.596	Affects (1)
ENSG00000184445	KNTC1	Affected	-0.596	Affects (8)
ENSG00000134138	MEIS2	Affected	-0.597	Affects (3)
ENSG00000175449	RFESD	Affected	-0.601	Affects (1)
ENSG00000137770	CTDSPL2	Affected	-0.602	Affects (1)
ENSG00000158528	PPP1R9A	Affected	-0.607	Affects (9)
ENSG00000117020	AKT3	Affected	-0.608	Affects (12)
ENSG00000102763	VWA8	Affected	-0.609	Affects (7)
ENSG00000133256	PDE6B	Affected	-0.612	Affects (4)
ENSG00000089123	TASP1	Affected	-0.612	Affects (5)
ENSG00000205084	TMEM231	Affected	-0.612	Affects (4)
ENSG00000197467	COL13A1	Affected	-0.617	Affects (6)
ENSG00000163507	KIAA1524	Affected	-0.619	Affects (4)
ENSG00000167380	ZNF226	Affected	-0.619	Affects (1)
ENSG00000182185	RAD51B	Affected	-0.620	Affects (2)
ENSG00000147485	PXDNL	Affected	-0.621	Affects (36)
ENSG00000198700	IPO9	Affected	-0.621	Affects (4)
ENSG00000175548	ALG10B	Affected	-0.623	Affects (3)
ENSG00000165046	LETM2	Affected	-0.624	Affects (3)
ENSG00000197008	ZNF138	Affected	-0.626	Affects (9)
ENSG00000240694	PNMA2	Affected	-0.627	Affects (3)
ENSG00000134107	BHLHE40	Affected	-0.631	Affects (3)
ENSG00000091127	PUS7	Affected	-0.632	Affects (3)
ENSG00000179912	R3HDM2	Affected	-0.635	Affects (3)
ENSG00000170485	NPAS2	Affected	-0.639	Affects (6)
ENSG00000074935	TUBE1	Affected	-0.642	Affects (323)
ENSG00000134324	LPIN1	Affected	-0.642	Affects (3)
ENSG00000122966	CIT	Affected	-0.642	Affects (13)
ENSG00000152457	DCLRE1C	Affected	-0.644	Affects (1)
ENSG00000102078	SLC25A14	Affected	-0.645	Affects (3)
ENSG00000107902	LHPP	Affected	-0.647	Affects (1)
ENSG00000102384	CENPI	Affected	-0.648	Affects (3)
ENSG00000070371	CLTCL1	Affected	-0.652	Affects (6)
ENSG00000100578	KIAA0586	Affected	-0.653	Affects (3)
ENSG00000087903	RFX2	Affected	-0.654	Affects (3)
ENSG00000183856	IQGAP3	Affected	-0.655	Affects (4)
ENSG00000131773	KHDRBS3	Affected	-0.655	Affects (2)
ENSG00000181264	TMEM136	Affected	-0.656	Affects (1)
ENSG00000065615	CYB5R4	Affected	-0.657	Affects (4)
ENSG00000100629	CEP128	Affected	-0.661	Affects (5)
ENSG00000158793	NIT1	Affected	-0.666	Affects (3)
ENSG00000158062	UBXN11	Affected	-0.668	Affects (4)
ENSG00000180626	ZNF594	Affected	-0.668	Affects (3)
ENSG00000169684	CHRNA5	Affected	-0.675	Affects (3)
ENSG00000114107	CEP70	Affected	-0.677	Affects (2)
ENSG00000126091	ST3GAL3	Affected	-0.679	Affects (2)
ENSG00000111981	ULBP1	Affected	-0.684	Affects (1)
ENSG00000164512	ANKRD55	Affected	-0.686	Affects (3)
ENSG00000087258	GNAO1	Affected	-0.694	Affects (6)
ENSG00000135636	DYSF	Affected	-0.696	Affects (34)
ENSG00000183780	SLC35F3	Affected	-0.698	Affects (8)
ENSG00000112877	CEP72	Affected	-0.707	Affects (1)
ENSG00000109674	NEIL3	Affected	-0.710	Affects (6)
ENSG00000144283	PKP4	Affected	-0.716	Affects (4)
ENSG00000116353	MECR	Affected	-0.719	Affects (5)
ENSG00000140525	FANCI	Affected	-0.721	Affects (3)
ENSG00000147862	NFIB	Affected	-0.722	Affects (2)
ENSG00000139737	SLAIN1	Affected	-0.722	Affects (4)
ENSG00000163257	DCAF16	Affected	-0.723	Affects (3)
ENSG00000111602	TIMELESS	Affected	-0.726	Affects (5)
ENSG00000181192	DHTKD1	Affected	-0.726	Affects (6)
ENSG00000021826	CPS1	Affected	-0.728	Affects (24)
ENSG00000173540	GMPPB	Affected	-0.728	Affects (1)
ENSG00000056487	PHF21B	Affected	-0.740	Affects (1)
ENSG00000058056	USP13	Affected	-0.740	Affects (4)
ENSG00000138376	BARD1	Affected	-0.746	Affects (6)
ENSG00000151725	CENPU	Affected	-0.752	Affects (3)
ENSG00000143631	FLG	Affected	-0.753	Affects (51)
ENSG00000099219	ERMP1	Affected	-0.755	Affects (5)
ENSG00000005448	WDR54	Affected	-0.761	Affects (1)
ENSG00000204410	MSH5	Affected	-0.763	Affects (3)
ENSG00000185842	DNAH14	Affected	-0.774	Affects (13)
ENSG00000113532	ST8SIA4	Affected	-0.781	Affects (3)
ENSG00000181031	RPH3AL	Affected	-0.788	Affects (5)
ENSG00000144451	SPAG16	Affected	-0.799	Affects (10)
ENSG00000167595	PROSER3	Affected	-0.802	Affects (4)
ENSG00000123219	CENPK	Affected	-0.803	Affects (1)
ENSG00000054654	SYNE2	Affected	-0.810	Affects (37)
ENSG00000182359	KBTBD3	Affected	-0.826	Affects (4)
ENSG00000139734	DIAPH3	Affected	-0.827	Affects (7)
ENSG00000149428	HYOU1	Affected	-0.830	Affects (3)
ENSG00000185262	UBALD2	Affected	-0.832	Affects (2)
ENSG00000005187	ACSM3	Affected	-0.834	Affects (8)
ENSG00000072818	ACAP1	Affected	-0.845	Affects (1)
ENSG00000147536	GINS4	Affected	-0.856	Affects (4)
ENSG00000115290	GRB14	Affected	-0.858	Affects (6)
ENSG00000049192	ADAMTS6	Affected	-0.862	Affects (10)
ENSG00000115902	SLC1A4	Affected	-0.880	Affects (2)
ENSG00000139354	GAS2L3	Affected	-0.880	Affects (4)
ENSG00000182010	RTKN2	Affected	-0.885	Affects (7)
ENSG00000126860	EVI2A	Affected	-0.888	Affects (2)
ENSG00000187672	ERC2	Affected	-0.894	Affects (14)
ENSG00000135245	HILPDA	Affected	-0.904	Affects (2)
ENSG00000139133	ALG10	Affected	-0.906	Affects (4)
ENSG00000189410	SH2D5	Affected	-0.916	Affects (5)
ENSG00000213865	C8orf44	Affected	-0.921	Affects (1)
ENSG00000133739	LRRCC1	Affected	-0.925	Affects (5)
ENSG00000130433	CACNG6	Affected	-0.941	Affects (2)
ENSG00000122483	CCDC18	Affected	-0.942	Affects (6)
ENSG00000165923	AGBL2	Affected	-0.946	Affects (3)
ENSG00000167632	TRAPPC9	Affected	-0.974	Affects (11)
ENSG00000129595	EPB41L4A	Affected	-1.024	Affects (6)
ENSG00000169247	SH3TC2	Affected	-1.029	Affects (4)
ENSG00000164483	SAMD3	Affected	-1.045	Affects (9)
ENSG00000105877	DNAH11	Affected	-1.075	Affects (39)
ENSG00000185019	UBOX5	Affected	-1.081	Affects (4)
ENSG00000130270	ATP8B3	Affected	-1.177	Affects (9)
ENSG00000107614	TRDMT1	Affected	-1.206	Affects (1)
ENSG00000120756	PLS1	Affected	-1.207	Affects (3)
ENSG00000224659	GAGE1 (includes others)	Affected	-1.207	Affects (45)
ENSG00000059804	SLC2A3	Affected	-1.219	Affects (9)
ENSG00000229833	PET100	Affected	-1.223	Affects (1)
ENSG00000011677	GABRA3	Affected	-1.230	Affects (11)
ENSG00000128965	CHAC1	Affected	-1.238	Affects (1)
ENSG00000156500	FAM122C	Affected	-1.248	Affects (3)
ENSG00000179242	CDH4	Affected	-1.268	Affects (17)
ENSG00000121988	ZRANB3	Affected	-1.384	Affects (3)
ENSG00000175294	CATSPER1	Affected	-1.443	Affects (6)
ENSG00000213347	MXD3	Affected	-1.444	Affects (4)
ENSG00000157470	FAM81A	Affected	-1.565	Affects (1)
ENSG00000010318	PHF7	Affected	-1.821	Affects (2)
ENSG00000099958	DERL3	Affected	-1.888	Affects (1)
ENSG00000256950	PSMD9	Affected	-2.920	Affects (2)
ENSG00000197632	SERPINB2	Decreased	2.300	Decreases (10)
ENSG00000114315	HES1	Decreased	0.947	Decreases (9)
ENSG00000081051	AFP	Decreased	0.860	Decreases (17)
ENSG00000162711	NLRP3	Decreased	0.815	Decreases (24)
ENSG00000197249	SERPINA1	Decreased	0.785	Decreases (7)
ENSG00000145147	SLIT2	Decreased	0.715	Decreases (50)
ENSG00000106991	ENG	Decreased	0.713	Decreases (17)
ENSG00000173535	TNFRSF10C	Decreased	0.711	Decreases (5)
ENSG00000185507	IRF7	Decreased	0.673	Decreases (4)
ENSG00000133216	EPHB2	Decreased	0.654	Decreases (24)
ENSG00000077092	RARB	Decreased	0.628	Decreases (43)
ENSG00000151892	GFRA1	Decreased	0.598	Decreases (6)
ENSG00000104998	IL27RA	Decreased	0.572	Decreases (4)
[truncated: 220 more rows]

## Sheet: sk_proliferation
gene_id	Genes in dataset	Prediction (based on expression direction)	Log Ratio	Findings
ENSG00000110492	MDK	Affected	0.609	Affects (2)
ENSG00000115325	DOK1	Affected	0.487	Affects (1)
ENSG00000115657	ABCB6	Affected	0.431	Affects (2)
ENSG00000184347	SLIT3	Affected	0.399	Affects (1)
ENSG00000151090	THRB	Affected	0.253	Affects (1)
[truncated: 282 more rows]

## Sheet: sk_invasion
ID	Genes in dataset	Prediction (based on expression direction)	Log Ratio	Findings
[truncated: 167 more rows]
