# Supplementary material for: S-adenosyl-methionine (SAM) alters the transcriptome and methylome and specifically blocks growth and invasiveness of liver cancer cells
Source: Oncotarget. 2017 Dec 5;8(67):111866–81. doi: 10.18632/oncotarget.22942 (PMC5762365; doi:10.18632/oncotarget.22942)
Supplement: Supplementary file 4 [file oncotarget-08-111866-s004.xlsx]

## Sheet: Sheet1
	HepG2						Skhep1						NorHep
	Min.	1st	Median	Mean	3rd	Max.	Min.	1st	Median	Mean	3rd	Max.	Min.	1st	Median	Mean	3rd	Max.
3UTR.ctrl	0	0.4286	0.8571	0.6862	0.9737	1	0	0.7059	0.9	0.7705	0.9688	1	0	0.8684	0.9444	0.861	1	1
3UTR.SAM	0	0.44	0.8667	0.6871	0.9583	1	0	0.7037	0.8966	0.7738	1	1	0	0.8667	0.9434	0.8605	1	1
5UTR.ctrl	0	0.2869	0.8182	0.6367	0.9524	1	0	0.6394	0.8889	0.7417	0.963	1	0	0.8421	0.9375	0.8161	1	1
5UTR.SAM	0	0.2857	0.8182	0.6373	0.9474	1	0	0.6316	0.8824	0.744	1	1	0	0.8462	0.9375	0.8154	1	1
Exon.ctrl	0	0.4286	0.8571	0.6838	1	1	0	0.7222	0.9	0.7741	0.9714	1	0	0.875	0.9459	0.8653	1	1
Exon.SAM	0	0.4286	0.8571	0.6849	0.9565	1	0	0.7143	0.9	0.7762	1	1	0	0.875	0.9444	0.8652	1	1
Intergenic.ctrl	0	0	0.3684	0.4179	0.8	1	0	0.1875	0.6296	0.5479	0.88	1	0	0.6667	0.9032	0.7445	1	1
Intergenic.SAM	0	0.02941	0.3714	0.4193	0.8	1	0	0.1923	0.6316	0.5511	0.8824	1	0	0.6667	0.9	0.7438	1	1
Intron.ctrl	0	0.2	0.7778	0.6016	0.9375	1	0	0.5	0.85	0.6942	0.9474	1	0	0.8333	0.931	0.8195	1	1
Intron.SAM	0	0.2	0.7778	0.6033	0.9355	1	0	0.5	0.8462	0.6972	0.9583	1	0	0.8333	0.9302	0.8188	1	1
Promoter.ctrl	0	0	0	0.2285	0.4	1	0	0	0.01818	0.2896	0.6667	1	0	0	0.0303	0.3797	0.9091	1
Promoter.SAM	0	0	0	0.2292	0.4074	1	0	0	0	0.2902	0.6667	1	0	0	0.03125	0.3791	0.9091	1
