# Supplementary material for: S-adenosyl-methionine (SAM) alters the transcriptome and methylome and specifically blocks growth and invasiveness of liver cancer cells
Source: Oncotarget. 2017 Dec 5;8(67):111866–81. doi: 10.18632/oncotarget.22942 (PMC5762365; doi:10.18632/oncotarget.22942)
Supplement: Supplementary file 5 [file oncotarget-08-111866-s005.xlsx]

## Sheet: Skhep1_hypometh_expup
gene_id	chr	start	end	SKC_norC.mdiff	distance from TSS	gene	SKC_NorC.logFC	logCPM	pvalue	FDR
ENSG00000001461	chr1	24744073	24744073	-91.8333	1828	NIPAL3	0.20472	6.35199	2.1e-07	2.73e-07
ENSG00000001461	chr1	24743038	24743038	-23.8095	793	NIPAL3	0.20472	6.35199	2.1e-07	2.73e-07
ENSG00000001461	chr1	24744118	24744118	-70.3704	1873	NIPAL3	0.20472	6.35199	2.1e-07	2.73e-07
ENSG00000001461	chr1	24743603	24743603	-44.4444	1358	NIPAL3	0.20472	6.35199	2.1e-07	2.73e-07
ENSG00000001631	chr7	91874085	91874085	-53.6232	824	KRIT1	0.382762	5.78457	2.78e-19	4.5e-19
ENSG00000002016	chr12	1059364	1059364	-85.1786	-501	RAD52	0.413597	3.98348	7.87e-10	1.08e-09
ENSG00000002016	chr12	1059390	1059390	-88.0357	-527	RAD52	0.413597	3.98348	7.87e-10	1.08e-09
ENSG00000002016	chr12	1059347	1059347	-89.4737	-484	RAD52	0.413597	3.98348	7.87e-10	1.08e-09
ENSG00000002016	chr12	1059417	1059417	-64.5933	-554	RAD52	0.413597	3.98348	7.87e-10	1.08e-09
ENSG00000002016	chr12	1059383	1059383	-71.6176	-520	RAD52	0.413597	3.98348	7.87e-10	1.08e-09
ENSG00000002016	chr12	1059312	1059312	-72.2222	-449	RAD52	0.413597	3.98348	7.87e-10	1.08e-09
ENSG00000002016	chr12	1059393	1059393	-84.375	-530	RAD52	0.413597	3.98348	7.87e-10	1.08e-09
ENSG00000002016	chr12	1059377	1059377	-62.8407	-514	RAD52	0.413597	3.98348	7.87e-10	1.08e-09
ENSG00000002016	chr12	1059397	1059397	-69.1954	-534	RAD52	0.413597	3.98348	7.87e-10	1.08e-09
ENSG00000002016	chr12	1059370	1059370	-71.9444	-507	RAD52	0.413597	3.98348	7.87e-10	1.08e-09
ENSG00000002016	chr12	1059352	1059352	-86.6959	-489	RAD52	0.413597	3.98348	7.87e-10	1.08e-09
ENSG00000002016	chr12	1059295	1059295	-74.9231	-432	RAD52	0.413597	3.98348	7.87e-10	1.08e-09
ENSG00000002016	chr12	1059304	1059304	-54.5217	-441	RAD52	0.413597	3.98348	7.87e-10	1.08e-09
ENSG00000002016	chr12	1099075	1099075	-67.3214	144	RAD52	0.413597	3.98348	7.87e-10	1.08e-09
ENSG00000002016	chr12	1098787	1098787	-52.1739	432	RAD52	0.413597	3.98348	7.87e-10	1.08e-09
ENSG00000002016	chr12	1099231	1099231	-61.2903	-12	RAD52	0.413597	3.98348	7.87e-10	1.08e-09
ENSG00000002016	chr12	1059333	1059333	-75	-470	RAD52	0.413597	3.98348	7.87e-10	1.08e-09
ENSG00000002016	chr12	1059331	1059331	-100	-468	RAD52	0.413597	3.98348	7.87e-10	1.08e-09
ENSG00000002016	chr12	1059299	1059299	-32	-436	RAD52	0.413597	3.98348	7.87e-10	1.08e-09
ENSG00000002016	chr12	1098663	1098663	-95.6522	556	RAD52	0.413597	3.98348	7.87e-10	1.08e-09
ENSG00000002016	chr12	1059350	1059350	-91.9591	-487	RAD52	0.413597	3.98348	7.87e-10	1.08e-09
ENSG00000002016	chr12	1099014	1099014	-25.9259	205	RAD52	0.413597	3.98348	7.87e-10	1.08e-09
ENSG00000002016	chr12	1098773	1098773	-57.1429	446	RAD52	0.413597	3.98348	7.87e-10	1.08e-09
ENSG00000002822	chr7	2271814	2271814	-42.6263	769	MAD1L1	0.896887	4.89225	7.24e-62	1.9e-61
ENSG00000002822	chr7	2271812	2271812	-36.4602	771	MAD1L1	0.896887	4.89225	7.24e-62	1.9e-61
ENSG00000002822	chr7	2271779	2271779	-44.5004	804	MAD1L1	0.896887	4.89225	7.24e-62	1.9e-61
ENSG00000002822	chr7	2252985	2252985	-52.6316	2659	MAD1L1	0.896887	4.89225	7.24e-62	1.9e-61
ENSG00000002822	chr7	2271754	2271754	-22.8165	829	MAD1L1	0.896887	4.89225	7.24e-62	1.9e-61
ENSG00000002834	chr17	37028190	37028190	-28.75	2078	LASP1	1.10424	9.68325	0	0
ENSG00000003402	chr2	201982330	201982330	-20.5128	-939	CFLAR	1.62341	6.71385	0	0
ENSG00000003402	chr2	201995729	201995729	-52.8571	1277	CFLAR	1.62341	6.71385	0	0
ENSG00000004487	chr1	23347453	23347453	-46.5734	1512	KDM1A	0.0929875	7.84573	0.000627189	0.000739868
ENSG00000004487	chr1	23345124	23345124	-71.875	-817	KDM1A	0.0929875	7.84573	0.000627189	0.000739868
ENSG00000004534	chr3	49977208	49977208	-39.652	-269	RBM6	0.524428	6.5337	2.76e-51	6.59e-51
ENSG00000004534	chr3	49978384	49978384	-31.5904	907	RBM6	0.524428	6.5337	2.76e-51	6.59e-51
ENSG00000004766	chr7	92861894	92861894	-45.4545	241	CCDC132	0.504234	4.95548	3.64e-21	6.07e-21
ENSG00000004777	chr19	36265652	36265652	-36	-765	ARHGAP33	0.232945	4.78581	0.000577464	0.000681775
ENSG00000004777	chr19	36265830	36265830	-70.1176	-587	ARHGAP33	0.232945	4.78581	0.000577464	0.000681775
ENSG00000004777	chr19	36265680	36265680	-44.1032	-737	ARHGAP33	0.232945	4.78581	0.000577464	0.000681775
ENSG00000004777	chr19	36265619	36265619	-53.8462	-798	ARHGAP33	0.232945	4.78581	0.000577464	0.000681775
ENSG00000004777	chr19	36264029	36264029	-60.4895	-2388	ARHGAP33	0.232945	4.78581	0.000577464	0.000681775
ENSG00000004777	chr19	36265674	36265674	-38.875	-743	ARHGAP33	0.232945	4.78581	0.000577464	0.000681775
ENSG00000004897	chr17	45267114	45267114	-42.0769	-449	CDC27	0.850671	7.81914	6.02e-163	3.08e-162
ENSG00000004961	chrX	11128608	11128608	-88.8889	-798	HCCS	0.470409	5.82604	7.22e-25	1.27e-24
ENSG00000004961	chrX	11128728	11128728	-61.9883	-678	HCCS	0.470409	5.82604	7.22e-25	1.27e-24
ENSG00000004975	chr17	7138120	7138120	-35.607	-257	DVL2	0.29423	6.92134	2.01e-20	3.31e-20
ENSG00000005007	chr19	18942433	18942433	-37.5	-311	UPF1	1.02271	6.98368	2.84e-149	1.36e-148
ENSG00000005022	chrX	118601983	118601983	-52.4476	-380	SLC25A5	0.154182	9.01348	6.64e-11	9.28e-11
ENSG00000005022	chrX	118602021	118602021	-81.1111	-342	SLC25A5	0.154182	9.01348	6.64e-11	9.28e-11
ENSG00000005022	chrX	118602000	118602000	-78.3654	-363	SLC25A5	0.154182	9.01348	6.64e-11	9.28e-11
ENSG00000005022	chrX	118601891	118601891	-66.6667	-472	SLC25A5	0.154182	9.01348	6.64e-11	9.28e-11
ENSG00000005059	chr4	110480700	110480700	-27.7778	-655	CCDC109B	0.978061	5.07471	6.61e-67	1.82e-66
ENSG00000005059	chr4	110480884	110480884	-85.641	-471	CCDC109B	0.978061	5.07471	6.61e-67	1.82e-66
ENSG00000005059	chr4	110480859	110480859	-81.8182	-496	CCDC109B	0.978061	5.07471	6.61e-67	1.82e-66
ENSG00000005059	chr4	110480868	110480868	-57.3427	-487	CCDC109B	0.978061	5.07471	6.61e-67	1.82e-66
ENSG00000005059	chr4	110480845	110480845	-69.2308	-510	CCDC109B	0.978061	5.07471	6.61e-67	1.82e-66
ENSG00000005059	chr4	110480890	110480890	-61.5385	-465	CCDC109B	0.978061	5.07471	6.61e-67	1.82e-66
ENSG00000005059	chr4	110480902	110480902	-74.2424	-453	CCDC109B	0.978061	5.07471	6.61e-67	1.82e-66
ENSG00000005059	chr4	110480758	110480758	-84.2105	-597	CCDC109B	0.978061	5.07471	6.61e-67	1.82e-66
ENSG00000005075	chr7	102122341	102122341	-44.7368	-2960	POLR2J	0.194199	4.55641	0.000806374	0.000948492
ENSG00000005100	chr17	5372596	5372596	-78.4091	-216	DHX33	1.16343	6.64209	2.94e-178	1.62e-177
ENSG00000005156	chr17	33306727	33306727	-77.7778	-790	LIG3	0.365855	5.91949	7.42e-17	1.16e-16
ENSG00000005175	chr12	48100805	48100805	-41.6076	-961	RPAP3	0.217279	6.27671	4.09e-08	5.39e-08
ENSG00000005189	chr16	20814798	20814798	-33.6559	-2969	LOC81691	0.566839	4.17943	3.77e-17	5.91e-17
ENSG00000005249	chr7	106684830	106684830	-54.5455	-348	PRKAR2B	0.424931	5.3375	2.92e-21	4.88e-21
ENSG00000005249	chr7	106684878	106684878	-60	-300	PRKAR2B	0.424931	5.3375	2.92e-21	4.88e-21
ENSG00000005249	chr7	106684848	106684848	-60	-330	PRKAR2B	0.424931	5.3375	2.92e-21	4.88e-21
ENSG00000005249	chr7	106684880	106684880	-49.4505	-298	PRKAR2B	0.424931	5.3375	2.92e-21	4.88e-21
ENSG00000005249	chr7	106684876	106684876	-60	-302	PRKAR2B	0.424931	5.3375	2.92e-21	4.88e-21
ENSG00000005249	chr7	106685505	106685505	-42.8571	327	PRKAR2B	0.424931	5.3375	2.92e-21	4.88e-21
ENSG00000005249	chr7	106684853	106684853	-69.2308	-325	PRKAR2B	0.424931	5.3375	2.92e-21	4.88e-21
ENSG00000005249	chr7	106685427	106685427	-50	249	PRKAR2B	0.424931	5.3375	2.92e-21	4.88e-21
ENSG00000005249	chr7	106685906	106685906	-90.9091	728	PRKAR2B	0.424931	5.3375	2.92e-21	4.88e-21
ENSG00000005249	chr7	106685500	106685500	-44	322	PRKAR2B	0.424931	5.3375	2.92e-21	4.88e-21
ENSG00000005249	chr7	106685498	106685498	-35.7143	320	PRKAR2B	0.424931	5.3375	2.92e-21	4.88e-21
ENSG00000005249	chr7	106684894	106684894	-50	-284	PRKAR2B	0.424931	5.3375	2.92e-21	4.88e-21
ENSG00000005249	chr7	106684574	106684574	-41.7647	-604	PRKAR2B	0.424931	5.3375	2.92e-21	4.88e-21
ENSG00000005249	chr7	106686141	106686141	-75	963	PRKAR2B	0.424931	5.3375	2.92e-21	4.88e-21
ENSG00000005249	chr7	106685429	106685429	-42.8571	251	PRKAR2B	0.424931	5.3375	2.92e-21	4.88e-21
ENSG00000005249	chr7	106684814	106684814	-47.3684	-364	PRKAR2B	0.424931	5.3375	2.92e-21	4.88e-21
ENSG00000005249	chr7	106685464	106685464	-30.7692	286	PRKAR2B	0.424931	5.3375	2.92e-21	4.88e-21
ENSG00000005249	chr7	106685485	106685485	-33.3333	307	PRKAR2B	0.424931	5.3375	2.92e-21	4.88e-21
ENSG00000005249	chr7	106685496	106685496	-25.9259	318	PRKAR2B	0.424931	5.3375	2.92e-21	4.88e-21
ENSG00000005249	chr7	106685445	106685445	-44.8276	267	PRKAR2B	0.424931	5.3375	2.92e-21	4.88e-21
ENSG00000005249	chr7	106684866	106684866	-71.4286	-312	PRKAR2B	0.424931	5.3375	2.92e-21	4.88e-21
ENSG00000005249	chr7	106686132	106686132	-92.3077	954	PRKAR2B	0.424931	5.3375	2.92e-21	4.88e-21
ENSG00000005249	chr7	106685997	106685997	-89.6899	819	PRKAR2B	0.424931	5.3375	2.92e-21	4.88e-21
ENSG00000005249	chr7	106686078	106686078	-47.619	900	PRKAR2B	0.424931	5.3375	2.92e-21	4.88e-21
ENSG00000005249	chr7	106686041	106686041	-85.2973	863	PRKAR2B	0.424931	5.3375	2.92e-21	4.88e-21
ENSG00000005249	chr7	106686034	106686034	-83.1089	856	PRKAR2B	0.424931	5.3375	2.92e-21	4.88e-21
ENSG00000005249	chr7	106686097	106686097	-93.9394	919	PRKAR2B	0.424931	5.3375	2.92e-21	4.88e-21
ENSG00000005249	chr7	106685942	106685942	-92.7056	764	PRKAR2B	0.424931	5.3375	2.92e-21	4.88e-21
ENSG00000005249	chr7	106685977	106685977	-97.7778	799	PRKAR2B	0.424931	5.3375	2.92e-21	4.88e-21
ENSG00000005302	chrX	11775855	11775855	-75	-423	MSL3	1.08843	5.01705	6.33e-95	2.14e-94
ENSG00000005302	chrX	11775852	11775852	-77.7778	-426	MSL3	1.08843	5.01705	6.33e-95	2.14e-94
ENSG00000005302	chrX	11775857	11775857	-62.5	-421	MSL3	1.08843	5.01705	6.33e-95	2.14e-94
ENSG00000005302	chrX	11775676	11775676	-70.9091	-602	MSL3	1.08843	5.01705	6.33e-95	2.14e-94
ENSG00000005302	chrX	11775802	11775802	-50	-476	MSL3	1.08843	5.01705	6.33e-95	2.14e-94
ENSG00000005436	chr2	75937132	75937132	-43.9394	600	GCFC2	0.937681	4.72802	6.72e-66	1.83e-65
ENSG00000005436	chr2	75937560	75937560	-26.1905	172	GCFC2	0.937681	4.72802	6.72e-66	1.83e-65
ENSG00000005436	chr2	75938415	75938415	-25.641	-304	GCFC2	0.937681	4.72802	6.72e-66	1.83e-65
ENSG00000005469	chr7	86975534	86975534	-63.7024	583	CROT	0.520457	4.02218	2.33e-15	3.54e-15
ENSG00000005469	chr7	86975432	86975432	-38.8889	481	CROT	0.520457	4.02218	2.33e-15	3.54e-15
ENSG00000005469	chr7	86975384	86975384	-100	433	CROT	0.520457	4.02218	2.33e-15	3.54e-15
ENSG00000005469	chr7	86975381	86975381	-80	430	CROT	0.520457	4.02218	2.33e-15	3.54e-15
ENSG00000005469	chr7	86975514	86975514	-83.3333	563	CROT	0.520457	4.02218	2.33e-15	3.54e-15
ENSG00000005483	chr7	104740871	104740871	-40	-1001	KMT2E	0.842003	6.7593	5.41e-130	2.33e-129
ENSG00000005810	chr13	77899183	77899183	-25.9591	1994	MYCBP2	0.835951	6.50164	4e-133	1.75e-132
ENSG00000006125	chr17	33913923	33913923	-46.6184	-359	AP2B1	0.14417	9.56137	1.31e-10	1.82e-10
ENSG00000006125	chr17	33913985	33913985	-41.9355	-297	AP2B1	0.14417	9.56137	1.31e-10	1.82e-10
ENSG00000006125	chr17	33913953	33913953	-34.4828	-329	AP2B1	0.14417	9.56137	1.31e-10	1.82e-10
ENSG00000006451	chr7	39665082	39665082	-40	1930	RALA	0.25697	6.70124	2.89e-15	4.37e-15
ENSG00000006451	chr7	39664614	39664614	-90.9962	1462	RALA	0.25697	6.70124	2.89e-15	4.37e-15
ENSG00000006451	chr7	39662419	39662419	-58.0808	-733	RALA	0.25697	6.70124	2.89e-15	4.37e-15
ENSG00000006451	chr7	39664560	39664560	-100	1408	RALA	0.25697	6.70124	2.89e-15	4.37e-15
ENSG00000006530	chr7	141251733	141251733	-58.6207	655	AGK	0.261193	5.81145	1.08e-07	1.42e-07
ENSG00000006530	chr7	141250865	141250865	-71.1846	-213	AGK	0.261193	5.81145	1.08e-07	1.42e-07
ENSG00000006530	chr7	141250858	141250858	-55.9482	-220	AGK	0.261193	5.81145	1.08e-07	1.42e-07
ENSG00000006652	chr7	112062338	112062338	-24.8869	-861	IFRD1	0.503245	5.72886	3.52e-28	6.42e-28
ENSG00000006652	chr7	112092682	112092682	-62.5	569	IFRD1	0.503245	5.72886	3.52e-28	6.42e-28
ENSG00000006744	chr17	12922765	12922765	-56.5217	-1384	ELAC2	0.682881	7.10735	4.81e-67	1.33e-66
ENSG00000006744	chr17	12924252	12924252	-37.8788	-2871	ELAC2	0.682881	7.10735	4.81e-67	1.33e-66
ENSG00000006744	chr17	12922839	12922839	-51.5385	-1458	ELAC2	0.682881	7.10735	4.81e-67	1.33e-66
ENSG00000007080	chr19	18043423	18043423	-23.0108	-401	CCDC124	0.745895	6.34553	7.02e-85	2.21e-84
ENSG00000007080	chr19	18043375	18043375	-38.4615	-449	CCDC124	0.745895	6.34553	7.02e-85	2.21e-84
ENSG00000008083	chr6	15244752	15244752	-23.4392	-982	JARID2	0.203614	5.43283	3.68e-06	4.63e-06
ENSG00000008083	chr6	15244745	15244745	-33.6295	-989	JARID2	0.203614	5.43283	3.68e-06	4.63e-06
ENSG00000008083	chr6	15244918	15244918	-50	-816	JARID2	0.203614	5.43283	3.68e-06	4.63e-06
ENSG00000008083	chr6	15244783	15244783	-24.3716	-951	JARID2	0.203614	5.43283	3.68e-06	4.63e-06
ENSG00000008083	chr6	15244814	15244814	-46.3721	-920	JARID2	0.203614	5.43283	3.68e-06	4.63e-06
ENSG00000008083	chr6	15244819	15244819	-44.3853	-915	JARID2	0.203614	5.43283	3.68e-06	4.63e-06
ENSG00000008083	chr6	15244882	15244882	-46.1538	-852	JARID2	0.203614	5.43283	3.68e-06	4.63e-06
ENSG00000008083	chr6	15244804	15244804	-34.2377	-930	JARID2	0.203614	5.43283	3.68e-06	4.63e-06
ENSG00000008083	chr6	15244776	15244776	-29.6537	-958	JARID2	0.203614	5.43283	3.68e-06	4.63e-06
ENSG00000008277	chr7	87564459	87564459	-73.3333	388	ADAM22	0.264112	4.38267	7.43e-06	9.28e-06
ENSG00000008277	chr7	87564461	87564461	-66.6667	390	ADAM22	0.264112	4.38267	7.43e-06	9.28e-06
ENSG00000008277	chr7	87564456	87564456	-66.6667	385	ADAM22	0.264112	4.38267	7.43e-06	9.28e-06
ENSG00000008277	chr7	87564470	87564470	-74.6032	399	ADAM22	0.264112	4.38267	7.43e-06	9.28e-06
ENSG00000008277	chr7	87564472	87564472	-77.7778	401	ADAM22	0.264112	4.38267	7.43e-06	9.28e-06
ENSG00000008277	chr7	87564427	87564427	-75	356	ADAM22	0.264112	4.38267	7.43e-06	9.28e-06
ENSG00000008277	chr7	87564489	87564489	-72.7273	418	ADAM22	0.264112	4.38267	7.43e-06	9.28e-06
ENSG00000008277	chr7	87564478	87564478	-70	407	ADAM22	0.264112	4.38267	7.43e-06	9.28e-06
ENSG00000008277	chr7	87564465	87564465	-71.4286	394	ADAM22	0.264112	4.38267	7.43e-06	9.28e-06
ENSG00000008277	chr7	87564483	87564483	-88.8889	412	ADAM22	0.264112	4.38267	7.43e-06	9.28e-06
ENSG00000008277	chr7	87564619	87564619	-40	548	ADAM22	0.264112	4.38267	7.43e-06	9.28e-06
ENSG00000008277	chr7	87564451	87564451	-100	380	ADAM22	0.264112	4.38267	7.43e-06	9.28e-06
ENSG00000008294	chr17	49124049	49124049	-33.3333	280	SPAG9	0.3736	8.32047	2.51e-49	5.9e-49
ENSG00000008300	chr3	48700235	48700235	-100	113	CELSR3	2.51047	6.02039	0	0
ENSG00000008300	chr3	48700375	48700375	-90.4762	-27	CELSR3	2.51047	6.02039	0	0
ENSG00000008300	chr3	48700308	48700308	-93.5484	40	CELSR3	2.51047	6.02039	0	0
ENSG00000008300	chr3	48700249	48700249	-93.75	99	CELSR3	2.51047	6.02039	0	0
ENSG00000008300	chr3	48700449	48700449	-93.75	-101	CELSR3	2.51047	6.02039	0	0
ENSG00000008300	chr3	48700106	48700106	-85.7143	242	CELSR3	2.51047	6.02039	0	0
ENSG00000008300	chr3	48700034	48700034	-90.9091	314	CELSR3	2.51047	6.02039	0	0
ENSG00000008300	chr3	48700391	48700391	-95.2381	-43	CELSR3	2.51047	6.02039	0	0
ENSG00000008300	chr3	48700486	48700486	-100	-138	CELSR3	2.51047	6.02039	0	0
ENSG00000008300	chr3	48700413	48700413	-100	-65	CELSR3	2.51047	6.02039	0	0
ENSG00000008300	chr3	48700393	48700393	-95.2381	-45	CELSR3	2.51047	6.02039	0	0
ENSG00000008300	chr3	48700301	48700301	-84.6154	47	CELSR3	2.51047	6.02039	0	0
ENSG00000008300	chr3	48700328	48700328	-100	20	CELSR3	2.51047	6.02039	0	0
ENSG00000008300	chr3	48700072	48700072	-91.6667	276	CELSR3	2.51047	6.02039	0	0
ENSG00000008300	chr3	48700483	48700483	-83.3333	-135	CELSR3	2.51047	6.02039	0	0
ENSG00000008300	chr3	48700292	48700292	-96.1538	56	CELSR3	2.51047	6.02039	0	0
ENSG00000008300	chr3	48700443	48700443	-94.1176	-95	CELSR3	2.51047	6.02039	0	0
ENSG00000008300	chr3	48700361	48700361	-85	-13	CELSR3	2.51047	6.02039	0	0
ENSG00000008300	chr3	48700289	48700289	-95.6522	59	CELSR3	2.51047	6.02039	0	0
ENSG00000008300	chr3	48700206	48700206	-100	142	CELSR3	2.51047	6.02039	0	0
ENSG00000008300	chr3	48700094	48700094	-90	254	CELSR3	2.51047	6.02039	0	0
ENSG00000008300	chr3	48700023	48700023	-72.7273	325	CELSR3	2.51047	6.02039	0	0
ENSG00000008300	chr3	48699579	48699579	-41.6667	769	CELSR3	2.51047	6.02039	0	0
ENSG00000008300	chr3	48700027	48700027	-100	321	CELSR3	2.51047	6.02039	0	0
ENSG00000008300	chr3	48700345	48700345	-100	3	CELSR3	2.51047	6.02039	0	0
ENSG00000008300	chr3	48700337	48700337	-77.4194	11	CELSR3	2.51047	6.02039	0	0
ENSG00000008300	chr3	48700473	48700473	-75	-125	CELSR3	2.51047	6.02039	0	0
ENSG00000008300	chr3	48700229	48700229	-100	119	CELSR3	2.51047	6.02039	0	0
ENSG00000008300	chr3	48700246	48700246	-86.6667	102	CELSR3	2.51047	6.02039	0	0
ENSG00000008300	chr3	48700195	48700195	-93.3333	153	CELSR3	2.51047	6.02039	0	0
ENSG00000008300	chr3	48700549	48700549	-100	-201	CELSR3	2.51047	6.02039	0	0
ENSG00000008300	chr3	48700311	48700311	-96.875	37	CELSR3	2.51047	6.02039	0	0
ENSG00000008300	chr3	48700364	48700364	-84.2105	-16	CELSR3	2.51047	6.02039	0	0
ENSG00000008300	chr3	48700084	48700084	-87.5	264	CELSR3	2.51047	6.02039	0	0
ENSG00000008300	chr3	48700101	48700101	-88.8889	247	CELSR3	2.51047	6.02039	0	0
ENSG00000008300	chr3	48700231	48700231	-100	117	CELSR3	2.51047	6.02039	0	0
ENSG00000008300	chr3	48700269	48700269	-100	79	CELSR3	2.51047	6.02039	0	0
ENSG00000008300	chr3	48700425	48700425	-100	-77	CELSR3	2.51047	6.02039	0	0
ENSG00000008300	chr3	48700253	48700253	-94.7368	95	CELSR3	2.51047	6.02039	0	0
ENSG00000008300	chr3	48700042	48700042	-100	306	CELSR3	2.51047	6.02039	0	0
ENSG00000008300	chr3	48700332	48700332	-100	16	CELSR3	2.51047	6.02039	0	0
ENSG00000008300	chr3	48700563	48700563	-100	-215	CELSR3	2.51047	6.02039	0	0
ENSG00000008300	chr3	48700050	48700050	-92.3077	298	CELSR3	2.51047	6.02039	0	0
ENSG00000008300	chr3	48700368	48700368	-100	-20	CELSR3	2.51047	6.02039	0	0
ENSG00000008300	chr3	48700203	48700203	-100	145	CELSR3	2.51047	6.02039	0	0
ENSG00000008300	chr3	48700054	48700054	-100	294	CELSR3	2.51047	6.02039	0	0
ENSG00000008300	chr3	48700475	48700475	-100	-127	CELSR3	2.51047	6.02039	0	0
ENSG00000008300	chr3	48700059	48700059	-100	289	CELSR3	2.51047	6.02039	0	0
ENSG00000008300	chr3	48700047	48700047	-100	301	CELSR3	2.51047	6.02039	0	0
ENSG00000008311	chr7	121783538	121783538	-40	806	AASS	1.48423	4.77538	8.04e-162	4.08e-161
ENSG00000008311	chr7	121783544	121783544	-38.8889	800	AASS	1.48423	4.77538	8.04e-162	4.08e-161
ENSG00000008838	chr17	38209979	38209979	-53.1915	-91	MED24	0.489645	6.62897	2.76e-44	6.18e-44
ENSG00000008838	chr17	38176072	38176072	-82.2276	747	MED24	0.489645	6.62897	2.76e-44	6.18e-44
ENSG00000008838	chr17	38175931	38175931	-67.9487	888	MED24	0.489645	6.62897	2.76e-44	6.18e-44
ENSG00000008838	chr17	38176020	38176020	-85.8561	799	MED24	0.489645	6.62897	2.76e-44	6.18e-44
ENSG00000008838	chr17	38176121	38176121	-56.6964	698	MED24	0.489645	6.62897	2.76e-44	6.18e-44
ENSG00000008838	chr17	38175926	38175926	-100	893	MED24	0.489645	6.62897	2.76e-44	6.18e-44
ENSG00000008838	chr17	38176037	38176037	-68.8889	782	MED24	0.489645	6.62897	2.76e-44	6.18e-44
ENSG00000008838	chr17	38176064	38176064	-84.2963	755	MED24	0.489645	6.62897	2.76e-44	6.18e-44
ENSG00000008838	chr17	38176142	38176142	-63.2035	677	MED24	0.489645	6.62897	2.76e-44	6.18e-44
ENSG00000008838	chr17	38176147	38176147	-57.0881	672	MED24	0.489645	6.62897	2.76e-44	6.18e-44
ENSG00000008838	chr17	38209882	38209882	-37.2283	6	MED24	0.489645	6.62897	2.76e-44	6.18e-44
ENSG00000008838	chr17	38175994	38175994	-87.4545	825	MED24	0.489645	6.62897	2.76e-44	6.18e-44
ENSG00000009335	chr7	156933182	156933182	-66.4055	1527	UBE3C	0.150643	7.8434	3.85e-09	5.21e-09
ENSG00000009335	chr7	156933206	156933206	-40.5842	1551	UBE3C	0.150643	7.8434	3.85e-09	5.21e-09
ENSG00000009335	chr7	156929167	156929167	-38.4921	-2488	UBE3C	0.150643	7.8434	3.85e-09	5.21e-09
ENSG00000009954	chr7	72935144	72935144	-60.119	1471	BAZ1B	0.632102	7.96347	6.01e-90	1.96e-89
ENSG00000009954	chr7	72935051	72935051	-61.4583	1564	BAZ1B	0.632102	7.96347	6.01e-90	1.96e-89
ENSG00000010626	chr12	7013612	7013612	-40.7801	-285	LRRC23	0.367767	4.08965	2.94e-08	3.9e-08
ENSG00000010626	chr12	7014380	7014380	-81.25	-369	LRRC23	0.367767	4.08965	2.94e-08	3.9e-08
ENSG00000010626	chr12	7014288	7014288	-36.2963	391	LRRC23	0.367767	4.08965	2.94e-08	3.9e-08
ENSG00000010626	chr12	7014373	7014373	-68.75	-376	LRRC23	0.367767	4.08965	2.94e-08	3.9e-08
ENSG00000010626	chr12	7014261	7014261	-36.3636	364	LRRC23	0.367767	4.08965	2.94e-08	3.9e-08
ENSG00000011143	chr17	56296980	56296980	-36.7725	-14	MKS1	0.41353	4.6306	7.61e-13	1.11e-12
ENSG00000011143	chr17	56297348	56297348	-34.686	-382	MKS1	0.41353	4.6306	7.61e-13	1.11e-12
ENSG00000011143	chr17	56297355	56297355	-31.2821	-389	MKS1	0.41353	4.6306	7.61e-13	1.11e-12
ENSG00000011143	chr17	56296035	56296035	-65	631	MKS1	0.41353	4.6306	7.61e-13	1.11e-12
ENSG00000011143	chr17	56297311	56297311	-30.3788	-345	MKS1	0.41353	4.6306	7.61e-13	1.11e-12
ENSG00000011143	chr17	56297360	56297360	-32.8714	-394	MKS1	0.41353	4.6306	7.61e-13	1.11e-12
ENSG00000011143	chr17	56296982	56296982	-40.4612	-16	MKS1	0.41353	4.6306	7.61e-13	1.11e-12
ENSG00000011198	chr3	43733960	43733960	-31.4286	1585	ABHD5	0.436851	4.58826	1.8e-14	2.69e-14
ENSG00000011275	chr7	5821571	5821571	-50	-210	RNF216	0.799872	6.97136	8.72e-120	3.5e-119
ENSG00000011275	chr7	5821596	5821596	-35.1541	-235	RNF216	0.799872	6.97136	8.72e-120	3.5e-119
ENSG00000011295	chr17	15901788	15901788	-34.0426	-906	TTC19	0.137208	6.69599	6.52e-05	7.92e-05
ENSG00000011451	chr19	15561066	15561066	-53.1034	-304	WIZ	0.536014	6.48289	1.14e-35	2.29e-35
ENSG00000011451	chr19	15544024	15544024	-87.5	-682	WIZ	0.536014	6.48289	1.14e-35	2.29e-35
ENSG00000011451	chr19	15544034	15544034	-80	-692	WIZ	0.536014	6.48289	1.14e-35	2.29e-35
ENSG00000011451	chr19	15544045	15544045	-100	-703	WIZ	0.536014	6.48289	1.14e-35	2.29e-35
ENSG00000011451	chr19	15544040	15544040	-71.4286	-698	WIZ	0.536014	6.48289	1.14e-35	2.29e-35
ENSG00000012232	chr8	28560723	28560723	-29.9916	1733	EXTL3	0.207953	6.07694	6.94e-08	9.13e-08
ENSG00000012232	chr8	28560436	28560436	-55.848	1446	EXTL3	0.207953	6.07694	6.94e-08	9.13e-08
ENSG00000012232	chr8	28560467	28560467	-28.4926	1477	EXTL3	0.207953	6.07694	6.94e-08	9.13e-08
ENSG00000012232	chr8	28560729	28560729	-30.3319	1739	EXTL3	0.207953	6.07694	6.94e-08	9.13e-08
ENSG00000012232	chr8	28560505	28560505	-43.4664	1515	EXTL3	0.207953	6.07694	6.94e-08	9.13e-08
ENSG00000012232	chr8	28556103	28556103	-56.6176	-2887	EXTL3	0.207953	6.07694	6.94e-08	9.13e-08
ENSG00000012232	chr8	28560491	28560491	-38.2353	1501	EXTL3	0.207953	6.07694	6.94e-08	9.13e-08
ENSG00000012232	chr8	28560486	28560486	-47.0925	1496	EXTL3	0.207953	6.07694	6.94e-08	9.13e-08
ENSG00000012983	chr14	50997960	50997960	-63.4921	933	MAP4K5	0.365651	6.44839	2.82e-23	4.84e-23
ENSG00000012983	chr14	50998115	50998115	-60.4167	778	MAP4K5	0.365651	6.44839	2.82e-23	4.84e-23
ENSG00000012983	chr14	50998591	50998591	-33.5859	302	MAP4K5	0.365651	6.44839	2.82e-23	4.84e-23
ENSG00000013364	chr16	29831039	29831039	-58.6364	-676	MVP	1.15667	7.10943	1.67e-290	1.43e-289
ENSG00000013364	chr16	29831015	29831015	-76	-700	MVP	1.15667	7.10943	1.67e-290	1.43e-289
ENSG00000013364	chr16	29830999	29830999	-60	-716	MVP	1.15667	7.10943	1.67e-290	1.43e-289
ENSG00000013364	chr16	29832180	29832180	-51.3514	465	MVP	1.15667	7.10943	1.67e-290	1.43e-289
ENSG00000013374	chr7	151036715	151036715	-83.2381	-2132	NUB1	0.146159	6.35256	5.01e-05	6.1e-05
ENSG00000013503	chr12	106751214	106751214	-44.7619	-222	POLR3B	1.34058	4.69461	2.02e-85	6.41e-85
ENSG00000013503	chr12	106749074	106749074	-26.9524	-2362	POLR3B	1.34058	4.69461	2.02e-85	6.41e-85
ENSG00000013583	chr12	13151363	13151363	-24.1667	1880	HEBP1	0.816266	5.93289	2.76e-77	8.24e-77
ENSG00000013588	chr12	13045966	13045966	-46.6667	2010	GPRC5A	3.98926	9.22258	0	0
ENSG00000014138	chr11	65030448	65030448	-57.1429	1016	POLA2	1.42552	5.74618	1.22e-254	9.39e-254
ENSG00000014138	chr11	65030038	65030038	-32.2316	606	POLA2	1.42552	5.74618	1.22e-254	9.39e-254
ENSG00000014138	chr11	65030031	65030031	-27.4467	599	POLA2	1.42552	5.74618	1.22e-254	9.39e-254
ENSG00000014138	chr11	65028814	65028814	-90	-618	POLA2	1.42552	5.74618	1.22e-254	9.39e-254
ENSG00000014164	chr8	144624201	144624201	-80.6012	-581	ZC3H3	0.346289	4.76077	2.16e-10	3e-10
ENSG00000014164	chr8	144624225	144624225	-59.333	-605	ZC3H3	0.346289	4.76077	2.16e-10	3e-10
ENSG00000014164	chr8	144623080	144623080	-100	540	ZC3H3	0.346289	4.76077	2.16e-10	3e-10
ENSG00000014164	chr8	144624233	144624233	-62.013	-613	ZC3H3	0.346289	4.76077	2.16e-10	3e-10
ENSG00000014164	chr8	144624165	144624165	-56.9444	-545	ZC3H3	0.346289	4.76077	2.16e-10	3e-10
ENSG00000014164	chr8	144626190	144626190	-66.3839	-2570	ZC3H3	0.346289	4.76077	2.16e-10	3e-10
ENSG00000014164	chr8	144624402	144624402	-50	-782	ZC3H3	0.346289	4.76077	2.16e-10	3e-10
ENSG00000014164	chr8	144624291	144624291	-43.1774	-671	ZC3H3	0.346289	4.76077	2.16e-10	3e-10
ENSG00000014164	chr8	144624279	144624279	-55.0922	-659	ZC3H3	0.346289	4.76077	2.16e-10	3e-10
ENSG00000015153	chr12	42632601	42632601	-51.3393	-447	YAF2	0.679536	4.3342	3.45e-30	6.48e-30
ENSG00000015153	chr12	42632618	42632618	-29.3919	-464	YAF2	0.679536	4.3342	3.45e-30	6.48e-30
ENSG00000015153	chr12	42632576	42632576	-81.6667	-422	YAF2	0.679536	4.3342	3.45e-30	6.48e-30
ENSG00000015153	chr12	42632590	42632590	-69.5652	-436	YAF2	0.679536	4.3342	3.45e-30	6.48e-30
ENSG00000018408	chr3	149375687	149375687	-35.7143	125	WWTR1	0.778822	6.05145	4.68e-62	1.23e-61
ENSG00000018408	chr3	149375135	149375135	-95	-26	WWTR1	0.778822	6.05145	4.68e-62	1.23e-61
ENSG00000018408	chr3	149374963	149374963	-100	146	WWTR1	0.778822	6.05145	4.68e-62	1.23e-61
ENSG00000018408	chr3	149375789	149375789	-43.4783	23	WWTR1	0.778822	6.05145	4.68e-62	1.23e-61
ENSG00000018408	chr3	149375067	149375067	-82.8571	42	WWTR1	0.778822	6.05145	4.68e-62	1.23e-61
ENSG00000018408	chr3	149375377	149375377	-62.5	-268	WWTR1	0.778822	6.05145	4.68e-62	1.23e-61
ENSG00000018408	chr3	149374947	149374947	-100	162	WWTR1	0.778822	6.05145	4.68e-62	1.23e-61
ENSG00000018408	chr3	149374892	149374892	-80	217	WWTR1	0.778822	6.05145	4.68e-62	1.23e-61
ENSG00000018408	chr3	149375732	149375732	-36.8421	80	WWTR1	0.778822	6.05145	4.68e-62	1.23e-61
ENSG00000018408	chr3	149375172	149375172	-84.6154	-63	WWTR1	0.778822	6.05145	4.68e-62	1.23e-61
ENSG00000018408	chr3	149375252	149375252	-45.4545	-143	WWTR1	0.778822	6.05145	4.68e-62	1.23e-61
ENSG00000018408	chr3	149375791	149375791	-40	21	WWTR1	0.778822	6.05145	4.68e-62	1.23e-61
ENSG00000018408	chr3	149374887	149374887	-77.0588	222	WWTR1	0.778822	6.05145	4.68e-62	1.23e-61
ENSG00000018408	chr3	149374066	149374066	-92	1043	WWTR1	0.778822	6.05145	4.68e-62	1.23e-61
ENSG00000018408	chr3	149375542	149375542	-30.7692	270	WWTR1	0.778822	6.05145	4.68e-62	1.23e-61
ENSG00000018408	chr3	149374884	149374884	-100	225	WWTR1	0.778822	6.05145	4.68e-62	1.23e-61
ENSG00000018408	chr3	149374908	149374908	-91.6667	201	WWTR1	0.778822	6.05145	4.68e-62	1.23e-61
ENSG00000018408	chr3	149420985	149420985	-72.7444	130	WWTR1	0.778822	6.05145	4.68e-62	1.23e-61
ENSG00000018408	chr3	149374968	149374968	-100	141	WWTR1	0.778822	6.05145	4.68e-62	1.23e-61
ENSG00000018408	chr3	149375085	149375085	-83.9744	24	WWTR1	0.778822	6.05145	4.68e-62	1.23e-61
ENSG00000018408	chr3	149375031	149375031	-89.6552	78	WWTR1	0.778822	6.05145	4.68e-62	1.23e-61
ENSG00000018408	chr3	149375079	149375079	-92.6219	30	WWTR1	0.778822	6.05145	4.68e-62	1.23e-61
ENSG00000018408	chr3	149375036	149375036	-100	73	WWTR1	0.778822	6.05145	4.68e-62	1.23e-61
ENSG00000018408	chr3	149375009	149375009	-100	100	WWTR1	0.778822	6.05145	4.68e-62	1.23e-61
ENSG00000018408	chr3	149374920	149374920	-92.8571	189	WWTR1	0.778822	6.05145	4.68e-62	1.23e-61
ENSG00000018408	chr3	149374796	149374796	-100	313	WWTR1	0.778822	6.05145	4.68e-62	1.23e-61
ENSG00000018408	chr3	149375392	149375392	-100	-283	WWTR1	0.778822	6.05145	4.68e-62	1.23e-61
ENSG00000018408	chr3	149375492	149375492	-45.4545	320	WWTR1	0.778822	6.05145	4.68e-62	1.23e-61
ENSG00000018408	chr3	149375058	149375058	-100	51	WWTR1	0.778822	6.05145	4.68e-62	1.23e-61
ENSG00000018408	chr3	149375076	149375076	-80.0866	33	WWTR1	0.778822	6.05145	4.68e-62	1.23e-61
ENSG00000018408	chr3	149374785	149374785	-100	324	WWTR1	0.778822	6.05145	4.68e-62	1.23e-61
ENSG00000018408	chr3	149375760	149375760	-31.25	52	WWTR1	0.778822	6.05145	4.68e-62	1.23e-61
ENSG00000018408	chr3	149374980	149374980	-100	129	WWTR1	0.778822	6.05145	4.68e-62	1.23e-61
ENSG00000018408	chr3	149375208	149375208	-50	-99	WWTR1	0.778822	6.05145	4.68e-62	1.23e-61
ENSG00000018408	chr3	149375484	149375484	-45.4545	328	WWTR1	0.778822	6.05145	4.68e-62	1.23e-61
ENSG00000018408	chr3	149375716	149375716	-38.0952	96	WWTR1	0.778822	6.05145	4.68e-62	1.23e-61
ENSG00000018408	chr3	149375795	149375795	-48	17	WWTR1	0.778822	6.05145	4.68e-62	1.23e-61
ENSG00000018408	chr3	149374794	149374794	-100	315	WWTR1	0.778822	6.05145	4.68e-62	1.23e-61
ENSG00000018408	chr3	149374872	149374872	-100	237	WWTR1	0.778822	6.05145	4.68e-62	1.23e-61
ENSG00000018408	chr3	149375564	149375564	-46.6667	248	WWTR1	0.778822	6.05145	4.68e-62	1.23e-61
ENSG00000018408	chr3	149374833	149374833	-96.4286	276	WWTR1	0.778822	6.05145	4.68e-62	1.23e-61
ENSG00000018408	chr3	149375228	149375228	-67.2222	-119	WWTR1	0.778822	6.05145	4.68e-62	1.23e-61
ENSG00000018408	chr3	149375747	149375747	-27.209	65	WWTR1	0.778822	6.05145	4.68e-62	1.23e-61
ENSG00000018408	chr3	149375911	149375911	-40	-23	WWTR1	0.778822	6.05145	4.68e-62	1.23e-61
ENSG00000018408	chr3	149375866	149375866	-31.8182	22	WWTR1	0.778822	6.05145	4.68e-62	1.23e-61
ENSG00000018408	chr3	149375860	149375860	-38.4615	28	WWTR1	0.778822	6.05145	4.68e-62	1.23e-61
ENSG00000018408	chr3	149374906	149374906	-91.6667	203	WWTR1	0.778822	6.05145	4.68e-62	1.23e-61
ENSG00000018408	chr3	149375557	149375557	-40	255	WWTR1	0.778822	6.05145	4.68e-62	1.23e-61
ENSG00000018408	chr3	149374820	149374820	-91.6667	289	WWTR1	0.778822	6.05145	4.68e-62	1.23e-61
ENSG00000018408	chr3	149374799	149374799	-83.3333	310	WWTR1	0.778822	6.05145	4.68e-62	1.23e-61
ENSG00000018408	chr3	149375807	149375807	-42.8571	5	WWTR1	0.778822	6.05145	4.68e-62	1.23e-61
ENSG00000018408	chr3	149374864	149374864	-100	245	WWTR1	0.778822	6.05145	4.68e-62	1.23e-61
ENSG00000018408	chr3	149375580	149375580	-43.75	232	WWTR1	0.778822	6.05145	4.68e-62	1.23e-61
ENSG00000018408	chr3	149374827	149374827	-100	282	WWTR1	0.778822	6.05145	4.68e-62	1.23e-61
ENSG00000018408	chr3	149375061	149375061	-95	48	WWTR1	0.778822	6.05145	4.68e-62	1.23e-61
ENSG00000018408	chr3	149375771	149375771	-32.2973	41	WWTR1	0.778822	6.05145	4.68e-62	1.23e-61
ENSG00000018408	chr3	149374824	149374824	-92.3077	285	WWTR1	0.778822	6.05145	4.68e-62	1.23e-61
ENSG00000018408	chr3	149374837	149374837	-100	272	WWTR1	0.778822	6.05145	4.68e-62	1.23e-61
ENSG00000018408	chr3	149374818	149374818	-100	291	WWTR1	0.778822	6.05145	4.68e-62	1.23e-61
ENSG00000018408	chr3	149374689	149374689	-79.0476	420	WWTR1	0.778822	6.05145	4.68e-62	1.23e-61
ENSG00000018510	chr2	178257923	178257923	-33.3333	154	AGPS	0.394455	7.26757	2.38e-35	4.76e-35
ENSG00000018610	chrX	118699134	118699134	-100	238	CXorf56	0.294357	4.96697	7.56e-06	9.44e-06
ENSG00000018699	chr2	32852752	32852752	-83.2057	-335	TTC27	1.18212	5.93656	2.75e-193	1.62e-192
ENSG00000018699	chr2	32852830	32852830	-50.1569	-257	TTC27	1.18212	5.93656	2.75e-193	1.62e-192
ENSG00000018699	chr2	32852729	32852729	-91.6029	-358	TTC27	1.18212	5.93656	2.75e-193	1.62e-192
ENSG00000018699	chr2	32852828	32852828	-48.832	-259	TTC27	1.18212	5.93656	2.75e-193	1.62e-192
ENSG00000018699	chr2	32852647	32852647	-70.5686	-440	TTC27	1.18212	5.93656	2.75e-193	1.62e-192
ENSG00000018699	chr2	32852456	32852456	-61.5385	-631	TTC27	1.18212	5.93656	2.75e-193	1.62e-192
ENSG00000018699	chr2	32852589	32852589	-93.75	-498	TTC27	1.18212	5.93656	2.75e-193	1.62e-192
ENSG00000018699	chr2	32852594	32852594	-88.2353	-493	TTC27	1.18212	5.93656	2.75e-193	1.62e-192
ENSG00000018699	chr2	32852850	32852850	-75.2688	-237	TTC27	1.18212	5.93656	2.75e-193	1.62e-192
ENSG00000018699	chr2	32852760	32852760	-92.3161	-327	TTC27	1.18212	5.93656	2.75e-193	1.62e-192
ENSG00000018699	chr2	32852704	32852704	-75.3197	-383	TTC27	1.18212	5.93656	2.75e-193	1.62e-192
ENSG00000018699	chr2	32852707	32852707	-62.6614	-380	TTC27	1.18212	5.93656	2.75e-193	1.62e-192
ENSG00000018699	chr2	32852858	32852858	-89.1566	-229	TTC27	1.18212	5.93656	2.75e-193	1.62e-192
ENSG00000018699	chr2	32852696	32852696	-78.9474	-391	TTC27	1.18212	5.93656	2.75e-193	1.62e-192
ENSG00000018699	chr2	32852864	32852864	-79.933	-223	TTC27	1.18212	5.93656	2.75e-193	1.62e-192
ENSG00000018699	chr2	32852625	32852625	-74	-462	TTC27	1.18212	5.93656	2.75e-193	1.62e-192
ENSG00000019485	chr11	45114651	45114651	-45.8333	-913	PRDM11	0.437149	4.16107	7.04e-11	9.84e-11
ENSG00000019485	chr11	45114842	45114842	-38.0952	-722	PRDM11	0.437149	4.16107	7.04e-11	9.84e-11
ENSG00000019485	chr11	45115528	45115528	-24.4872	-36	PRDM11	0.437149	4.16107	7.04e-11	9.84e-11
ENSG00000019485	chr11	45115595	45115595	-52.9412	31	PRDM11	0.437149	4.16107	7.04e-11	9.84e-11
ENSG00000019485	chr11	45114907	45114907	-49.0385	-657	PRDM11	0.437149	4.16107	7.04e-11	9.84e-11
ENSG00000019485	chr11	45115819	45115819	-76.9737	255	PRDM11	0.437149	4.16107	7.04e-11	9.84e-11
ENSG00000019485	chr11	45114511	45114511	-42.5629	-1053	PRDM11	0.437149	4.16107	7.04e-11	9.84e-11
ENSG00000019485	chr11	45115584	45115584	-39.0029	20	PRDM11	0.437149	4.16107	7.04e-11	9.84e-11
ENSG00000019485	chr11	45114570	45114570	-65.7143	-994	PRDM11	0.437149	4.16107	7.04e-11	9.84e-11
ENSG00000019485	chr11	45166522	45166522	-77.7778	-2372	PRDM11	0.437149	4.16107	7.04e-11	9.84e-11
ENSG00000019582	chr5	149792249	149792249	-43.2806	250	CD74	1.45625	7.72527	0	0
ENSG00000019582	chr5	149792284	149792284	-41.6667	215	CD74	1.45625	7.72527	0	0
ENSG00000019582	chr5	149792480	149792480	-44.6259	19	CD74	1.45625	7.72527	0	0
ENSG00000019582	chr5	149792251	149792251	-43.4783	248	CD74	1.45625	7.72527	0	0
ENSG00000019582	chr5	149792390	149792390	-26.5556	109	CD74	1.45625	7.72527	0	0
ENSG00000019582	chr5	149790296	149790296	-86.0606	2203	CD74	1.45625	7.72527	0	0
ENSG00000019582	chr5	149792371	149792371	-39.2045	128	CD74	1.45625	7.72527	0	0
ENSG00000019582	chr5	149792463	149792463	-40.1132	36	CD74	1.45625	7.72527	0	0
ENSG00000022277	chr20	55044420	55044420	-94.4444	773	RTFDC1	0.391908	6.64624	4.3e-32	8.26e-32
ENSG00000022277	chr20	55044302	55044302	-66.6667	655	RTFDC1	0.391908	6.64624	4.3e-32	8.26e-32
ENSG00000022277	chr20	55044344	55044344	-82.0106	697	RTFDC1	0.391908	6.64624	4.3e-32	8.26e-32
ENSG00000022277	chr20	55044310	55044310	-97.2222	663	RTFDC1	0.391908	6.64624	4.3e-32	8.26e-32
ENSG00000022277	chr20	55044337	55044337	-89.5238	690	RTFDC1	0.391908	6.64624	4.3e-32	8.26e-32
ENSG00000023608	chr14	62228622	62228622	-86.0577	-453	SNAPC1	2.10108	6.07514	0	0
ENSG00000023608	chr14	62229467	62229467	-90	392	SNAPC1	2.10108	6.07514	0	0
ENSG00000023608	chr14	62228636	62228636	-100	-439	SNAPC1	2.10108	6.07514	0	0
ENSG00000023734	chr12	16034203	16034203	-55.8974	-1085	STRAP	0.669173	7.98776	1.54e-119	6.19e-119
ENSG00000023839	chr10	101542483	101542483	-39.2208	20	ABCC2	2.2449	6.22979	0	0
ENSG00000023839	chr10	101542587	101542587	-82.9167	124	ABCC2	2.2449	6.22979	0	0
ENSG00000023839	chr10	101542449	101542449	-80.1111	-14	ABCC2	2.2449	6.22979	0	0
ENSG00000023839	chr10	101541637	101541637	-100	-826	ABCC2	2.2449	6.22979	0	0
ENSG00000023839	chr10	101541868	101541868	-85.422	-595	ABCC2	2.2449	6.22979	0	0
ENSG00000023839	chr10	101542926	101542926	-95.122	463	ABCC2	2.2449	6.22979	0	0
ENSG00000023839	chr10	101541451	101541451	-81.8939	-1012	ABCC2	2.2449	6.22979	0	0
ENSG00000023839	chr10	101541537	101541537	-95.4545	-926	ABCC2	2.2449	6.22979	0	0
ENSG00000023839	chr10	101542874	101542874	-79.4872	411	ABCC2	2.2449	6.22979	0	0
ENSG00000023839	chr10	101542983	101542983	-91.9355	520	ABCC2	2.2449	6.22979	0	0
ENSG00000024422	chr19	48217729	48217729	-64.2857	1128	EHD2	0.880692	7.11521	3.08e-191	1.8e-190
ENSG00000024422	chr19	48215149	48215149	-50.5892	-1452	EHD2	0.880692	7.11521	3.08e-191	1.8e-190
ENSG00000024422	chr19	48217675	48217675	-100	1074	EHD2	0.880692	7.11521	3.08e-191	1.8e-190
ENSG00000024422	chr19	48215014	48215014	-36.8421	-1587	EHD2	0.880692	7.11521	3.08e-191	1.8e-190
ENSG00000024422	chr19	48217664	48217664	-85.7143	1063	EHD2	0.880692	7.11521	3.08e-191	1.8e-190
ENSG00000024526	chr1	68962056	68962056	-28.4722	743	DEPDC1	0.567304	6.2871	4.2e-55	1.04e-54
ENSG00000024526	chr1	68962054	68962054	-32.2581	745	DEPDC1	0.567304	6.2871	4.2e-55	1.04e-54
ENSG00000025770	chr22	50947373	50947373	-30.9071	728	NCAPH2	0.856856	5.95761	1.73e-89	5.62e-89
ENSG00000026103	chr10	90750086	90750086	-84.4444	-202	FAS	1.99061	5.26969	0	0
ENSG00000026103	chr10	90749920	90749920	-47.8261	-368	FAS	1.99061	5.26969	0	0
ENSG00000026103	chr10	90750021	90750021	-54.6823	-267	FAS	1.99061	5.26969	0	0
ENSG00000026103	chr10	90749255	90749255	-75	-1033	FAS	1.99061	5.26969	0	0
ENSG00000026103	chr10	90749840	90749840	-80	-448	FAS	1.99061	5.26969	0	0
ENSG00000026508	chr11	35160414	35160414	-35.9477	-3	CD44	7.42012	10.4529	0	0
ENSG00000026508	chr11	35160311	35160311	-66.6667	-106	CD44	7.42012	10.4529	0	0
ENSG00000026508	chr11	35161900	35161900	-88.2353	1483	CD44	7.42012	10.4529	0	0
ENSG00000026508	chr11	35162009	35162009	-88.8889	1592	CD44	7.42012	10.4529	0	0
ENSG00000026508	chr11	35160443	35160443	-37.037	26	CD44	7.42012	10.4529	0	0
ENSG00000026508	chr11	35161888	35161888	-93.3333	1471	CD44	7.42012	10.4529	0	0
ENSG00000026508	chr11	35161809	35161809	-100	1392	CD44	7.42012	10.4529	0	0
ENSG00000026508	chr11	35161479	35161479	-90.9091	1062	CD44	7.42012	10.4529	0	0
ENSG00000026508	chr11	35161830	35161830	-100	1413	CD44	7.42012	10.4529	0	0
ENSG00000026508	chr11	35160403	35160403	-37.8378	-14	CD44	7.42012	10.4529	0	0
ENSG00000026508	chr11	35160376	35160376	-23.6842	-41	CD44	7.42012	10.4529	0	0
ENSG00000026508	chr11	35160400	35160400	-37.8378	-17	CD44	7.42012	10.4529	0	0
ENSG00000026508	chr11	35160405	35160405	-31.4286	-12	CD44	7.42012	10.4529	0	0
ENSG00000028203	chr12	95671146	95671146	-25	2628	VEZT	0.13167	7.39576	5.76e-06	7.23e-06
ENSG00000029153	chr12	27484656	27484656	-26.9231	-1131	ARNTL2	0.999873	6.85656	4.13e-184	2.35e-183
ENSG00000030066	chr11	47870355	47870355	-41.6667	-298	NUP160	0.465279	6.77732	1.08e-44	2.43e-44
ENSG00000031698	chr1	109756195	109756195	-29.8959	-320	SARS	0.869006	8.1603	3.53e-272	2.9e-271
ENSG00000031698	chr1	109755958	109755958	-25	-557	SARS	0.869006	8.1603	3.53e-272	2.9e-271
ENSG00000031698	chr1	109756118	109756118	-28.6076	-397	SARS	0.869006	8.1603	3.53e-272	2.9e-271
ENSG00000034152	chr17	21192290	21192290	-52.381	942	MAP2K3	1.19789	6.17196	1.25e-192	7.35e-192
ENSG00000034152	chr17	21187434	21187434	-31.0345	-534	MAP2K3	1.19789	6.17196	1.25e-192	7.35e-192
ENSG00000034152	chr17	21187287	21187287	-50	-681	MAP2K3	1.19789	6.17196	1.25e-192	7.35e-192
ENSG00000034510	chr2	85134456	85134456	-88.8889	1693	TMSB10	1.91785	10.5602	0	0
ENSG00000034510	chr2	85134468	85134468	-91.6667	1705	TMSB10	1.91785	10.5602	0	0
ENSG00000034510	chr2	85134462	85134462	-72.7273	1699	TMSB10	1.91785	10.5602	0	0
ENSG00000034510	chr2	85133831	85133831	-25.9358	1068	TMSB10	1.91785	10.5602	0	0
ENSG00000034510	chr2	85133919	85133919	-44.6809	1156	TMSB10	1.91785	10.5602	0	0
ENSG00000034510	chr2	85133902	85133902	-60.83	1139	TMSB10	1.91785	10.5602	0	0
ENSG00000034677	chr8	101314841	101314841	-73.3333	646	RNF19A	0.660357	5.48982	3.76e-49	8.8e-49
ENSG00000035403	chr10	75758318	75758318	-40	446	VCL	0.290638	9.12071	1.16e-46	2.65e-46
ENSG00000035499	chr5	59996506	59996506	-23.166	-513	DEPDC1B	0.254771	5.42267	1.12e-08	1.5e-08
ENSG00000035687	chr1	244616070	244616070	-76.6234	-634	ADSS	0.784474	5.71241	4.44e-60	1.14e-59
ENSG00000035687	chr1	244616227	244616227	-28.0112	-791	ADSS	0.784474	5.71241	4.44e-60	1.14e-59
ENSG00000035862	chr17	76922024	76922024	-54.1667	-552	TIMP2	0.367236	8.48535	1.04e-34	2.06e-34
ENSG00000035862	chr17	76922122	76922122	-88.4409	-650	TIMP2	0.367236	8.48535	1.04e-34	2.06e-34
ENSG00000035862	chr17	76922183	76922183	-78.6713	-711	TIMP2	0.367236	8.48535	1.04e-34	2.06e-34
ENSG00000035862	chr17	76922138	76922138	-85.7143	-666	TIMP2	0.367236	8.48535	1.04e-34	2.06e-34
ENSG00000035862	chr17	76922158	76922158	-88.4615	-686	TIMP2	0.367236	8.48535	1.04e-34	2.06e-34
ENSG00000036054	chr3	99979073	99979073	-87.7145	-588	TBC1D23	0.531711	6.20006	2.66e-45	6.02e-45
ENSG00000036054	chr3	99979023	99979023	-59.1954	-638	TBC1D23	0.531711	6.20006	2.66e-45	6.02e-45
ENSG00000036054	chr3	99979117	99979117	-81.2459	-544	TBC1D23	0.531711	6.20006	2.66e-45	6.02e-45
ENSG00000036054	chr3	99979425	99979425	-95.6522	-236	TBC1D23	0.531711	6.20006	2.66e-45	6.02e-45
ENSG00000036054	chr3	99979070	99979070	-87.1795	-591	TBC1D23	0.531711	6.20006	2.66e-45	6.02e-45
ENSG00000036054	chr3	99979421	99979421	-80.7692	-240	TBC1D23	0.531711	6.20006	2.66e-45	6.02e-45
ENSG00000036054	chr3	99979049	99979049	-90.9091	-612	TBC1D23	0.531711	6.20006	2.66e-45	6.02e-45
ENSG00000036054	chr3	99979096	99979096	-86.4593	-565	TBC1D23	0.531711	6.20006	2.66e-45	6.02e-45
ENSG00000036054	chr3	99979355	99979355	-80	-306	TBC1D23	0.531711	6.20006	2.66e-45	6.02e-45
ENSG00000036054	chr3	99979119	99979119	-71.0551	-542	TBC1D23	0.531711	6.20006	2.66e-45	6.02e-45
ENSG00000036054	chr3	99979088	99979088	-93.9394	-573	TBC1D23	0.531711	6.20006	2.66e-45	6.02e-45
ENSG00000036054	chr3	99979179	99979179	-70.8405	-482	TBC1D23	0.531711	6.20006	2.66e-45	6.02e-45
ENSG00000036054	chr3	99979233	99979233	-77.8281	-428	TBC1D23	0.531711	6.20006	2.66e-45	6.02e-45
ENSG00000037241	chr5	172387009	172387009	-42.199	570	RPL26L1	0.383316	4.60396	1.07e-11	1.52e-11
ENSG00000037474	chr5	6631961	6631961	-44.709	1512	NSUN2	0.564658	7.19369	4.25e-77	1.27e-76
ENSG00000038382	chr5	14142658	14142658	-78.022	-1171	TRIO	2.58722	8.27751	0	0
ENSG00000038382	chr5	14142574	14142574	-31.8182	-1255	TRIO	2.58722	8.27751	0	0
ENSG00000038382	chr5	14142701	14142701	-83.3333	-1128	TRIO	2.58722	8.27751	0	0
ENSG00000038382	chr5	14142824	14142824	-89.4737	-1005	TRIO	2.58722	8.27751	0	0
ENSG00000038382	chr5	14142694	14142694	-100	-1135	TRIO	2.58722	8.27751	0	0
ENSG00000038382	chr5	14142633	14142633	-71.4286	-1196	TRIO	2.58722	8.27751	0	0
ENSG00000039523	chr16	67562437	67562437	-81.8182	-280	FAM65A	0.249575	6.39803	1.29e-10	1.79e-10
ENSG00000039523	chr16	67562259	67562259	-47.8788	-458	FAM65A	0.249575	6.39803	1.29e-10	1.79e-10
ENSG00000039523	chr16	67560245	67560245	-23.5714	-2472	FAM65A	0.249575	6.39803	1.29e-10	1.79e-10
ENSG00000039523	chr16	67564101	67564101	-100	561	FAM65A	0.249575	6.39803	1.29e-10	1.79e-10
ENSG00000039523	chr16	67562162	67562162	-66.0484	-555	FAM65A	0.249575	6.39803	1.29e-10	1.79e-10
ENSG00000039523	chr16	67562483	67562483	-85.7143	-234	FAM65A	0.249575	6.39803	1.29e-10	1.79e-10
ENSG00000039523	chr16	67562424	67562424	-80	-293	FAM65A	0.249575	6.39803	1.29e-10	1.79e-10
ENSG00000039523	chr16	67562141	67562141	-69.0364	-576	FAM65A	0.249575	6.39803	1.29e-10	1.79e-10
ENSG00000039523	chr16	67562517	67562517	-100	-200	FAM65A	0.249575	6.39803	1.29e-10	1.79e-10
ENSG00000039523	chr16	67562262	67562262	-42.1053	-455	FAM65A	0.249575	6.39803	1.29e-10	1.79e-10
ENSG00000039523	chr16	67562054	67562054	-59.2593	-663	FAM65A	0.249575	6.39803	1.29e-10	1.79e-10
ENSG00000039523	chr16	67564214	67564214	-100	674	FAM65A	0.249575	6.39803	1.29e-10	1.79e-10
ENSG00000039523	chr16	67562503	67562503	-80	-214	FAM65A	0.249575	6.39803	1.29e-10	1.79e-10
ENSG00000039523	chr16	67562084	67562084	-42.2969	-633	FAM65A	0.249575	6.39803	1.29e-10	1.79e-10
ENSG00000039523	chr16	67562128	67562128	-76.5957	-589	FAM65A	0.249575	6.39803	1.29e-10	1.79e-10
ENSG00000039523	chr16	67563418	67563418	-71.4286	-122	FAM65A	0.249575	6.39803	1.29e-10	1.79e-10
ENSG00000039523	chr16	67564551	67564551	-52.0202	1011	FAM65A	0.249575	6.39803	1.29e-10	1.79e-10
ENSG00000039523	chr16	67562496	67562496	-72.2222	-221	FAM65A	0.249575	6.39803	1.29e-10	1.79e-10
ENSG00000039560	chr5	34657660	34657660	-80	1064	RAI14	2.8866	7.81252	0	0
ENSG00000039560	chr5	34657734	34657734	-100	1138	RAI14	2.8866	7.81252	0	0
ENSG00000039560	chr5	34686500	34686500	-40	-1164	RAI14	2.8866	7.81252	0	0
ENSG00000039560	chr5	34657745	34657745	-100	1149	RAI14	2.8866	7.81252	0	0
ENSG00000039560	chr5	34657789	34657789	-100	1193	RAI14	2.8866	7.81252	0	0
ENSG00000039560	chr5	34657690	34657690	-85.7143	1094	RAI14	2.8866	7.81252	0	0
ENSG00000039560	chr5	34657681	34657681	-71.4286	1085	RAI14	2.8866	7.81252	0	0
ENSG00000039560	chr5	34657666	34657666	-77.7778	1070	RAI14	2.8866	7.81252	0	0
ENSG00000040275	chr5	169008422	169008422	-50	-2216	SPDL1	2.01561	6.51919	0	0
ENSG00000040275	chr5	169011746	169011746	-100	1108	SPDL1	2.01561	6.51919	0	0
ENSG00000040275	chr5	169011866	169011866	-100	1228	SPDL1	2.01561	6.51919	0	0
ENSG00000040275	chr5	169011732	169011732	-100	1094	SPDL1	2.01561	6.51919	0	0
ENSG00000040275	chr5	169011734	169011734	-95.2381	1096	SPDL1	2.01561	6.51919	0	0
ENSG00000041988	chr1	6684994	6684994	-70.8138	69	THAP3	0.492713	3.98652	1.49e-12	2.16e-12
ENSG00000041988	chr1	6684957	6684957	-41.791	32	THAP3	0.492713	3.98652	1.49e-12	2.16e-12
ENSG00000041988	chr1	6685054	6685054	-26.1905	129	THAP3	0.492713	3.98652	1.49e-12	2.16e-12
ENSG00000041988	chr1	6685007	6685007	-55.3571	82	THAP3	0.492713	3.98652	1.49e-12	2.16e-12
ENSG00000042493	chr2	85640066	85640066	-79.6651	1131	CAPG	1.23534	7.34225	0	0
ENSG00000042493	chr2	85639899	85639899	-42.8571	1298	CAPG	1.23534	7.34225	0	0
ENSG00000042493	chr2	85640001	85640001	-75.9091	1196	CAPG	1.23534	7.34225	0	0
ENSG00000044115	chr5	138088333	138088333	-100	-774	CTNNA1	3.75373	8.33715	0	0
ENSG00000044574	chr9	128004773	128004773	-64.1509	-1107	HSPA5	0.589799	10.9362	5.25e-168	2.77e-167
ENSG00000044574	chr9	128004759	128004759	-46.5926	-1093	HSPA5	0.589799	10.9362	5.25e-168	2.77e-167
ENSG00000047410	chr1	186343719	186343719	-46.1538	738	TPR	1.44233	8.24956	0	0
ENSG00000047579	chr6	15663669	15663669	-34.767	-380	DTNBP1	0.24347	5.08318	1.86e-06	2.36e-06
ENSG00000047579	chr6	15666243	15666243	-55.3949	-2954	DTNBP1	0.24347	5.08318	1.86e-06	2.36e-06
ENSG00000047579	chr6	15663538	15663538	-43.5417	-249	DTNBP1	0.24347	5.08318	1.86e-06	2.36e-06
ENSG00000047579	chr6	15663501	15663501	-34.596	-212	DTNBP1	0.24347	5.08318	1.86e-06	2.36e-06
ENSG00000047579	chr6	15663660	15663660	-23.9593	-371	DTNBP1	0.24347	5.08318	1.86e-06	2.36e-06
ENSG00000047849	chr3	47952631	47952631	-48.3957	-753	MAP4	0.852898	9.33999	4.36e-234	3.09e-233
ENSG00000047849	chr3	48128669	48128669	-32.4597	2100	MAP4	0.852898	9.33999	4.36e-234	3.09e-233
ENSG00000047849	chr3	48128654	48128654	-32.3103	2115	MAP4	0.852898	9.33999	4.36e-234	3.09e-233
ENSG00000047849	chr3	47952841	47952841	-75	-963	MAP4	0.852898	9.33999	4.36e-234	3.09e-233
ENSG00000048392	chr8	103249127	103249127	-27.6263	1932	RRM2B	0.802856	6.76793	1.68e-74	4.9e-74
ENSG00000048392	chr8	103249853	103249853	-37.5	1206	RRM2B	0.802856	6.76793	1.68e-74	4.9e-74
ENSG00000048392	chr8	103249036	103249036	-50.1637	2023	RRM2B	0.802856	6.76793	1.68e-74	4.9e-74
ENSG00000048392	chr8	103249986	103249986	-86.875	1073	RRM2B	0.802856	6.76793	1.68e-74	4.9e-74
ENSG00000048544	chr6	42186179	42186179	-44.8571	-546	MRPS10	0.408994	6.26031	5.05e-23	8.66e-23
ENSG00000048707	chr1	12336515	12336515	-48.7616	633	VPS13D	0.602942	6.23435	2.19e-37	4.48e-37
ENSG00000048707	chr1	12287646	12287646	-67.7606	-2467	VPS13D	0.602942	6.23435	2.19e-37	4.48e-37
ENSG00000048707	chr1	12289220	12289220	-38.4615	-893	VPS13D	0.602942	6.23435	2.19e-37	4.48e-37
ENSG00000048707	chr1	12289327	12289327	-56.5217	-786	VPS13D	0.602942	6.23435	2.19e-37	4.48e-37
ENSG00000048707	chr1	12336500	12336500	-30.3922	618	VPS13D	0.602942	6.23435	2.19e-37	4.48e-37
ENSG00000048707	chr1	12289712	12289712	-38.75	-401	VPS13D	0.602942	6.23435	2.19e-37	4.48e-37
ENSG00000048707	chr1	12289160	12289160	-79.697	-953	VPS13D	0.602942	6.23435	2.19e-37	4.48e-37
ENSG00000048707	chr1	12289715	12289715	-31.5789	-398	VPS13D	0.602942	6.23435	2.19e-37	4.48e-37
ENSG00000049541	chr7	73669369	73669369	-75.5245	-631	RFC2	1.54303	6.09031	4.89e-301	4.31e-300
ENSG00000049618	chr6	157097726	157097726	-61.1111	-1338	ARID1B	0.398351	5.8931	2.53e-22	4.29e-22
ENSG00000049656	chr5	1346061	1346061	-85.1282	-1059	CLPTM1L	0.49514	7.3934	1.21e-45	2.76e-45
ENSG00000049656	chr5	1346088	1346088	-86.1111	-1086	CLPTM1L	0.49514	7.3934	1.21e-45	2.76e-45
ENSG00000049656	chr5	1346092	1346092	-82.5	-1090	CLPTM1L	0.49514	7.3934	1.21e-45	2.76e-45
ENSG00000049759	chr18	55862711	55862711	-46.5217	89	NEDD4L	1.46602	8.00077	0	0
ENSG00000049759	chr18	55862872	55862872	-44.4444	250	NEDD4L	1.46602	8.00077	0	0
ENSG00000049759	chr18	55710642	55710642	-71.4286	-968	NEDD4L	1.46602	8.00077	0	0
ENSG00000049759	chr18	55862757	55862757	-65.2174	135	NEDD4L	1.46602	8.00077	0	0
ENSG00000049759	chr18	55887796	55887796	-38.4615	-958	NEDD4L	1.46602	8.00077	0	0
ENSG00000049759	chr18	55862869	55862869	-62.5	247	NEDD4L	1.46602	8.00077	0	0
ENSG00000049759	chr18	55862715	55862715	-57.971	93	NEDD4L	1.46602	8.00077	0	0
ENSG00000049759	chr18	55862627	55862627	-41.4369	5	NEDD4L	1.46602	8.00077	0	0
ENSG00000049759	chr18	55862783	55862783	-61.9048	161	NEDD4L	1.46602	8.00077	0	0
ENSG00000049759	chr18	55862678	55862678	-34.1667	56	NEDD4L	1.46602	8.00077	0	0
ENSG00000049759	chr18	55862801	55862801	-68.4211	179	NEDD4L	1.46602	8.00077	0	0
ENSG00000049759	chr18	55862713	55862713	-54.5455	91	NEDD4L	1.46602	8.00077	0	0
ENSG00000049759	chr18	55862577	55862577	-27.7244	-45	NEDD4L	1.46602	8.00077	0	0
ENSG00000049759	chr18	55862725	55862725	-45.8333	103	NEDD4L	1.46602	8.00077	0	0
ENSG00000049759	chr18	55887804	55887804	-33.3333	-950	NEDD4L	1.46602	8.00077	0	0
ENSG00000049759	chr18	55862659	55862659	-44.6809	37	NEDD4L	1.46602	8.00077	0	0
ENSG00000049759	chr18	55862866	55862866	-50.4902	244	NEDD4L	1.46602	8.00077	0	0
ENSG00000049759	chr18	55862654	55862654	-42.2222	32	NEDD4L	1.46602	8.00077	0	0
ENSG00000050344	chr7	26193627	26193627	-37.3134	1780	NFE2L3	1.13029	7.50772	2.82e-249	2.11e-248
ENSG00000050344	chr7	26191599	26191599	-47.5	-248	NFE2L3	1.13029	7.50772	2.82e-249	2.11e-248
ENSG00000050344	chr7	26191511	26191511	-77.2436	-336	NFE2L3	1.13029	7.50772	2.82e-249	2.11e-248
ENSG00000050344	chr7	26191489	26191489	-57.963	-358	NFE2L3	1.13029	7.50772	2.82e-249	2.11e-248
ENSG00000050344	chr7	26191473	26191473	-64.7619	-374	NFE2L3	1.13029	7.50772	2.82e-249	2.11e-248
ENSG00000050344	chr7	26191458	26191458	-45.6555	-389	NFE2L3	1.13029	7.50772	2.82e-249	2.11e-248
ENSG00000050344	chr7	26191532	26191532	-69.1105	-315	NFE2L3	1.13029	7.50772	2.82e-249	2.11e-248
ENSG00000050405	chr12	50677591	50677591	-36.1111	-238	LIMA1	1.54361	9.07068	0	0
ENSG00000050405	chr12	50616779	50616779	-66.2069	-291	LIMA1	1.54361	9.07068	0	0
ENSG00000050405	chr12	50616562	50616562	-40.9403	-74	LIMA1	1.54361	9.07068	0	0
ENSG00000050405	chr12	50677894	50677894	-60.3581	-541	LIMA1	1.54361	9.07068	0	0
ENSG00000051128	chr19	19051330	19051330	-35.2941	-169	HOMER3	2.33873	5.24152	0	0
ENSG00000051128	chr19	19050451	19050451	-73.9065	-7	HOMER3	2.33873	5.24152	0	0
ENSG00000051128	chr19	19051319	19051319	-56.25	-158	HOMER3	2.33873	5.24152	0	0
ENSG00000051341	chr3	121264215	121264215	-31.25	638	POLQ	0.506131	5.44446	8.23e-22	1.39e-21
ENSG00000051341	chr3	121264599	121264599	-29.5455	254	POLQ	0.506131	5.44446	8.23e-22	1.39e-21
ENSG00000051341	chr3	121265363	121265363	-39.1304	-510	POLQ	0.506131	5.44446	8.23e-22	1.39e-21
ENSG00000051341	chr3	121265361	121265361	-44.1538	-508	POLQ	0.506131	5.44446	8.23e-22	1.39e-21
ENSG00000051341	chr3	121265453	121265453	-32.2917	-600	POLQ	0.506131	5.44446	8.23e-22	1.39e-21
ENSG00000052126	chr12	19389597	19389597	-66.6667	-261	PLEKHA5	0.229706	5.50055	1.6e-06	2.03e-06
ENSG00000052723	chr1	115324659	115324659	-39.4444	-1351	SIKE1	0.44413	6.39009	6.3e-36	1.27e-35
ENSG00000052749	chr10	99160578	99160578	-66.6667	549	RRP12	0.450636	6.09646	7.12e-30	1.33e-29
ENSG00000054118	chr1	36689298	36689298	-39.6465	-719	THRAP3	0.774129	8.14785	4.81e-217	3.17e-216
ENSG00000054282	chr1	243420037	243420037	-82.9268	730	SDCCAG8	1.1974	5.50747	8.11e-157	4.02e-156
ENSG00000054282	chr1	243420065	243420065	-42.517	758	SDCCAG8	1.1974	5.50747	8.11e-157	4.02e-156
ENSG00000054654	chr14	64319275	64319275	-37.395	-408	SYNE2	2.44367	6.35624	0	0
ENSG00000054654	chr14	64675620	64675620	-32.5581	-422	SYNE2	2.44367	6.35624	0	0
ENSG00000054654	chr14	64681294	64681294	-31.0345	435	SYNE2	2.44367	6.35624	0	0
ENSG00000054654	chr14	64319390	64319390	-56.5517	-293	SYNE2	2.44367	6.35624	0	0
ENSG00000054654	chr14	64319306	64319306	-39.2857	-377	SYNE2	2.44367	6.35624	0	0
ENSG00000054654	chr14	64319290	64319290	-42.5758	-393	SYNE2	2.44367	6.35624	0	0
ENSG00000054793	chr20	50312412	50312412	-45.7831	1630	ATP9A	1.87206	5.34216	0	0
ENSG00000054793	chr20	50385278	50385278	-100	-370	ATP9A	1.87206	5.34216	0	0
ENSG00000054793	chr20	50312632	50312632	-57.0292	1410	ATP9A	1.87206	5.34216	0	0
ENSG00000054793	chr20	50385276	50385276	-100	-368	ATP9A	1.87206	5.34216	0	0
ENSG00000054793	chr20	50385270	50385270	-80	-362	ATP9A	1.87206	5.34216	0	0
ENSG00000054793	chr20	50385295	50385295	-93.75	-387	ATP9A	1.87206	5.34216	0	0
ENSG00000054793	chr20	50385291	50385291	-83.3333	-383	ATP9A	1.87206	5.34216	0	0
ENSG00000054793	chr20	50385285	50385285	-71.4286	-377	ATP9A	1.87206	5.34216	0	0
ENSG00000054793	chr20	50312357	50312357	-63.6364	1685	ATP9A	1.87206	5.34216	0	0
ENSG00000054793	chr20	50312324	50312324	-46.5517	1718	ATP9A	1.87206	5.34216	0	0
ENSG00000054793	chr20	50385262	50385262	-80	-354	ATP9A	1.87206	5.34216	0	0
ENSG00000054793	chr20	50312386	50312386	-28.9623	1656	ATP9A	1.87206	5.34216	0	0
ENSG00000054793	chr20	50385298	50385298	-76.1905	-390	ATP9A	1.87206	5.34216	0	0
ENSG00000055163	chr5	156696520	156696520	-44.3574	158	CYFIP2	0.323876	7.12551	7.71e-17	1.2e-16
ENSG00000055163	chr5	156692395	156692395	-70.8333	-696	CYFIP2	0.323876	7.12551	7.71e-17	1.2e-16
ENSG00000055163	chr5	156690770	156690770	-58.3333	-2321	CYFIP2	0.323876	7.12551	7.71e-17	1.2e-16
ENSG00000055163	chr5	156693748	156693748	-35.2941	561	CYFIP2	0.323876	7.12551	7.71e-17	1.2e-16
ENSG00000055163	chr5	156692819	156692819	-32.3077	-272	CYFIP2	0.323876	7.12551	7.71e-17	1.2e-16
ENSG00000055483	chr17	76818739	76818739	-52.6316	592	USP36	0.513936	6.59666	3.1e-35	6.2e-35
ENSG00000055483	chr17	76798155	76798155	-100	462	USP36	0.513936	6.59666	3.1e-35	6.2e-35
ENSG00000055917	chr2	20527496	20527496	-55.9441	-349	PUM2	0.312942	7.61739	7.42e-31	1.4e-30
ENSG00000056097	chr5	32445399	32445399	-61.4583	-555	ZFR	0.198719	7.61438	2.02e-13	2.97e-13
ENSG00000056277	chrX	129403036	129403036	-47.7273	-114	ZNF280C	0.756024	4.64923	1.64e-36	3.32e-36
ENSG00000056277	chrX	129403083	129403083	-47.4716	-161	ZNF280C	0.756024	4.64923	1.64e-36	3.32e-36
ENSG00000056277	chrX	129403058	129403058	-68.3149	-136	ZNF280C	0.756024	4.64923	1.64e-36	3.32e-36
ENSG00000056277	chrX	129403087	129403087	-60.4167	-165	ZNF280C	0.756024	4.64923	1.64e-36	3.32e-36
ENSG00000057252	chr1	179262436	179262436	-25.6729	-413	SOAT1	1.083	6.65788	1.07e-163	5.49e-163
ENSG00000057252	chr1	179279808	179279808	-35.1351	-1963	SOAT1	1.083	6.65788	1.07e-163	5.49e-163
ENSG00000057252	chr1	179262488	179262488	-28.7281	-361	SOAT1	1.083	6.65788	1.07e-163	5.49e-163
ENSG00000057608	chr10	5853538	5853538	-70.915	1974	GDI2	0.191712	9.01563	1.46e-17	2.31e-17
ENSG00000057608	chr10	5853511	5853511	-84.5098	2001	GDI2	0.191712	9.01563	1.46e-17	2.31e-17
ENSG00000057608	chr10	5853321	5853321	-92.3077	2191	GDI2	0.191712	9.01563	1.46e-17	2.31e-17
ENSG00000057608	chr10	5853524	5853524	-71.9212	1988	GDI2	0.191712	9.01563	1.46e-17	2.31e-17
ENSG00000057608	chr10	5853404	5853404	-59.4643	2108	GDI2	0.191712	9.01563	1.46e-17	2.31e-17
ENSG00000057608	chr10	5853447	5853447	-73.9098	2065	GDI2	0.191712	9.01563	1.46e-17	2.31e-17
ENSG00000057704	chr12	95043633	95043633	-46.1538	691	TMCC3	1.79664	5.54515	0	0
ENSG00000057704	chr12	95010048	95010048	-37.5	-211	TMCC3	1.79664	5.54515	0	0
ENSG00000057704	chr12	95009893	95009893	-47.3684	-56	TMCC3	1.79664	5.54515	0	0
ENSG00000057704	chr12	95043162	95043162	-50	1162	TMCC3	1.79664	5.54515	0	0
ENSG00000057704	chr12	95043351	95043351	-42.1212	973	TMCC3	1.79664	5.54515	0	0
ENSG00000057704	chr12	95043644	95043644	-40	680	TMCC3	1.79664	5.54515	0	0
ENSG00000057704	chr12	95043651	95043651	-50	673	TMCC3	1.79664	5.54515	0	0
ENSG00000057704	chr12	95043204	95043204	-51.1261	1120	TMCC3	1.79664	5.54515	0	0
ENSG00000057704	chr12	95043324	95043324	-77.7778	1000	TMCC3	1.79664	5.54515	0	0
ENSG00000057704	chr12	95043584	95043584	-62.963	740	TMCC3	1.79664	5.54515	0	0
ENSG00000057704	chr12	95043595	95043595	-75	729	TMCC3	1.79664	5.54515	0	0
ENSG00000057704	chr12	95010017	95010017	-28.5758	-180	TMCC3	1.79664	5.54515	0	0
ENSG00000057704	chr12	95043274	95043274	-67.3626	1050	TMCC3	1.79664	5.54515	0	0
ENSG00000057704	chr12	95043212	95043212	-52.8182	1112	TMCC3	1.79664	5.54515	0	0
ENSG00000057704	chr12	95043227	95043227	-51.5521	1097	TMCC3	1.79664	5.54515	0	0
ENSG00000057704	chr12	95043629	95043629	-38.4615	695	TMCC3	1.79664	5.54515	0	0
ENSG00000057704	chr12	95010113	95010113	-24.4147	-276	TMCC3	1.79664	5.54515	0	0
ENSG00000057704	chr12	95010029	95010029	-58.6957	-192	TMCC3	1.79664	5.54515	0	0
ENSG00000058056	chr3	179372538	179372538	-48.0861	1605	USP13	0.133212	6.46971	9.4e-05	0.000113554
ENSG00000058262	chr3	127772689	127772689	-46.3492	1087	SEC61A1	0.251192	8.74682	1.51e-23	2.61e-23
ENSG00000058262	chr3	127772573	127772573	-46.6667	971	SEC61A1	0.251192	8.74682	1.51e-23	2.61e-23
ENSG00000058262	chr3	127771995	127771995	-23.8889	393	SEC61A1	0.251192	8.74682	1.51e-23	2.61e-23
ENSG00000058262	chr3	127772673	127772673	-34.7826	1071	SEC61A1	0.251192	8.74682	1.51e-23	2.61e-23
ENSG00000058668	chr1	203597085	203597085	-91.3043	1170	ATP2B4	0.598519	7.58972	2.74e-101	9.76e-101
ENSG00000058668	chr1	203595092	203595092	-44.2949	-823	ATP2B4	0.598519	7.58972	2.74e-101	9.76e-101
ENSG00000058668	chr1	203596940	203596940	-95.122	1025	ATP2B4	0.598519	7.58972	2.74e-101	9.76e-101
ENSG00000058668	chr1	203597122	203597122	-90.1099	1207	ATP2B4	0.598519	7.58972	2.74e-101	9.76e-101
ENSG00000058668	chr1	203595126	203595126	-59.0664	-789	ATP2B4	0.598519	7.58972	2.74e-101	9.76e-101
ENSG00000058668	chr1	203597187	203597187	-63.4409	1272	ATP2B4	0.598519	7.58972	2.74e-101	9.76e-101
ENSG00000058668	chr1	203597181	203597181	-80.6522	1266	ATP2B4	0.598519	7.58972	2.74e-101	9.76e-101
ENSG00000058668	chr1	203595245	203595245	-40.8382	-670	ATP2B4	0.598519	7.58972	2.74e-101	9.76e-101
ENSG00000058668	chr1	203595061	203595061	-33.9759	-854	ATP2B4	0.598519	7.58972	2.74e-101	9.76e-101
ENSG00000058668	chr1	203595048	203595048	-38.1319	-867	ATP2B4	0.598519	7.58972	2.74e-101	9.76e-101
ENSG00000058668	chr1	203597061	203597061	-95.7091	1146	ATP2B4	0.598519	7.58972	2.74e-101	9.76e-101
ENSG00000058668	chr1	203596857	203596857	-96	942	ATP2B4	0.598519	7.58972	2.74e-101	9.76e-101
ENSG00000058668	chr1	203597056	203597056	-91.7776	1141	ATP2B4	0.598519	7.58972	2.74e-101	9.76e-101
ENSG00000058668	chr1	203598249	203598249	-100	2334	ATP2B4	0.598519	7.58972	2.74e-101	9.76e-101
ENSG00000058668	chr1	203598226	203598226	-80	2311	ATP2B4	0.598519	7.58972	2.74e-101	9.76e-101
ENSG00000058668	chr1	203598387	203598387	-85.7143	2472	ATP2B4	0.598519	7.58972	2.74e-101	9.76e-101
ENSG00000058668	chr1	203595145	203595145	-50.4867	-770	ATP2B4	0.598519	7.58972	2.74e-101	9.76e-101
ENSG00000058804	chr1	54304852	54304852	-30.2353	-627	NDC1	0.459088	7.05362	2.6e-42	5.67e-42
ENSG00000059758	chr12	96792147	96792147	-66.6667	2219	CDK17	2.10327	6.85	0	0
ENSG00000060237	chr12	863710	863710	-62.5	1621	WNK1	0.254847	8.52063	1.68e-27	3.04e-27
ENSG00000060237	chr12	863596	863596	-77.6307	1507	WNK1	0.254847	8.52063	1.68e-27	3.04e-27
ENSG00000060237	chr12	863605	863605	-81.0606	1516	WNK1	0.254847	8.52063	1.68e-27	3.04e-27
ENSG00000060749	chr11	32916109	32916109	-84.9172	1317	QSER1	0.909188	7.15565	2.31e-162	1.18e-161
ENSG00000060749	chr11	32916120	32916120	-68.6869	1328	QSER1	0.909188	7.15565	2.31e-162	1.18e-161
ENSG00000061273	chr12	48210934	48210934	-60.6061	2829	HDAC7	0.31005	7.19832	9.99e-24	1.73e-23
ENSG00000061273	chr12	48210914	48210914	-75.6211	2849	HDAC7	0.31005	7.19832	9.99e-24	1.73e-23
ENSG00000061676	chr2	183901614	183901614	-63.6752	1972	NCKAP1	0.115778	8.66438	4.85e-07	6.25e-07
ENSG00000061676	chr2	183901525	183901525	-77.7778	2061	NCKAP1	0.115778	8.66438	4.85e-07	6.25e-07
ENSG00000061936	chr12	132195053	132195053	-94.1176	-579	SFSWAP	0.383104	6.18575	3.71e-26	6.6e-26
ENSG00000061936	chr12	132197178	132197178	-31.4926	1533	SFSWAP	0.383104	6.18575	3.71e-26	6.6e-26
ENSG00000061936	chr12	132196975	132196975	-64.2857	1330	SFSWAP	0.383104	6.18575	3.71e-26	6.6e-26
ENSG00000061936	chr12	132194922	132194922	-38.4615	-710	SFSWAP	0.383104	6.18575	3.71e-26	6.6e-26
ENSG00000061936	chr12	132195050	132195050	-100	-582	SFSWAP	0.383104	6.18575	3.71e-26	6.6e-26
ENSG00000061936	chr12	132195035	132195035	-58.3333	-597	SFSWAP	0.383104	6.18575	3.71e-26	6.6e-26
ENSG00000061936	chr12	132194944	132194944	-28.4848	-688	SFSWAP	0.383104	6.18575	3.71e-26	6.6e-26
ENSG00000061936	chr12	132196992	132196992	-55.2288	1347	SFSWAP	0.383104	6.18575	3.71e-26	6.6e-26
ENSG00000061936	chr12	132197045	132197045	-68.75	1400	SFSWAP	0.383104	6.18575	3.71e-26	6.6e-26
ENSG00000061936	chr12	132197061	132197061	-67.1775	1416	SFSWAP	0.383104	6.18575	3.71e-26	6.6e-26
ENSG00000061987	chr12	62857941	62857941	-45.2308	-2656	MON2	0.485257	6.35589	8.62e-38	1.77e-37
ENSG00000061987	chr12	62859974	62859974	-53.3333	-623	MON2	0.485257	6.35589	8.62e-38	1.77e-37
ENSG00000061987	chr12	62857919	62857919	-72.184	-2678	MON2	0.485257	6.35589	8.62e-38	1.77e-37
ENSG00000061987	chr12	62859972	62859972	-37.5	-625	MON2	0.485257	6.35589	8.62e-38	1.77e-37
ENSG00000061987	chr12	62860092	62860092	-43.8462	-505	MON2	0.485257	6.35589	8.62e-38	1.77e-37
ENSG00000061987	chr12	62860099	62860099	-31.1852	-498	MON2	0.485257	6.35589	8.62e-38	1.77e-37
ENSG00000063169	chr19	48110985	48110985	-75	-468	GLTSCR1	0.574663	4.27206	1.63e-21	2.73e-21
ENSG00000063169	chr19	48110940	48110940	-52.6316	-513	GLTSCR1	0.574663	4.27206	1.63e-21	2.73e-21
ENSG00000063245	chr19	56187457	56187457	-35.8974	-534	EPN1	0.60002	7.51515	4.54e-85	1.43e-84
ENSG00000063245	chr19	56187485	56187485	-68.9614	-506	EPN1	0.60002	7.51515	4.54e-85	1.43e-84
ENSG00000063245	chr19	56187810	56187810	-39.0244	-181	EPN1	0.60002	7.51515	4.54e-85	1.43e-84
ENSG00000063245	chr19	56187475	56187475	-64.4444	-516	EPN1	0.60002	7.51515	4.54e-85	1.43e-84
ENSG00000063438	chr5	322216	322216	-67.1717	-486	AHRR	1.04426	4.7249	1.53e-79	4.64e-79
ENSG00000063438	chr5	321401	321401	-43.75	-1301	AHRR	1.04426	4.7249	1.53e-79	4.64e-79
ENSG00000063438	chr5	322263	322263	-69.5015	-439	AHRR	1.04426	4.7249	1.53e-79	4.64e-79
ENSG00000063438	chr5	322259	322259	-91.6667	-443	AHRR	1.04426	4.7249	1.53e-79	4.64e-79
ENSG00000063438	chr5	322093	322093	-53.2967	-609	AHRR	1.04426	4.7249	1.53e-79	4.64e-79
ENSG00000063438	chr5	322321	322321	-50	-381	AHRR	1.04426	4.7249	1.53e-79	4.64e-79
ENSG00000063438	chr5	322253	322253	-74.5714	-449	AHRR	1.04426	4.7249	1.53e-79	4.64e-79
ENSG00000063438	chr5	322029	322029	-40	-673	AHRR	1.04426	4.7249	1.53e-79	4.64e-79
ENSG00000063438	chr5	322109	322109	-51.0972	-593	AHRR	1.04426	4.7249	1.53e-79	4.64e-79
ENSG00000063438	chr5	322141	322141	-33.3333	-561	AHRR	1.04426	4.7249	1.53e-79	4.64e-79
ENSG00000063438	chr5	321286	321286	-58.1731	-1416	AHRR	1.04426	4.7249	1.53e-79	4.64e-79
ENSG00000063438	chr5	321316	321316	-50.6667	-1386	AHRR	1.04426	4.7249	1.53e-79	4.64e-79
ENSG00000063438	chr5	322157	322157	-85	-545	AHRR	1.04426	4.7249	1.53e-79	4.64e-79
ENSG00000063438	chr5	322236	322236	-77.7778	-466	AHRR	1.04426	4.7249	1.53e-79	4.64e-79
ENSG00000063438	chr5	322225	322225	-51.9231	-477	AHRR	1.04426	4.7249	1.53e-79	4.64e-79
ENSG00000063438	chr5	322182	322182	-79.1667	-520	AHRR	1.04426	4.7249	1.53e-79	4.64e-79
ENSG00000063438	chr5	322035	322035	-35.7143	-667	AHRR	1.04426	4.7249	1.53e-79	4.64e-79
ENSG00000063438	chr5	322266	322266	-66.6667	-436	AHRR	1.04426	4.7249	1.53e-79	4.64e-79
ENSG00000063438	chr5	321290	321290	-58.2996	-1412	AHRR	1.04426	4.7249	1.53e-79	4.64e-79
ENSG00000063438	chr5	322220	322220	-85	-482	AHRR	1.04426	4.7249	1.53e-79	4.64e-79
ENSG00000063438	chr5	322290	322290	-68.75	-412	AHRR	1.04426	4.7249	1.53e-79	4.64e-79
ENSG00000063438	chr5	322229	322229	-70	-473	AHRR	1.04426	4.7249	1.53e-79	4.64e-79
ENSG00000063438	chr5	322065	322065	-44.4444	-637	AHRR	1.04426	4.7249	1.53e-79	4.64e-79
ENSG00000063438	chr5	321250	321250	-50	-1452	AHRR	1.04426	4.7249	1.53e-79	4.64e-79
ENSG00000063438	chr5	322234	322234	-78.9474	-468	AHRR	1.04426	4.7249	1.53e-79	4.64e-79
ENSG00000063438	chr5	322271	322271	-91.6667	-431	AHRR	1.04426	4.7249	1.53e-79	4.64e-79
ENSG00000063438	chr5	321294	321294	-52.381	-1408	AHRR	1.04426	4.7249	1.53e-79	4.64e-79
ENSG00000063438	chr5	321371	321371	-54.5455	-1331	AHRR	1.04426	4.7249	1.53e-79	4.64e-79
ENSG00000063438	chr5	322296	322296	-70.5882	-406	AHRR	1.04426	4.7249	1.53e-79	4.64e-79
ENSG00000063438	chr5	322190	322190	-44.8413	-512	AHRR	1.04426	4.7249	1.53e-79	4.64e-79
ENSG00000063438	chr5	322062	322062	-46.1538	-640	AHRR	1.04426	4.7249	1.53e-79	4.64e-79
ENSG00000063438	chr5	322305	322305	-52.6316	-397	AHRR	1.04426	4.7249	1.53e-79	4.64e-79
ENSG00000063438	chr5	321276	321276	-71.9048	-1426	AHRR	1.04426	4.7249	1.53e-79	4.64e-79
ENSG00000063438	chr5	322165	322165	-51.1364	-537	AHRR	1.04426	4.7249	1.53e-79	4.64e-79
ENSG00000063438	chr5	322285	322285	-71.5517	-417	AHRR	1.04426	4.7249	1.53e-79	4.64e-79
ENSG00000063438	chr5	322088	322088	-57.1429	-614	AHRR	1.04426	4.7249	1.53e-79	4.64e-79
ENSG00000063438	chr5	321252	321252	-58.3333	-1450	AHRR	1.04426	4.7249	1.53e-79	4.64e-79
ENSG00000063438	chr5	322159	322159	-84.7368	-543	AHRR	1.04426	4.7249	1.53e-79	4.64e-79
ENSG00000063438	chr5	322154	322154	-80.9091	-548	AHRR	1.04426	4.7249	1.53e-79	4.64e-79
ENSG00000063438	chr5	322049	322049	-66.6667	-653	AHRR	1.04426	4.7249	1.53e-79	4.64e-79
ENSG00000063438	chr5	322083	322083	-42.8571	-619	AHRR	1.04426	4.7249	1.53e-79	4.64e-79
ENSG00000063438	chr5	322170	322170	-79.1667	-532	AHRR	1.04426	4.7249	1.53e-79	4.64e-79
ENSG00000063438	chr5	322060	322060	-33.3333	-642	AHRR	1.04426	4.7249	1.53e-79	4.64e-79
ENSG00000064012	chr2	202098951	202098951	-72.7273	785	CASP8	0.430408	6.25436	1.25e-22	2.12e-22
ENSG00000064012	chr2	202123805	202123805	-84.6154	1036	CASP8	0.430408	6.25436	1.25e-22	2.12e-22
ENSG00000064012	chr2	202098920	202098920	-38.0952	754	CASP8	0.430408	6.25436	1.25e-22	2.12e-22
ENSG00000064012	chr2	202125325	202125325	-94.7368	102	CASP8	0.430408	6.25436	1.25e-22	2.12e-22
ENSG00000064012	chr2	202101150	202101150	-73.2456	2984	CASP8	0.430408	6.25436	1.25e-22	2.12e-22
ENSG00000064012	chr2	202125248	202125248	-77.0833	25	CASP8	0.430408	6.25436	1.25e-22	2.12e-22
ENSG00000064012	chr2	202124265	202124265	-38.5621	-958	CASP8	0.430408	6.25436	1.25e-22	2.12e-22
ENSG00000064012	chr2	202125310	202125310	-78.9474	87	CASP8	0.430408	6.25436	1.25e-22	2.12e-22
ENSG00000064012	chr2	202123707	202123707	-90	938	CASP8	0.430408	6.25436	1.25e-22	2.12e-22
ENSG00000064012	chr2	202125262	202125262	-76.3889	39	CASP8	0.430408	6.25436	1.25e-22	2.12e-22
ENSG00000064012	chr2	202124187	202124187	-85.7143	-1036	CASP8	0.430408	6.25436	1.25e-22	2.12e-22
ENSG00000064012	chr2	202125175	202125175	-90	-48	CASP8	0.430408	6.25436	1.25e-22	2.12e-22
ENSG00000064012	chr2	202123825	202123825	-55.9524	1056	CASP8	0.430408	6.25436	1.25e-22	2.12e-22
ENSG00000064012	chr2	202125212	202125212	-100	-11	CASP8	0.430408	6.25436	1.25e-22	2.12e-22
ENSG00000064042	chr4	41365295	41365295	-69.4444	2491	LIMCH1	0.202999	7.2704	3.15e-08	4.17e-08
ENSG00000064042	chr4	41694796	41694796	-27.2443	-176	LIMCH1	0.202999	7.2704	3.15e-08	4.17e-08
ENSG00000064042	chr4	41694736	41694736	-62.0594	-236	LIMCH1	0.202999	7.2704	3.15e-08	4.17e-08
ENSG00000064042	chr4	41364101	41364101	-55.1852	1297	LIMCH1	0.202999	7.2704	3.15e-08	4.17e-08
ENSG00000064042	chr4	41363817	41363817	-40	1013	LIMCH1	0.202999	7.2704	3.15e-08	4.17e-08
ENSG00000064042	chr4	41363805	41363805	-46.1538	1001	LIMCH1	0.202999	7.2704	3.15e-08	4.17e-08
ENSG00000064042	chr4	41363789	41363789	-42.1053	985	LIMCH1	0.202999	7.2704	3.15e-08	4.17e-08
ENSG00000064042	chr4	41361743	41361743	-51.1312	-1061	LIMCH1	0.202999	7.2704	3.15e-08	4.17e-08
ENSG00000064115	chr12	27166864	27166864	-25	475	TM7SF3	0.639448	7.90727	8.6e-113	3.3e-112
ENSG00000064115	chr12	27167780	27167780	-21.4815	-441	TM7SF3	0.639448	7.90727	8.6e-113	3.3e-112
ENSG00000064115	chr12	27166901	27166901	-47.0588	438	TM7SF3	0.639448	7.90727	8.6e-113	3.3e-112
ENSG00000064393	chr7	139475138	139475138	-33.9161	2555	HIPK2	2.01684	7.60035	0	0
ENSG00000064607	chr19	19141819	19141819	-36.5517	72	SUGP2	0.158622	7.21316	3.95e-08	5.22e-08
ENSG00000064652	chr5	122180694	122180694	-69.2308	-466	SNX24	0.775623	5.30173	5.26e-62	1.38e-61
ENSG00000064652	chr5	122180484	122180484	-50.9455	-676	SNX24	0.775623	5.30173	5.26e-62	1.38e-61
ENSG00000064652	chr5	122180522	122180522	-43.2065	-638	SNX24	0.775623	5.30173	5.26e-62	1.38e-61
ENSG00000064652	chr5	122180646	122180646	-57.5758	-514	SNX24	0.775623	5.30173	5.26e-62	1.38e-61
ENSG00000064652	chr5	122180378	122180378	-57.2368	-782	SNX24	0.775623	5.30173	5.26e-62	1.38e-61
ENSG00000064652	chr5	122180440	122180440	-58.1098	-720	SNX24	0.775623	5.30173	5.26e-62	1.38e-61
ENSG00000064652	chr5	122180455	122180455	-81.6667	-705	SNX24	0.775623	5.30173	5.26e-62	1.38e-61
ENSG00000064652	chr5	122180519	122180519	-43.29	-641	SNX24	0.775623	5.30173	5.26e-62	1.38e-61
ENSG00000064652	chr5	122180460	122180460	-81.3333	-700	SNX24	0.775623	5.30173	5.26e-62	1.38e-61
ENSG00000064652	chr5	122180665	122180665	-50	-495	SNX24	0.775623	5.30173	5.26e-62	1.38e-61
ENSG00000064703	chr1	112297759	112297759	-32.1429	-431	DDX20	0.51193	5.36993	6.31e-30	1.18e-29
ENSG00000064703	chr1	112297785	112297785	-39.0716	-405	DDX20	0.51193	5.36993	6.31e-30	1.18e-29
ENSG00000064703	chr1	112297779	112297779	-40	-411	DDX20	0.51193	5.36993	6.31e-30	1.18e-29
ENSG00000064703	chr1	112297753	112297753	-33.3333	-437	DDX20	0.51193	5.36993	6.31e-30	1.18e-29
ENSG00000064703	chr1	112297773	112297773	-30.1455	-417	DDX20	0.51193	5.36993	6.31e-30	1.18e-29
ENSG00000064995	chr6	34856263	34856263	-40.7407	-415	TAF11	0.156664	5.17579	0.000802985	0.000944637
ENSG00000065060	chr6	34760911	34760911	-27.5398	1007	UHRF1BP1	0.685912	6.65316	1.28e-53	3.13e-53
ENSG00000065135	chr1	110088541	110088541	-86.6667	-2645	GNAI3	0.678536	7.72358	3.39e-111	1.29e-110
ENSG00000065150	chr13	98606139	98606139	-60.3896	210	IPO5	1.12195	9.46018	0	0
ENSG00000065150	chr13	98606196	98606196	-50.5556	267	IPO5	1.12195	9.46018	0	0
ENSG00000065183	chr1	118472825	118472825	-27.7108	453	WDR3	0.888639	6.83797	2.52e-162	1.29e-161
ENSG00000065183	chr1	118472808	118472808	-32.8947	436	WDR3	0.888639	6.83797	2.52e-162	1.29e-161
ENSG00000065183	chr1	118473064	118473064	-50	692	WDR3	0.888639	6.83797	2.52e-162	1.29e-161
ENSG00000065183	chr1	118473062	118473062	-73.3333	690	WDR3	0.888639	6.83797	2.52e-162	1.29e-161
ENSG00000065183	chr1	118473038	118473038	-31.5789	666	WDR3	0.888639	6.83797	2.52e-162	1.29e-161
ENSG00000065183	chr1	118472962	118472962	-30.7692	590	WDR3	0.888639	6.83797	2.52e-162	1.29e-161
ENSG00000065183	chr1	118473069	118473069	-37.3434	697	WDR3	0.888639	6.83797	2.52e-162	1.29e-161
ENSG00000065308	chr6	52441027	52441027	-91.6667	835	TRAM2	1.38841	8.34367	0	0
ENSG00000065308	chr6	52441084	52441084	-89.4737	778	TRAM2	1.38841	8.34367	0	0
ENSG00000065308	chr6	52441068	52441068	-92.3077	794	TRAM2	1.38841	8.34367	0	0
ENSG00000065308	chr6	52441291	52441291	-100	571	TRAM2	1.38841	8.34367	0	0
ENSG00000065308	chr6	52441293	52441293	-83.3333	569	TRAM2	1.38841	8.34367	0	0
ENSG00000065308	chr6	52439927	52439927	-55.9211	1935	TRAM2	1.38841	8.34367	0	0
ENSG00000065308	chr6	52440316	52440316	-100	1546	TRAM2	1.38841	8.34367	0	0
ENSG00000065308	chr6	52441296	52441296	-100	566	TRAM2	1.38841	8.34367	0	0
ENSG00000065308	chr6	52441078	52441078	-100	784	TRAM2	1.38841	8.34367	0	0
ENSG00000065308	chr6	52440521	52440521	-85.1741	1341	TRAM2	1.38841	8.34367	0	0
ENSG00000065308	chr6	52440610	52440610	-76.1905	1252	TRAM2	1.38841	8.34367	0	0
ENSG00000065308	chr6	52440964	52440964	-100	898	TRAM2	1.38841	8.34367	0	0
ENSG00000065308	chr6	52440546	52440546	-80.7407	1316	TRAM2	1.38841	8.34367	0	0
ENSG00000065308	chr6	52441022	52441022	-100	840	TRAM2	1.38841	8.34367	0	0
ENSG00000065308	chr6	52440383	52440383	-95.3488	1479	TRAM2	1.38841	8.34367	0	0
ENSG00000065308	chr6	52440644	52440644	-85.7143	1218	TRAM2	1.38841	8.34367	0	0
ENSG00000065308	chr6	52440429	52440429	-91.7949	1433	TRAM2	1.38841	8.34367	0	0
ENSG00000065308	chr6	52440410	52440410	-80.7266	1452	TRAM2	1.38841	8.34367	0	0
ENSG00000065308	chr6	52439185	52439185	-67.6522	2677	TRAM2	1.38841	8.34367	0	0
ENSG00000065308	chr6	52440360	52440360	-80	1502	TRAM2	1.38841	8.34367	0	0
ENSG00000065308	chr6	52440589	52440589	-84.8485	1273	TRAM2	1.38841	8.34367	0	0
ENSG00000065308	chr6	52441272	52441272	-66.6667	590	TRAM2	1.38841	8.34367	0	0
ENSG00000065328	chr10	13204222	13204222	-38.75	668	MCM10	1.04066	5.83824	1.08e-145	5.01e-145
ENSG00000065328	chr10	13204137	13204137	-85.4991	583	MCM10	1.04066	5.83824	1.08e-145	5.01e-145
ENSG00000065328	chr10	13204210	13204210	-38.2353	656	MCM10	1.04066	5.83824	1.08e-145	5.01e-145
ENSG00000065328	chr10	13204198	13204198	-62.5171	644	MCM10	1.04066	5.83824	1.08e-145	5.01e-145
ENSG00000065328	chr10	13204188	13204188	-94.3396	634	MCM10	1.04066	5.83824	1.08e-145	5.01e-145
ENSG00000065328	chr10	13204311	13204311	-65.812	757	MCM10	1.04066	5.83824	1.08e-145	5.01e-145
ENSG00000065328	chr10	13204103	13204103	-53.8928	549	MCM10	1.04066	5.83824	1.08e-145	5.01e-145
ENSG00000065357	chr12	56323639	56323639	-48.6585	-1307	DGKA	1.28978	5.52168	1.33e-123	5.47e-123
ENSG00000065357	chr12	56325149	56325149	-53.5714	203	DGKA	1.28978	5.52168	1.33e-123	5.47e-123
ENSG00000065485	chr3	122785650	122785650	-90.3226	-206	PDIA5	1.16907	5.25816	5.6e-138	2.51e-137
ENSG00000065485	chr3	122785328	122785328	-60.8696	-528	PDIA5	1.16907	5.25816	5.6e-138	2.51e-137
ENSG00000065485	chr3	122785596	122785596	-37.8431	-260	PDIA5	1.16907	5.25816	5.6e-138	2.51e-137
ENSG00000065534	chr3	123602520	123602520	-90	629	MYLK	4.8281	7.66461	0	0
ENSG00000065534	chr3	123602768	123602768	-100	381	MYLK	4.8281	7.66461	0	0
ENSG00000065534	chr3	123602873	123602873	-100	276	MYLK	4.8281	7.66461	0	0
ENSG00000065534	chr3	123602711	123602711	-100	438	MYLK	4.8281	7.66461	0	0
ENSG00000065534	chr3	123602717	123602717	-100	432	MYLK	4.8281	7.66461	0	0
ENSG00000065534	chr3	123602729	123602729	-100	420	MYLK	4.8281	7.66461	0	0
ENSG00000065534	chr3	123602912	123602912	-100	237	MYLK	4.8281	7.66461	0	0
ENSG00000065534	chr3	123602885	123602885	-80	264	MYLK	4.8281	7.66461	0	0
ENSG00000065534	chr3	123602536	123602536	-100	613	MYLK	4.8281	7.66461	0	0
ENSG00000065534	chr3	123602757	123602757	-75	392	MYLK	4.8281	7.66461	0	0
ENSG00000065534	chr3	123602944	123602944	-100	205	MYLK	4.8281	7.66461	0	0
ENSG00000065534	chr3	123602919	123602919	-83.3333	230	MYLK	4.8281	7.66461	0	0
ENSG00000065534	chr3	123602909	123602909	-85.7143	240	MYLK	4.8281	7.66461	0	0
ENSG00000065534	chr3	123603409	123603409	-95.2381	-260	MYLK	4.8281	7.66461	0	0
ENSG00000065534	chr3	123603532	123603532	-92.1612	-383	MYLK	4.8281	7.66461	0	0
ENSG00000065534	chr3	123603422	123603422	-96.4286	-273	MYLK	4.8281	7.66461	0	0
ENSG00000065534	chr3	123602485	123602485	-88.2353	664	MYLK	4.8281	7.66461	0	0
ENSG00000065534	chr3	123602482	123602482	-90	667	MYLK	4.8281	7.66461	0	0
ENSG00000065534	chr3	123603441	123603441	-94.0179	-292	MYLK	4.8281	7.66461	0	0
ENSG00000065534	chr3	123603414	123603414	-100	-265	MYLK	4.8281	7.66461	0	0
ENSG00000065534	chr3	123602895	123602895	-100	254	MYLK	4.8281	7.66461	0	0
ENSG00000065534	chr3	123603479	123603479	-96.1538	-330	MYLK	4.8281	7.66461	0	0
ENSG00000065534	chr3	123602818	123602818	-95	331	MYLK	4.8281	7.66461	0	0
ENSG00000065534	chr3	123603237	123603237	-100	-88	MYLK	4.8281	7.66461	0	0
ENSG00000065534	chr3	123603019	123603019	-100	130	MYLK	4.8281	7.66461	0	0
ENSG00000065534	chr3	123603687	123603687	-46.4646	-538	MYLK	4.8281	7.66461	0	0
ENSG00000065534	chr3	123603599	123603599	-95.2381	-450	MYLK	4.8281	7.66461	0	0
ENSG00000065534	chr3	123603434	123603434	-93.9394	-285	MYLK	4.8281	7.66461	0	0
ENSG00000065534	chr3	123603446	123603446	-93.9394	-297	MYLK	4.8281	7.66461	0	0
ENSG00000065534	chr3	123603529	123603529	-89.9267	-380	MYLK	4.8281	7.66461	0	0
ENSG00000065534	chr3	123603269	123603269	-100	-120	MYLK	4.8281	7.66461	0	0
ENSG00000065534	chr3	123603384	123603384	-100	-235	MYLK	4.8281	7.66461	0	0
ENSG00000065534	chr3	123603380	123603380	-100	-231	MYLK	4.8281	7.66461	0	0
ENSG00000065534	chr3	123603470	123603470	-100	-321	MYLK	4.8281	7.66461	0	0
ENSG00000065534	chr3	123603624	123603624	-77.338	-475	MYLK	4.8281	7.66461	0	0
ENSG00000065534	chr3	123603284	123603284	-77.7778	-135	MYLK	4.8281	7.66461	0	0
ENSG00000065534	chr3	123603276	123603276	-90.9091	-127	MYLK	4.8281	7.66461	0	0
ENSG00000065534	chr3	123603523	123603523	-80.9626	-374	MYLK	4.8281	7.66461	0	0
ENSG00000065534	chr3	123603560	123603560	-79.7306	-411	MYLK	4.8281	7.66461	0	0
ENSG00000065534	chr3	123603618	123603618	-86.8421	-469	MYLK	4.8281	7.66461	0	0
ENSG00000065534	chr3	123603455	123603455	-92.4077	-306	MYLK	4.8281	7.66461	0	0
ENSG00000065534	chr3	123603539	123603539	-85.5582	-390	MYLK	4.8281	7.66461	0	0
ENSG00000065534	chr3	123603306	123603306	-100	-157	MYLK	4.8281	7.66461	0	0
ENSG00000065534	chr3	123603280	123603280	-66.6667	-131	MYLK	4.8281	7.66461	0	0
ENSG00000065534	chr3	123603506	123603506	-94.7799	-357	MYLK	4.8281	7.66461	0	0
ENSG00000065534	chr3	123603311	123603311	-88.8889	-162	MYLK	4.8281	7.66461	0	0
ENSG00000065534	chr3	123603282	123603282	-77.7778	-133	MYLK	4.8281	7.66461	0	0
ENSG00000065534	chr3	123603308	123603308	-100	-159	MYLK	4.8281	7.66461	0	0
ENSG00000065534	chr3	123603490	123603490	-96.2963	-341	MYLK	4.8281	7.66461	0	0
ENSG00000065534	chr3	123603017	123603017	-100	132	MYLK	4.8281	7.66461	0	0
ENSG00000065534	chr3	123603242	123603242	-100	-93	MYLK	4.8281	7.66461	0	0
ENSG00000065534	chr3	123603316	123603316	-100	-167	MYLK	4.8281	7.66461	0	0
ENSG00000065534	chr3	123603245	123603245	-100	-96	MYLK	4.8281	7.66461	0	0
ENSG00000065534	chr3	123603296	123603296	-75	-147	MYLK	4.8281	7.66461	0	0
ENSG00000065534	chr3	123603338	123603338	-85.7143	-189	MYLK	4.8281	7.66461	0	0
ENSG00000065615	chr6	84568881	84568881	-30.0345	-489	CYB5R4	0.235979	4.83692	6.63e-06	8.29e-06
ENSG00000065802	chr2	239334992	239334992	-37.0445	-634	ASB1	1.16212	6.35091	3.36e-231	2.36e-230
ENSG00000065802	chr2	239337769	239337769	-52.2273	2143	ASB1	1.16212	6.35091	3.36e-231	2.36e-230
ENSG00000065802	chr2	239334997	239334997	-40.9091	-629	ASB1	1.16212	6.35091	3.36e-231	2.36e-230
ENSG00000065802	chr2	239334989	239334989	-44.8276	-637	ASB1	1.16212	6.35091	3.36e-231	2.36e-230
ENSG00000065802	chr2	239334953	239334953	-31.25	-673	ASB1	1.16212	6.35091	3.36e-231	2.36e-230
ENSG00000065802	chr2	239334765	239334765	-60	-861	ASB1	1.16212	6.35091	3.36e-231	2.36e-230
ENSG00000065802	chr2	239334832	239334832	-47.0588	-794	ASB1	1.16212	6.35091	3.36e-231	2.36e-230
ENSG00000065802	chr2	239334757	239334757	-81.25	-869	ASB1	1.16212	6.35091	3.36e-231	2.36e-230
ENSG00000065802	chr2	239334848	239334848	-42.5532	-778	ASB1	1.16212	6.35091	3.36e-231	2.36e-230
ENSG00000065802	chr2	239334908	239334908	-28.4981	-718	ASB1	1.16212	6.35091	3.36e-231	2.36e-230
ENSG00000065802	chr2	239334755	239334755	-78.5714	-871	ASB1	1.16212	6.35091	3.36e-231	2.36e-230
ENSG00000065802	chr2	239334771	239334771	-50	-855	ASB1	1.16212	6.35091	3.36e-231	2.36e-230
ENSG00000065802	chr2	239334807	239334807	-42.6136	-819	ASB1	1.16212	6.35091	3.36e-231	2.36e-230
ENSG00000065802	chr2	239334826	239334826	-53.125	-800	ASB1	1.16212	6.35091	3.36e-231	2.36e-230
ENSG00000065809	chr10	14647244	14647244	-58.3333	-827	FAM107B	1.29264	6.69126	2.41e-178	1.33e-177
ENSG00000065809	chr10	14816693	14816693	-29.7527	203	FAM107B	1.29264	6.69126	2.41e-178	1.33e-177
ENSG00000065809	chr10	14816654	14816654	-24.0406	242	FAM107B	1.29264	6.69126	2.41e-178	1.33e-177
ENSG00000065809	chr10	14587920	14587920	-29.2066	2707	FAM107B	1.29264	6.69126	2.41e-178	1.33e-177
ENSG00000065809	chr10	14816426	14816426	-58.5876	470	FAM107B	1.29264	6.69126	2.41e-178	1.33e-177
ENSG00000065923	chrX	46617510	46617510	-75	1097	SLC9A7	0.763559	5.39251	2.29e-57	5.78e-57
ENSG00000065923	chrX	46621299	46621299	-69.2308	-2692	SLC9A7	0.763559	5.39251	2.29e-57	5.78e-57
ENSG00000065923	chrX	46617490	46617490	-80	1117	SLC9A7	0.763559	5.39251	2.29e-57	5.78e-57
ENSG00000065923	chrX	46617524	46617524	-73.8095	1083	SLC9A7	0.763559	5.39251	2.29e-57	5.78e-57
ENSG00000065970	chr12	8186046	8186046	-64.7059	687	FOXJ2	0.165722	6.03957	2.66e-05	3.27e-05
ENSG00000065978	chr1	43149909	43149909	-67.1429	1843	YBX1	0.352478	8.52073	3.71e-45	8.38e-45
ENSG00000065978	chr1	43149949	43149949	-52.451	1883	YBX1	0.352478	8.52073	3.71e-45	8.38e-45
ENSG00000065978	chr1	43149980	43149980	-62.2685	1914	YBX1	0.352478	8.52073	3.71e-45	8.38e-45
ENSG00000065978	chr1	43149889	43149889	-90.625	1823	YBX1	0.352478	8.52073	3.71e-45	8.38e-45
ENSG00000065978	chr1	43149938	43149938	-65.4359	1872	YBX1	0.352478	8.52073	3.71e-45	8.38e-45
ENSG00000066117	chr12	50479708	50479708	-73.2517	725	SMARCD1	0.408864	7.42362	4.69e-30	8.77e-30
ENSG00000066117	chr12	50479585	50479585	-48.5329	602	SMARCD1	0.408864	7.42362	4.69e-30	8.77e-30
ENSG00000066117	chr12	50479701	50479701	-84.1553	718	SMARCD1	0.408864	7.42362	4.69e-30	8.77e-30
ENSG00000066117	chr12	50479758	50479758	-26.6026	775	SMARCD1	0.408864	7.42362	4.69e-30	8.77e-30
ENSG00000066135	chr1	44114292	44114292	-42.5	-1505	KDM4A	0.470185	6.30697	1.82e-40	3.87e-40
ENSG00000066135	chr1	44114346	44114346	-54.9407	-1451	KDM4A	0.470185	6.30697	1.82e-40	3.87e-40
ENSG00000066135	chr1	44116534	44116534	-41.6667	737	KDM4A	0.470185	6.30697	1.82e-40	3.87e-40
ENSG00000066135	chr1	44114246	44114246	-60	-1551	KDM4A	0.470185	6.30697	1.82e-40	3.87e-40
ENSG00000066135	chr1	44114355	44114355	-54.3103	-1442	KDM4A	0.470185	6.30697	1.82e-40	3.87e-40
ENSG00000066135	chr1	44117141	44117141	-34.375	1344	KDM4A	0.470185	6.30697	1.82e-40	3.87e-40
ENSG00000066136	chr1	41156791	41156791	-55.7298	-451	NFYC	0.275677	6.17246	1.3e-12	1.88e-12
ENSG00000066136	chr1	41156961	41156961	-33.0719	-281	NFYC	0.275677	6.17246	1.3e-12	1.88e-12
ENSG00000066136	chr1	41156980	41156980	-25	-262	NFYC	0.275677	6.17246	1.3e-12	1.88e-12
ENSG00000066136	chr1	41156836	41156836	-33.3595	-406	NFYC	0.275677	6.17246	1.3e-12	1.88e-12
ENSG00000066136	chr1	41156839	41156839	-43.9628	-403	NFYC	0.275677	6.17246	1.3e-12	1.88e-12
ENSG00000066136	chr1	41156730	41156730	-92.5	-512	NFYC	0.275677	6.17246	1.3e-12	1.88e-12
ENSG00000066136	chr1	41156988	41156988	-36.8421	-254	NFYC	0.275677	6.17246	1.3e-12	1.88e-12
ENSG00000066322	chr1	43834856	43834856	-71.3043	-1111	ELOVL1	0.982191	7.13769	5.27e-202	3.24e-201
ENSG00000066322	chr1	43834757	43834757	-95	-1012	ELOVL1	0.982191	7.13769	5.27e-202	3.24e-201
ENSG00000066322	chr1	43834796	43834796	-84.2105	-1051	ELOVL1	0.982191	7.13769	5.27e-202	3.24e-201
ENSG00000066322	chr1	43834732	43834732	-100	-987	ELOVL1	0.982191	7.13769	5.27e-202	3.24e-201
ENSG00000066422	chr3	101396978	101396978	-48.8294	-990	ZBTB11	0.424272	5.7305	4.45e-24	7.72e-24
ENSG00000066422	chr3	101396671	101396671	-46.1538	-683	ZBTB11	0.424272	5.7305	4.45e-24	7.72e-24
ENSG00000066422	chr3	101396737	101396737	-62.7778	-749	ZBTB11	0.424272	5.7305	4.45e-24	7.72e-24
ENSG00000066422	chr3	101396800	101396800	-85.7143	-812	ZBTB11	0.424272	5.7305	4.45e-24	7.72e-24
ENSG00000066422	chr3	101396683	101396683	-73.0769	-695	ZBTB11	0.424272	5.7305	4.45e-24	7.72e-24
ENSG00000066422	chr3	101396767	101396767	-61.2179	-779	ZBTB11	0.424272	5.7305	4.45e-24	7.72e-24
ENSG00000066422	chr3	101396599	101396599	-80.1587	-611	ZBTB11	0.424272	5.7305	4.45e-24	7.72e-24
ENSG00000066422	chr3	101396756	101396756	-75	-768	ZBTB11	0.424272	5.7305	4.45e-24	7.72e-24
ENSG00000066422	chr3	101396855	101396855	-57.5676	-867	ZBTB11	0.424272	5.7305	4.45e-24	7.72e-24
ENSG00000066422	chr3	101396731	101396731	-80.5643	-743	ZBTB11	0.424272	5.7305	4.45e-24	7.72e-24
ENSG00000066422	chr3	101396723	101396723	-75.8621	-735	ZBTB11	0.424272	5.7305	4.45e-24	7.72e-24
ENSG00000066583	chr5	128431225	128431225	-88.2353	783	ISOC1	0.372219	5.06093	2.68e-13	3.92e-13
ENSG00000066583	chr5	128431231	128431231	-70.0855	789	ISOC1	0.372219	5.06093	2.68e-13	3.92e-13
ENSG00000066583	chr5	128431096	128431096	-47.4394	654	ISOC1	0.372219	5.06093	2.68e-13	3.92e-13
ENSG00000067057	chr10	3108456	3108456	-57.0106	-1256	PFKP	1.5268	8.88408	0	0
ENSG00000067057	chr10	3149673	3149673	-70.119	-277	PFKP	1.5268	8.88408	0	0
ENSG00000067057	chr10	3149770	3149770	-72.0947	-180	PFKP	1.5268	8.88408	0	0
ENSG00000067057	chr10	3149650	3149650	-87.8049	-300	PFKP	1.5268	8.88408	0	0
ENSG00000067057	chr10	3149711	3149711	-73.3918	-239	PFKP	1.5268	8.88408	0	0
ENSG00000067057	chr10	3149692	3149692	-58.3069	-258	PFKP	1.5268	8.88408	0	0
ENSG00000067057	chr10	3149885	3149885	-63.8095	-65	PFKP	1.5268	8.88408	0	0
ENSG00000067057	chr10	3108453	3108453	-30.4348	-1259	PFKP	1.5268	8.88408	0	0
ENSG00000067057	chr10	3149960	3149960	-64.6154	10	PFKP	1.5268	8.88408	0	0
ENSG00000067057	chr10	3149664	3149664	-73.3333	-286	PFKP	1.5268	8.88408	0	0
ENSG00000067057	chr10	3149852	3149852	-88.5246	-98	PFKP	1.5268	8.88408	0	0
ENSG00000067057	chr10	3109096	3109096	-41.6667	-616	PFKP	1.5268	8.88408	0	0
ENSG00000067057	chr10	3111585	3111585	-94.1176	155	PFKP	1.5268	8.88408	0	0
ENSG00000067057	chr10	3149796	3149796	-76.2726	-154	PFKP	1.5268	8.88408	0	0
ENSG00000067057	chr10	3149698	3149698	-73.0223	-252	PFKP	1.5268	8.88408	0	0
ENSG00000067057	chr10	3149847	3149847	-68.7719	-103	PFKP	1.5268	8.88408	0	0
ENSG00000067057	chr10	3111490	3111490	-27.0715	60	PFKP	1.5268	8.88408	0	0
ENSG00000067057	chr10	3149717	3149717	-69.0627	-233	PFKP	1.5268	8.88408	0	0
ENSG00000067057	chr10	3108466	3108466	-44.3011	-1246	PFKP	1.5268	8.88408	0	0
ENSG00000067057	chr10	3111569	3111569	-62.3932	139	PFKP	1.5268	8.88408	0	0
ENSG00000067057	chr10	3109129	3109129	-45.4545	-583	PFKP	1.5268	8.88408	0	0
ENSG00000067057	chr10	3111550	3111550	-65.3509	120	PFKP	1.5268	8.88408	0	0
ENSG00000067057	chr10	3109154	3109154	-75	-558	PFKP	1.5268	8.88408	0	0
ENSG00000067057	chr10	3111564	3111564	-58.8235	134	PFKP	1.5268	8.88408	0	0
ENSG00000067057	chr10	3111579	3111579	-91.6667	149	PFKP	1.5268	8.88408	0	0
ENSG00000067057	chr10	3111299	3111299	-42.8571	-131	PFKP	1.5268	8.88408	0	0
ENSG00000067057	chr10	3113919	3113919	-41.9951	2489	PFKP	1.5268	8.88408	0	0
ENSG00000067057	chr10	3149728	3149728	-52.1053	-222	PFKP	1.5268	8.88408	0	0
ENSG00000067057	chr10	3149882	3149882	-64.5946	-68	PFKP	1.5268	8.88408	0	0
ENSG00000067057	chr10	3149760	3149760	-86.1836	-190	PFKP	1.5268	8.88408	0	0
ENSG00000067066	chr2	231279496	231279496	-72.7273	-1375	SP100	0.844366	6.92496	2.09e-152	1.02e-151
ENSG00000067066	chr2	231280698	231280698	-46.1538	-173	SP100	0.844366	6.92496	2.09e-152	1.02e-151
ENSG00000067066	chr2	231280681	231280681	-56.25	-190	SP100	0.844366	6.92496	2.09e-152	1.02e-151
ENSG00000067066	chr2	231281511	231281511	-21.2121	40	SP100	0.844366	6.92496	2.09e-152	1.02e-151
ENSG00000067082	chr10	3824565	3824565	-90	2908	KLF6	1.08834	8.33446	4.21e-258	3.28e-257
ENSG00000067082	chr10	3828971	3828971	-56.6416	-1498	KLF6	1.08834	8.33446	4.21e-258	3.28e-257
ENSG00000067082	chr10	3824555	3824555	-93.4783	2918	KLF6	1.08834	8.33446	4.21e-258	3.28e-257
ENSG00000067082	chr10	3824516	3824516	-93.8776	2957	KLF6	1.08834	8.33446	4.21e-258	3.28e-257
ENSG00000067082	chr10	3824617	3824617	-79.9679	2856	KLF6	1.08834	8.33446	4.21e-258	3.28e-257
ENSG00000067082	chr10	3824883	3824883	-62.5	2590	KLF6	1.08834	8.33446	4.21e-258	3.28e-257
ENSG00000067082	chr10	3825031	3825031	-39.3939	2442	KLF6	1.08834	8.33446	4.21e-258	3.28e-257
ENSG00000067182	chr12	6442607	6442607	-21.0288	815	TNFRSF1A	0.524374	7.27754	1.3e-49	3.06e-49
ENSG00000067182	chr12	6442966	6442966	-95.0566	456	TNFRSF1A	0.524374	7.27754	1.3e-49	3.06e-49
ENSG00000067182	chr12	6443060	6443060	-85.2453	362	TNFRSF1A	0.524374	7.27754	1.3e-49	3.06e-49
ENSG00000067182	chr12	6452500	6452500	-66.6667	-1217	TNFRSF1A	0.524374	7.27754	1.3e-49	3.06e-49
ENSG00000067182	chr12	6443000	6443000	-94.242	422	TNFRSF1A	0.524374	7.27754	1.3e-49	3.06e-49
ENSG00000067182	chr12	6442908	6442908	-86.9792	514	TNFRSF1A	0.524374	7.27754	1.3e-49	3.06e-49
ENSG00000067182	chr12	6442954	6442954	-89.5833	468	TNFRSF1A	0.524374	7.27754	1.3e-49	3.06e-49
ENSG00000067182	chr12	6443282	6443282	-95.8333	140	TNFRSF1A	0.524374	7.27754	1.3e-49	3.06e-49
ENSG00000067182	chr12	6442873	6442873	-90.5926	549	TNFRSF1A	0.524374	7.27754	1.3e-49	3.06e-49
ENSG00000067182	chr12	6443238	6443238	-85.213	184	TNFRSF1A	0.524374	7.27754	1.3e-49	3.06e-49
ENSG00000067182	chr12	6449927	6449927	-33.3333	1356	TNFRSF1A	0.524374	7.27754	1.3e-49	3.06e-49
ENSG00000067182	chr12	6443110	6443110	-85.7143	312	TNFRSF1A	0.524374	7.27754	1.3e-49	3.06e-49
ENSG00000067182	chr12	6449911	6449911	-33.3333	1372	TNFRSF1A	0.524374	7.27754	1.3e-49	3.06e-49
ENSG00000067182	chr12	6442988	6442988	-93.137	434	TNFRSF1A	0.524374	7.27754	1.3e-49	3.06e-49
ENSG00000067182	chr12	6443045	6443045	-95.2198	377	TNFRSF1A	0.524374	7.27754	1.3e-49	3.06e-49
ENSG00000067208	chr1	93258908	93258908	-100	-947	EVI5	0.244933	5.68704	5.13e-08	6.76e-08
ENSG00000067225	chr15	72520571	72520571	-70.2206	446	PKM	0.380269	11.5312	1.88e-155	9.25e-155
ENSG00000067225	chr15	72520581	72520581	-84.4444	436	PKM	0.380269	11.5312	1.88e-155	9.25e-155
ENSG00000067225	chr15	72520688	72520688	-24.2424	329	PKM	0.380269	11.5312	1.88e-155	9.25e-155
ENSG00000067533	chr1	218458161	218458161	-76.1905	-468	RRP15	0.759468	5.59551	5.31e-63	1.41e-62
ENSG00000067533	chr1	218458066	218458066	-77.451	-563	RRP15	0.759468	5.59551	5.31e-63	1.41e-62
ENSG00000067533	chr1	218457930	218457930	-61.9658	-699	RRP15	0.759468	5.59551	5.31e-63	1.41e-62
ENSG00000067533	chr1	218457948	218457948	-62.5	-681	RRP15	0.759468	5.59551	5.31e-63	1.41e-62
ENSG00000067533	chr1	218458060	218458060	-66.6667	-569	RRP15	0.759468	5.59551	5.31e-63	1.41e-62
ENSG00000067533	chr1	218458209	218458209	-82.6087	-420	RRP15	0.759468	5.59551	5.31e-63	1.41e-62
ENSG00000067533	chr1	218458020	218458020	-50	-609	RRP15	0.759468	5.59551	5.31e-63	1.41e-62
ENSG00000067533	chr1	218458000	218458000	-79.1176	-629	RRP15	0.759468	5.59551	5.31e-63	1.41e-62
ENSG00000067533	chr1	218458024	218458024	-40.4545	-605	RRP15	0.759468	5.59551	5.31e-63	1.41e-62
ENSG00000067533	chr1	218457895	218457895	-61.1111	-734	RRP15	0.759468	5.59551	5.31e-63	1.41e-62
ENSG00000067533	chr1	218458070	218458070	-94.4444	-559	RRP15	0.759468	5.59551	5.31e-63	1.41e-62
ENSG00000067533	chr1	218458180	218458180	-81.5686	-449	RRP15	0.759468	5.59551	5.31e-63	1.41e-62
ENSG00000067533	chr1	218457882	218457882	-56.25	-747	RRP15	0.759468	5.59551	5.31e-63	1.41e-62
ENSG00000067533	chr1	218458213	218458213	-100	-416	RRP15	0.759468	5.59551	5.31e-63	1.41e-62
ENSG00000067533	chr1	218458040	218458040	-49.3007	-589	RRP15	0.759468	5.59551	5.31e-63	1.41e-62
ENSG00000067533	chr1	218458196	218458196	-95.2381	-433	RRP15	0.759468	5.59551	5.31e-63	1.41e-62
ENSG00000067533	chr1	218458048	218458048	-63.4868	-581	RRP15	0.759468	5.59551	5.31e-63	1.41e-62
ENSG00000067533	chr1	218458182	218458182	-82.3308	-447	RRP15	0.759468	5.59551	5.31e-63	1.41e-62
ENSG00000067533	chr1	218458133	218458133	-72.7273	-496	RRP15	0.759468	5.59551	5.31e-63	1.41e-62
ENSG00000067704	chr1	220266849	220266849	-26.0606	-606	IARS2	0.240482	7.95441	5.83e-21	9.68e-21
ENSG00000067798	chr12	78227498	78227498	-75.7143	2429	NAV3	2.93409	5.78458	0	0
ENSG00000067798	chr12	78227662	78227662	-65.3846	2593	NAV3	2.93409	5.78458	0	0
ENSG00000067798	chr12	78227362	78227362	-68.1004	2293	NAV3	2.93409	5.78458	0	0
ENSG00000067798	chr12	78227817	78227817	-36.3636	2748	NAV3	2.93409	5.78458	0	0
ENSG00000067798	chr12	78224398	78224398	-37.1418	-671	NAV3	2.93409	5.78458	0	0
ENSG00000067798	chr12	78227855	78227855	-57.8947	2786	NAV3	2.93409	5.78458	0	0
ENSG00000067798	chr12	78224552	78224552	-70.2611	-517	NAV3	2.93409	5.78458	0	0
ENSG00000067798	chr12	78224480	78224480	-50.8421	-589	NAV3	2.93409	5.78458	0	0
ENSG00000067955	chr16	67064011	67064011	-26.952	961	CBFB	0.504955	6.87103	3.3e-50	7.83e-50
ENSG00000067955	chr16	67064083	67064083	-31.9127	1033	CBFB	0.504955	6.87103	3.3e-50	7.83e-50
ENSG00000067955	chr16	67064086	67064086	-33.4737	1036	CBFB	0.504955	6.87103	3.3e-50	7.83e-50
ENSG00000068028	chr3	50375302	50375302	-35.1852	362	RASSF1	1.59381	4.82038	1.06e-70	3.01e-70
ENSG00000068028	chr3	50375496	50375496	-30.5844	168	RASSF1	1.59381	4.82038	1.06e-70	3.01e-70
ENSG00000068028	chr3	50375545	50375545	-34.4415	119	RASSF1	1.59381	4.82038	1.06e-70	3.01e-70
ENSG00000068028	chr3	50375483	50375483	-54.5588	181	RASSF1	1.59381	4.82038	1.06e-70	3.01e-70
ENSG00000068028	chr3	50375553	50375553	-29.3659	111	RASSF1	1.59381	4.82038	1.06e-70	3.01e-70
ENSG00000068028	chr3	50373851	50373851	-87.5	1044	RASSF1	1.59381	4.82038	1.06e-70	3.01e-70
ENSG00000068028	chr3	50375327	50375327	-29.4118	337	RASSF1	1.59381	4.82038	1.06e-70	3.01e-70
ENSG00000068028	chr3	50375528	50375528	-60.6293	136	RASSF1	1.59381	4.82038	1.06e-70	3.01e-70
ENSG00000068028	chr3	50375535	50375535	-79.5	129	RASSF1	1.59381	4.82038	1.06e-70	3.01e-70
ENSG00000068097	chr17	58155840	58155840	-30	452	HEATR6	1.03821	5.58614	5.07e-102	1.82e-101
ENSG00000068097	chr17	58155368	58155368	-41.3043	924	HEATR6	1.03821	5.58614	5.07e-102	1.82e-101
ENSG00000068097	chr17	58155376	58155376	-34.4988	916	HEATR6	1.03821	5.58614	5.07e-102	1.82e-101
ENSG00000068097	chr17	58155817	58155817	-27.2727	475	HEATR6	1.03821	5.58614	5.07e-102	1.82e-101
ENSG00000068097	chr17	58155782	58155782	-38.4615	510	HEATR6	1.03821	5.58614	5.07e-102	1.82e-101
ENSG00000068323	chrX	48899020	48899020	-77.7778	1970	TFE3	0.709401	7.35652	8.64e-114	3.35e-113
ENSG00000068438	chrX	48335313	48335313	-100	764	FTSJ1	1.90577	6.63002	0	0
ENSG00000068438	chrX	48332600	48332600	-56.3025	-1949	FTSJ1	1.90577	6.63002	0	0
ENSG00000068438	chrX	48332573	48332573	-64.6154	-1976	FTSJ1	1.90577	6.63002	0	0
ENSG00000068697	chr2	20250520	20250520	-23.0769	1269	LAPTM4A	0.270782	8.19223	5.78e-22	9.76e-22
ENSG00000068697	chr2	20250526	20250526	-26.9231	1263	LAPTM4A	0.270782	8.19223	5.78e-22	9.76e-22
ENSG00000070047	chr11	606519	606519	-60.1399	-547	PHRF1	0.34584	6.1629	3.82e-17	5.98e-17
ENSG00000070047	chr11	592581	592581	-20.5882	546	PHRF1	0.34584	6.1629	3.82e-17	5.98e-17
ENSG00000070087	chr3	149687480	149687480	-80	1261	PFN2	1.36132	8.6522	0	0
ENSG00000070087	chr3	149687002	149687002	-100	1739	PFN2	1.36132	8.6522	0	0
ENSG00000070087	chr3	149687207	149687207	-80	1534	PFN2	1.36132	8.6522	0	0
ENSG00000070087	chr3	149686942	149686942	-83.3333	1799	PFN2	1.36132	8.6522	0	0
ENSG00000070087	chr3	149687315	149687315	-86.9565	1426	PFN2	1.36132	8.6522	0	0
ENSG00000070087	chr3	149686935	149686935	-100	1806	PFN2	1.36132	8.6522	0	0
ENSG00000070087	chr3	149687229	149687229	-100	1512	PFN2	1.36132	8.6522	0	0
ENSG00000070087	chr3	149687098	149687098	-76.9231	1643	PFN2	1.36132	8.6522	0	0
ENSG00000070087	chr3	149687147	149687147	-100	1594	PFN2	1.36132	8.6522	0	0
ENSG00000070087	chr3	149687450	149687450	-90.9091	1291	PFN2	1.36132	8.6522	0	0
ENSG00000070087	chr3	149687323	149687323	-100	1418	PFN2	1.36132	8.6522	0	0
ENSG00000070087	chr3	149687150	149687150	-100	1591	PFN2	1.36132	8.6522	0	0
ENSG00000070087	chr3	149687030	149687030	-91.6667	1711	PFN2	1.36132	8.6522	0	0
ENSG00000070404	chr19	677918	677918	-50.7576	1529	FSTL3	1.39473	5.26332	1.2e-189	6.99e-189
ENSG00000070404	chr19	677860	677860	-77.381	1471	FSTL3	1.39473	5.26332	1.2e-189	6.99e-189
ENSG00000070404	chr19	677880	677880	-93.3333	1491	FSTL3	1.39473	5.26332	1.2e-189	6.99e-189
ENSG00000070404	chr19	677865	677865	-94.4444	1476	FSTL3	1.39473	5.26332	1.2e-189	6.99e-189
ENSG00000070404	chr19	677895	677895	-57.1429	1506	FSTL3	1.39473	5.26332	1.2e-189	6.99e-189
ENSG00000070404	chr19	677787	677787	-100	1398	FSTL3	1.39473	5.26332	1.2e-189	6.99e-189
ENSG00000070404	chr19	677940	677940	-63.6364	1551	FSTL3	1.39473	5.26332	1.2e-189	6.99e-189
ENSG00000070404	chr19	677782	677782	-100	1393	FSTL3	1.39473	5.26332	1.2e-189	6.99e-189
ENSG00000070495	chr17	74721801	74721801	-70	1080	JMJD6	1.21521	5.67933	2.27e-167	1.2e-166
ENSG00000070540	chr17	66452278	66452278	-61.715	1375	WIPI1	0.253499	4.808	8.71e-07	1.12e-06
ENSG00000070540	chr17	66452492	66452492	-36.3968	1161	WIPI1	0.253499	4.808	8.71e-07	1.12e-06
ENSG00000070540	chr17	66452343	66452343	-46.9949	1310	WIPI1	0.253499	4.808	8.71e-07	1.12e-06
ENSG00000070614	chr5	149901064	149901064	-35.9091	634	NDST1	2.38549	8.27049	0	0
ENSG00000070669	chr7	97502586	97502586	-38.8889	-732	ASNS	1.85611	7.95819	0	0
ENSG00000070669	chr7	97502553	97502553	-56.4935	-699	ASNS	1.85611	7.95819	0	0
ENSG00000070718	chr8	42010055	42010055	-77.381	-409	AP3M2	0.747096	5.46172	6.23e-61	1.61e-60
ENSG00000070718	chr8	42012458	42012458	-43.3333	324	AP3M2	0.747096	5.46172	6.23e-61	1.61e-60
ENSG00000070718	chr8	42010310	42010310	-25	-154	AP3M2	0.747096	5.46172	6.23e-61	1.61e-60
ENSG00000070718	chr8	42012513	42012513	-54.5455	379	AP3M2	0.747096	5.46172	6.23e-61	1.61e-60
ENSG00000070718	chr8	42009991	42009991	-100	-473	AP3M2	0.747096	5.46172	6.23e-61	1.61e-60
ENSG00000070718	chr8	42010169	42010169	-43.75	-295	AP3M2	0.747096	5.46172	6.23e-61	1.61e-60
ENSG00000070718	chr8	42010268	42010268	-42.8571	-196	AP3M2	0.747096	5.46172	6.23e-61	1.61e-60
ENSG00000070718	chr8	42010142	42010142	-45	-322	AP3M2	0.747096	5.46172	6.23e-61	1.61e-60
ENSG00000070718	chr8	42010162	42010162	-52.9412	-302	AP3M2	0.747096	5.46172	6.23e-61	1.61e-60
ENSG00000070718	chr8	42010104	42010104	-53.8462	-360	AP3M2	0.747096	5.46172	6.23e-61	1.61e-60
ENSG00000070718	chr8	42010120	42010120	-66.6667	-344	AP3M2	0.747096	5.46172	6.23e-61	1.61e-60
ENSG00000070718	chr8	42012482	42012482	-75.3472	348	AP3M2	0.747096	5.46172	6.23e-61	1.61e-60
ENSG00000070718	chr8	42010259	42010259	-42.1053	-205	AP3M2	0.747096	5.46172	6.23e-61	1.61e-60
ENSG00000070718	chr8	42010044	42010044	-80	-420	AP3M2	0.747096	5.46172	6.23e-61	1.61e-60
ENSG00000070718	chr8	42012420	42012420	-50	286	AP3M2	0.747096	5.46172	6.23e-61	1.61e-60
ENSG00000070718	chr8	42012409	42012409	-56.5217	275	AP3M2	0.747096	5.46172	6.23e-61	1.61e-60
ENSG00000070718	chr8	42010164	42010164	-41.1765	-300	AP3M2	0.747096	5.46172	6.23e-61	1.61e-60
ENSG00000070718	chr8	42010083	42010083	-50	-381	AP3M2	0.747096	5.46172	6.23e-61	1.61e-60
ENSG00000070718	chr8	42010101	42010101	-63.3484	-363	AP3M2	0.747096	5.46172	6.23e-61	1.61e-60
ENSG00000070756	chr8	101735628	101735628	-73.1225	-1313	PABPC1	0.277525	10.6668	5.03e-42	1.09e-41
ENSG00000070756	chr8	101735630	101735630	-64.7436	-1315	PABPC1	0.277525	10.6668	5.03e-42	1.09e-41
ENSG00000070756	chr8	101735590	101735590	-40.7609	-1275	PABPC1	0.277525	10.6668	5.03e-42	1.09e-41
ENSG00000070761	chr16	58161544	58161544	-30.5556	1752	CFAP20	0.431356	5.87645	3.81e-25	6.7e-25
ENSG00000070761	chr16	58163836	58163836	-50	-540	CFAP20	0.431356	5.87645	3.81e-25	6.7e-25
ENSG00000070778	chr14	89017661	89017661	-53.8462	172	PTPN21	1.26465	4.915	4.11e-114	1.6e-113
ENSG00000070778	chr14	89017870	89017870	-91.6667	-37	PTPN21	1.26465	4.915	4.11e-114	1.6e-113
ENSG00000070778	chr14	89017667	89017667	-77.5758	166	PTPN21	1.26465	4.915	4.11e-114	1.6e-113
ENSG00000070778	chr14	89017722	89017722	-76.3889	111	PTPN21	1.26465	4.915	4.11e-114	1.6e-113
ENSG00000070778	chr14	89017690	89017690	-93.75	143	PTPN21	1.26465	4.915	4.11e-114	1.6e-113
ENSG00000070778	chr14	89017669	89017669	-83.7662	164	PTPN21	1.26465	4.915	4.11e-114	1.6e-113
ENSG00000070778	chr14	89017786	89017786	-90.9091	47	PTPN21	1.26465	4.915	4.11e-114	1.6e-113
ENSG00000070778	chr14	89017839	89017839	-85.7143	-6	PTPN21	1.26465	4.915	4.11e-114	1.6e-113
ENSG00000070778	chr14	89017848	89017848	-75.7143	-15	PTPN21	1.26465	4.915	4.11e-114	1.6e-113
ENSG00000070778	chr14	89017615	89017615	-100	218	PTPN21	1.26465	4.915	4.11e-114	1.6e-113
ENSG00000070778	chr14	89017702	89017702	-88.2353	131	PTPN21	1.26465	4.915	4.11e-114	1.6e-113
ENSG00000070778	chr14	89017566	89017566	-100	267	PTPN21	1.26465	4.915	4.11e-114	1.6e-113
ENSG00000070778	chr14	89017752	89017752	-94.1176	81	PTPN21	1.26465	4.915	4.11e-114	1.6e-113
ENSG00000070778	chr14	89017788	89017788	-100	45	PTPN21	1.26465	4.915	4.11e-114	1.6e-113
ENSG00000070778	chr14	89017868	89017868	-100	-35	PTPN21	1.26465	4.915	4.11e-114	1.6e-113
ENSG00000070778	chr14	89017726	89017726	-92.8571	107	PTPN21	1.26465	4.915	4.11e-114	1.6e-113
ENSG00000070778	chr14	89017815	89017815	-92.8571	18	PTPN21	1.26465	4.915	4.11e-114	1.6e-113
ENSG00000070778	chr14	89017686	89017686	-64.2857	147	PTPN21	1.26465	4.915	4.11e-114	1.6e-113
ENSG00000070785	chr1	45452637	45452637	-29.7786	-243	EIF2B3	0.743424	5.45435	5.29e-48	1.23e-47
ENSG00000070785	chr1	45452580	45452580	-40.4181	-186	EIF2B3	0.743424	5.45435	5.29e-48	1.23e-47
ENSG00000070785	chr1	45452570	45452570	-52.2222	-176	EIF2B3	0.743424	5.45435	5.29e-48	1.23e-47
ENSG00000070785	chr1	45452605	45452605	-63.5054	-211	EIF2B3	0.743424	5.45435	5.29e-48	1.23e-47
ENSG00000070814	chr5	149757083	149757083	-49.0741	2181	TCOF1	1.42291	7.30455	0	0
ENSG00000070814	chr5	149737884	149737884	-35.6209	682	TCOF1	1.42291	7.30455	0	0
ENSG00000070831	chr1	22380377	22380377	-20.6897	1257	CDC42	0.434187	7.97482	1e-36	2.04e-36
ENSG00000070882	chr7	25018602	25018602	-43.0736	1158	OSBPL3	1.06442	6.54393	3.2e-163	1.64e-162
ENSG00000070882	chr7	25018565	25018565	-52.6077	1195	OSBPL3	1.06442	6.54393	3.2e-163	1.64e-162
ENSG00000070882	chr7	25018554	25018554	-54.9718	1206	OSBPL3	1.06442	6.54393	3.2e-163	1.64e-162
ENSG00000070882	chr7	25018475	25018475	-46.4444	1285	OSBPL3	1.06442	6.54393	3.2e-163	1.64e-162
ENSG00000070882	chr7	25021014	25021014	-95	-1254	OSBPL3	1.06442	6.54393	3.2e-163	1.64e-162
ENSG00000070882	chr7	25021046	25021046	-83.3333	-1286	OSBPL3	1.06442	6.54393	3.2e-163	1.64e-162
ENSG00000070882	chr7	25018568	25018568	-54.1176	1192	OSBPL3	1.06442	6.54393	3.2e-163	1.64e-162
ENSG00000070882	chr7	25018595	25018595	-54.1958	1165	OSBPL3	1.06442	6.54393	3.2e-163	1.64e-162
ENSG00000070882	chr7	25021762	25021762	-36.3636	-2002	OSBPL3	1.06442	6.54393	3.2e-163	1.64e-162
ENSG00000070882	chr7	25018570	25018570	-65.9274	1190	OSBPL3	1.06442	6.54393	3.2e-163	1.64e-162
ENSG00000070882	chr7	25021118	25021118	-47.8261	-1358	OSBPL3	1.06442	6.54393	3.2e-163	1.64e-162
ENSG00000070882	chr7	25021039	25021039	-77.5401	-1279	OSBPL3	1.06442	6.54393	3.2e-163	1.64e-162
ENSG00000070882	chr7	25021023	25021023	-70.697	-1263	OSBPL3	1.06442	6.54393	3.2e-163	1.64e-162
ENSG00000070882	chr7	25021067	25021067	-77.3455	-1307	OSBPL3	1.06442	6.54393	3.2e-163	1.64e-162
ENSG00000070882	chr7	25021125	25021125	-54.5455	-1365	OSBPL3	1.06442	6.54393	3.2e-163	1.64e-162
ENSG00000070882	chr7	25021035	25021035	-94.1176	-1275	OSBPL3	1.06442	6.54393	3.2e-163	1.64e-162
ENSG00000070882	chr7	25018618	25018618	-38.8387	1142	OSBPL3	1.06442	6.54393	3.2e-163	1.64e-162
ENSG00000070882	chr7	25021058	25021058	-85.8561	-1298	OSBPL3	1.06442	6.54393	3.2e-163	1.64e-162
ENSG00000070882	chr7	25021037	25021037	-80.303	-1277	OSBPL3	1.06442	6.54393	3.2e-163	1.64e-162
ENSG00000070882	chr7	25018548	25018548	-71.4523	1212	OSBPL3	1.06442	6.54393	3.2e-163	1.64e-162
ENSG00000070882	chr7	25021122	25021122	-50	-1362	OSBPL3	1.06442	6.54393	3.2e-163	1.64e-162
ENSG00000070950	chr3	9005637	9005637	-61.8182	-478	RAD18	1.08398	5.94265	1.07e-158	5.33e-158
ENSG00000070950	chr3	9006274	9006274	-48.2143	-1115	RAD18	1.08398	5.94265	1.07e-158	5.33e-158
ENSG00000071054	chr2	102315132	102315132	-52.6316	967	MAP4K4	0.970812	8.01198	1.53e-262	1.22e-261
ENSG00000071054	chr2	102439927	102439927	-47.7273	-1854	MAP4K4	0.970812	8.01198	1.53e-262	1.22e-261
ENSG00000071054	chr2	102439880	102439880	-100	-1901	MAP4K4	0.970812	8.01198	1.53e-262	1.22e-261
ENSG00000071054	chr2	102439950	102439950	-42.8571	-1831	MAP4K4	0.970812	8.01198	1.53e-262	1.22e-261
ENSG00000071054	chr2	102315100	102315100	-48.5577	935	MAP4K4	0.970812	8.01198	1.53e-262	1.22e-261
ENSG00000071054	chr2	102439855	102439855	-100	-1926	MAP4K4	0.970812	8.01198	1.53e-262	1.22e-261
ENSG00000071054	chr2	102440103	102440103	-92.3077	-1678	MAP4K4	0.970812	8.01198	1.53e-262	1.22e-261
ENSG00000071054	chr2	102439809	102439809	-100	-1972	MAP4K4	0.970812	8.01198	1.53e-262	1.22e-261
ENSG00000071054	chr2	102316633	102316633	-62.5	2468	MAP4K4	0.970812	8.01198	1.53e-262	1.22e-261
ENSG00000071054	chr2	102316297	102316297	-100	2132	MAP4K4	0.970812	8.01198	1.53e-262	1.22e-261
ENSG00000071054	chr2	102440074	102440074	-100	-1707	MAP4K4	0.970812	8.01198	1.53e-262	1.22e-261
ENSG00000071054	chr2	102439827	102439827	-92.8571	-1954	MAP4K4	0.970812	8.01198	1.53e-262	1.22e-261
ENSG00000071054	chr2	102439843	102439843	-94.7368	-1938	MAP4K4	0.970812	8.01198	1.53e-262	1.22e-261
ENSG00000071054	chr2	102316347	102316347	-49.4737	2182	MAP4K4	0.970812	8.01198	1.53e-262	1.22e-261
ENSG00000071054	chr2	102316330	102316330	-71.9048	2165	MAP4K4	0.970812	8.01198	1.53e-262	1.22e-261
ENSG00000071054	chr2	102316496	102316496	-82.9787	2331	MAP4K4	0.970812	8.01198	1.53e-262	1.22e-261
ENSG00000071127	chr4	10117449	10117449	-50	1124	WDR1	0.26806	8.50802	6.51e-32	1.25e-31
ENSG00000071127	chr4	10117474	10117474	-55.5556	1099	WDR1	0.26806	8.50802	6.51e-32	1.25e-31
ENSG00000071127	chr4	10117479	10117479	-61.1111	1094	WDR1	0.26806	8.50802	6.51e-32	1.25e-31
ENSG00000071127	chr4	10117384	10117384	-87.5	1189	WDR1	0.26806	8.50802	6.51e-32	1.25e-31
ENSG00000071205	chr4	148652508	148652508	-37.7717	-945	ARHGAP10	1.31147	5.18964	2.38e-164	1.23e-163
ENSG00000071205	chr4	148652676	148652676	-74	-777	ARHGAP10	1.31147	5.18964	2.38e-164	1.23e-163
ENSG00000071205	chr4	148654797	148654797	-57.1429	1344	ARHGAP10	1.31147	5.18964	2.38e-164	1.23e-163
ENSG00000071205	chr4	148654701	148654701	-62.6087	1248	ARHGAP10	1.31147	5.18964	2.38e-164	1.23e-163
ENSG00000071205	chr4	148652686	148652686	-49.2105	-767	ARHGAP10	1.31147	5.18964	2.38e-164	1.23e-163
ENSG00000071205	chr4	148654825	148654825	-77.5	1372	ARHGAP10	1.31147	5.18964	2.38e-164	1.23e-163
ENSG00000071537	chr14	82000809	82000809	-75	-604	SEL1L	0.492361	7.71915	2.75e-51	6.58e-51
ENSG00000071537	chr14	82002624	82002624	-45.4608	-2419	SEL1L	0.492361	7.71915	2.75e-51	6.58e-51
ENSG00000071537	chr14	82002535	82002535	-36.3636	-2330	SEL1L	0.492361	7.71915	2.75e-51	6.58e-51
ENSG00000071537	chr14	82000818	82000818	-85.7143	-613	SEL1L	0.492361	7.71915	2.75e-51	6.58e-51
ENSG00000071537	chr14	81999463	81999463	-61.3095	742	SEL1L	0.492361	7.71915	2.75e-51	6.58e-51
ENSG00000071859	chrX	153671800	153671800	-72.3077	-673	FAM50A	0.848855	6.50151	2.21e-128	9.4e-128
ENSG00000071967	chr2	172380342	172380342	-23.5842	1476	CYBRD1	1.00392	6.73671	1.96e-197	1.19e-196
ENSG00000071967	chr2	172380450	172380450	-35.5652	1584	CYBRD1	1.00392	6.73671	1.96e-197	1.19e-196
ENSG00000072110	chr14	69442754	69442754	-46.4286	1529	ACTN1	2.21889	9.63213	0	0
ENSG00000072110	chr14	69442861	69442861	-90.9091	1422	ACTN1	2.21889	9.63213	0	0
ENSG00000072110	chr14	69443362	69443362	-77.7778	921	ACTN1	2.21889	9.63213	0	0
ENSG00000072110	chr14	69441902	69441902	-35.7843	2381	ACTN1	2.21889	9.63213	0	0
ENSG00000072110	chr14	69444803	69444803	-40	168	ACTN1	2.21889	9.63213	0	0
ENSG00000072506	chrX	53460812	53460812	-79.1444	511	HSD17B10	0.44791	6.46683	5.87e-38	1.21e-37
ENSG00000072506	chrX	53460775	53460775	-85.7143	548	HSD17B10	0.44791	6.46683	5.87e-38	1.21e-37
ENSG00000072506	chrX	53460780	53460780	-67.5	543	HSD17B10	0.44791	6.46683	5.87e-38	1.21e-37
ENSG00000072506	chrX	53460686	53460686	-27.7778	637	HSD17B10	0.44791	6.46683	5.87e-38	1.21e-37
ENSG00000072506	chrX	53460783	53460783	-78.022	540	HSD17B10	0.44791	6.46683	5.87e-38	1.21e-37
ENSG00000072786	chr5	171616345	171616345	-38.2979	-999	STK10	2.01935	5.90898	0	0
ENSG00000072786	chr5	171616283	171616283	-40.9091	-937	STK10	2.01935	5.90898	0	0
ENSG00000072786	chr5	171612915	171612915	-55.875	2431	STK10	2.01935	5.90898	0	0
ENSG00000072786	chr5	171612889	171612889	-55.7471	2457	STK10	2.01935	5.90898	0	0
ENSG00000072786	chr5	171612817	171612817	-83.75	2529	STK10	2.01935	5.90898	0	0
ENSG00000072864	chr16	15743678	15743678	-25.9601	-405	NDE1	0.402774	5.7296	2.41e-17	3.78e-17
ENSG00000072864	chr16	15743488	15743488	-50	-595	NDE1	0.402774	5.7296	2.41e-17	3.78e-17
ENSG00000072864	chr16	15743507	15743507	-42.8571	-576	NDE1	0.402774	5.7296	2.41e-17	3.78e-17
ENSG00000072864	chr16	15743607	15743607	-45.4464	-476	NDE1	0.402774	5.7296	2.41e-17	3.78e-17
ENSG00000072864	chr16	15743471	15743471	-57.5758	-612	NDE1	0.402774	5.7296	2.41e-17	3.78e-17
ENSG00000072958	chr19	16309526	16309526	-100	861	AP1M1	2.29261	6.74633	0	0
ENSG00000073008	chr19	45146900	45146900	-31.0818	-198	PVR	0.746882	6.24972	6.81e-57	1.71e-56
ENSG00000073050	chr19	44079114	44079114	-41.6667	616	XRCC1	1.10953	5.11436	8.85e-104	3.21e-103
ENSG00000073050	chr19	44079105	44079105	-50	625	XRCC1	1.10953	5.11436	8.85e-104	3.21e-103
ENSG00000073536	chr17	33470664	33470664	-92.3077	-1342	NLE1	1.1154	5.86711	1.43e-147	6.76e-147
ENSG00000073711	chr3	135684220	135684220	-39.4461	-295	PPP2R3A	1.30473	4.92392	2.91e-139	1.31e-138
ENSG00000073711	chr3	135684287	135684287	-43.75	-228	PPP2R3A	1.30473	4.92392	2.91e-139	1.31e-138
ENSG00000073711	chr3	135684235	135684235	-72.7764	-280	PPP2R3A	1.30473	4.92392	2.91e-139	1.31e-138
ENSG00000073711	chr3	135684137	135684137	-64.5833	-378	PPP2R3A	1.30473	4.92392	2.91e-139	1.31e-138
ENSG00000073711	chr3	135684306	135684306	-59.6154	-209	PPP2R3A	1.30473	4.92392	2.91e-139	1.31e-138
ENSG00000073711	chr3	135684274	135684274	-72.6708	-241	PPP2R3A	1.30473	4.92392	2.91e-139	1.31e-138
ENSG00000073711	chr3	135684163	135684163	-36.2264	-352	PPP2R3A	1.30473	4.92392	2.91e-139	1.31e-138
ENSG00000073711	chr3	135684107	135684107	-66.1017	-408	PPP2R3A	1.30473	4.92392	2.91e-139	1.31e-138
ENSG00000073711	chr3	135684161	135684161	-43.3673	-354	PPP2R3A	1.30473	4.92392	2.91e-139	1.31e-138
ENSG00000073792	chr3	185544124	185544124	-31.0174	-1297	IGF2BP2	1.5149	6.93301	0	0
ENSG00000073792	chr3	185544230	185544230	-25	-1403	IGF2BP2	1.5149	6.93301	0	0
ENSG00000073792	chr3	185544216	185544216	-73.8095	-1389	IGF2BP2	1.5149	6.93301	0	0
ENSG00000073792	chr3	185544136	185544136	-22.2222	-1309	IGF2BP2	1.5149	6.93301	0	0
ENSG00000073792	chr3	185544182	185544182	-26.3158	-1355	IGF2BP2	1.5149	6.93301	0	0
ENSG00000073792	chr3	185544388	185544388	-100	-1561	IGF2BP2	1.5149	6.93301	0	0
ENSG00000073792	chr3	185544142	185544142	-31.6377	-1315	IGF2BP2	1.5149	6.93301	0	0
ENSG00000073792	chr3	185544191	185544191	-40	-1364	IGF2BP2	1.5149	6.93301	0	0
ENSG00000073849	chr3	186649878	186649878	-40.9524	1563	ST6GAL1	0.238406	4.29465	0.000113925	0.000137277
ENSG00000073849	chr3	186649121	186649121	-47.3684	806	ST6GAL1	0.238406	4.29465	0.000113925	0.000137277
ENSG00000073849	chr3	186649747	186649747	-50.8602	1432	ST6GAL1	0.238406	4.29465	0.000113925	0.000137277
ENSG00000073849	chr3	186648041	186648041	-73.7374	-274	ST6GAL1	0.238406	4.29465	0.000113925	0.000137277
ENSG00000073849	chr3	186648207	186648207	-87.5	-108	ST6GAL1	0.238406	4.29465	0.000113925	0.000137277
ENSG00000073849	chr3	186648759	186648759	-81.8182	444	ST6GAL1	0.238406	4.29465	0.000113925	0.000137277
ENSG00000073849	chr3	186648489	186648489	-100	174	ST6GAL1	0.238406	4.29465	0.000113925	0.000137277
ENSG00000073849	chr3	186648290	186648290	-100	-25	ST6GAL1	0.238406	4.29465	0.000113925	0.000137277
ENSG00000073849	chr3	186648008	186648008	-84.375	-307	ST6GAL1	0.238406	4.29465	0.000113925	0.000137277
ENSG00000073849	chr3	186648440	186648440	-85.7143	125	ST6GAL1	0.238406	4.29465	0.000113925	0.000137277
ENSG00000073849	chr3	186648446	186648446	-100	131	ST6GAL1	0.238406	4.29465	0.000113925	0.000137277
ENSG00000073849	chr3	186648900	186648900	-88.8889	585	ST6GAL1	0.238406	4.29465	0.000113925	0.000137277
ENSG00000073849	chr3	186648197	186648197	-88.8889	-118	ST6GAL1	0.238406	4.29465	0.000113925	0.000137277
ENSG00000073849	chr3	186649470	186649470	-44.4568	1155	ST6GAL1	0.238406	4.29465	0.000113925	0.000137277
ENSG00000073849	chr3	186649626	186649626	-48.6607	1311	ST6GAL1	0.238406	4.29465	0.000113925	0.000137277
ENSG00000073849	chr3	186649753	186649753	-50.303	1438	ST6GAL1	0.238406	4.29465	0.000113925	0.000137277
ENSG00000073849	chr3	186648242	186648242	-83.3333	-73	ST6GAL1	0.238406	4.29465	0.000113925	0.000137277
ENSG00000073849	chr3	186648736	186648736	-100	421	ST6GAL1	0.238406	4.29465	0.000113925	0.000137277
ENSG00000073849	chr3	186648425	186648425	-100	110	ST6GAL1	0.238406	4.29465	0.000113925	0.000137277
ENSG00000073849	chr3	186648779	186648779	-100	464	ST6GAL1	0.238406	4.29465	0.000113925	0.000137277
ENSG00000073849	chr3	186648711	186648711	-100	396	ST6GAL1	0.238406	4.29465	0.000113925	0.000137277
ENSG00000073849	chr3	186649777	186649777	-31.3343	1462	ST6GAL1	0.238406	4.29465	0.000113925	0.000137277
ENSG00000073849	chr3	186649672	186649672	-53.2819	1357	ST6GAL1	0.238406	4.29465	0.000113925	0.000137277
ENSG00000073849	chr3	186648031	186648031	-86.3636	-284	ST6GAL1	0.238406	4.29465	0.000113925	0.000137277
ENSG00000073849	chr3	186649455	186649455	-71.635	1140	ST6GAL1	0.238406	4.29465	0.000113925	0.000137277
ENSG00000073849	chr3	186648503	186648503	-100	188	ST6GAL1	0.238406	4.29465	0.000113925	0.000137277
ENSG00000073849	chr3	186649763	186649763	-65.5271	1448	ST6GAL1	0.238406	4.29465	0.000113925	0.000137277
ENSG00000073849	chr3	186649529	186649529	-82.2857	1214	ST6GAL1	0.238406	4.29465	0.000113925	0.000137277
ENSG00000073849	chr3	186648366	186648366	-100	51	ST6GAL1	0.238406	4.29465	0.000113925	0.000137277
ENSG00000073849	chr3	186649609	186649609	-69.4505	1294	ST6GAL1	0.238406	4.29465	0.000113925	0.000137277
ENSG00000073849	chr3	186649089	186649089	-71.4286	774	ST6GAL1	0.238406	4.29465	0.000113925	0.000137277
ENSG00000073849	chr3	186649601	186649601	-68.254	1286	ST6GAL1	0.238406	4.29465	0.000113925	0.000137277
ENSG00000073849	chr3	186648074	186648074	-94.1176	-241	ST6GAL1	0.238406	4.29465	0.000113925	0.000137277
ENSG00000073849	chr3	186648551	186648551	-100	236	ST6GAL1	0.238406	4.29465	0.000113925	0.000137277
ENSG00000073849	chr3	186648548	186648548	-90.9091	233	ST6GAL1	0.238406	4.29465	0.000113925	0.000137277
ENSG00000073849	chr3	186649428	186649428	-46.9697	1113	ST6GAL1	0.238406	4.29465	0.000113925	0.000137277
ENSG00000073849	chr3	186648538	186648538	-85.7143	223	ST6GAL1	0.238406	4.29465	0.000113925	0.000137277
ENSG00000073849	chr3	186648209	186648209	-77.5	-106	ST6GAL1	0.238406	4.29465	0.000113925	0.000137277
ENSG00000073849	chr3	186649274	186649274	-52.6112	959	ST6GAL1	0.238406	4.29465	0.000113925	0.000137277
ENSG00000073849	chr3	186649281	186649281	-69.5652	966	ST6GAL1	0.238406	4.29465	0.000113925	0.000137277
ENSG00000073849	chr3	186649799	186649799	-34.3077	1484	ST6GAL1	0.238406	4.29465	0.000113925	0.000137277
ENSG00000073849	chr3	186647912	186647912	-69.2308	-403	ST6GAL1	0.238406	4.29465	0.000113925	0.000137277
ENSG00000073849	chr3	186647867	186647867	-59.0909	-448	ST6GAL1	0.238406	4.29465	0.000113925	0.000137277
ENSG00000073849	chr3	186649285	186649285	-79.3953	970	ST6GAL1	0.238406	4.29465	0.000113925	0.000137277
ENSG00000073849	chr3	186648444	186648444	-100	129	ST6GAL1	0.238406	4.29465	0.000113925	0.000137277
ENSG00000073849	chr3	186648729	186648729	-100	414	ST6GAL1	0.238406	4.29465	0.000113925	0.000137277
ENSG00000073849	chr3	186647973	186647973	-84	-342	ST6GAL1	0.238406	4.29465	0.000113925	0.000137277
ENSG00000073849	chr3	186648857	186648857	-100	542	ST6GAL1	0.238406	4.29465	0.000113925	0.000137277
ENSG00000073849	chr3	186648068	186648068	-94.4444	-247	ST6GAL1	0.238406	4.29465	0.000113925	0.000137277
ENSG00000073849	chr3	186649418	186649418	-60.4301	1103	ST6GAL1	0.238406	4.29465	0.000113925	0.000137277
ENSG00000073849	chr3	186649096	186649096	-62.5	781	ST6GAL1	0.238406	4.29465	0.000113925	0.000137277
ENSG00000073849	chr3	186648421	186648421	-100	106	ST6GAL1	0.238406	4.29465	0.000113925	0.000137277
ENSG00000073849	chr3	186648921	186648921	-85.7143	606	ST6GAL1	0.238406	4.29465	0.000113925	0.000137277
ENSG00000073849	chr3	186649145	186649145	-64.2857	830	ST6GAL1	0.238406	4.29465	0.000113925	0.000137277
ENSG00000073849	chr3	186647960	186647960	-61.1111	-355	ST6GAL1	0.238406	4.29465	0.000113925	0.000137277
ENSG00000073849	chr3	186648224	186648224	-83.3333	-91	ST6GAL1	0.238406	4.29465	0.000113925	0.000137277
ENSG00000073849	chr3	186648789	186648789	-87.5	474	ST6GAL1	0.238406	4.29465	0.000113925	0.000137277
ENSG00000073849	chr3	186648033	186648033	-93.9394	-282	ST6GAL1	0.238406	4.29465	0.000113925	0.000137277
ENSG00000073849	chr3	186649290	186649290	-68.2962	975	ST6GAL1	0.238406	4.29465	0.000113925	0.000137277
ENSG00000073849	chr3	186648076	186648076	-94.4444	-239	ST6GAL1	0.238406	4.29465	0.000113925	0.000137277
ENSG00000073849	chr3	186647988	186647988	-75	-327	ST6GAL1	0.238406	4.29465	0.000113925	0.000137277
ENSG00000073849	chr3	186648352	186648352	-100	37	ST6GAL1	0.238406	4.29465	0.000113925	0.000137277
ENSG00000073849	chr3	186648379	186648379	-100	64	ST6GAL1	0.238406	4.29465	0.000113925	0.000137277
ENSG00000073849	chr3	186648522	186648522	-100	207	ST6GAL1	0.238406	4.29465	0.000113925	0.000137277
ENSG00000073849	chr3	186649483	186649483	-47.4916	1168	ST6GAL1	0.238406	4.29465	0.000113925	0.000137277
ENSG00000073849	chr3	186649488	186649488	-70.8421	1173	ST6GAL1	0.238406	4.29465	0.000113925	0.000137277
ENSG00000073849	chr3	186648859	186648859	-100	544	ST6GAL1	0.238406	4.29465	0.000113925	0.000137277
ENSG00000073849	chr3	186649188	186649188	-57.6413	873	ST6GAL1	0.238406	4.29465	0.000113925	0.000137277
ENSG00000073849	chr3	186648544	186648544	-100	229	ST6GAL1	0.238406	4.29465	0.000113925	0.000137277
ENSG00000073849	chr3	186648285	186648285	-100	-30	ST6GAL1	0.238406	4.29465	0.000113925	0.000137277
ENSG00000073849	chr3	186648279	186648279	-100	-36	ST6GAL1	0.238406	4.29465	0.000113925	0.000137277
ENSG00000073849	chr3	186648867	186648867	-100	552	ST6GAL1	0.238406	4.29465	0.000113925	0.000137277
ENSG00000073849	chr3	186648909	186648909	-87.5	594	ST6GAL1	0.238406	4.29465	0.000113925	0.000137277
ENSG00000073849	chr3	186648175	186648175	-100	-140	ST6GAL1	0.238406	4.29465	0.000113925	0.000137277
ENSG00000073849	chr3	186648218	186648218	-87.5	-97	ST6GAL1	0.238406	4.29465	0.000113925	0.000137277
ENSG00000073849	chr3	186647950	186647950	-55.9829	-365	ST6GAL1	0.238406	4.29465	0.000113925	0.000137277
ENSG00000073849	chr3	186648886	186648886	-100	571	ST6GAL1	0.238406	4.29465	0.000113925	0.000137277
ENSG00000073849	chr3	186648185	186648185	-88.8889	-130	ST6GAL1	0.238406	4.29465	0.000113925	0.000137277
ENSG00000073849	chr3	186648179	186648179	-100	-136	ST6GAL1	0.238406	4.29465	0.000113925	0.000137277
ENSG00000073849	chr3	186648519	186648519	-88.8889	204	ST6GAL1	0.238406	4.29465	0.000113925	0.000137277
ENSG00000073849	chr3	186649165	186649165	-65.5172	850	ST6GAL1	0.238406	4.29465	0.000113925	0.000137277
ENSG00000073849	chr3	186649523	186649523	-50.0701	1208	ST6GAL1	0.238406	4.29465	0.000113925	0.000137277
ENSG00000073849	chr3	186648099	186648099	-83.3333	-216	ST6GAL1	0.238406	4.29465	0.000113925	0.000137277
ENSG00000073849	chr3	186649102	186649102	-50	787	ST6GAL1	0.238406	4.29465	0.000113925	0.000137277
ENSG00000073849	chr3	186649425	186649425	-84.375	1110	ST6GAL1	0.238406	4.29465	0.000113925	0.000137277
ENSG00000073849	chr3	186649067	186649067	-63.6364	752	ST6GAL1	0.238406	4.29465	0.000113925	0.000137277
ENSG00000073849	chr3	186648092	186648092	-80	-223	ST6GAL1	0.238406	4.29465	0.000113925	0.000137277
ENSG00000073921	chr11	85778579	85778579	-83.4562	1560	PICALM	0.84471	8.22683	8.5e-167	4.47e-166
ENSG00000073921	chr11	85778550	85778550	-81.8182	1589	PICALM	0.84471	8.22683	8.5e-167	4.47e-166
ENSG00000073921	chr11	85778585	85778585	-81.5341	1554	PICALM	0.84471	8.22683	8.5e-167	4.47e-166
ENSG00000073921	chr11	85778498	85778498	-53.0303	1641	PICALM	0.84471	8.22683	8.5e-167	4.47e-166
ENSG00000073921	chr11	85781044	85781044	-31.0345	-121	PICALM	0.84471	8.22683	8.5e-167	4.47e-166
ENSG00000073921	chr11	85778593	85778593	-97.0588	1546	PICALM	0.84471	8.22683	8.5e-167	4.47e-166
ENSG00000073921	chr11	85778241	85778241	-90.8374	1898	PICALM	0.84471	8.22683	8.5e-167	4.47e-166
ENSG00000073921	chr11	85778605	85778605	-91.7375	1534	PICALM	0.84471	8.22683	8.5e-167	4.47e-166
ENSG00000073921	chr11	85778404	85778404	-81.8182	1735	PICALM	0.84471	8.22683	8.5e-167	4.47e-166
ENSG00000074054	chr2	122259959	122259959	-76.7199	851	CLASP1	0.299455	6.49662	6.14e-18	9.75e-18
ENSG00000074266	chr11	85957242	85957242	-50	1436	EED	0.646482	5.20064	1.17e-33	2.29e-33
ENSG00000074266	chr11	85957229	85957229	-32	1423	EED	0.646482	5.20064	1.17e-33	2.29e-33
ENSG00000074266	chr11	85957126	85957126	-47.2973	1320	EED	0.646482	5.20064	1.17e-33	2.29e-33
ENSG00000074266	chr11	85957135	85957135	-25.9829	1329	EED	0.646482	5.20064	1.17e-33	2.29e-33
ENSG00000074266	chr11	85957137	85957137	-26.2852	1331	EED	0.646482	5.20064	1.17e-33	2.29e-33
ENSG00000074266	chr11	85955165	85955165	-38.0952	-641	EED	0.646482	5.20064	1.17e-33	2.29e-33
ENSG00000074356	chr17	3749880	3749880	-50	-335	C17orf85	0.479872	6.27708	2.45e-39	5.15e-39
ENSG00000074356	chr17	3747435	3747435	-56.6313	2110	C17orf85	0.479872	6.27708	2.45e-39	5.15e-39
ENSG00000074416	chr3	127542449	127542449	-76.9231	-356	MGLL	2.31671	6.72431	0	0
ENSG00000074416	chr3	127539109	127539109	-81.25	2616	MGLL	2.31671	6.72431	0	0
ENSG00000074416	chr3	127453882	127453882	-62.5	1318	MGLL	2.31671	6.72431	0	0
ENSG00000074416	chr3	127453872	127453872	-66.6667	1328	MGLL	2.31671	6.72431	0	0
ENSG00000074416	chr3	127453885	127453885	-42.8571	1315	MGLL	2.31671	6.72431	0	0
ENSG00000074590	chr12	106532342	106532342	-60.6061	1469	NUAK1	1.06322	6.08517	3.21e-148	1.53e-147
ENSG00000074590	chr12	106532348	106532348	-86.1111	1463	NUAK1	1.06322	6.08517	3.21e-148	1.53e-147
ENSG00000074590	chr12	106532271	106532271	-97.6744	1540	NUAK1	1.06322	6.08517	3.21e-148	1.53e-147
ENSG00000074590	chr12	106534509	106534509	-88.2353	-698	NUAK1	1.06322	6.08517	3.21e-148	1.53e-147
ENSG00000074590	chr12	106532361	106532361	-65.625	1450	NUAK1	1.06322	6.08517	3.21e-148	1.53e-147
ENSG00000074590	chr12	106532196	106532196	-96.9697	1615	NUAK1	1.06322	6.08517	3.21e-148	1.53e-147
ENSG00000074590	chr12	106532315	106532315	-86.4865	1496	NUAK1	1.06322	6.08517	3.21e-148	1.53e-147
ENSG00000074590	chr12	106532266	106532266	-88.0952	1545	NUAK1	1.06322	6.08517	3.21e-148	1.53e-147
ENSG00000074590	chr12	106532375	106532375	-48.2759	1436	NUAK1	1.06322	6.08517	3.21e-148	1.53e-147
ENSG00000074590	chr12	106532372	106532372	-62.5	1439	NUAK1	1.06322	6.08517	3.21e-148	1.53e-147
ENSG00000074590	chr12	106532147	106532147	-66.6667	1664	NUAK1	1.06322	6.08517	3.21e-148	1.53e-147
ENSG00000074590	chr12	106532471	106532471	-77.7778	1340	NUAK1	1.06322	6.08517	3.21e-148	1.53e-147
ENSG00000074590	chr12	106532141	106532141	-80	1670	NUAK1	1.06322	6.08517	3.21e-148	1.53e-147
ENSG00000074590	chr12	106532233	106532233	-88.5714	1578	NUAK1	1.06322	6.08517	3.21e-148	1.53e-147
ENSG00000074590	chr12	106532158	106532158	-100	1653	NUAK1	1.06322	6.08517	3.21e-148	1.53e-147
ENSG00000074590	chr12	106533912	106533912	-92.6829	-101	NUAK1	1.06322	6.08517	3.21e-148	1.53e-147
ENSG00000074590	chr12	106532301	106532301	-97.561	1510	NUAK1	1.06322	6.08517	3.21e-148	1.53e-147
ENSG00000074590	chr12	106532212	106532212	-91.5385	1599	NUAK1	1.06322	6.08517	3.21e-148	1.53e-147
ENSG00000074590	chr12	106532145	106532145	-100	1666	NUAK1	1.06322	6.08517	3.21e-148	1.53e-147
ENSG00000074590	chr12	106533754	106533754	-97.2973	57	NUAK1	1.06322	6.08517	3.21e-148	1.53e-147
ENSG00000074590	chr12	106532414	106532414	-73.6842	1397	NUAK1	1.06322	6.08517	3.21e-148	1.53e-147
ENSG00000074590	chr12	106532451	106532451	-66.6667	1360	NUAK1	1.06322	6.08517	3.21e-148	1.53e-147
ENSG00000074590	chr12	106532392	106532392	-77.2727	1419	NUAK1	1.06322	6.08517	3.21e-148	1.53e-147
ENSG00000074590	chr12	106533898	106533898	-76.5356	-87	NUAK1	1.06322	6.08517	3.21e-148	1.53e-147
ENSG00000074590	chr12	106533903	106533903	-79.7368	-92	NUAK1	1.06322	6.08517	3.21e-148	1.53e-147
ENSG00000074590	chr12	106532354	106532354	-83.871	1457	NUAK1	1.06322	6.08517	3.21e-148	1.53e-147
ENSG00000074590	chr12	106534297	106534297	-45.3782	-486	NUAK1	1.06322	6.08517	3.21e-148	1.53e-147
ENSG00000074590	chr12	106532480	106532480	-58.8235	1331	NUAK1	1.06322	6.08517	3.21e-148	1.53e-147
ENSG00000074590	chr12	106532416	106532416	-70.5882	1395	NUAK1	1.06322	6.08517	3.21e-148	1.53e-147
ENSG00000074590	chr12	106532220	106532220	-83.2237	1591	NUAK1	1.06322	6.08517	3.21e-148	1.53e-147
ENSG00000074590	chr12	106532397	106532397	-77.2727	1414	NUAK1	1.06322	6.08517	3.21e-148	1.53e-147
ENSG00000074590	chr12	106533840	106533840	-91.5535	-29	NUAK1	1.06322	6.08517	3.21e-148	1.53e-147
ENSG00000074590	chr12	106532405	106532405	-91	1406	NUAK1	1.06322	6.08517	3.21e-148	1.53e-147
ENSG00000074590	chr12	106532446	106532446	-88.8889	1365	NUAK1	1.06322	6.08517	3.21e-148	1.53e-147
ENSG00000074590	chr12	106532441	106532441	-83.1522	1370	NUAK1	1.06322	6.08517	3.21e-148	1.53e-147
ENSG00000074590	chr12	106532165	106532165	-100	1646	NUAK1	1.06322	6.08517	3.21e-148	1.53e-147
ENSG00000074590	chr12	106533867	106533867	-72.5	-56	NUAK1	1.06322	6.08517	3.21e-148	1.53e-147
ENSG00000074590	chr12	106532513	106532513	-30	1298	NUAK1	1.06322	6.08517	3.21e-148	1.53e-147
ENSG00000074590	chr12	106534144	106534144	-75	-333	NUAK1	1.06322	6.08517	3.21e-148	1.53e-147
ENSG00000074590	chr12	106533855	106533855	-81.5789	-44	NUAK1	1.06322	6.08517	3.21e-148	1.53e-147
ENSG00000074590	chr12	106534141	106534141	-72.7273	-330	NUAK1	1.06322	6.08517	3.21e-148	1.53e-147
ENSG00000074590	chr12	106534276	106534276	-67.8955	-465	NUAK1	1.06322	6.08517	3.21e-148	1.53e-147
ENSG00000074590	chr12	106534299	106534299	-61.5385	-488	NUAK1	1.06322	6.08517	3.21e-148	1.53e-147
ENSG00000074590	chr12	106533682	106533682	-94.7368	129	NUAK1	1.06322	6.08517	3.21e-148	1.53e-147
ENSG00000074590	chr12	106532439	106532439	-89.4022	1372	NUAK1	1.06322	6.08517	3.21e-148	1.53e-147
ENSG00000074590	chr12	106533900	106533900	-78.5714	-89	NUAK1	1.06322	6.08517	3.21e-148	1.53e-147
ENSG00000074590	chr12	106533772	106533772	-96.875	39	NUAK1	1.06322	6.08517	3.21e-148	1.53e-147
ENSG00000074590	chr12	106534180	106534180	-75	-369	NUAK1	1.06322	6.08517	3.21e-148	1.53e-147
ENSG00000074590	chr12	106533915	106533915	-83.6382	-104	NUAK1	1.06322	6.08517	3.21e-148	1.53e-147
ENSG00000074590	chr12	106533863	106533863	-81.2865	-52	NUAK1	1.06322	6.08517	3.21e-148	1.53e-147
ENSG00000074590	chr12	106532311	106532311	-92.1189	1500	NUAK1	1.06322	6.08517	3.21e-148	1.53e-147
ENSG00000074590	chr12	106534217	106534217	-77.7778	-406	NUAK1	1.06322	6.08517	3.21e-148	1.53e-147
ENSG00000074590	chr12	106532491	106532491	-50	1320	NUAK1	1.06322	6.08517	3.21e-148	1.53e-147
ENSG00000074590	chr12	106532419	106532419	-88.9881	1392	NUAK1	1.06322	6.08517	3.21e-148	1.53e-147
ENSG00000074590	chr12	106533736	106533736	-92.8571	75	NUAK1	1.06322	6.08517	3.21e-148	1.53e-147
ENSG00000074590	chr12	106533695	106533695	-100	116	NUAK1	1.06322	6.08517	3.21e-148	1.53e-147
ENSG00000074590	chr12	106533689	106533689	-88.8889	122	NUAK1	1.06322	6.08517	3.21e-148	1.53e-147
ENSG00000074590	chr12	106532503	106532503	-56.2963	1308	NUAK1	1.06322	6.08517	3.21e-148	1.53e-147
ENSG00000074657	chr18	56530180	56530180	-63.5897	119	ZNF532	0.299965	5.713	9.55e-13	1.39e-12
ENSG00000074657	chr18	56531159	56531159	-83.3333	-259	ZNF532	0.299965	5.713	9.55e-13	1.39e-12
ENSG00000074755	chr17	4043867	4043867	-30.9524	2386	ZZEF1	0.692424	6.65961	2.1e-71	6e-71
ENSG00000074842	chr19	4671358	4671358	-51.5152	-943	C19orf10	0.517133	6.31422	6.38e-47	1.47e-46
ENSG00000074842	chr19	4671363	4671363	-34.7973	-948	C19orf10	0.517133	6.31422	6.38e-47	1.47e-46
ENSG00000074842	chr19	4670724	4670724	-60.4885	-309	C19orf10	0.517133	6.31422	6.38e-47	1.47e-46
ENSG00000074842	chr19	4670756	4670756	-56.8826	-341	C19orf10	0.517133	6.31422	6.38e-47	1.47e-46
ENSG00000074935	chr6	112409022	112409022	-33.254	-271	TUBE1	0.273924	4.29769	6.23e-06	7.81e-06
ENSG00000074935	chr6	112409181	112409181	-84.4355	-430	TUBE1	0.273924	4.29769	6.23e-06	7.81e-06
ENSG00000075142	chr7	87848358	87848358	-45.0216	1041	SRI	1.33649	6.82633	4.07e-256	3.15e-255
ENSG00000075142	chr7	87848388	87848388	-61.6162	1011	SRI	1.33649	6.82633	4.07e-256	3.15e-255
ENSG00000075142	chr7	87848350	87848350	-61.4286	1049	SRI	1.33649	6.82633	4.07e-256	3.15e-255
ENSG00000075142	chr7	87848292	87848292	-88.0785	1107	SRI	1.33649	6.82633	4.07e-256	3.15e-255
ENSG00000075142	chr7	87848242	87848242	-84.6154	1157	SRI	1.33649	6.82633	4.07e-256	3.15e-255
ENSG00000075142	chr7	87848207	87848207	-39.4089	1192	SRI	1.33649	6.82633	4.07e-256	3.15e-255
ENSG00000075142	chr7	87848094	87848094	-64.488	1305	SRI	1.33649	6.82633	4.07e-256	3.15e-255
ENSG00000075142	chr7	87848224	87848224	-85.1852	1175	SRI	1.33649	6.82633	4.07e-256	3.15e-255
ENSG00000075142	chr7	87848143	87848143	-95.2381	1256	SRI	1.33649	6.82633	4.07e-256	3.15e-255
ENSG00000075142	chr7	87848281	87848281	-88.5714	1118	SRI	1.33649	6.82633	4.07e-256	3.15e-255
ENSG00000075218	chr22	46693397	46693397	-34.7826	759	GTSE1	1.30256	6.388	4.21e-239	3.03e-238
ENSG00000075218	chr22	46693394	46693394	-33.5866	756	GTSE1	1.30256	6.388	4.21e-239	3.03e-238
ENSG00000075223	chr7	80547777	80547777	-63.1579	890	SEMA3C	2.86816	6.66683	0	0
ENSG00000075223	chr7	80549144	80549144	-34.8571	-477	SEMA3C	2.86816	6.66683	0	0
ENSG00000075223	chr7	80547689	80547689	-23.8095	978	SEMA3C	2.86816	6.66683	0	0
ENSG00000075391	chr1	178420619	178420619	-66.6667	-932	RASAL2	1.3936	6.49636	0	0
ENSG00000075391	chr1	178420683	178420683	-81.25	-868	RASAL2	1.3936	6.49636	0	0
ENSG00000075407	chr10	38382924	38382924	-36.6497	-340	ZNF37A	0.675604	5.76673	5.93e-62	1.55e-61
ENSG00000075407	chr10	38382919	38382919	-25.5319	-345	ZNF37A	0.675604	5.76673	5.93e-62	1.55e-61
ENSG00000075407	chr10	38384175	38384175	-62.3188	911	ZNF37A	0.675604	5.76673	5.93e-62	1.55e-61
ENSG00000075407	chr10	38382842	38382842	-70	-422	ZNF37A	0.675604	5.76673	5.93e-62	1.55e-61
ENSG00000075407	chr10	38382893	38382893	-53.2106	-371	ZNF37A	0.675604	5.76673	5.93e-62	1.55e-61
ENSG00000075407	chr10	38382964	38382964	-52.3077	-300	ZNF37A	0.675604	5.76673	5.93e-62	1.55e-61
ENSG00000075407	chr10	38382939	38382939	-48.0769	-325	ZNF37A	0.675604	5.76673	5.93e-62	1.55e-61
ENSG00000075407	chr10	38382849	38382849	-56.5621	-415	ZNF37A	0.675604	5.76673	5.93e-62	1.55e-61
ENSG00000075407	chr10	38382913	38382913	-35.9169	-351	ZNF37A	0.675604	5.76673	5.93e-62	1.55e-61
ENSG00000075407	chr10	38382922	38382922	-37.5556	-342	ZNF37A	0.675604	5.76673	5.93e-62	1.55e-61
ENSG00000075407	chr10	38382796	38382796	-24.1379	-468	ZNF37A	0.675604	5.76673	5.93e-62	1.55e-61
ENSG00000075407	chr10	38384212	38384212	-63.2353	948	ZNF37A	0.675604	5.76673	5.93e-62	1.55e-61
ENSG00000075407	chr10	38384101	38384101	-83.6996	837	ZNF37A	0.675604	5.76673	5.93e-62	1.55e-61
ENSG00000075407	chr10	38382830	38382830	-68.7783	-434	ZNF37A	0.675604	5.76673	5.93e-62	1.55e-61
ENSG00000075407	chr10	38384246	38384246	-56.6176	982	ZNF37A	0.675604	5.76673	5.93e-62	1.55e-61
ENSG00000075407	chr10	38382945	38382945	-40.5983	-319	ZNF37A	0.675604	5.76673	5.93e-62	1.55e-61
ENSG00000075415	chr12	98986792	98986792	-79.6667	-611	SLC25A3	0.39056	9.72424	1.75e-85	5.54e-85
ENSG00000075415	chr12	98986898	98986898	-60.693	-505	SLC25A3	0.39056	9.72424	1.75e-85	5.54e-85
ENSG00000075415	chr12	98986885	98986885	-54.375	-518	SLC25A3	0.39056	9.72424	1.75e-85	5.54e-85
ENSG00000075415	chr12	98986828	98986828	-36.1351	-575	SLC25A3	0.39056	9.72424	1.75e-85	5.54e-85
ENSG00000075415	chr12	98988343	98988343	-46.1538	940	SLC25A3	0.39056	9.72424	1.75e-85	5.54e-85
ENSG00000075415	chr12	98986733	98986733	-66.6667	-670	SLC25A3	0.39056	9.72424	1.75e-85	5.54e-85
ENSG00000075415	chr12	98986887	98986887	-47.1665	-516	SLC25A3	0.39056	9.72424	1.75e-85	5.54e-85
ENSG00000075415	chr12	98988346	98988346	-38.4615	943	SLC25A3	0.39056	9.72424	1.75e-85	5.54e-85
ENSG00000075426	chr2	28614438	28614438	-52.9412	-1231	FOSL2	1.23098	8.05967	4.18e-291	3.58e-290
ENSG00000075426	chr2	28614398	28614398	-53.4091	-1271	FOSL2	1.23098	8.05967	4.18e-291	3.58e-290
ENSG00000075624	chr7	5568274	5568274	-96.5517	1020	ACTB	1.12139	11.7997	0	0
ENSG00000075624	chr7	5568248	5568248	-92	1046	ACTB	1.12139	11.7997	0	0
ENSG00000075624	chr7	5567411	5567411	-57.1429	1883	ACTB	1.12139	11.7997	0	0
ENSG00000075624	chr7	5568914	5568914	-26.1324	380	ACTB	1.12139	11.7997	0	0
ENSG00000075624	chr7	5567480	5567480	-83.3333	1814	ACTB	1.12139	11.7997	0	0
ENSG00000075624	chr7	5568935	5568935	-31.0345	359	ACTB	1.12139	11.7997	0	0
ENSG00000075624	chr7	5567981	5567981	-66.6667	1313	ACTB	1.12139	11.7997	0	0
ENSG00000075624	chr7	5568242	5568242	-81.1966	1052	ACTB	1.12139	11.7997	0	0
ENSG00000075624	chr7	5568440	5568440	-85.7143	854	ACTB	1.12139	11.7997	0	0
ENSG00000075624	chr7	5568989	5568989	-25	305	ACTB	1.12139	11.7997	0	0
ENSG00000075624	chr7	5568260	5568260	-82.9091	1034	ACTB	1.12139	11.7997	0	0
ENSG00000075624	chr7	5567862	5567862	-83.4921	1432	ACTB	1.12139	11.7997	0	0
ENSG00000075624	chr7	5568929	5568929	-31.0345	365	ACTB	1.12139	11.7997	0	0
ENSG00000075624	chr7	5568059	5568059	-87.9679	1235	ACTB	1.12139	11.7997	0	0
ENSG00000075624	chr7	5567993	5567993	-68.3333	1301	ACTB	1.12139	11.7997	0	0
ENSG00000075624	chr7	5568314	5568314	-66.6667	980	ACTB	1.12139	11.7997	0	0
ENSG00000075624	chr7	5568105	5568105	-83.1502	1189	ACTB	1.12139	11.7997	0	0
ENSG00000075624	chr7	5568085	5568085	-85.5037	1209	ACTB	1.12139	11.7997	0	0
ENSG00000075624	chr7	5567463	5567463	-85	1831	ACTB	1.12139	11.7997	0	0
ENSG00000075624	chr7	5567891	5567891	-91.1538	1403	ACTB	1.12139	11.7997	0	0
ENSG00000075624	chr7	5568284	5568284	-100	1010	ACTB	1.12139	11.7997	0	0
ENSG00000075624	chr7	5567492	5567492	-72.9167	1802	ACTB	1.12139	11.7997	0	0
ENSG00000075624	chr7	5567750	5567750	-89.2203	1544	ACTB	1.12139	11.7997	0	0
ENSG00000075624	chr7	5567793	5567793	-82.1759	1501	ACTB	1.12139	11.7997	0	0
ENSG00000075624	chr7	5568806	5568806	-78.5714	488	ACTB	1.12139	11.7997	0	0
ENSG00000075624	chr7	5567715	5567715	-64.697	1579	ACTB	1.12139	11.7997	0	0
ENSG00000075624	chr7	5567947	5567947	-88.6364	1347	ACTB	1.12139	11.7997	0	0
ENSG00000075624	chr7	5568808	5568808	-81.25	486	ACTB	1.12139	11.7997	0	0
ENSG00000075624	chr7	5568184	5568184	-77.2109	1110	ACTB	1.12139	11.7997	0	0
ENSG00000075624	chr7	5568166	5568166	-72.8997	1128	ACTB	1.12139	11.7997	0	0
ENSG00000075624	chr7	5567688	5567688	-86.7725	1606	ACTB	1.12139	11.7997	0	0
ENSG00000075624	chr7	5567483	5567483	-85.1852	1811	ACTB	1.12139	11.7997	0	0
ENSG00000075624	chr7	5567953	5567953	-97.0588	1341	ACTB	1.12139	11.7997	0	0
ENSG00000075624	chr7	5568097	5568097	-77.7778	1197	ACTB	1.12139	11.7997	0	0
ENSG00000075624	chr7	5568215	5568215	-72.7778	1079	ACTB	1.12139	11.7997	0	0
ENSG00000075624	chr7	5568101	5568101	-71.4286	1193	ACTB	1.12139	11.7997	0	0
ENSG00000075624	chr7	5568127	5568127	-76.9697	1167	ACTB	1.12139	11.7997	0	0
ENSG00000075624	chr7	5567596	5567596	-73.75	1698	ACTB	1.12139	11.7997	0	0
ENSG00000075624	chr7	5567503	5567503	-55.9524	1791	ACTB	1.12139	11.7997	0	0
ENSG00000075624	chr7	5567399	5567399	-66.6667	1895	ACTB	1.12139	11.7997	0	0
ENSG00000075624	chr7	5568027	5568027	-100	1267	ACTB	1.12139	11.7997	0	0
ENSG00000075624	chr7	5567736	5567736	-71.4286	1558	ACTB	1.12139	11.7997	0	0
ENSG00000075624	chr7	5567760	5567760	-94.5455	1534	ACTB	1.12139	11.7997	0	0
ENSG00000075785	chr3	128446425	128446425	-62.963	1446	RAB7A	0.135131	8.50199	1.05e-06	1.33e-06
ENSG00000075785	chr3	128444698	128444698	-61.2086	-281	RAB7A	0.135131	8.50199	1.05e-06	1.33e-06
ENSG00000075785	chr3	128446403	128446403	-80.1314	1424	RAB7A	0.135131	8.50199	1.05e-06	1.33e-06
ENSG00000075785	chr3	128446364	128446364	-45.0811	1385	RAB7A	0.135131	8.50199	1.05e-06	1.33e-06
ENSG00000075785	chr3	128446370	128446370	-60.3158	1391	RAB7A	0.135131	8.50199	1.05e-06	1.33e-06
ENSG00000075785	chr3	128444529	128444529	-29.7297	-450	RAB7A	0.135131	8.50199	1.05e-06	1.33e-06
ENSG00000075790	chr7	107221425	107221425	-62.5	221	BCAP29	0.884523	6.57729	2.34e-143	1.08e-142
ENSG00000075790	chr7	107221349	107221349	-50	145	BCAP29	0.884523	6.57729	2.34e-143	1.08e-142
ENSG00000075914	chr3	45018858	45018858	-62.963	1117	EXOSC7	0.335991	5.25526	2.28e-12	3.28e-12
ENSG00000075914	chr3	45018939	45018939	-51.4286	1198	EXOSC7	0.335991	5.25526	2.28e-12	3.28e-12
ENSG00000076003	chr2	136634487	136634487	-34.2857	-440	MCM6	0.499775	7.45945	2.97e-72	8.54e-72
ENSG00000076003	chr2	136634500	136634500	-46.0317	-453	MCM6	0.499775	7.45945	2.97e-72	8.54e-72
ENSG00000076043	chr11	114309411	114309411	-71.4286	-697	REXO2	0.548538	6.48172	2.01e-49	4.71e-49
ENSG00000076043	chr11	114309552	114309552	-100	-556	REXO2	0.548538	6.48172	2.01e-49	4.71e-49
ENSG00000076201	chr3	47423289	47423289	-24.6865	798	PTPN23	0.407718	6.81325	3.44e-36	6.95e-36
ENSG00000076201	chr3	47423371	47423371	-44.5494	880	PTPN23	0.407718	6.81325	3.44e-36	6.95e-36
ENSG00000076201	chr3	47423502	47423502	-73.2143	1011	PTPN23	0.407718	6.81325	3.44e-36	6.95e-36
ENSG00000076201	chr3	47423445	47423445	-36	954	PTPN23	0.407718	6.81325	3.44e-36	6.95e-36
ENSG00000076201	chr3	47423585	47423585	-31.8182	1094	PTPN23	0.407718	6.81325	3.44e-36	6.95e-36
ENSG00000076201	chr3	47423580	47423580	-44.898	1089	PTPN23	0.407718	6.81325	3.44e-36	6.95e-36
ENSG00000076201	chr3	47423505	47423505	-46.5882	1014	PTPN23	0.407718	6.81325	3.44e-36	6.95e-36
ENSG00000076201	chr3	47425293	47425293	-36.4444	2802	PTPN23	0.407718	6.81325	3.44e-36	6.95e-36
ENSG00000076513	chr12	110437921	110437921	-21.0526	686	ANKRD13A	0.551503	6.42081	8.01e-53	1.94e-52
ENSG00000076513	chr12	110437885	110437885	-48.9899	650	ANKRD13A	0.551503	6.42081	8.01e-53	1.94e-52
ENSG00000076513	chr12	110437879	110437879	-50	644	ANKRD13A	0.551503	6.42081	8.01e-53	1.94e-52
ENSG00000076513	chr12	110437982	110437982	-43.5484	747	ANKRD13A	0.551503	6.42081	8.01e-53	1.94e-52
ENSG00000076513	chr12	110438050	110438050	-50	815	ANKRD13A	0.551503	6.42081	8.01e-53	1.94e-52
ENSG00000076928	chr19	42386866	42386866	-82.3529	-401	ARHGEF1	0.819467	6.69651	4.11e-138	1.84e-137
ENSG00000076928	chr19	42387867	42387867	-45.9459	-579	ARHGEF1	0.819467	6.69651	4.11e-138	1.84e-137
ENSG00000076928	chr19	42386872	42386872	-58.3333	-395	ARHGEF1	0.819467	6.69651	4.11e-138	1.84e-137
ENSG00000076928	chr19	42386892	42386892	-41.8182	-375	ARHGEF1	0.819467	6.69651	4.11e-138	1.84e-137
ENSG00000077150	chr10	104150943	104150943	-32.5581	-2924	NFKB2	0.4636	6.65161	9.14e-44	2.03e-43
ENSG00000077348	chr19	41902913	41902913	-50	343	EXOSC5	0.749473	4.71729	2.05e-44	4.59e-44
ENSG00000077348	chr19	41902940	41902940	-30.7692	316	EXOSC5	0.749473	4.71729	2.05e-44	4.59e-44
ENSG00000077380	chr2	172541703	172541703	-50	-2216	DYNC1I2	1.00019	5.74521	6.2e-103	2.23e-102
ENSG00000077380	chr2	172543743	172543743	-51.8519	-176	DYNC1I2	1.00019	5.74521	6.2e-103	2.23e-102
ENSG00000077549	chr1	19810690	19810690	-52.521	511	CAPZB	0.72503	8.10515	1.42e-122	5.81e-122
ENSG00000077549	chr1	19810215	19810215	-54.5455	986	CAPZB	0.72503	8.10515	1.42e-122	5.81e-122
ENSG00000077549	chr1	19813398	19813398	-45.0246	-1332	CAPZB	0.72503	8.10515	1.42e-122	5.81e-122
ENSG00000077782	chr8	38323423	38323423	-90.9091	1940	FGFR1	1.49403	6.76057	0	0
ENSG00000077782	chr8	38324613	38324613	-100	750	FGFR1	1.49403	6.76057	0	0
ENSG00000077782	chr8	38326153	38326153	-66.6667	199	FGFR1	1.49403	6.76057	0	0
ENSG00000077782	chr8	38323360	38323360	-86.1284	2003	FGFR1	1.49403	6.76057	0	0
ENSG00000077782	chr8	38324568	38324568	-87.5	795	FGFR1	1.49403	6.76057	0	0
ENSG00000077782	chr8	38324902	38324902	-100	461	FGFR1	1.49403	6.76057	0	0
ENSG00000077782	chr8	38324522	38324522	-92.3077	841	FGFR1	1.49403	6.76057	0	0
ENSG00000077782	chr8	38324936	38324936	-100	427	FGFR1	1.49403	6.76057	0	0
ENSG00000077782	chr8	38324509	38324509	-92.8571	854	FGFR1	1.49403	6.76057	0	0
ENSG00000077782	chr8	38324128	38324128	-100	1235	FGFR1	1.49403	6.76057	0	0
ENSG00000077782	chr8	38324556	38324556	-100	807	FGFR1	1.49403	6.76057	0	0
ENSG00000077782	chr8	38323283	38323283	-86.1862	2080	FGFR1	1.49403	6.76057	0	0
ENSG00000077782	chr8	38324138	38324138	-90	1225	FGFR1	1.49403	6.76057	0	0
ENSG00000077782	chr8	38324069	38324069	-93.75	1294	FGFR1	1.49403	6.76057	0	0
ENSG00000077782	chr8	38323438	38323438	-100	1925	FGFR1	1.49403	6.76057	0	0
ENSG00000077782	chr8	38325965	38325965	-50	387	FGFR1	1.49403	6.76057	0	0
ENSG00000077782	chr8	38324141	38324141	-90.9091	1222	FGFR1	1.49403	6.76057	0	0
ENSG00000077782	chr8	38325980	38325980	-44.4444	372	FGFR1	1.49403	6.76057	0	0
ENSG00000077782	chr8	38324047	38324047	-86.9565	1316	FGFR1	1.49403	6.76057	0	0
ENSG00000077782	chr8	38326156	38326156	-55.5556	196	FGFR1	1.49403	6.76057	0	0
ENSG00000077782	chr8	38324925	38324925	-100	438	FGFR1	1.49403	6.76057	0	0
ENSG00000077782	chr8	38323142	38323142	-100	2221	FGFR1	1.49403	6.76057	0	0
ENSG00000077782	chr8	38323133	38323133	-100	2230	FGFR1	1.49403	6.76057	0	0
ENSG00000077782	chr8	38323203	38323203	-91.3043	2160	FGFR1	1.49403	6.76057	0	0
ENSG00000077782	chr8	38323291	38323291	-93.1034	2072	FGFR1	1.49403	6.76057	0	0
ENSG00000077782	chr8	38323677	38323677	-100	1686	FGFR1	1.49403	6.76057	0	0
ENSG00000077782	chr8	38323736	38323736	-100	1627	FGFR1	1.49403	6.76057	0	0
ENSG00000077782	chr8	38326358	38326358	-52.381	-6	FGFR1	1.49403	6.76057	0	0
ENSG00000077782	chr8	38323816	38323816	-86.3426	1547	FGFR1	1.49403	6.76057	0	0
ENSG00000077782	chr8	38324066	38324066	-90.2778	1297	FGFR1	1.49403	6.76057	0	0
ENSG00000077782	chr8	38324098	38324098	-91.6667	1265	FGFR1	1.49403	6.76057	0	0
ENSG00000077782	chr8	38325974	38325974	-44.4444	378	FGFR1	1.49403	6.76057	0	0
ENSG00000077782	chr8	38323179	38323179	-86.1905	2184	FGFR1	1.49403	6.76057	0	0
ENSG00000077782	chr8	38326146	38326146	-60	206	FGFR1	1.49403	6.76057	0	0
ENSG00000077782	chr8	38326137	38326137	-50	215	FGFR1	1.49403	6.76057	0	0
ENSG00000077782	chr8	38323652	38323652	-100	1711	FGFR1	1.49403	6.76057	0	0
ENSG00000077782	chr8	38323396	38323396	-100	1967	FGFR1	1.49403	6.76057	0	0
ENSG00000077782	chr8	38323231	38323231	-100	2132	FGFR1	1.49403	6.76057	0	0
ENSG00000077782	chr8	38324602	38324602	-90.9091	761	FGFR1	1.49403	6.76057	0	0
ENSG00000077782	chr8	38325953	38325953	-55.5556	399	FGFR1	1.49403	6.76057	0	0
ENSG00000077782	chr8	38326502	38326502	-41.5883	-150	FGFR1	1.49403	6.76057	0	0
ENSG00000077782	chr8	38324050	38324050	-100	1313	FGFR1	1.49403	6.76057	0	0
ENSG00000077782	chr8	38324982	38324982	-75	381	FGFR1	1.49403	6.76057	0	0
ENSG00000077782	chr8	38324063	38324063	-95	1300	FGFR1	1.49403	6.76057	0	0
ENSG00000077782	chr8	38324042	38324042	-92	1321	FGFR1	1.49403	6.76057	0	0
ENSG00000077782	chr8	38323199	38323199	-84.2105	2164	FGFR1	1.49403	6.76057	0	0
ENSG00000077782	chr8	38326129	38326129	-63.6364	223	FGFR1	1.49403	6.76057	0	0
ENSG00000077782	chr8	38323748	38323748	-94.4444	1615	FGFR1	1.49403	6.76057	0	0
ENSG00000077782	chr8	38326954	38326954	-31.7216	-602	FGFR1	1.49403	6.76057	0	0
ENSG00000077782	chr8	38326209	38326209	-77.7778	143	FGFR1	1.49403	6.76057	0	0
ENSG00000077782	chr8	38323254	38323254	-84.1667	2109	FGFR1	1.49403	6.76057	0	0
ENSG00000077782	chr8	38323172	38323172	-81.8182	2191	FGFR1	1.49403	6.76057	0	0
ENSG00000077782	chr8	38326258	38326258	-63.6364	94	FGFR1	1.49403	6.76057	0	0
ENSG00000077782	chr8	38324993	38324993	-62.5	370	FGFR1	1.49403	6.76057	0	0
ENSG00000077782	chr8	38324607	38324607	-100	756	FGFR1	1.49403	6.76057	0	0
ENSG00000077782	chr8	38323229	38323229	-96.1538	2134	FGFR1	1.49403	6.76057	0	0
ENSG00000077782	chr8	38323788	38323788	-100	1575	FGFR1	1.49403	6.76057	0	0
ENSG00000077782	chr8	38323686	38323686	-100	1677	FGFR1	1.49403	6.76057	0	0
ENSG00000077782	chr8	38323772	38323772	-92.8571	1591	FGFR1	1.49403	6.76057	0	0
ENSG00000077782	chr8	38326283	38326283	-60	69	FGFR1	1.49403	6.76057	0	0
ENSG00000077782	chr8	38323742	38323742	-100	1621	FGFR1	1.49403	6.76057	0	0
ENSG00000077782	chr8	38323238	38323238	-100	2125	FGFR1	1.49403	6.76057	0	0
ENSG00000077782	chr8	38326730	38326730	-33.9852	-378	FGFR1	1.49403	6.76057	0	0
ENSG00000077782	chr8	38326373	38326373	-100	-21	FGFR1	1.49403	6.76057	0	0
ENSG00000077782	chr8	38323146	38323146	-91.3043	2217	FGFR1	1.49403	6.76057	0	0
ENSG00000077782	chr8	38326142	38326142	-60	210	FGFR1	1.49403	6.76057	0	0
ENSG00000077782	chr8	38325959	38325959	-44.4444	393	FGFR1	1.49403	6.76057	0	0
ENSG00000077782	chr8	38326159	38326159	-66.6667	193	FGFR1	1.49403	6.76057	0	0
ENSG00000077782	chr8	38323927	38323927	-96.5517	1436	FGFR1	1.49403	6.76057	0	0
ENSG00000077782	chr8	38326256	38326256	-66.6667	96	FGFR1	1.49403	6.76057	0	0
ENSG00000077782	chr8	38322629	38322629	-53.5714	2734	FGFR1	1.49403	6.76057	0	0
ENSG00000077782	chr8	38323805	38323805	-100	1558	FGFR1	1.49403	6.76057	0	0
ENSG00000077782	chr8	38323794	38323794	-94.7368	1569	FGFR1	1.49403	6.76057	0	0
ENSG00000077782	chr8	38326370	38326370	-57.1429	-18	FGFR1	1.49403	6.76057	0	0
ENSG00000077782	chr8	38323756	38323756	-100	1607	FGFR1	1.49403	6.76057	0	0
ENSG00000077782	chr8	38323844	38323844	-88.2353	1519	FGFR1	1.49403	6.76057	0	0
ENSG00000077782	chr8	38326702	38326702	-44.1344	-350	FGFR1	1.49403	6.76057	0	0
ENSG00000077782	chr8	38323368	38323368	-83.3333	1995	FGFR1	1.49403	6.76057	0	0
ENSG00000077782	chr8	38323783	38323783	-100	1580	FGFR1	1.49403	6.76057	0	0
ENSG00000077782	chr8	38324024	38324024	-100	1339	FGFR1	1.49403	6.76057	0	0
ENSG00000077782	chr8	38326166	38326166	-71.4286	186	FGFR1	1.49403	6.76057	0	0
ENSG00000077782	chr8	38323971	38323971	-100	1392	FGFR1	1.49403	6.76057	0	0
ENSG00000077782	chr8	38326164	38326164	-66.6667	188	FGFR1	1.49403	6.76057	0	0
ENSG00000077782	chr8	38326400	38326400	-78.2069	-48	FGFR1	1.49403	6.76057	0	0
ENSG00000077782	chr8	38323880	38323880	-92.3077	1483	FGFR1	1.49403	6.76057	0	0
ENSG00000077782	chr8	38325935	38325935	-44.4444	417	FGFR1	1.49403	6.76057	0	0
ENSG00000077782	chr8	38323781	38323781	-100	1582	FGFR1	1.49403	6.76057	0	0
ENSG00000077782	chr8	38323969	38323969	-93.75	1394	FGFR1	1.49403	6.76057	0	0
ENSG00000077782	chr8	38323956	38323956	-91.806	1407	FGFR1	1.49403	6.76057	0	0
ENSG00000077782	chr8	38323904	38323904	-91.6667	1459	FGFR1	1.49403	6.76057	0	0
ENSG00000077782	chr8	38323720	38323720	-100	1643	FGFR1	1.49403	6.76057	0	0
ENSG00000077782	chr8	38323818	38323818	-94.1176	1545	FGFR1	1.49403	6.76057	0	0
ENSG00000077782	chr8	38323796	38323796	-94.4444	1567	FGFR1	1.49403	6.76057	0	0
ENSG00000077782	chr8	38323838	38323838	-100	1525	FGFR1	1.49403	6.76057	0	0
ENSG00000077782	chr8	38323825	38323825	-100	1538	FGFR1	1.49403	6.76057	0	0
ENSG00000077782	chr8	38323761	38323761	-100	1602	FGFR1	1.49403	6.76057	0	0
ENSG00000077782	chr8	38325950	38325950	-44.4444	402	FGFR1	1.49403	6.76057	0	0
ENSG00000077782	chr8	38323965	38323965	-100	1398	FGFR1	1.49403	6.76057	0	0
ENSG00000078246	chr12	2999598	2999598	-47.3684	-435	TULP3	0.314458	6.28628	4.42e-18	7.05e-18
ENSG00000078246	chr12	3000887	3000887	-51.3889	854	TULP3	0.314458	6.28628	4.42e-18	7.05e-18
ENSG00000078246	chr12	2999673	2999673	-68	-360	TULP3	0.314458	6.28628	4.42e-18	7.05e-18
ENSG00000078246	chr12	3000903	3000903	-63.5714	870	TULP3	0.314458	6.28628	4.42e-18	7.05e-18
ENSG00000078246	chr12	2999424	2999424	-61.6633	-609	TULP3	0.314458	6.28628	4.42e-18	7.05e-18
ENSG00000078246	chr12	2999591	2999591	-79.4444	-442	TULP3	0.314458	6.28628	4.42e-18	7.05e-18
ENSG00000078246	chr12	2999631	2999631	-54.4444	-402	TULP3	0.314458	6.28628	4.42e-18	7.05e-18
ENSG00000078369	chr1	1820656	1820656	-57.1429	1870	GNB1	0.473673	9.27915	4.17e-115	1.63e-114
ENSG00000078401	chr6	12292651	12292651	-97.5	2122	EDN1	2.94228	5.94918	0	0
ENSG00000078401	chr6	12292784	12292784	-91.6667	2255	EDN1	2.94228	5.94918	0	0
ENSG00000078401	chr6	12292614	12292614	-88.8889	2085	EDN1	2.94228	5.94918	0	0
ENSG00000078401	chr6	12292663	12292663	-94.8718	2134	EDN1	2.94228	5.94918	0	0
ENSG00000078401	chr6	12292654	12292654	-90.122	2125	EDN1	2.94228	5.94918	0	0
ENSG00000078401	chr6	12292676	12292676	-62.5	2147	EDN1	2.94228	5.94918	0	0
ENSG00000078401	chr6	12292645	12292645	-80.6306	2116	EDN1	2.94228	5.94918	0	0
ENSG00000078403	chr10	21824530	21824530	-62	956	MLLT10	0.153218	6.52227	5.94e-05	7.23e-05
ENSG00000078403	chr10	21824589	21824589	-60.1399	1015	MLLT10	0.153218	6.52227	5.94e-05	7.23e-05
ENSG00000078403	chr10	21824355	21824355	-60.9023	781	MLLT10	0.153218	6.52227	5.94e-05	7.23e-05
ENSG00000078403	chr10	21824447	21824447	-56.25	873	MLLT10	0.153218	6.52227	5.94e-05	7.23e-05
ENSG00000078403	chr10	21824323	21824323	-67.8571	749	MLLT10	0.153218	6.52227	5.94e-05	7.23e-05
ENSG00000078403	chr10	21824571	21824571	-60.9023	997	MLLT10	0.153218	6.52227	5.94e-05	7.23e-05
ENSG00000078403	chr10	21824336	21824336	-65	762	MLLT10	0.153218	6.52227	5.94e-05	7.23e-05
ENSG00000078403	chr10	21824369	21824369	-72	795	MLLT10	0.153218	6.52227	5.94e-05	7.23e-05
ENSG00000078403	chr10	21824409	21824409	-64.601	835	MLLT10	0.153218	6.52227	5.94e-05	7.23e-05
ENSG00000078403	chr10	21824313	21824313	-71.4286	739	MLLT10	0.153218	6.52227	5.94e-05	7.23e-05
ENSG00000078403	chr10	21824348	21824348	-69.0476	774	MLLT10	0.153218	6.52227	5.94e-05	7.23e-05
ENSG00000078403	chr10	21824407	21824407	-58.8177	833	MLLT10	0.153218	6.52227	5.94e-05	7.23e-05
ENSG00000078403	chr10	21824392	21824392	-87.0968	818	MLLT10	0.153218	6.52227	5.94e-05	7.23e-05
ENSG00000078403	chr10	21824319	21824319	-75	745	MLLT10	0.153218	6.52227	5.94e-05	7.23e-05
ENSG00000078403	chr10	21824316	21824316	-87.5	742	MLLT10	0.153218	6.52227	5.94e-05	7.23e-05
ENSG00000078618	chr1	52343394	52343394	-68.1992	318	NRD1	0.166163	8.21204	5.15e-10	7.08e-10
ENSG00000078618	chr1	52345427	52345427	-58.3333	-818	NRD1	0.166163	8.21204	5.15e-10	7.08e-10
ENSG00000078618	chr1	52345357	52345357	-76.1738	-748	NRD1	0.166163	8.21204	5.15e-10	7.08e-10
ENSG00000078618	chr1	52343400	52343400	-59	312	NRD1	0.166163	8.21204	5.15e-10	7.08e-10
ENSG00000078618	chr1	52343408	52343408	-47.5	304	NRD1	0.166163	8.21204	5.15e-10	7.08e-10
ENSG00000078618	chr1	52345310	52345310	-35.1733	-701	NRD1	0.166163	8.21204	5.15e-10	7.08e-10
ENSG00000078618	chr1	52345300	52345300	-21.3805	-691	NRD1	0.166163	8.21204	5.15e-10	7.08e-10
ENSG00000078668	chr8	42248702	42248702	-40.9091	-577	VDAC3	0.310283	7.42516	9.3e-29	1.71e-28
ENSG00000079246	chr2	216982485	216982485	-58.4058	877	XRCC5	0.543833	9.54159	3.94e-159	1.98e-158
ENSG00000079387	chr12	48500404	48500404	-32.9474	-313	SENP1	0.297116	5.97968	7.45e-15	1.12e-14
ENSG00000079616	chr16	29801443	29801443	-36.8276	-591	KIF22	0.498291	6.71574	1e-40	2.15e-40
ENSG00000080608	chr9	2842164	2842164	-54.7009	1966	KIAA0020	0.562774	6.01148	2.35e-24	4.09e-24
ENSG00000080824	chr14	102554134	102554134	-44.7368	-622	HSP90AA1	0.202238	10.7474	4.2e-32	8.08e-32
ENSG00000080839	chr20	35724827	35724827	-66.757	-417	RBL1	1.06448	5.25369	3.5e-110	1.33e-109
ENSG00000080986	chr18	2573085	2573085	-85.1852	1575	NDC80	1.15817	5.97538	8.35e-102	2.98e-101
ENSG00000080986	chr18	2573008	2573008	-34.3896	1498	NDC80	1.15817	5.97538	8.35e-102	2.98e-101
ENSG00000080986	chr18	2572965	2572965	-75.7576	1455	NDC80	1.15817	5.97538	8.35e-102	2.98e-101
ENSG00000080986	chr18	2573021	2573021	-62.069	1511	NDC80	1.15817	5.97538	8.35e-102	2.98e-101
ENSG00000081019	chr1	114355571	114355571	-45	-501	RSBN1	0.214133	5.29712	8.83e-05	0.000106865
ENSG00000081019	chr1	114355583	114355583	-43.2836	-513	RSBN1	0.214133	5.29712	8.83e-05	0.000106865
ENSG00000081019	chr1	114355693	114355693	-78.2249	-623	RSBN1	0.214133	5.29712	8.83e-05	0.000106865
ENSG00000081041	chr4	74964260	74964260	-66.6667	737	CXCL2	0.348758	4.36508	1.47e-08	1.96e-08
ENSG00000081041	chr4	74963035	74963035	-66.6667	1962	CXCL2	0.348758	4.36508	1.47e-08	1.96e-08
ENSG00000081041	chr4	74963112	74963112	-73.3333	1885	CXCL2	0.348758	4.36508	1.47e-08	1.96e-08
ENSG00000081041	chr4	74964289	74964289	-86.9565	708	CXCL2	0.348758	4.36508	1.47e-08	1.96e-08
ENSG00000081721	chr1	161718614	161718614	-80	-967	DUSP12	0.258063	4.96796	2.67e-07	3.46e-07
ENSG00000081923	chr18	55471095	55471095	-37.7551	-768	ATP8B1	0.573691	6.95525	7.77e-75	2.27e-74
ENSG00000081923	chr18	55471021	55471021	-67.5676	-694	ATP8B1	0.573691	6.95525	7.77e-75	2.27e-74
ENSG00000081923	chr18	55471051	55471051	-81.0329	-724	ATP8B1	0.573691	6.95525	7.77e-75	2.27e-74
ENSG00000081923	chr18	55471049	55471049	-80.3245	-722	ATP8B1	0.573691	6.95525	7.77e-75	2.27e-74
ENSG00000081923	chr18	55471028	55471028	-70.9524	-701	ATP8B1	0.573691	6.95525	7.77e-75	2.27e-74
ENSG00000081923	chr18	55471129	55471129	-22.4069	-802	ATP8B1	0.573691	6.95525	7.77e-75	2.27e-74
ENSG00000081923	chr18	55471075	55471075	-63.5075	-748	ATP8B1	0.573691	6.95525	7.77e-75	2.27e-74
ENSG00000081923	chr18	55471184	55471184	-60.7059	-857	ATP8B1	0.573691	6.95525	7.77e-75	2.27e-74
ENSG00000081923	chr18	55471139	55471139	-40.6028	-812	ATP8B1	0.573691	6.95525	7.77e-75	2.27e-74
ENSG00000081923	chr18	55471036	55471036	-84.4617	-709	ATP8B1	0.573691	6.95525	7.77e-75	2.27e-74
ENSG00000081923	chr18	55471198	55471198	-43.8503	-871	ATP8B1	0.573691	6.95525	7.77e-75	2.27e-74
ENSG00000081923	chr18	55471046	55471046	-77.9967	-719	ATP8B1	0.573691	6.95525	7.77e-75	2.27e-74
ENSG00000081923	chr18	55471200	55471200	-54.0616	-873	ATP8B1	0.573691	6.95525	7.77e-75	2.27e-74
ENSG00000081923	chr18	55469021	55469021	-69.2308	1306	ATP8B1	0.573691	6.95525	7.77e-75	2.27e-74
ENSG00000081923	chr18	55471034	55471034	-69.5286	-707	ATP8B1	0.573691	6.95525	7.77e-75	2.27e-74
ENSG00000082153	chr2	201677969	201677969	-71.5686	913	BZW1	0.917289	7.9262	4.38e-244	3.23e-243
ENSG00000082153	chr2	201677983	201677983	-77.5758	927	BZW1	0.917289	7.9262	4.38e-244	3.23e-243
ENSG00000082153	chr2	201678016	201678016	-84.6154	960	BZW1	0.917289	7.9262	4.38e-244	3.23e-243
ENSG00000082516	chr5	154318086	154318086	-25.6729	-310	GEMIN5	0.666372	6.3636	1.27e-56	3.16e-56
ENSG00000082516	chr5	154318170	154318170	-57.8947	-394	GEMIN5	0.666372	6.3636	1.27e-56	3.16e-56
ENSG00000082516	chr5	154318164	154318164	-48	-388	GEMIN5	0.666372	6.3636	1.27e-56	3.16e-56
ENSG00000082516	chr5	154318104	154318104	-33.1089	-328	GEMIN5	0.666372	6.3636	1.27e-56	3.16e-56
ENSG00000082516	chr5	154318039	154318039	-23.4532	-263	GEMIN5	0.666372	6.3636	1.27e-56	3.16e-56
ENSG00000082805	chr12	1101160	1101160	-92.8571	756	ERC1	1.39334	6.37093	7.51e-233	5.29e-232
ENSG00000082805	chr12	1101125	1101125	-90.9091	721	ERC1	1.39334	6.37093	7.51e-233	5.29e-232
ENSG00000082805	chr12	1101107	1101107	-41.3793	703	ERC1	1.39334	6.37093	7.51e-233	5.29e-232
ENSG00000082805	chr12	1101143	1101143	-91.6667	739	ERC1	1.39334	6.37093	7.51e-233	5.29e-232
ENSG00000082805	chr12	1101001	1101001	-44.5378	597	ERC1	1.39334	6.37093	7.51e-233	5.29e-232
ENSG00000082805	chr12	1100937	1100937	-35.7143	533	ERC1	1.39334	6.37093	7.51e-233	5.29e-232
ENSG00000082898	chr2	61766591	61766591	-69.8529	-1173	XPO1	0.622372	9.1239	4.42e-181	2.48e-180
ENSG00000083168	chr8	41910366	41910366	-51.1312	-861	KAT6A	0.268919	6.88497	3.41e-15	5.16e-15
ENSG00000083168	chr8	41910325	41910325	-48.5714	-820	KAT6A	0.268919	6.88497	3.41e-15	5.16e-15
ENSG00000083168	chr8	41910389	41910389	-71.5278	-884	KAT6A	0.268919	6.88497	3.41e-15	5.16e-15
ENSG00000083290	chr17	19771548	19771548	-34.0909	-309	ULK2	0.617596	4.74758	2.35e-31	4.48e-31
ENSG00000083290	chr17	19771507	19771507	-38.0952	-268	ULK2	0.617596	4.74758	2.35e-31	4.48e-31
ENSG00000083290	chr17	19771536	19771536	-46.9388	-297	ULK2	0.617596	4.74758	2.35e-31	4.48e-31
ENSG00000083290	chr17	19771423	19771423	-73.913	-184	ULK2	0.617596	4.74758	2.35e-31	4.48e-31
ENSG00000083290	chr17	19773528	19773528	-39.0443	-2289	ULK2	0.617596	4.74758	2.35e-31	4.48e-31
ENSG00000083290	chr17	19771400	19771400	-55.5556	-161	ULK2	0.617596	4.74758	2.35e-31	4.48e-31
ENSG00000083290	chr17	19771395	19771395	-65.2778	-156	ULK2	0.617596	4.74758	2.35e-31	4.48e-31
ENSG00000083290	chr17	19771390	19771390	-64.2857	-151	ULK2	0.617596	4.74758	2.35e-31	4.48e-31
ENSG00000083312	chr5	72114851	72114851	-45.5615	2433	TNPO1	0.674734	8.5613	3.94e-199	2.39e-198
ENSG00000083312	chr5	72114924	72114924	-34.4828	2506	TNPO1	0.674734	8.5613	3.94e-199	2.39e-198
ENSG00000083312	chr5	72114958	72114958	-50	2540	TNPO1	0.674734	8.5613	3.94e-199	2.39e-198
ENSG00000083312	chr5	72114961	72114961	-63.6364	2543	TNPO1	0.674734	8.5613	3.94e-199	2.39e-198
ENSG00000083457	chr17	3705491	3705491	-44.1176	-954	ITGAE	0.486159	4.42534	2.08e-16	3.21e-16
ENSG00000083457	chr17	3705670	3705670	-64.3453	-1133	ITGAE	0.486159	4.42534	2.08e-16	3.21e-16
ENSG00000083457	chr17	3704482	3704482	-44	55	ITGAE	0.486159	4.42534	2.08e-16	3.21e-16
ENSG00000083457	chr17	3705765	3705765	-80.6373	-1228	ITGAE	0.486159	4.42534	2.08e-16	3.21e-16
ENSG00000083457	chr17	3626528	3626528	-36.5385	603	ITGAE	0.486159	4.42534	2.08e-16	3.21e-16
ENSG00000083457	chr17	3705631	3705631	-75.61	-1094	ITGAE	0.486159	4.42534	2.08e-16	3.21e-16
ENSG00000083457	chr17	3705899	3705899	-58.7386	-1362	ITGAE	0.486159	4.42534	2.08e-16	3.21e-16
ENSG00000083457	chr17	3705922	3705922	-56.6667	-1385	ITGAE	0.486159	4.42534	2.08e-16	3.21e-16
ENSG00000083457	chr17	3705966	3705966	-58.3333	-1429	ITGAE	0.486159	4.42534	2.08e-16	3.21e-16
ENSG00000083457	chr17	3705890	3705890	-72.4458	-1353	ITGAE	0.486159	4.42534	2.08e-16	3.21e-16
ENSG00000083457	chr17	3626535	3626535	-30.1587	596	ITGAE	0.486159	4.42534	2.08e-16	3.21e-16
ENSG00000083457	chr17	3705875	3705875	-69.7802	-1338	ITGAE	0.486159	4.42534	2.08e-16	3.21e-16
ENSG00000083799	chr16	50775495	50775495	-25.0947	-466	CYLD	0.293997	5.94234	4.78e-12	6.82e-12
ENSG00000083799	chr16	50775452	50775452	-37.1111	-509	CYLD	0.293997	5.94234	4.78e-12	6.82e-12
ENSG00000083799	chr16	50776737	50776737	-37.75	708	CYLD	0.293997	5.94234	4.78e-12	6.82e-12
ENSG00000083799	chr16	50775288	50775288	-45	-673	CYLD	0.293997	5.94234	4.78e-12	6.82e-12
ENSG00000083845	chr19	58899370	58899370	-42.8571	734	RPS5	0.509775	9.43946	7.99e-118	3.17e-117
ENSG00000083845	chr19	58899510	58899510	-88.8889	874	RPS5	0.509775	9.43946	7.99e-118	3.17e-117
ENSG00000083845	chr19	58899416	58899416	-72.1591	780	RPS5	0.509775	9.43946	7.99e-118	3.17e-117
ENSG00000083845	chr19	58899444	58899444	-47.2222	808	RPS5	0.509775	9.43946	7.99e-118	3.17e-117
ENSG00000084072	chr1	40205236	40205236	-42.3077	719	PPIE	0.167248	5.87645	4.62e-05	5.63e-05
ENSG00000084072	chr1	40205195	40205195	-46.8599	678	PPIE	0.167248	5.87645	4.62e-05	5.63e-05
ENSG00000084072	chr1	40204283	40204283	-43.3333	-234	PPIE	0.167248	5.87645	4.62e-05	5.63e-05
ENSG00000084072	chr1	40204365	40204365	-94.1176	-152	PPIE	0.167248	5.87645	4.62e-05	5.63e-05
ENSG00000084072	chr1	40204393	40204393	-44.4444	-124	PPIE	0.167248	5.87645	4.62e-05	5.63e-05
ENSG00000084072	chr1	40204330	40204330	-79.8851	-187	PPIE	0.167248	5.87645	4.62e-05	5.63e-05
ENSG00000084072	chr1	40204382	40204382	-91.7508	-135	PPIE	0.167248	5.87645	4.62e-05	5.63e-05
ENSG00000084072	chr1	40204285	40204285	-38.7097	-232	PPIE	0.167248	5.87645	4.62e-05	5.63e-05
ENSG00000084072	chr1	40205361	40205361	-91.6667	844	PPIE	0.167248	5.87645	4.62e-05	5.63e-05
ENSG00000084072	chr1	40204340	40204340	-79.1534	-177	PPIE	0.167248	5.87645	4.62e-05	5.63e-05
ENSG00000084072	chr1	40204370	40204370	-86.1111	-147	PPIE	0.167248	5.87645	4.62e-05	5.63e-05
ENSG00000084072	chr1	40204384	40204384	-76.6034	-133	PPIE	0.167248	5.87645	4.62e-05	5.63e-05
ENSG00000084072	chr1	40204313	40204313	-63.1579	-204	PPIE	0.167248	5.87645	4.62e-05	5.63e-05
ENSG00000084623	chr1	32686736	32686736	-37.8378	-449	EIF3I	0.34865	8.47123	1.18e-47	2.73e-47
ENSG00000084674	chr2	21267022	21267022	-35.0064	-77	APOB	0.383963	3.92579	8.99e-09	1.21e-08
ENSG00000084674	chr2	21266898	21266898	-42.1053	47	APOB	0.383963	3.92579	8.99e-09	1.21e-08
ENSG00000084674	chr2	21266727	21266727	-36.8421	218	APOB	0.383963	3.92579	8.99e-09	1.21e-08
ENSG00000084674	chr2	21267212	21267212	-58.7442	-267	APOB	0.383963	3.92579	8.99e-09	1.21e-08
ENSG00000084674	chr2	21266927	21266927	-56.7633	18	APOB	0.383963	3.92579	8.99e-09	1.21e-08
ENSG00000084774	chr2	27439915	27439915	-33.5841	-343	CAD	0.798973	7.77458	8.97e-132	3.9e-131
ENSG00000084774	chr2	27439716	27439716	-45.4545	-542	CAD	0.798973	7.77458	8.97e-132	3.9e-131
ENSG00000084774	chr2	27439903	27439903	-44.5296	-355	CAD	0.798973	7.77458	8.97e-132	3.9e-131
ENSG00000085063	chr11	33745399	33745399	-39.899	-901	CD59	1.48611	9.44441	0	0
ENSG00000085063	chr11	33759043	33759043	-29.6296	-1018	CD59	1.48611	9.44441	0	0
ENSG00000085063	chr11	33758464	33758464	-40.9836	-439	CD59	1.48611	9.44441	0	0
ENSG00000085063	chr11	33758452	33758452	-21.6298	-427	CD59	1.48611	9.44441	0	0
ENSG00000085063	chr11	33758458	33758458	-34.2973	-433	CD59	1.48611	9.44441	0	0
ENSG00000085063	chr11	33758529	33758529	-62.7742	-504	CD59	1.48611	9.44441	0	0
ENSG00000085063	chr11	33746426	33746426	-36.7781	-1928	CD59	1.48611	9.44441	0	0
ENSG00000085063	chr11	33758558	33758558	-83.2176	-533	CD59	1.48611	9.44441	0	0
ENSG00000085063	chr11	33758505	33758505	-84.2879	-480	CD59	1.48611	9.44441	0	0
ENSG00000085063	chr11	33744567	33744567	-49.8188	-69	CD59	1.48611	9.44441	0	0
ENSG00000085063	chr11	33758642	33758642	-91.6667	-617	CD59	1.48611	9.44441	0	0
ENSG00000085063	chr11	33744366	33744366	-90.5556	-93	CD59	1.48611	9.44441	0	0
ENSG00000085063	chr11	33758331	33758331	-45.4545	-306	CD59	1.48611	9.44441	0	0
ENSG00000085063	chr11	33746497	33746497	-37.8195	-1999	CD59	1.48611	9.44441	0	0
ENSG00000085433	chr1	109585234	109585234	-50	-384	WDR47	0.353084	4.6085	1.16e-08	1.56e-08
ENSG00000085433	chr1	109583575	109583575	-100	1275	WDR47	0.353084	4.6085	1.16e-08	1.56e-08
ENSG00000085433	chr1	109585069	109585069	-43.7135	-219	WDR47	0.353084	4.6085	1.16e-08	1.56e-08
ENSG00000085433	chr1	109585390	109585390	-41.9786	-540	WDR47	0.353084	4.6085	1.16e-08	1.56e-08
ENSG00000085433	chr1	109585211	109585211	-75.5149	-361	WDR47	0.353084	4.6085	1.16e-08	1.56e-08
ENSG00000085449	chr2	224808252	224808252	-50	1800	WDFY1	0.368643	7.08878	1.77e-35	3.54e-35
ENSG00000085662	chr7	134143207	134143207	-100	681	AKR1B1	2.77984	5.67392	0	0
ENSG00000085662	chr7	134143180	134143180	-66.6667	708	AKR1B1	2.77984	5.67392	0	0
ENSG00000085662	chr7	134143182	134143182	-90.9091	706	AKR1B1	2.77984	5.67392	0	0
ENSG00000085662	chr7	134143298	134143298	-75.5682	590	AKR1B1	2.77984	5.67392	0	0
ENSG00000085662	chr7	134143921	134143921	-90.9091	-33	AKR1B1	2.77984	5.67392	0	0
ENSG00000085662	chr7	134144234	134144234	-92.7056	-346	AKR1B1	2.77984	5.67392	0	0
ENSG00000085662	chr7	134143988	134143988	-88.8889	-100	AKR1B1	2.77984	5.67392	0	0
ENSG00000085662	chr7	134143968	134143968	-95.4545	-80	AKR1B1	2.77984	5.67392	0	0
ENSG00000085662	chr7	134143954	134143954	-100	-66	AKR1B1	2.77984	5.67392	0	0
ENSG00000085662	chr7	134143337	134143337	-100	551	AKR1B1	2.77984	5.67392	0	0
ENSG00000085662	chr7	134144049	134144049	-91.3043	-161	AKR1B1	2.77984	5.67392	0	0
ENSG00000085662	chr7	134143966	134143966	-100	-78	AKR1B1	2.77984	5.67392	0	0
ENSG00000085662	chr7	134144106	134144106	-95.5556	-218	AKR1B1	2.77984	5.67392	0	0
ENSG00000085662	chr7	134144053	134144053	-100	-165	AKR1B1	2.77984	5.67392	0	0
ENSG00000085662	chr7	134143971	134143971	-91.6667	-83	AKR1B1	2.77984	5.67392	0	0
ENSG00000085662	chr7	134143249	134143249	-84.6591	639	AKR1B1	2.77984	5.67392	0	0
ENSG00000085662	chr7	134143931	134143931	-100	-43	AKR1B1	2.77984	5.67392	0	0
ENSG00000085662	chr7	134143929	134143929	-100	-41	AKR1B1	2.77984	5.67392	0	0
ENSG00000085662	chr7	134143924	134143924	-100	-36	AKR1B1	2.77984	5.67392	0	0
ENSG00000085662	chr7	134143132	134143132	-86.6667	756	AKR1B1	2.77984	5.67392	0	0
ENSG00000085662	chr7	134143991	134143991	-90	-103	AKR1B1	2.77984	5.67392	0	0
ENSG00000085662	chr7	134144045	134144045	-95.4545	-157	AKR1B1	2.77984	5.67392	0	0
ENSG00000085662	chr7	134144062	134144062	-100	-174	AKR1B1	2.77984	5.67392	0	0
ENSG00000085662	chr7	134143912	134143912	-100	-24	AKR1B1	2.77984	5.67392	0	0
ENSG00000085662	chr7	134143142	134143142	-88.2353	746	AKR1B1	2.77984	5.67392	0	0
ENSG00000085662	chr7	134143124	134143124	-85	764	AKR1B1	2.77984	5.67392	0	0
ENSG00000085662	chr7	134143906	134143906	-100	-18	AKR1B1	2.77984	5.67392	0	0
ENSG00000085662	chr7	134142996	134142996	-57.9023	892	AKR1B1	2.77984	5.67392	0	0
ENSG00000085662	chr7	134143282	134143282	-92.8571	606	AKR1B1	2.77984	5.67392	0	0
ENSG00000085662	chr7	134143093	134143093	-100	795	AKR1B1	2.77984	5.67392	0	0
ENSG00000085662	chr7	134144036	134144036	-95.4545	-148	AKR1B1	2.77984	5.67392	0	0
ENSG00000085662	chr7	134144025	134144025	-96.875	-137	AKR1B1	2.77984	5.67392	0	0
ENSG00000085662	chr7	134144118	134144118	-95.8333	-230	AKR1B1	2.77984	5.67392	0	0
ENSG00000085662	chr7	134143149	134143149	-81.25	739	AKR1B1	2.77984	5.67392	0	0
ENSG00000085662	chr7	134143046	134143046	-94.7368	842	AKR1B1	2.77984	5.67392	0	0
ENSG00000085662	chr7	134143321	134143321	-90	567	AKR1B1	2.77984	5.67392	0	0
ENSG00000085662	chr7	134143170	134143170	-70.1389	718	AKR1B1	2.77984	5.67392	0	0
ENSG00000085662	chr7	134143071	134143071	-80.7143	817	AKR1B1	2.77984	5.67392	0	0
ENSG00000085662	chr7	134144006	134144006	-96.7742	-118	AKR1B1	2.77984	5.67392	0	0
ENSG00000085662	chr7	134144288	134144288	-77.8226	-400	AKR1B1	2.77984	5.67392	0	0
ENSG00000085662	chr7	134143348	134143348	-75	540	AKR1B1	2.77984	5.67392	0	0
ENSG00000085662	chr7	134143787	134143787	-100	101	AKR1B1	2.77984	5.67392	0	0
ENSG00000085662	chr7	134144055	134144055	-100	-167	AKR1B1	2.77984	5.67392	0	0
ENSG00000085662	chr7	134143121	134143121	-73.5577	767	AKR1B1	2.77984	5.67392	0	0
ENSG00000085662	chr7	134143847	134143847	-87.5	41	AKR1B1	2.77984	5.67392	0	0
ENSG00000085662	chr7	134144060	134144060	-91.6667	-172	AKR1B1	2.77984	5.67392	0	0
ENSG00000085662	chr7	134143116	134143116	-74.0891	772	AKR1B1	2.77984	5.67392	0	0
ENSG00000085662	chr7	134143852	134143852	-88.8889	36	AKR1B1	2.77984	5.67392	0	0
ENSG00000085662	chr7	134143244	134143244	-88.8889	644	AKR1B1	2.77984	5.67392	0	0
ENSG00000085662	chr7	134143919	134143919	-90.9091	-31	AKR1B1	2.77984	5.67392	0	0
ENSG00000085662	chr7	134143894	134143894	-93.3333	-6	AKR1B1	2.77984	5.67392	0	0
ENSG00000085662	chr7	134143838	134143838	-100	50	AKR1B1	2.77984	5.67392	0	0
ENSG00000085662	chr7	134142981	134142981	-77.4194	907	AKR1B1	2.77984	5.67392	0	0
ENSG00000085662	chr7	134143804	134143804	-100	84	AKR1B1	2.77984	5.67392	0	0
ENSG00000085662	chr7	134143864	134143864	-100	24	AKR1B1	2.77984	5.67392	0	0
ENSG00000085662	chr7	134143867	134143867	-100	21	AKR1B1	2.77984	5.67392	0	0
ENSG00000085662	chr7	134143481	134143481	-83.3333	407	AKR1B1	2.77984	5.67392	0	0
ENSG00000085662	chr7	134143002	134143002	-75.3103	886	AKR1B1	2.77984	5.67392	0	0
ENSG00000085662	chr7	134143823	134143823	-100	65	AKR1B1	2.77984	5.67392	0	0
ENSG00000085662	chr7	134143886	134143886	-91.6667	2	AKR1B1	2.77984	5.67392	0	0
ENSG00000085662	chr7	134143784	134143784	-100	104	AKR1B1	2.77984	5.67392	0	0
ENSG00000085662	chr7	134143397	134143397	-100	491	AKR1B1	2.77984	5.67392	0	0
ENSG00000085662	chr7	134143461	134143461	-80	427	AKR1B1	2.77984	5.67392	0	0
ENSG00000085662	chr7	134143862	134143862	-96.9697	26	AKR1B1	2.77984	5.67392	0	0
ENSG00000085662	chr7	134143340	134143340	-100	548	AKR1B1	2.77984	5.67392	0	0
ENSG00000085662	chr7	134143869	134143869	-100	19	AKR1B1	2.77984	5.67392	0	0
ENSG00000085832	chr1	51986279	51986279	-45.4023	-1284	EPS15	0.598456	6.78363	3.33e-72	9.56e-72
ENSG00000085832	chr1	51982669	51982669	-52.517	2326	EPS15	0.598456	6.78363	3.33e-72	9.56e-72
ENSG00000085832	chr1	51985259	51985259	-34.2593	-264	EPS15	0.598456	6.78363	3.33e-72	9.56e-72
ENSG00000086061	chr9	33026637	33026637	-56.25	164	DNAJA1	0.14056	7.33082	1.36e-05	1.69e-05
ENSG00000086061	chr9	33026506	33026506	-48.7059	33	DNAJA1	0.14056	7.33082	1.36e-05	1.69e-05
ENSG00000086200	chr5	61709297	61709297	-78.5714	724	IPO11	0.460289	5.99731	7.53e-32	1.44e-31
ENSG00000086200	chr5	61709278	61709278	-87.5	705	IPO11	0.460289	5.99731	7.53e-32	1.44e-31
ENSG00000086475	chr10	13388419	13388419	-44.058	1879	SEPHS1	0.228335	6.39202	2.82e-09	3.83e-09
ENSG00000086475	chr10	13388583	13388583	-40.8232	1715	SEPHS1	0.228335	6.39202	2.82e-09	3.83e-09
ENSG00000086475	chr10	13388524	13388524	-37.7551	1774	SEPHS1	0.228335	6.39202	2.82e-09	3.83e-09
ENSG00000086589	chr5	150079839	150079839	-80	830	RBM22	0.288961	6.56326	1.83e-15	2.78e-15
ENSG00000086712	chrX	16805634	16805634	-88.8889	1079	TXLNG	0.332942	5.85473	6.54e-14	9.69e-14
ENSG00000086712	chrX	16805769	16805769	-80	1214	TXLNG	0.332942	5.85473	6.54e-14	9.69e-14
ENSG00000086758	chrX	53713934	53713934	-62.7586	-237	HUWE1	1.08658	9.10217	0	0
ENSG00000086758	chrX	53713928	53713928	-85.7639	-231	HUWE1	1.08658	9.10217	0	0
ENSG00000086758	chrX	53713873	53713873	-25.9259	-176	HUWE1	1.08658	9.10217	0	0
ENSG00000086827	chr11	113647427	113647427	-45.4545	-2942	ZW10	0.717966	5.9571	4.87e-77	1.45e-76
ENSG00000086827	chr11	113647372	113647372	-60	-2887	ZW10	0.717966	5.9571	4.87e-77	1.45e-76
ENSG00000087077	chr7	100465092	100465092	-71.4286	142	TRIP6	1.8908	6.87644	0	0
ENSG00000087077	chr7	100465051	100465051	-70	101	TRIP6	1.8908	6.87644	0	0
ENSG00000087077	chr7	100465154	100465154	-35.7143	204	TRIP6	1.8908	6.87644	0	0
ENSG00000087077	chr7	100465046	100465046	-85.7143	96	TRIP6	1.8908	6.87644	0	0
ENSG00000087077	chr7	100465078	100465078	-83.3333	128	TRIP6	1.8908	6.87644	0	0
ENSG00000087077	chr7	100465573	100465573	-62.5	623	TRIP6	1.8908	6.87644	0	0
ENSG00000087077	chr7	100465145	100465145	-38.4615	195	TRIP6	1.8908	6.87644	0	0
ENSG00000087077	chr7	100465184	100465184	-44.4444	234	TRIP6	1.8908	6.87644	0	0
ENSG00000087077	chr7	100465777	100465777	-64.7059	827	TRIP6	1.8908	6.87644	0	0
ENSG00000087077	chr7	100465657	100465657	-50	707	TRIP6	1.8908	6.87644	0	0
ENSG00000087077	chr7	100465161	100465161	-46.6667	211	TRIP6	1.8908	6.87644	0	0
ENSG00000087077	chr7	100465361	100465361	-65.3846	411	TRIP6	1.8908	6.87644	0	0
ENSG00000087077	chr7	100465619	100465619	-73.75	669	TRIP6	1.8908	6.87644	0	0
ENSG00000087077	chr7	100465774	100465774	-81.25	824	TRIP6	1.8908	6.87644	0	0
ENSG00000087077	chr7	100465757	100465757	-93.3333	807	TRIP6	1.8908	6.87644	0	0
ENSG00000087077	chr7	100465398	100465398	-63.6364	448	TRIP6	1.8908	6.87644	0	0
ENSG00000087077	chr7	100465800	100465800	-92.8571	850	TRIP6	1.8908	6.87644	0	0
ENSG00000087077	chr7	100465221	100465221	-43.75	271	TRIP6	1.8908	6.87644	0	0
ENSG00000087077	chr7	100465342	100465342	-58.3333	392	TRIP6	1.8908	6.87644	0	0
ENSG00000087077	chr7	100465355	100465355	-55.1724	405	TRIP6	1.8908	6.87644	0	0
ENSG00000087077	chr7	100465823	100465823	-81.8182	873	TRIP6	1.8908	6.87644	0	0
ENSG00000087077	chr7	100465838	100465838	-90.9091	888	TRIP6	1.8908	6.87644	0	0
ENSG00000087077	chr7	100465214	100465214	-46.6667	264	TRIP6	1.8908	6.87644	0	0
ENSG00000087077	chr7	100466230	100466230	-55.5556	1280	TRIP6	1.8908	6.87644	0	0
ENSG00000087077	chr7	100465271	100465271	-48.0204	321	TRIP6	1.8908	6.87644	0	0
ENSG00000087077	chr7	100465606	100465606	-80	656	TRIP6	1.8908	6.87644	0	0
ENSG00000087077	chr7	100465807	100465807	-92.8571	857	TRIP6	1.8908	6.87644	0	0
ENSG00000087077	chr7	100465337	100465337	-50	387	TRIP6	1.8908	6.87644	0	0
ENSG00000087077	chr7	100465833	100465833	-91.6667	883	TRIP6	1.8908	6.87644	0	0
ENSG00000087077	chr7	100465625	100465625	-68.75	675	TRIP6	1.8908	6.87644	0	0
ENSG00000087077	chr7	100465850	100465850	-100	900	TRIP6	1.8908	6.87644	0	0
ENSG00000087077	chr7	100465194	100465194	-44.1176	244	TRIP6	1.8908	6.87644	0	0
ENSG00000087077	chr7	100465302	100465302	-54.5455	352	TRIP6	1.8908	6.87644	0	0
ENSG00000087077	chr7	100465192	100465192	-41.1765	242	TRIP6	1.8908	6.87644	0	0
ENSG00000087077	chr7	100465202	100465202	-54.5455	252	TRIP6	1.8908	6.87644	0	0
ENSG00000087077	chr7	100465289	100465289	-37.4737	339	TRIP6	1.8908	6.87644	0	0
ENSG00000087087	chr7	100472230	100472230	-38.0184	-471	SRRT	0.983915	7.95489	5.61e-259	4.39e-258
ENSG00000087087	chr7	100472235	100472235	-37.8472	-466	SRRT	0.983915	7.95489	5.61e-259	4.39e-258
ENSG00000087087	chr7	100474513	100474513	-52.381	1812	SRRT	0.983915	7.95489	5.61e-259	4.39e-258
ENSG00000087088	chr19	49457640	49457640	-80.4762	-477	BAX	0.853515	6.97076	3.06e-112	1.17e-111
ENSG00000087088	chr19	49457665	49457665	-56.746	-452	BAX	0.853515	6.97076	3.06e-112	1.17e-111
ENSG00000087088	chr19	49457638	49457638	-82.8659	-479	BAX	0.853515	6.97076	3.06e-112	1.17e-111
ENSG00000087088	chr19	49457725	49457725	-26.1111	-392	BAX	0.853515	6.97076	3.06e-112	1.17e-111
ENSG00000087088	chr19	49457683	49457683	-40.6316	-434	BAX	0.853515	6.97076	3.06e-112	1.17e-111
ENSG00000087157	chr17	76394126	76394126	-28.125	-1244	PGS1	0.414785	4.98209	9.6e-17	1.49e-16
ENSG00000087302	chr14	52455739	52455739	-79.4872	-489	C14orf166	0.298009	7.19419	7.33e-25	1.28e-24
ENSG00000087302	chr14	52455762	52455762	-92.6829	-466	C14orf166	0.298009	7.19419	7.33e-25	1.28e-24
ENSG00000087302	chr14	52455768	52455768	-60.122	-460	C14orf166	0.298009	7.19419	7.33e-25	1.28e-24
ENSG00000087365	chr11	65820444	65820444	-31.8182	628	SF3B2	0.708396	8.57407	3.56e-104	1.29e-103
ENSG00000087365	chr11	65820437	65820437	-33.3333	621	SF3B2	0.708396	8.57407	3.56e-104	1.29e-103
ENSG00000087460	chr20	57429274	57429274	-45	1238	GNAS	0.367501	9.77067	4.09e-71	1.16e-70
ENSG00000087460	chr20	57427994	57427994	-73.3333	-42	GNAS	0.367501	9.77067	4.09e-71	1.16e-70
ENSG00000087460	chr20	57427754	57427754	-75.5991	-282	GNAS	0.367501	9.77067	4.09e-71	1.16e-70
ENSG00000087460	chr20	57429286	57429286	-58.8745	1250	GNAS	0.367501	9.77067	4.09e-71	1.16e-70
ENSG00000087460	chr20	57464506	57464506	-66.6667	326	GNAS	0.367501	9.77067	4.09e-71	1.16e-70
ENSG00000087460	chr20	57427813	57427813	-59.1787	-223	GNAS	0.367501	9.77067	4.09e-71	1.16e-70
ENSG00000087460	chr20	57429277	57429277	-42.8571	1241	GNAS	0.367501	9.77067	4.09e-71	1.16e-70
ENSG00000087460	chr20	57430253	57430253	-20.8333	2217	GNAS	0.367501	9.77067	4.09e-71	1.16e-70
ENSG00000087460	chr20	57430737	57430737	-100	2701	GNAS	0.367501	9.77067	4.09e-71	1.16e-70
ENSG00000087460	chr20	57428458	57428458	-29.8851	422	GNAS	0.367501	9.77067	4.09e-71	1.16e-70
ENSG00000087460	chr20	57465467	57465467	-84.8889	-959	GNAS	0.367501	9.77067	4.09e-71	1.16e-70
ENSG00000087460	chr20	57427762	57427762	-90.4762	-274	GNAS	0.367501	9.77067	4.09e-71	1.16e-70
ENSG00000087460	chr20	57428032	57428032	-74.6606	-4	GNAS	0.367501	9.77067	4.09e-71	1.16e-70
ENSG00000087460	chr20	57428344	57428344	-26.4151	308	GNAS	0.367501	9.77067	4.09e-71	1.16e-70
ENSG00000087460	chr20	57465469	57465469	-55.9524	-957	GNAS	0.367501	9.77067	4.09e-71	1.16e-70
ENSG00000087460	chr20	57428262	57428262	-61.1862	226	GNAS	0.367501	9.77067	4.09e-71	1.16e-70
ENSG00000087460	chr20	57427706	57427706	-53.3333	-330	GNAS	0.367501	9.77067	4.09e-71	1.16e-70
ENSG00000087460	chr20	57465465	57465465	-76.2422	-961	GNAS	0.367501	9.77067	4.09e-71	1.16e-70
ENSG00000087460	chr20	57430716	57430716	-77.7778	2680	GNAS	0.367501	9.77067	4.09e-71	1.16e-70
ENSG00000087460	chr20	57413436	57413436	-53.75	-1359	GNAS	0.367501	9.77067	4.09e-71	1.16e-70
ENSG00000087460	chr20	57427903	57427903	-83.3333	-133	GNAS	0.367501	9.77067	4.09e-71	1.16e-70
ENSG00000087460	chr20	57430411	57430411	-50.2024	2375	GNAS	0.367501	9.77067	4.09e-71	1.16e-70
ENSG00000087460	chr20	57427958	57427958	-56.5134	-78	GNAS	0.367501	9.77067	4.09e-71	1.16e-70
ENSG00000087460	chr20	57463106	57463106	-68.5076	-1074	GNAS	0.367501	9.77067	4.09e-71	1.16e-70
ENSG00000087460	chr20	57465457	57465457	-46.3043	-969	GNAS	0.367501	9.77067	4.09e-71	1.16e-70
ENSG00000087460	chr20	57465520	57465520	-78.6667	-906	GNAS	0.367501	9.77067	4.09e-71	1.16e-70
ENSG00000087460	chr20	57465462	57465462	-48.0072	-964	GNAS	0.367501	9.77067	4.09e-71	1.16e-70
ENSG00000087460	chr20	57465488	57465488	-63.4461	-938	GNAS	0.367501	9.77067	4.09e-71	1.16e-70
ENSG00000087460	chr20	57414351	57414351	-28.1702	-444	GNAS	0.367501	9.77067	4.09e-71	1.16e-70
ENSG00000087460	chr20	57430345	57430345	-22.4359	2309	GNAS	0.367501	9.77067	4.09e-71	1.16e-70
ENSG00000087460	chr20	57430265	57430265	-29.6296	2229	GNAS	0.367501	9.77067	4.09e-71	1.16e-70
ENSG00000087460	chr20	57428398	57428398	-37.094	362	GNAS	0.367501	9.77067	4.09e-71	1.16e-70
ENSG00000087460	chr20	57427918	57427918	-77.5	-118	GNAS	0.367501	9.77067	4.09e-71	1.16e-70
ENSG00000087460	chr20	57427821	57427821	-61.2308	-215	GNAS	0.367501	9.77067	4.09e-71	1.16e-70
ENSG00000087460	chr20	57428386	57428386	-58.6742	350	GNAS	0.367501	9.77067	4.09e-71	1.16e-70
ENSG00000087460	chr20	57427942	57427942	-67.9739	-94	GNAS	0.367501	9.77067	4.09e-71	1.16e-70
ENSG00000087460	chr20	57427017	57427017	-44.7368	-1019	GNAS	0.367501	9.77067	4.09e-71	1.16e-70
ENSG00000087460	chr20	57465747	57465747	-36.5613	-679	GNAS	0.367501	9.77067	4.09e-71	1.16e-70
ENSG00000087460	chr20	57427495	57427495	-62	-541	GNAS	0.367501	9.77067	4.09e-71	1.16e-70
ENSG00000087460	chr20	57427483	57427483	-40.8521	-553	GNAS	0.367501	9.77067	4.09e-71	1.16e-70
ENSG00000087460	chr20	57427968	57427968	-52.0513	-68	GNAS	0.367501	9.77067	4.09e-71	1.16e-70
ENSG00000087460	chr20	57429319	57429319	-37.5	1283	GNAS	0.367501	9.77067	4.09e-71	1.16e-70
ENSG00000087460	chr20	57414539	57414539	-30.2083	-256	GNAS	0.367501	9.77067	4.09e-71	1.16e-70
ENSG00000087460	chr20	57427951	57427951	-81.9853	-85	GNAS	0.367501	9.77067	4.09e-71	1.16e-70
ENSG00000087460	chr20	57464495	57464495	-71.4286	315	GNAS	0.367501	9.77067	4.09e-71	1.16e-70
ENSG00000087460	chr20	57427915	57427915	-68.8889	-121	GNAS	0.367501	9.77067	4.09e-71	1.16e-70
ENSG00000087460	chr20	57427963	57427963	-70.6731	-73	GNAS	0.367501	9.77067	4.09e-71	1.16e-70
ENSG00000087460	chr20	57465445	57465445	-44.7368	-981	GNAS	0.367501	9.77067	4.09e-71	1.16e-70
ENSG00000087460	chr20	57465511	57465511	-81.3853	-915	GNAS	0.367501	9.77067	4.09e-71	1.16e-70
ENSG00000087460	chr20	57427341	57427341	-44.1176	-695	GNAS	0.367501	9.77067	4.09e-71	1.16e-70
ENSG00000087460	chr20	57427412	57427412	-58.7368	-624	GNAS	0.367501	9.77067	4.09e-71	1.16e-70
ENSG00000087460	chr20	57427725	57427725	-57.1839	-311	GNAS	0.367501	9.77067	4.09e-71	1.16e-70
ENSG00000087460	chr20	57427973	57427973	-55.8974	-63	GNAS	0.367501	9.77067	4.09e-71	1.16e-70
ENSG00000087460	chr20	57415810	57415810	-62.5	-879	GNAS	0.367501	9.77067	4.09e-71	1.16e-70
ENSG00000087460	chr20	57414529	57414529	-32.8283	-266	GNAS	0.367501	9.77067	4.09e-71	1.16e-70
ENSG00000087460	chr20	57427443	57427443	-85.7143	-593	GNAS	0.367501	9.77067	4.09e-71	1.16e-70
ENSG00000087460	chr20	57462856	57462856	-30.8602	-1324	GNAS	0.367501	9.77067	4.09e-71	1.16e-70
ENSG00000087460	chr20	57427697	57427697	-56.8571	-339	GNAS	0.367501	9.77067	4.09e-71	1.16e-70
ENSG00000087460	chr20	57427977	57427977	-65.3846	-59	GNAS	0.367501	9.77067	4.09e-71	1.16e-70
ENSG00000087460	chr20	57427426	57427426	-80.3571	-610	GNAS	0.367501	9.77067	4.09e-71	1.16e-70
ENSG00000087460	chr20	57427103	57427103	-60.5	-933	GNAS	0.367501	9.77067	4.09e-71	1.16e-70
ENSG00000087460	chr20	57427030	57427030	-33.1695	-1006	GNAS	0.367501	9.77067	4.09e-71	1.16e-70
ENSG00000087460	chr20	57427010	57427010	-21.1116	-1026	GNAS	0.367501	9.77067	4.09e-71	1.16e-70
ENSG00000087460	chr20	57427493	57427493	-50	-543	GNAS	0.367501	9.77067	4.09e-71	1.16e-70
ENSG00000087460	chr20	57427237	57427237	-68.75	-799	GNAS	0.367501	9.77067	4.09e-71	1.16e-70
ENSG00000087460	chr20	57427274	57427274	-57.1429	-762	GNAS	0.367501	9.77067	4.09e-71	1.16e-70
ENSG00000087460	chr20	57427892	57427892	-83.8889	-144	GNAS	0.367501	9.77067	4.09e-71	1.16e-70
ENSG00000087460	chr20	57427642	57427642	-100	-394	GNAS	0.367501	9.77067	4.09e-71	1.16e-70
ENSG00000087460	chr20	57427718	57427718	-66.0969	-318	GNAS	0.367501	9.77067	4.09e-71	1.16e-70
ENSG00000087460	chr20	57427472	57427472	-67.4603	-564	GNAS	0.367501	9.77067	4.09e-71	1.16e-70
ENSG00000087460	chr20	57427738	57427738	-79.1667	-298	GNAS	0.367501	9.77067	4.09e-71	1.16e-70
[truncated: 13,936 more rows]

## Sheet: Skhep1_hypermeth_expdown
gene_id	chr	start	end	SkC_NorC.mdiff	distance to TSS	gene	SkC_NorC.logFC	logCPM	pvalue	FDR
ENSG00000143819	chr1	225999104	225999104	57.1429	990	EPHX1	-5.92598	8.75655	0	0
ENSG00000027697	chr6	137538544	137538544	60	1107	IFNGR1	-5.59006	9.79762	0	0
ENSG00000027697	chr6	137540673	137540673	26.6667	-106	IFNGR1	-5.59006	9.79762	0	0
ENSG00000027697	chr6	137538584	137538584	42.1053	1067	IFNGR1	-5.59006	9.79762	0	0
ENSG00000112378	chr6	138426271	138426271	90	2389	PERP	-5.5492	11.5326	0	0
ENSG00000112378	chr6	138426172	138426172	69.7619	2488	PERP	-5.5492	11.5326	0	0
ENSG00000112378	chr6	138426124	138426124	95.6522	2536	PERP	-5.5492	11.5326	0	0
ENSG00000112378	chr6	138426958	138426958	93.75	1702	PERP	-5.5492	11.5326	0	0
ENSG00000112378	chr6	138426070	138426070	94.7368	2590	PERP	-5.5492	11.5326	0	0
ENSG00000112378	chr6	138426057	138426057	68.8889	2603	PERP	-5.5492	11.5326	0	0
ENSG00000112378	chr6	138429019	138429019	67.0168	-359	PERP	-5.5492	11.5326	0	0
ENSG00000112378	chr6	138426748	138426748	78.9047	1912	PERP	-5.5492	11.5326	0	0
ENSG00000112378	chr6	138426766	138426766	76	1894	PERP	-5.5492	11.5326	0	0
ENSG00000112378	chr6	138427126	138427126	87.5	1534	PERP	-5.5492	11.5326	0	0
ENSG00000112378	chr6	138427309	138427309	100	1351	PERP	-5.5492	11.5326	0	0
ENSG00000112378	chr6	138426868	138426868	100	1792	PERP	-5.5492	11.5326	0	0
ENSG00000112378	chr6	138426712	138426712	97.2973	1948	PERP	-5.5492	11.5326	0	0
ENSG00000112378	chr6	138426227	138426227	66.1905	2433	PERP	-5.5492	11.5326	0	0
ENSG00000112378	chr6	138428995	138428995	21.4286	-335	PERP	-5.5492	11.5326	0	0
ENSG00000112378	chr6	138426136	138426136	91.4545	2524	PERP	-5.5492	11.5326	0	0
ENSG00000091490	chr4	25865358	25865358	55.2795	-748	SEL1L3	-5.0677	7.57683	0	0
ENSG00000091490	chr4	25865178	25865178	22.8723	-568	SEL1L3	-5.0677	7.57683	0	0
ENSG00000091490	chr4	25865188	25865188	22.8022	-578	SEL1L3	-5.0677	7.57683	0	0
ENSG00000091490	chr4	25865415	25865415	54.7619	-805	SEL1L3	-5.0677	7.57683	0	0
ENSG00000091490	chr4	25865320	25865320	35.3261	-710	SEL1L3	-5.0677	7.57683	0	0
ENSG00000091490	chr4	25865315	25865315	28.5264	-705	SEL1L3	-5.0677	7.57683	0	0
ENSG00000091490	chr4	25865355	25865355	58.7912	-745	SEL1L3	-5.0677	7.57683	0	0
ENSG00000091490	chr4	25865336	25865336	32.457	-726	SEL1L3	-5.0677	7.57683	0	0
ENSG00000091490	chr4	25867290	25867290	58.3333	-2680	SEL1L3	-5.0677	7.57683	0	0
ENSG00000091490	chr4	25865313	25865313	23.6296	-703	SEL1L3	-5.0677	7.57683	0	0
ENSG00000064651	chr5	127420971	127420971	50.5556	1488	SLC12A2	-4.50619	8.7658	0	0
ENSG00000112655	chr6	43043831	43043831	36.9565	-175	PTK7	-4.46501	9.20373	0	0
ENSG00000112655	chr6	43045056	43045056	61.5385	504	PTK7	-4.46501	9.20373	0	0
ENSG00000112655	chr6	43044876	43044876	23.913	324	PTK7	-4.46501	9.20373	0	0
ENSG00000112655	chr6	43045322	43045322	83.3333	770	PTK7	-4.46501	9.20373	0	0
ENSG00000112655	chr6	43045223	43045223	52.6316	671	PTK7	-4.46501	9.20373	0	0
ENSG00000112655	chr6	43045052	43045052	50	500	PTK7	-4.46501	9.20373	0	0
ENSG00000111885	chr6	119669419	119669419	31.5909	1512	MAN1A1	-4.45261	7.81255	0	0
ENSG00000111885	chr6	119669112	119669112	30.7692	1819	MAN1A1	-4.45261	7.81255	0	0
ENSG00000111885	chr6	119669060	119669060	77.7778	1871	MAN1A1	-4.45261	7.81255	0	0
ENSG00000111885	chr6	119669226	119669226	53.1929	1705	MAN1A1	-4.45261	7.81255	0	0
ENSG00000111885	chr6	119669228	119669228	51.746	1703	MAN1A1	-4.45261	7.81255	0	0
ENSG00000111885	chr6	119669372	119669372	61.7347	1559	MAN1A1	-4.45261	7.81255	0	0
ENSG00000111885	chr6	119669201	119669201	77.8788	1730	MAN1A1	-4.45261	7.81255	0	0
ENSG00000111885	chr6	119669251	119669251	63.7987	1680	MAN1A1	-4.45261	7.81255	0	0
ENSG00000131981	chr14	55594628	55594628	54.8077	-1307	LGALS3	-4.43018	8.59839	0	0
ENSG00000134247	chr1	117453331	117453331	44	642	PTGFRN	-4.11576	7.02231	0	0
ENSG00000134247	chr1	117453335	117453335	56.5217	646	PTGFRN	-4.11576	7.02231	0	0
ENSG00000134247	chr1	117452304	117452304	64.8221	-385	PTGFRN	-4.11576	7.02231	0	0
ENSG00000120885	chr8	27472454	27472454	28	-126	CLU	-4.08516	8.06682	0	0
ENSG00000120885	chr8	27472457	27472457	30	-129	CLU	-4.08516	8.06682	0	0
ENSG00000120885	chr8	27472513	27472513	40.5983	-185	CLU	-4.08516	8.06682	0	0
ENSG00000120885	chr8	27472511	27472511	29.0909	-183	CLU	-4.08516	8.06682	0	0
ENSG00000120885	chr8	27472450	27472450	33.8235	-122	CLU	-4.08516	8.06682	0	0
ENSG00000120885	chr8	27472522	27472522	38.2143	-194	CLU	-4.08516	8.06682	0	0
ENSG00000120093	chr17	46659756	46659756	96.875	60	HOXB3	-4.0138	7.43389	0	0
ENSG00000120093	chr17	46659654	46659654	100	162	HOXB3	-4.0138	7.43389	0	0
ENSG00000120093	chr17	46659672	46659672	100	144	HOXB3	-4.0138	7.43389	0	0
ENSG00000120093	chr17	46650299	46650299	94.4444	1511	HOXB3	-4.0138	7.43389	0	0
ENSG00000120093	chr17	46659939	46659939	97.619	-123	HOXB3	-4.0138	7.43389	0	0
ENSG00000120093	chr17	46633044	46633044	92.3077	-2808	HOXB3	-4.0138	7.43389	0	0
ENSG00000120093	chr17	46659751	46659751	100	65	HOXB3	-4.0138	7.43389	0	0
ENSG00000120093	chr17	46659798	46659798	91.1765	18	HOXB3	-4.0138	7.43389	0	0
ENSG00000120093	chr17	46650265	46650265	94.7368	1545	HOXB3	-4.0138	7.43389	0	0
ENSG00000120093	chr17	46651360	46651360	84.6154	450	HOXB3	-4.0138	7.43389	0	0
ENSG00000120093	chr17	46659758	46659758	93.9394	58	HOXB3	-4.0138	7.43389	0	0
ENSG00000120093	chr17	46632905	46632905	100	-2669	HOXB3	-4.0138	7.43389	0	0
ENSG00000120093	chr17	46659890	46659890	95.8333	-74	HOXB3	-4.0138	7.43389	0	0
ENSG00000120093	chr17	46633100	46633100	80	-2864	HOXB3	-4.0138	7.43389	0	0
ENSG00000120093	chr17	46633020	46633020	87.5	-2784	HOXB3	-4.0138	7.43389	0	0
ENSG00000120093	chr17	46659845	46659845	89.1892	-29	HOXB3	-4.0138	7.43389	0	0
ENSG00000120093	chr17	46650248	46650248	91.6667	1562	HOXB3	-4.0138	7.43389	0	0
ENSG00000120093	chr17	46651204	46651204	97.3684	606	HOXB3	-4.0138	7.43389	0	0
ENSG00000120093	chr17	46633049	46633049	92.8571	-2813	HOXB3	-4.0138	7.43389	0	0
ENSG00000120093	chr17	46633075	46633075	92.8571	-2839	HOXB3	-4.0138	7.43389	0	0
ENSG00000120093	chr17	46633062	46633062	82.2222	-2826	HOXB3	-4.0138	7.43389	0	0
ENSG00000120093	chr17	46633202	46633202	94.1176	-2966	HOXB3	-4.0138	7.43389	0	0
ENSG00000120093	chr17	46650348	46650348	81.8182	1462	HOXB3	-4.0138	7.43389	0	0
ENSG00000120093	chr17	46659776	46659776	97.7273	40	HOXB3	-4.0138	7.43389	0	0
ENSG00000120093	chr17	46633038	46633038	100	-2802	HOXB3	-4.0138	7.43389	0	0
ENSG00000120093	chr17	46633104	46633104	70	-2868	HOXB3	-4.0138	7.43389	0	0
ENSG00000120093	chr17	46652399	46652399	92.7273	39	HOXB3	-4.0138	7.43389	0	0
ENSG00000120093	chr17	46659687	46659687	100	129	HOXB3	-4.0138	7.43389	0	0
ENSG00000120093	chr17	46633087	46633087	81.8182	-2851	HOXB3	-4.0138	7.43389	0	0
ENSG00000120093	chr17	46659675	46659675	100	141	HOXB3	-4.0138	7.43389	0	0
ENSG00000120093	chr17	46651324	46651324	88.2353	486	HOXB3	-4.0138	7.43389	0	0
ENSG00000120093	chr17	46659930	46659930	97.8261	-114	HOXB3	-4.0138	7.43389	0	0
ENSG00000120093	chr17	46659691	46659691	83.3333	125	HOXB3	-4.0138	7.43389	0	0
ENSG00000120093	chr17	46651952	46651952	94.4444	-142	HOXB3	-4.0138	7.43389	0	0
ENSG00000120093	chr17	46659362	46659362	94.1176	454	HOXB3	-4.0138	7.43389	0	0
ENSG00000120093	chr17	46633212	46633212	100	-2976	HOXB3	-4.0138	7.43389	0	0
ENSG00000120093	chr17	46650310	46650310	80	1500	HOXB3	-4.0138	7.43389	0	0
ENSG00000120093	chr17	46632902	46632902	100	-2666	HOXB3	-4.0138	7.43389	0	0
ENSG00000120093	chr17	46667055	46667055	86.3636	576	HOXB3	-4.0138	7.43389	0	0
ENSG00000120093	chr17	46651781	46651781	89.7959	29	HOXB3	-4.0138	7.43389	0	0
ENSG00000120093	chr17	46659682	46659682	100	134	HOXB3	-4.0138	7.43389	0	0
ENSG00000120093	chr17	46666926	46666926	93.8776	705	HOXB3	-4.0138	7.43389	0	0
ENSG00000120093	chr17	46651172	46651172	95.4545	638	HOXB3	-4.0138	7.43389	0	0
ENSG00000120093	chr17	46659793	46659793	97.2222	23	HOXB3	-4.0138	7.43389	0	0
ENSG00000120093	chr17	46660024	46660024	97.2973	-208	HOXB3	-4.0138	7.43389	0	0
ENSG00000120093	chr17	46659995	46659995	90.2439	-179	HOXB3	-4.0138	7.43389	0	0
ENSG00000120093	chr17	46651684	46651684	100	126	HOXB3	-4.0138	7.43389	0	0
ENSG00000120093	chr17	46651920	46651920	65.3226	-110	HOXB3	-4.0138	7.43389	0	0
ENSG00000120093	chr17	46659761	46659761	94.5946	55	HOXB3	-4.0138	7.43389	0	0
ENSG00000120093	chr17	46659693	46659693	100	123	HOXB3	-4.0138	7.43389	0	0
ENSG00000120093	chr17	46659679	46659679	100	137	HOXB3	-4.0138	7.43389	0	0
ENSG00000120093	chr17	46653728	46653728	93.1034	-1290	HOXB3	-4.0138	7.43389	0	0
ENSG00000120093	chr17	46633228	46633228	100	-2992	HOXB3	-4.0138	7.43389	0	0
ENSG00000120093	chr17	46660002	46660002	92.5	-186	HOXB3	-4.0138	7.43389	0	0
ENSG00000120093	chr17	46667105	46667105	100	526	HOXB3	-4.0138	7.43389	0	0
ENSG00000120093	chr17	46659888	46659888	95.7447	-72	HOXB3	-4.0138	7.43389	0	0
ENSG00000120093	chr17	46666958	46666958	81.25	673	HOXB3	-4.0138	7.43389	0	0
ENSG00000120093	chr17	46633188	46633188	94.1176	-2952	HOXB3	-4.0138	7.43389	0	0
ENSG00000120093	chr17	46659993	46659993	86.0465	-177	HOXB3	-4.0138	7.43389	0	0
ENSG00000120093	chr17	46651945	46651945	90.625	-135	HOXB3	-4.0138	7.43389	0	0
ENSG00000120093	chr17	46651867	46651867	96.6667	-57	HOXB3	-4.0138	7.43389	0	0
ENSG00000120093	chr17	46659764	46659764	92.8571	52	HOXB3	-4.0138	7.43389	0	0
ENSG00000120093	chr17	46660940	46660940	96.9697	-1124	HOXB3	-4.0138	7.43389	0	0
ENSG00000120093	chr17	46651225	46651225	94.1176	585	HOXB3	-4.0138	7.43389	0	0
ENSG00000120093	chr17	46659641	46659641	100	175	HOXB3	-4.0138	7.43389	0	0
ENSG00000120093	chr17	46667076	46667076	73.3333	555	HOXB3	-4.0138	7.43389	0	0
ENSG00000120093	chr17	46659275	46659275	100	541	HOXB3	-4.0138	7.43389	0	0
ENSG00000120093	chr17	46659927	46659927	91.6667	-111	HOXB3	-4.0138	7.43389	0	0
ENSG00000120093	chr17	46651211	46651211	87.5	599	HOXB3	-4.0138	7.43389	0	0
ENSG00000120093	chr17	46651180	46651180	97.619	630	HOXB3	-4.0138	7.43389	0	0
ENSG00000120093	chr17	46667587	46667587	94.1176	44	HOXB3	-4.0138	7.43389	0	0
ENSG00000120093	chr17	46651161	46651161	97.2222	649	HOXB3	-4.0138	7.43389	0	0
ENSG00000120093	chr17	46660089	46660089	93.3333	-273	HOXB3	-4.0138	7.43389	0	0
ENSG00000120093	chr17	46659391	46659391	88.8889	425	HOXB3	-4.0138	7.43389	0	0
ENSG00000120093	chr17	46659697	46659697	100	119	HOXB3	-4.0138	7.43389	0	0
ENSG00000120093	chr17	46651745	46651745	92.4904	65	HOXB3	-4.0138	7.43389	0	0
ENSG00000120093	chr17	46659108	46659108	83.3333	708	HOXB3	-4.0138	7.43389	0	0
ENSG00000120093	chr17	46666880	46666880	97.2973	751	HOXB3	-4.0138	7.43389	0	0
ENSG00000120093	chr17	46633102	46633102	90	-2866	HOXB3	-4.0138	7.43389	0	0
ENSG00000120093	chr17	46632942	46632942	90	-2706	HOXB3	-4.0138	7.43389	0	0
ENSG00000120093	chr17	46633198	46633198	95.2381	-2962	HOXB3	-4.0138	7.43389	0	0
ENSG00000120093	chr17	46652417	46652417	94.1176	21	HOXB3	-4.0138	7.43389	0	0
ENSG00000120093	chr17	46652179	46652179	91.1946	259	HOXB3	-4.0138	7.43389	0	0
ENSG00000120093	chr17	46659280	46659280	100	536	HOXB3	-4.0138	7.43389	0	0
ENSG00000120093	chr17	46652451	46652451	91.2843	-13	HOXB3	-4.0138	7.43389	0	0
ENSG00000120093	chr17	46659360	46659360	81.25	456	HOXB3	-4.0138	7.43389	0	0
ENSG00000120093	chr17	46659967	46659967	91.4894	-151	HOXB3	-4.0138	7.43389	0	0
ENSG00000120093	chr17	46667511	46667511	90.9091	120	HOXB3	-4.0138	7.43389	0	0
ENSG00000120093	chr17	46659445	46659445	100	371	HOXB3	-4.0138	7.43389	0	0
ENSG00000120093	chr17	46653657	46653657	92.8571	-1219	HOXB3	-4.0138	7.43389	0	0
ENSG00000120093	chr17	46659743	46659743	100	73	HOXB3	-4.0138	7.43389	0	0
ENSG00000120093	chr17	46651407	46651407	88.8889	403	HOXB3	-4.0138	7.43389	0	0
ENSG00000120093	chr17	46659635	46659635	100	181	HOXB3	-4.0138	7.43389	0	0
ENSG00000120093	chr17	46633030	46633030	90.4762	-2794	HOXB3	-4.0138	7.43389	0	0
ENSG00000120093	chr17	46632954	46632954	75	-2718	HOXB3	-4.0138	7.43389	0	0
ENSG00000120093	chr17	46633023	46633023	94.7368	-2787	HOXB3	-4.0138	7.43389	0	0
ENSG00000120093	chr17	46667479	46667479	100	152	HOXB3	-4.0138	7.43389	0	0
ENSG00000120093	chr17	46659473	46659473	100	343	HOXB3	-4.0138	7.43389	0	0
ENSG00000120093	chr17	46651865	46651865	97.4359	-55	HOXB3	-4.0138	7.43389	0	0
ENSG00000120093	chr17	46659198	46659198	100	618	HOXB3	-4.0138	7.43389	0	0
ENSG00000120093	chr17	46651869	46651869	94.3053	-59	HOXB3	-4.0138	7.43389	0	0
ENSG00000120093	chr17	46659265	46659265	100	551	HOXB3	-4.0138	7.43389	0	0
ENSG00000120093	chr17	46653675	46653675	88.8889	-1237	HOXB3	-4.0138	7.43389	0	0
ENSG00000120093	chr17	46633107	46633107	77.7778	-2871	HOXB3	-4.0138	7.43389	0	0
ENSG00000120093	chr17	46659318	46659318	93.75	498	HOXB3	-4.0138	7.43389	0	0
ENSG00000120093	chr17	46667531	46667531	100	100	HOXB3	-4.0138	7.43389	0	0
ENSG00000120093	chr17	46653711	46653711	93.5897	-1273	HOXB3	-4.0138	7.43389	0	0
ENSG00000120093	chr17	46651631	46651631	100	179	HOXB3	-4.0138	7.43389	0	0
ENSG00000120093	chr17	46664698	46664698	94.4444	2933	HOXB3	-4.0138	7.43389	0	0
ENSG00000120093	chr17	46653742	46653742	80.6452	-1304	HOXB3	-4.0138	7.43389	0	0
ENSG00000120093	chr17	46659476	46659476	100	340	HOXB3	-4.0138	7.43389	0	0
ENSG00000120093	chr17	46651186	46651186	97.4359	624	HOXB3	-4.0138	7.43389	0	0
ENSG00000120093	chr17	46659415	46659415	100	401	HOXB3	-4.0138	7.43389	0	0
ENSG00000120093	chr17	46659835	46659835	96.9697	-19	HOXB3	-4.0138	7.43389	0	0
ENSG00000120093	chr17	46667683	46667683	92.701	-52	HOXB3	-4.0138	7.43389	0	0
ENSG00000120093	chr17	46651789	46651789	93.75	21	HOXB3	-4.0138	7.43389	0	0
ENSG00000120093	chr17	46651822	46651822	92.4586	-12	HOXB3	-4.0138	7.43389	0	0
ENSG00000120093	chr17	46633144	46633144	91.6667	-2908	HOXB3	-4.0138	7.43389	0	0
ENSG00000120093	chr17	46653651	46653651	100	-1213	HOXB3	-4.0138	7.43389	0	0
ENSG00000120093	chr17	46659637	46659637	100	179	HOXB3	-4.0138	7.43389	0	0
ENSG00000120093	chr17	46660097	46660097	90	-281	HOXB3	-4.0138	7.43389	0	0
ENSG00000120093	chr17	46659702	46659702	100	114	HOXB3	-4.0138	7.43389	0	0
ENSG00000120093	chr17	46633125	46633125	78.8889	-2889	HOXB3	-4.0138	7.43389	0	0
ENSG00000120093	chr17	46659699	46659699	100	117	HOXB3	-4.0138	7.43389	0	0
ENSG00000120093	chr17	46667010	46667010	63.3333	621	HOXB3	-4.0138	7.43389	0	0
ENSG00000120093	chr17	46661069	46661069	95	-1253	HOXB3	-4.0138	7.43389	0	0
ENSG00000120093	chr17	46651221	46651221	93.9394	589	HOXB3	-4.0138	7.43389	0	0
ENSG00000120093	chr17	46667636	46667636	94.6429	-5	HOXB3	-4.0138	7.43389	0	0
ENSG00000120093	chr17	46667508	46667508	100	123	HOXB3	-4.0138	7.43389	0	0
ENSG00000120093	chr17	46653529	46653529	100	-1091	HOXB3	-4.0138	7.43389	0	0
ENSG00000120093	chr17	46652501	46652501	82.1429	-63	HOXB3	-4.0138	7.43389	0	0
ENSG00000120093	chr17	46651708	46651708	95.6522	102	HOXB3	-4.0138	7.43389	0	0
ENSG00000120093	chr17	46667002	46667002	87.0968	629	HOXB3	-4.0138	7.43389	0	0
ENSG00000120093	chr17	46653757	46653757	76.6667	-1319	HOXB3	-4.0138	7.43389	0	0
ENSG00000120093	chr17	46653610	46653610	92	-1172	HOXB3	-4.0138	7.43389	0	0
ENSG00000120093	chr17	46659364	46659364	76.4706	452	HOXB3	-4.0138	7.43389	0	0
ENSG00000120093	chr17	46667638	46667638	98.2456	-7	HOXB3	-4.0138	7.43389	0	0
ENSG00000120093	chr17	46667489	46667489	100	142	HOXB3	-4.0138	7.43389	0	0
ENSG00000120093	chr17	46652550	46652550	85.4167	-112	HOXB3	-4.0138	7.43389	0	0
ENSG00000120093	chr17	46659330	46659330	89.4737	486	HOXB3	-4.0138	7.43389	0	0
ENSG00000120093	chr17	46659385	46659385	87.5	431	HOXB3	-4.0138	7.43389	0	0
ENSG00000120093	chr17	46653585	46653585	100	-1147	HOXB3	-4.0138	7.43389	0	0
ENSG00000120093	chr17	46653615	46653615	91.3043	-1177	HOXB3	-4.0138	7.43389	0	0
ENSG00000120093	chr17	46652938	46652938	92.8571	-500	HOXB3	-4.0138	7.43389	0	0
ENSG00000120093	chr17	46667694	46667694	85.7571	-63	HOXB3	-4.0138	7.43389	0	0
ENSG00000120093	chr17	46653632	46653632	96.5517	-1194	HOXB3	-4.0138	7.43389	0	0
ENSG00000120093	chr17	46633111	46633111	71.6667	-2875	HOXB3	-4.0138	7.43389	0	0
ENSG00000120093	chr17	46652864	46652864	72.7273	-426	HOXB3	-4.0138	7.43389	0	0
ENSG00000120093	chr17	46633168	46633168	90.9091	-2932	HOXB3	-4.0138	7.43389	0	0
ENSG00000120093	chr17	46667725	46667725	93.1968	-94	HOXB3	-4.0138	7.43389	0	0
ENSG00000120093	chr17	46653606	46653606	96.6667	-1168	HOXB3	-4.0138	7.43389	0	0
ENSG00000120093	chr17	46653600	46653600	95.8333	-1162	HOXB3	-4.0138	7.43389	0	0
ENSG00000120093	chr17	46664647	46664647	100	2984	HOXB3	-4.0138	7.43389	0	0
ENSG00000120093	chr17	46653539	46653539	100	-1101	HOXB3	-4.0138	7.43389	0	0
ENSG00000120093	chr17	46651333	46651333	94.1176	477	HOXB3	-4.0138	7.43389	0	0
ENSG00000120093	chr17	46659304	46659304	88.8889	512	HOXB3	-4.0138	7.43389	0	0
ENSG00000120093	chr17	46659004	46659004	80	812	HOXB3	-4.0138	7.43389	0	0
ENSG00000120093	chr17	46666822	46666822	57.6923	809	HOXB3	-4.0138	7.43389	0	0
ENSG00000120093	chr17	46651768	46651768	97.9167	42	HOXB3	-4.0138	7.43389	0	0
ENSG00000120093	chr17	46659106	46659106	83.3333	710	HOXB3	-4.0138	7.43389	0	0
ENSG00000120093	chr17	46651661	46651661	100	149	HOXB3	-4.0138	7.43389	0	0
ENSG00000120093	chr17	46651668	46651668	80	142	HOXB3	-4.0138	7.43389	0	0
ENSG00000144369	chr2	187558355	187558355	20.4082	-434	FAM171B	-3.99774	7.44962	0	0
ENSG00000120833	chr12	93967028	93967028	92.3077	726	SOCS2	-3.9256	7.77134	0	0
ENSG00000120833	chr12	93966978	93966978	96.2963	676	SOCS2	-3.9256	7.77134	0	0
ENSG00000120833	chr12	93967289	93967289	88.2353	987	SOCS2	-3.9256	7.77134	0	0
ENSG00000120833	chr12	93966948	93966948	93.1034	646	SOCS2	-3.9256	7.77134	0	0
ENSG00000120833	chr12	93967014	93967014	84.6154	712	SOCS2	-3.9256	7.77134	0	0
ENSG00000120833	chr12	93967113	93967113	100	811	SOCS2	-3.9256	7.77134	0	0
ENSG00000120833	chr12	93967019	93967019	88.8594	717	SOCS2	-3.9256	7.77134	0	0
ENSG00000120833	chr12	93967281	93967281	95.6522	979	SOCS2	-3.9256	7.77134	0	0
ENSG00000120833	chr12	93967181	93967181	100	879	SOCS2	-3.9256	7.77134	0	0
ENSG00000120833	chr12	93967296	93967296	100	994	SOCS2	-3.9256	7.77134	0	0
ENSG00000120833	chr12	93967569	93967569	88.2353	1267	SOCS2	-3.9256	7.77134	0	0
ENSG00000120833	chr12	93967120	93967120	88.8889	818	SOCS2	-3.9256	7.77134	0	0
ENSG00000120833	chr12	93967154	93967154	80	852	SOCS2	-3.9256	7.77134	0	0
ENSG00000120833	chr12	93967325	93967325	96.1538	1023	SOCS2	-3.9256	7.77134	0	0
ENSG00000120833	chr12	93967133	93967133	88.8889	831	SOCS2	-3.9256	7.77134	0	0
ENSG00000120833	chr12	93969214	93969214	35.5556	2912	SOCS2	-3.9256	7.77134	0	0
ENSG00000120833	chr12	93967173	93967173	83.3333	871	SOCS2	-3.9256	7.77134	0	0
ENSG00000120833	chr12	93967213	93967213	94.4444	911	SOCS2	-3.9256	7.77134	0	0
ENSG00000120833	chr12	93966412	93966412	100	110	SOCS2	-3.9256	7.77134	0	0
ENSG00000120833	chr12	93966353	93966353	88.8889	51	SOCS2	-3.9256	7.77134	0	0
ENSG00000120833	chr12	93967340	93967340	77.4194	1038	SOCS2	-3.9256	7.77134	0	0
ENSG00000120833	chr12	93969233	93969233	53.2051	2931	SOCS2	-3.9256	7.77134	0	0
ENSG00000120833	chr12	93967275	93967275	95.4545	973	SOCS2	-3.9256	7.77134	0	0
ENSG00000120833	chr12	93966175	93966175	88.8889	-127	SOCS2	-3.9256	7.77134	0	0
ENSG00000120833	chr12	93966477	93966477	100	175	SOCS2	-3.9256	7.77134	0	0
ENSG00000120833	chr12	93967389	93967389	95.7447	1087	SOCS2	-3.9256	7.77134	0	0
ENSG00000120833	chr12	93967345	93967345	90.625	1043	SOCS2	-3.9256	7.77134	0	0
ENSG00000120833	chr12	93966884	93966884	93.3333	582	SOCS2	-3.9256	7.77134	0	0
ENSG00000120833	chr12	93967293	93967293	95.6522	991	SOCS2	-3.9256	7.77134	0	0
ENSG00000120833	chr12	93966916	93966916	100	614	SOCS2	-3.9256	7.77134	0	0
ENSG00000120833	chr12	93967061	93967061	90.9091	759	SOCS2	-3.9256	7.77134	0	0
ENSG00000120833	chr12	93967673	93967673	91.6667	1371	SOCS2	-3.9256	7.77134	0	0
ENSG00000120833	chr12	93967385	93967385	97.7778	1083	SOCS2	-3.9256	7.77134	0	0
ENSG00000120833	chr12	93967318	93967318	96	1016	SOCS2	-3.9256	7.77134	0	0
ENSG00000120833	chr12	93967343	93967343	89.6552	1041	SOCS2	-3.9256	7.77134	0	0
ENSG00000120833	chr12	93967387	93967387	93.4783	1085	SOCS2	-3.9256	7.77134	0	0
ENSG00000120833	chr12	93966939	93966939	100	637	SOCS2	-3.9256	7.77134	0	0
ENSG00000120833	chr12	93966502	93966502	100	200	SOCS2	-3.9256	7.77134	0	0
ENSG00000120833	chr12	93967580	93967580	69.2308	1278	SOCS2	-3.9256	7.77134	0	0
ENSG00000120833	chr12	93966445	93966445	90	143	SOCS2	-3.9256	7.77134	0	0
ENSG00000120833	chr12	93967321	93967321	96.4286	1019	SOCS2	-3.9256	7.77134	0	0
ENSG00000120833	chr12	93967026	93967026	96	724	SOCS2	-3.9256	7.77134	0	0
ENSG00000120833	chr12	93967360	93967360	93.0233	1058	SOCS2	-3.9256	7.77134	0	0
ENSG00000120833	chr12	93967309	93967309	100	1007	SOCS2	-3.9256	7.77134	0	0
ENSG00000120833	chr12	93966317	93966317	83.3333	15	SOCS2	-3.9256	7.77134	0	0
ENSG00000120833	chr12	93967394	93967394	100	1092	SOCS2	-3.9256	7.77134	0	0
ENSG00000120833	chr12	93967188	93967188	100	886	SOCS2	-3.9256	7.77134	0	0
ENSG00000120833	chr12	93967083	93967083	83.3333	781	SOCS2	-3.9256	7.77134	0	0
ENSG00000120833	chr12	93967711	93967711	85	1409	SOCS2	-3.9256	7.77134	0	0
ENSG00000120833	chr12	93967471	93967471	86.6189	1169	SOCS2	-3.9256	7.77134	0	0
ENSG00000120833	chr12	93967554	93967554	100	1252	SOCS2	-3.9256	7.77134	0	0
ENSG00000120833	chr12	93967677	93967677	84	1375	SOCS2	-3.9256	7.77134	0	0
ENSG00000120833	chr12	93967136	93967136	96.4286	834	SOCS2	-3.9256	7.77134	0	0
ENSG00000120833	chr12	93967124	93967124	100	822	SOCS2	-3.9256	7.77134	0	0
ENSG00000120833	chr12	93967247	93967247	96.4286	945	SOCS2	-3.9256	7.77134	0	0
ENSG00000120833	chr12	93967140	93967140	87.5	838	SOCS2	-3.9256	7.77134	0	0
ENSG00000120833	chr12	93967217	93967217	100	915	SOCS2	-3.9256	7.77134	0	0
ENSG00000120833	chr12	93966485	93966485	75	183	SOCS2	-3.9256	7.77134	0	0
ENSG00000120833	chr12	93966937	93966937	93.1034	635	SOCS2	-3.9256	7.77134	0	0
ENSG00000120833	chr12	93966577	93966577	100	275	SOCS2	-3.9256	7.77134	0	0
ENSG00000120833	chr12	93967179	93967179	100	877	SOCS2	-3.9256	7.77134	0	0
ENSG00000120833	chr12	93966060	93966060	46.1538	-242	SOCS2	-3.9256	7.77134	0	0
ENSG00000120833	chr12	93966479	93966479	88.8889	177	SOCS2	-3.9256	7.77134	0	0
ENSG00000120833	chr12	93967560	93967560	83.3333	1258	SOCS2	-3.9256	7.77134	0	0
ENSG00000120833	chr12	93967327	93967327	96.2963	1025	SOCS2	-3.9256	7.77134	0	0
ENSG00000120833	chr12	93966361	93966361	88.8889	59	SOCS2	-3.9256	7.77134	0	0
ENSG00000120833	chr12	93967605	93967605	75	1303	SOCS2	-3.9256	7.77134	0	0
ENSG00000120833	chr12	93969235	93969235	57.8431	2933	SOCS2	-3.9256	7.77134	0	0
ENSG00000120833	chr12	93967548	93967548	95.2381	1246	SOCS2	-3.9256	7.77134	0	0
ENSG00000120833	chr12	93966462	93966462	100	160	SOCS2	-3.9256	7.77134	0	0
ENSG00000120833	chr12	93967273	93967273	95.4545	971	SOCS2	-3.9256	7.77134	0	0
ENSG00000120833	chr12	93966952	93966952	100	650	SOCS2	-3.9256	7.77134	0	0
ENSG00000120833	chr12	93966045	93966045	50	-257	SOCS2	-3.9256	7.77134	0	0
ENSG00000120833	chr12	93966878	93966878	100	576	SOCS2	-3.9256	7.77134	0	0
ENSG00000120833	chr12	93966385	93966385	75	83	SOCS2	-3.9256	7.77134	0	0
ENSG00000120833	chr12	93967225	93967225	100	923	SOCS2	-3.9256	7.77134	0	0
ENSG00000065833	chr6	84141189	84141189	42.8571	-251	ME1	-3.91826	7.82568	0	0
ENSG00000065833	chr6	84141219	84141219	69.0476	-281	ME1	-3.91826	7.82568	0	0
ENSG00000065833	chr6	84141139	84141139	76.4706	-201	ME1	-3.91826	7.82568	0	0
ENSG00000065833	chr6	84141269	84141269	63.3333	-331	ME1	-3.91826	7.82568	0	0
ENSG00000065833	chr6	84140156	84140156	86.6667	782	ME1	-3.91826	7.82568	0	0
ENSG00000065833	chr6	84141241	84141241	78.5714	-303	ME1	-3.91826	7.82568	0	0
ENSG00000065833	chr6	84141209	84141209	100	-271	ME1	-3.91826	7.82568	0	0
ENSG00000065833	chr6	84140984	84140984	45.4545	-46	ME1	-3.91826	7.82568	0	0
ENSG00000065833	chr6	84141126	84141126	60	-188	ME1	-3.91826	7.82568	0	0
ENSG00000065833	chr6	84141234	84141234	86.6667	-296	ME1	-3.91826	7.82568	0	0
ENSG00000065833	chr6	84140030	84140030	62.963	908	ME1	-3.91826	7.82568	0	0
ENSG00000065833	chr6	84141237	84141237	78.5714	-299	ME1	-3.91826	7.82568	0	0
ENSG00000183579	chr22	29280992	29280992	75.641	1237	ZNRF3	-3.88928	7.1614	0	0
ENSG00000183579	chr22	29280997	29280997	88.8889	1242	ZNRF3	-3.88928	7.1614	0	0
ENSG00000183579	chr22	29281152	29281152	100	1397	ZNRF3	-3.88928	7.1614	0	0
ENSG00000183579	chr22	29281012	29281012	84.2105	1257	ZNRF3	-3.88928	7.1614	0	0
ENSG00000183579	chr22	29281173	29281173	76.9231	1418	ZNRF3	-3.88928	7.1614	0	0
ENSG00000183579	chr22	29281324	29281324	100	1569	ZNRF3	-3.88928	7.1614	0	0
ENSG00000183579	chr22	29280932	29280932	95.2381	1177	ZNRF3	-3.88928	7.1614	0	0
ENSG00000183579	chr22	29281157	29281157	88.558	1402	ZNRF3	-3.88928	7.1614	0	0
ENSG00000183579	chr22	29281049	29281049	91.6667	1294	ZNRF3	-3.88928	7.1614	0	0
ENSG00000183579	chr22	29281299	29281299	100	1544	ZNRF3	-3.88928	7.1614	0	0
ENSG00000183579	chr22	29280920	29280920	66.6667	1165	ZNRF3	-3.88928	7.1614	0	0
ENSG00000183579	chr22	29280990	29280990	92.8571	1235	ZNRF3	-3.88928	7.1614	0	0
ENSG00000183579	chr22	29280892	29280892	93.3333	1137	ZNRF3	-3.88928	7.1614	0	0
ENSG00000183579	chr22	29281007	29281007	100	1252	ZNRF3	-3.88928	7.1614	0	0
ENSG00000183579	chr22	29280849	29280849	81.8182	1094	ZNRF3	-3.88928	7.1614	0	0
ENSG00000183579	chr22	29278301	29278301	46.6165	-1454	ZNRF3	-3.88928	7.1614	0	0
ENSG00000183579	chr22	29280965	29280965	90.4762	1210	ZNRF3	-3.88928	7.1614	0	0
ENSG00000183579	chr22	29281252	29281252	84.6154	1497	ZNRF3	-3.88928	7.1614	0	0
ENSG00000171843	chr9	20624461	20624461	42.8571	-1947	MLLT3	-3.87327	7.57587	0	0
ENSG00000171843	chr9	20620643	20620643	42.8571	517	MLLT3	-3.87327	7.57587	0	0
ENSG00000171843	chr9	20624421	20624421	92.3077	-1907	MLLT3	-3.87327	7.57587	0	0
ENSG00000171843	chr9	20620171	20620171	80	989	MLLT3	-3.87327	7.57587	0	0
ENSG00000171843	chr9	20620079	20620079	100	1081	MLLT3	-3.87327	7.57587	0	0
ENSG00000171843	chr9	20624418	20624418	92.3077	-1904	MLLT3	-3.87327	7.57587	0	0
ENSG00000157557	chr21	40177205	40177205	82.3529	-26	ETS2	-3.82027	8.0765	0	0
ENSG00000157557	chr21	40177278	40177278	70	47	ETS2	-3.82027	8.0765	0	0
ENSG00000157557	chr21	40177106	40177106	48.4375	-125	ETS2	-3.82027	8.0765	0	0
ENSG00000157557	chr21	40177061	40177061	59.0517	-170	ETS2	-3.82027	8.0765	0	0
ENSG00000157557	chr21	40177023	40177023	59.4605	-208	ETS2	-3.82027	8.0765	0	0
ENSG00000157557	chr21	40176950	40176950	38.2326	-281	ETS2	-3.82027	8.0765	0	0
ENSG00000157557	chr21	40177003	40177003	43.0159	-228	ETS2	-3.82027	8.0765	0	0
ENSG00000157557	chr21	40177059	40177059	59.387	-172	ETS2	-3.82027	8.0765	0	0
ENSG00000157557	chr21	40177070	40177070	69.2308	-161	ETS2	-3.82027	8.0765	0	0
ENSG00000157557	chr21	40177117	40177117	41.0053	-114	ETS2	-3.82027	8.0765	0	0
ENSG00000157557	chr21	40177142	40177142	47.3684	-89	ETS2	-3.82027	8.0765	0	0
ENSG00000157557	chr21	40177033	40177033	56.6903	-198	ETS2	-3.82027	8.0765	0	0
ENSG00000157557	chr21	40177170	40177170	65.2174	-61	ETS2	-3.82027	8.0765	0	0
ENSG00000157557	chr21	40177089	40177089	50	-142	ETS2	-3.82027	8.0765	0	0
ENSG00000157557	chr21	40177189	40177189	54.5455	-42	ETS2	-3.82027	8.0765	0	0
ENSG00000157557	chr21	40177014	40177014	54.7497	-217	ETS2	-3.82027	8.0765	0	0
ENSG00000157557	chr21	40177151	40177151	60.8696	-80	ETS2	-3.82027	8.0765	0	0
ENSG00000157557	chr21	40177153	40177153	62.4396	-78	ETS2	-3.82027	8.0765	0	0
ENSG00000157557	chr21	40177321	40177321	80	90	ETS2	-3.82027	8.0765	0	0
ENSG00000157557	chr21	40177115	40177115	41.4912	-116	ETS2	-3.82027	8.0765	0	0
ENSG00000157557	chr21	40177126	40177126	44.4444	-105	ETS2	-3.82027	8.0765	0	0
ENSG00000157557	chr21	40177165	40177165	68	-66	ETS2	-3.82027	8.0765	0	0
ENSG00000157557	chr21	40177075	40177075	38.0952	-156	ETS2	-3.82027	8.0765	0	0
ENSG00000157557	chr21	40177132	40177132	53.9732	-99	ETS2	-3.82027	8.0765	0	0
ENSG00000126368	chr17	38256677	38256677	25.9259	301	NR1D1	-3.79926	6.84583	0	0
ENSG00000126368	chr17	38254714	38254714	39.0196	-1682	NR1D1	-3.79926	6.84583	0	0
ENSG00000095739	chr10	28968910	28968910	47.6569	2486	BAMBI	-3.7825	6.38188	0	0
ENSG00000095739	chr10	28969000	28969000	45.6522	2576	BAMBI	-3.7825	6.38188	0	0
ENSG00000118898	chr16	4987729	4987729	80.5556	-593	PPL	-3.74579	6.4785	0	0
ENSG00000118898	chr16	4987532	4987532	50	-396	PPL	-3.74579	6.4785	0	0
ENSG00000118898	chr16	4987604	4987604	50.5556	-468	PPL	-3.74579	6.4785	0	0
ENSG00000118898	chr16	4987557	4987557	75	-421	PPL	-3.74579	6.4785	0	0
ENSG00000163874	chr1	37941941	37941941	54.902	1822	ZC3H12A	-3.71357	6.44826	0	0
ENSG00000163874	chr1	37941373	37941373	32.7913	1254	ZC3H12A	-3.71357	6.44826	0	0
ENSG00000163874	chr1	37941198	37941198	44.4444	1079	ZC3H12A	-3.71357	6.44826	0	0
ENSG00000163874	chr1	37944271	37944271	34.0336	-1480	ZC3H12A	-3.71357	6.44826	0	0
ENSG00000163874	chr1	37941228	37941228	63.4409	1109	ZC3H12A	-3.71357	6.44826	0	0
ENSG00000163874	chr1	37941179	37941179	60	1060	ZC3H12A	-3.71357	6.44826	0	0
ENSG00000163874	chr1	37941263	37941263	40.5149	1144	ZC3H12A	-3.71357	6.44826	0	0
ENSG00000163874	chr1	37941214	37941214	72.7273	1095	ZC3H12A	-3.71357	6.44826	0	0
ENSG00000163874	chr1	37944201	37944201	71.9231	-1550	ZC3H12A	-3.71357	6.44826	0	0
ENSG00000163874	chr1	37945051	37945051	41.6084	-700	ZC3H12A	-3.71357	6.44826	0	0
ENSG00000163874	chr1	37944221	37944221	68.915	-1530	ZC3H12A	-3.71357	6.44826	0	0
ENSG00000163874	chr1	37947375	37947375	23.8095	1624	ZC3H12A	-3.71357	6.44826	0	0
ENSG00000163874	chr1	37944178	37944178	48.3696	-1573	ZC3H12A	-3.71357	6.44826	0	0
ENSG00000163874	chr1	37947329	37947329	37.037	1578	ZC3H12A	-3.71357	6.44826	0	0
ENSG00000163874	chr1	37941336	37941336	37.0588	1217	ZC3H12A	-3.71357	6.44826	0	0
ENSG00000163874	chr1	37947293	37947293	42.7035	1542	ZC3H12A	-3.71357	6.44826	0	0
ENSG00000163874	chr1	37941361	37941361	69.1496	1242	ZC3H12A	-3.71357	6.44826	0	0
ENSG00000163874	chr1	37941285	37941285	26.5546	1166	ZC3H12A	-3.71357	6.44826	0	0
ENSG00000163874	chr1	37945049	37945049	35.7143	-702	ZC3H12A	-3.71357	6.44826	0	0
ENSG00000163874	chr1	37947320	37947320	80	1569	ZC3H12A	-3.71357	6.44826	0	0
ENSG00000163874	chr1	37941927	37941927	52.521	1808	ZC3H12A	-3.71357	6.44826	0	0
ENSG00000183779	chr8	37555585	37555585	92.3077	2284	ZNF703	-3.66446	8.00397	0	0
ENSG00000183779	chr8	37554905	37554905	100	1604	ZNF703	-3.66446	8.00397	0	0
ENSG00000183779	chr8	37554976	37554976	70	1675	ZNF703	-3.66446	8.00397	0	0
ENSG00000183779	chr8	37555619	37555619	100	2318	ZNF703	-3.66446	8.00397	0	0
ENSG00000183779	chr8	37555345	37555345	100	2044	ZNF703	-3.66446	8.00397	0	0
ENSG00000183779	chr8	37554970	37554970	72.7273	1669	ZNF703	-3.66446	8.00397	0	0
ENSG00000183779	chr8	37555577	37555577	100	2276	ZNF703	-3.66446	8.00397	0	0
ENSG00000183779	chr8	37555592	37555592	100	2291	ZNF703	-3.66446	8.00397	0	0
ENSG00000183779	chr8	37555715	37555715	100	2414	ZNF703	-3.66446	8.00397	0	0
ENSG00000183779	chr8	37555697	37555697	100	2396	ZNF703	-3.66446	8.00397	0	0
ENSG00000183779	chr8	37555621	37555621	93.3333	2320	ZNF703	-3.66446	8.00397	0	0
ENSG00000183779	chr8	37555321	37555321	85.7143	2020	ZNF703	-3.66446	8.00397	0	0
ENSG00000183779	chr8	37555367	37555367	90.9091	2066	ZNF703	-3.66446	8.00397	0	0
ENSG00000183779	chr8	37555550	37555550	100	2249	ZNF703	-3.66446	8.00397	0	0
ENSG00000183779	chr8	37555595	37555595	92.8571	2294	ZNF703	-3.66446	8.00397	0	0
ENSG00000183779	chr8	37555522	37555522	91.6667	2221	ZNF703	-3.66446	8.00397	0	0
ENSG00000183779	chr8	37555580	37555580	91.6667	2279	ZNF703	-3.66446	8.00397	0	0
ENSG00000183779	chr8	37555409	37555409	100	2108	ZNF703	-3.66446	8.00397	0	0
ENSG00000183779	chr8	37556298	37556298	85.7143	2997	ZNF703	-3.66446	8.00397	0	0
ENSG00000183779	chr8	37555699	37555699	75	2398	ZNF703	-3.66446	8.00397	0	0
ENSG00000183779	chr8	37554988	37554988	87.5	1687	ZNF703	-3.66446	8.00397	0	0
ENSG00000183779	chr8	37555382	37555382	100	2081	ZNF703	-3.66446	8.00397	0	0
ENSG00000183779	chr8	37554863	37554863	45	1562	ZNF703	-3.66446	8.00397	0	0
ENSG00000183779	chr8	37555724	37555724	100	2423	ZNF703	-3.66446	8.00397	0	0
ENSG00000183779	chr8	37554902	37554902	78.5714	1601	ZNF703	-3.66446	8.00397	0	0
ENSG00000183779	chr8	37555676	37555676	90.9091	2375	ZNF703	-3.66446	8.00397	0	0
ENSG00000183779	chr8	37555651	37555651	84.6154	2350	ZNF703	-3.66446	8.00397	0	0
ENSG00000183779	chr8	37555712	37555712	100	2411	ZNF703	-3.66446	8.00397	0	0
ENSG00000183779	chr8	37555705	37555705	100	2404	ZNF703	-3.66446	8.00397	0	0
ENSG00000183779	chr8	37555339	37555339	100	2038	ZNF703	-3.66446	8.00397	0	0
ENSG00000183779	chr8	37554908	37554908	61.5385	1607	ZNF703	-3.66446	8.00397	0	0
ENSG00000183779	chr8	37555684	37555684	91.6667	2383	ZNF703	-3.66446	8.00397	0	0
ENSG00000183779	chr8	37555399	37555399	90.9091	2098	ZNF703	-3.66446	8.00397	0	0
ENSG00000183779	chr8	37555694	37555694	100	2393	ZNF703	-3.66446	8.00397	0	0
ENSG00000183779	chr8	37554918	37554918	75	1617	ZNF703	-3.66446	8.00397	0	0
ENSG00000183779	chr8	37555300	37555300	80	1999	ZNF703	-3.66446	8.00397	0	0
ENSG00000183779	chr8	37555511	37555511	67.451	2210	ZNF703	-3.66446	8.00397	0	0
ENSG00000183779	chr8	37555625	37555625	100	2324	ZNF703	-3.66446	8.00397	0	0
ENSG00000183779	chr8	37555663	37555663	85.7143	2362	ZNF703	-3.66446	8.00397	0	0
ENSG00000183779	chr8	37555477	37555477	100	2176	ZNF703	-3.66446	8.00397	0	0
ENSG00000183779	chr8	37554911	37554911	100	1610	ZNF703	-3.66446	8.00397	0	0
ENSG00000183779	chr8	37555303	37555303	100	2002	ZNF703	-3.66446	8.00397	0	0
ENSG00000183779	chr8	37555548	37555548	100	2247	ZNF703	-3.66446	8.00397	0	0
ENSG00000183779	chr8	37555504	37555504	94.1176	2203	ZNF703	-3.66446	8.00397	0	0
ENSG00000183779	chr8	37554797	37554797	40	1496	ZNF703	-3.66446	8.00397	0	0
ENSG00000183779	chr8	37554818	37554818	35.7143	1517	ZNF703	-3.66446	8.00397	0	0
ENSG00000183779	chr8	37555634	37555634	88.2353	2333	ZNF703	-3.66446	8.00397	0	0
ENSG00000183779	chr8	37555436	37555436	83.3333	2135	ZNF703	-3.66446	8.00397	0	0
ENSG00000183779	chr8	37555388	37555388	100	2087	ZNF703	-3.66446	8.00397	0	0
ENSG00000183779	chr8	37555376	37555376	91.6667	2075	ZNF703	-3.66446	8.00397	0	0
ENSG00000183779	chr8	37552017	37552017	29.2683	-1284	ZNF703	-3.66446	8.00397	0	0
ENSG00000183779	chr8	37554859	37554859	80.9524	1558	ZNF703	-3.66446	8.00397	0	0
ENSG00000183779	chr8	37554830	37554830	30.7692	1529	ZNF703	-3.66446	8.00397	0	0
ENSG00000183779	chr8	37554801	37554801	37.5	1500	ZNF703	-3.66446	8.00397	0	0
ENSG00000183779	chr8	37555391	37555391	91.6667	2090	ZNF703	-3.66446	8.00397	0	0
ENSG00000183779	chr8	37554961	37554961	100	1660	ZNF703	-3.66446	8.00397	0	0
ENSG00000183779	chr8	37554929	37554929	71.4286	1628	ZNF703	-3.66446	8.00397	0	0
ENSG00000183779	chr8	37554940	37554940	85.7143	1639	ZNF703	-3.66446	8.00397	0	0
ENSG00000183779	chr8	37555480	37555480	92.8571	2179	ZNF703	-3.66446	8.00397	0	0
ENSG00000183779	chr8	37554824	37554824	50	1523	ZNF703	-3.66446	8.00397	0	0
ENSG00000183779	chr8	37554784	37554784	42.8571	1483	ZNF703	-3.66446	8.00397	0	0
ENSG00000187244	chr19	45312120	45312120	22.0333	-196	BCAM	-3.64769	7.1745	0	0
ENSG00000187244	chr19	45311911	45311911	35.8051	-405	BCAM	-3.64769	7.1745	0	0
ENSG00000187244	chr19	45311915	45311915	40.1818	-401	BCAM	-3.64769	7.1745	0	0
ENSG00000187244	chr19	45312113	45312113	22.0339	-203	BCAM	-3.64769	7.1745	0	0
ENSG00000187244	chr19	45311920	45311920	53.3779	-396	BCAM	-3.64769	7.1745	0	0
ENSG00000187244	chr19	45312133	45312133	28.2609	-183	BCAM	-3.64769	7.1745	0	0
ENSG00000187244	chr19	45311955	45311955	24.3629	-361	BCAM	-3.64769	7.1745	0	0
ENSG00000187244	chr19	45312075	45312075	25.8199	-241	BCAM	-3.64769	7.1745	0	0
ENSG00000187244	chr19	45312525	45312525	43.75	209	BCAM	-3.64769	7.1745	0	0
ENSG00000109654	chr4	154073801	154073801	41.8605	-469	TRIM2	-3.60638	6.55024	0	0
ENSG00000109654	chr4	154073885	154073885	36.4689	-385	TRIM2	-3.60638	6.55024	0	0
ENSG00000109654	chr4	154073424	154073424	62.5	-846	TRIM2	-3.60638	6.55024	0	0
ENSG00000109654	chr4	154125720	154125720	65.2381	122	TRIM2	-3.60638	6.55024	0	0
ENSG00000109654	chr4	154125535	154125535	51.5377	-63	TRIM2	-3.60638	6.55024	0	0
ENSG00000109654	chr4	154075471	154075471	79.2105	1201	TRIM2	-3.60638	6.55024	0	0
ENSG00000109654	chr4	154125374	154125374	48.6154	-224	TRIM2	-3.60638	6.55024	0	0
ENSG00000109654	chr4	154073815	154073815	40.7407	-455	TRIM2	-3.60638	6.55024	0	0
ENSG00000109654	chr4	154126558	154126558	54.5455	960	TRIM2	-3.60638	6.55024	0	0
ENSG00000109654	chr4	154073616	154073616	31.875	-654	TRIM2	-3.60638	6.55024	0	0
ENSG00000109654	chr4	154125681	154125681	38.5965	83	TRIM2	-3.60638	6.55024	0	0
ENSG00000109654	chr4	154073399	154073399	63.7363	-871	TRIM2	-3.60638	6.55024	0	0
ENSG00000109654	chr4	154179409	154179409	42.4107	854	TRIM2	-3.60638	6.55024	0	0
ENSG00000109654	chr4	154126551	154126551	72.7273	953	TRIM2	-3.60638	6.55024	0	0
ENSG00000109654	chr4	154125698	154125698	64.9461	100	TRIM2	-3.60638	6.55024	0	0
ENSG00000109654	chr4	154126441	154126441	55.4545	843	TRIM2	-3.60638	6.55024	0	0
ENSG00000109654	chr4	154125637	154125637	52.9412	39	TRIM2	-3.60638	6.55024	0	0
ENSG00000109654	chr4	154126520	154126520	60.9524	922	TRIM2	-3.60638	6.55024	0	0
ENSG00000109654	chr4	154073813	154073813	33.3333	-457	TRIM2	-3.60638	6.55024	0	0
ENSG00000109654	chr4	154073817	154073817	57.3707	-453	TRIM2	-3.60638	6.55024	0	0
ENSG00000109654	chr4	154073856	154073856	42.1875	-414	TRIM2	-3.60638	6.55024	0	0
ENSG00000109654	chr4	154074021	154074021	21.8182	-249	TRIM2	-3.60638	6.55024	0	0
ENSG00000109654	chr4	154125708	154125708	62.5	110	TRIM2	-3.60638	6.55024	0	0
ENSG00000109654	chr4	154126542	154126542	57.6923	944	TRIM2	-3.60638	6.55024	0	0
ENSG00000109654	chr4	154126481	154126481	90	883	TRIM2	-3.60638	6.55024	0	0
ENSG00000109654	chr4	154074032	154074032	20.3704	-238	TRIM2	-3.60638	6.55024	0	0
ENSG00000109654	chr4	154075405	154075405	70.8333	1135	TRIM2	-3.60638	6.55024	0	0
ENSG00000109654	chr4	154073870	154073870	38.3333	-400	TRIM2	-3.60638	6.55024	0	0
ENSG00000109654	chr4	154125439	154125439	71.6717	-159	TRIM2	-3.60638	6.55024	0	0
ENSG00000109654	chr4	154073826	154073826	27.2727	-444	TRIM2	-3.60638	6.55024	0	0
ENSG00000175130	chr1	32802091	32802091	46.2963	-251	MARCKSL1	-3.60074	7.55384	0	0
ENSG00000175130	chr1	32802151	32802151	34.75	-311	MARCKSL1	-3.60074	7.55384	0	0
ENSG00000175130	chr1	32802205	32802205	44.6951	-365	MARCKSL1	-3.60074	7.55384	0	0
ENSG00000175130	chr1	32802218	32802218	52.0424	-378	MARCKSL1	-3.60074	7.55384	0	0
ENSG00000175130	chr1	32802228	32802228	67.6471	-388	MARCKSL1	-3.60074	7.55384	0	0
ENSG00000175130	chr1	32802178	32802178	53.3333	-338	MARCKSL1	-3.60074	7.55384	0	0
ENSG00000135111	chr12	115123737	115123737	51.4286	-1768	TBX3	-3.50636	6.60085	0	0
ENSG00000173801	chr17	39943423	39943423	25	-459	JUP	-3.49104	7.3456	0	0
ENSG00000173801	chr17	39929442	39929442	52.1242	-1328	JUP	-3.49104	7.3456	0	0
ENSG00000173801	chr17	39929288	39929288	26.087	-1174	JUP	-3.49104	7.3456	0	0
ENSG00000104687	chr8	30583956	30583956	76.2963	1530	GSR	-3.43721	8.40397	0	0
ENSG00000104687	chr8	30588480	30588480	60	-2994	GSR	-3.43721	8.40397	0	0
ENSG00000104687	chr8	30583924	30583924	80.4487	1562	GSR	-3.43721	8.40397	0	0
ENSG00000083857	chr4	187650301	187650301	26.6892	-2451	FAT1	-3.32567	11.0422	0	0
ENSG00000065361	chr12	56474684	56474684	66.6667	733	ERBB3	-3.28995	7.07391	0	0
ENSG00000080819	chr3	98312993	98312993	60	-538	CPOX	-3.26999	7.91667	0	0
ENSG00000102804	chr13	45010031	45010031	74.4444	1029	TSC22D1	-3.26722	9.0266	0	0
ENSG00000102804	chr13	45009330	45009330	36.3636	1730	TSC22D1	-3.26722	9.0266	0	0
ENSG00000102804	chr13	45009644	45009644	23.8095	1416	TSC22D1	-3.26722	9.0266	0	0
ENSG00000102804	chr13	45010054	45010054	77.1429	1006	TSC22D1	-3.26722	9.0266	0	0
ENSG00000102804	chr13	45010007	45010007	55.5556	1053	TSC22D1	-3.26722	9.0266	0	0
ENSG00000102804	chr13	45009635	45009635	20.5882	1425	TSC22D1	-3.26722	9.0266	0	0
ENSG00000102804	chr13	45009297	45009297	50.2381	1763	TSC22D1	-3.26722	9.0266	0	0
ENSG00000102804	chr13	45010067	45010067	70.8333	993	TSC22D1	-3.26722	9.0266	0	0
ENSG00000102804	chr13	45009672	45009672	21.4286	1388	TSC22D1	-3.26722	9.0266	0	0
ENSG00000102804	chr13	45010014	45010014	33.3333	1046	TSC22D1	-3.26722	9.0266	0	0
ENSG00000102804	chr13	45009308	45009308	52.8696	1752	TSC22D1	-3.26722	9.0266	0	0
ENSG00000102804	chr13	45009874	45009874	45.4545	1186	TSC22D1	-3.26722	9.0266	0	0
ENSG00000102804	chr13	45010051	45010051	73.0769	1009	TSC22D1	-3.26722	9.0266	0	0
ENSG00000102804	chr13	45009929	45009929	28	1131	TSC22D1	-3.26722	9.0266	0	0
ENSG00000102804	chr13	45010038	45010038	60.8696	1022	TSC22D1	-3.26722	9.0266	0	0
ENSG00000102804	chr13	45010065	45010065	76	995	TSC22D1	-3.26722	9.0266	0	0
ENSG00000162337	chr11	68082542	68082542	100	2434	LRP5	-3.24581	6.97705	0	0
ENSG00000162337	chr11	68081203	68081203	44.5409	1095	LRP5	-3.24581	6.97705	0	0
ENSG00000162337	chr11	68081607	68081607	52.7778	1499	LRP5	-3.24581	6.97705	0	0
ENSG00000162337	chr11	68081507	68081507	100	1399	LRP5	-3.24581	6.97705	0	0
ENSG00000162337	chr11	68081257	68081257	23.232	1149	LRP5	-3.24581	6.97705	0	0
ENSG00000162337	chr11	68081595	68081595	81.8182	1487	LRP5	-3.24581	6.97705	0	0
ENSG00000162337	chr11	68081686	68081686	100	1578	LRP5	-3.24581	6.97705	0	0
ENSG00000162337	chr11	68080915	68080915	38.8889	807	LRP5	-3.24581	6.97705	0	0
ENSG00000162337	chr11	68082539	68082539	90	2431	LRP5	-3.24581	6.97705	0	0
ENSG00000162337	chr11	68081403	68081403	62.1212	1295	LRP5	-3.24581	6.97705	0	0
ENSG00000162337	chr11	68081269	68081269	33.4073	1161	LRP5	-3.24581	6.97705	0	0
ENSG00000162337	chr11	68081592	68081592	100	1484	LRP5	-3.24581	6.97705	0	0
ENSG00000162337	chr11	68081207	68081207	58.8742	1099	LRP5	-3.24581	6.97705	0	0
ENSG00000162337	chr11	68082487	68082487	26.6667	2379	LRP5	-3.24581	6.97705	0	0
ENSG00000162337	chr11	68081156	68081156	72.7273	1048	LRP5	-3.24581	6.97705	0	0
ENSG00000162337	chr11	68082059	68082059	77.9605	1951	LRP5	-3.24581	6.97705	0	0
ENSG00000162337	chr11	68082315	68082315	66.6667	2207	LRP5	-3.24581	6.97705	0	0
ENSG00000162337	chr11	68081565	68081565	100	1457	LRP5	-3.24581	6.97705	0	0
ENSG00000162337	chr11	68082417	68082417	69.2308	2309	LRP5	-3.24581	6.97705	0	0
ENSG00000162337	chr11	68081223	68081223	83.1378	1115	LRP5	-3.24581	6.97705	0	0
ENSG00000162337	chr11	68081228	68081228	54.7452	1120	LRP5	-3.24581	6.97705	0	0
ENSG00000162337	chr11	68081435	68081435	85.7143	1327	LRP5	-3.24581	6.97705	0	0
ENSG00000162337	chr11	68081164	68081164	51.3514	1056	LRP5	-3.24581	6.97705	0	0
ENSG00000162337	chr11	68081992	68081992	54.5455	1884	LRP5	-3.24581	6.97705	0	0
ENSG00000162337	chr11	68080904	68080904	45	796	LRP5	-3.24581	6.97705	0	0
ENSG00000162337	chr11	68081341	68081341	38.4615	1233	LRP5	-3.24581	6.97705	0	0
ENSG00000162337	chr11	68081684	68081684	90	1576	LRP5	-3.24581	6.97705	0	0
ENSG00000162337	chr11	68082363	68082363	61.5686	2255	LRP5	-3.24581	6.97705	0	0
ENSG00000162337	chr11	68082405	68082405	40	2297	LRP5	-3.24581	6.97705	0	0
ENSG00000162337	chr11	68081935	68081935	77.7778	1827	LRP5	-3.24581	6.97705	0	0
ENSG00000162337	chr11	68080906	68080906	52.6316	798	LRP5	-3.24581	6.97705	0	0
ENSG00000162337	chr11	68081226	68081226	63.6301	1118	LRP5	-3.24581	6.97705	0	0
ENSG00000162337	chr11	68081725	68081725	68.4211	1617	LRP5	-3.24581	6.97705	0	0
ENSG00000162337	chr11	68081680	68081680	94.7368	1572	LRP5	-3.24581	6.97705	0	0
ENSG00000162337	chr11	68082430	68082430	50	2322	LRP5	-3.24581	6.97705	0	0
ENSG00000172164	chr8	121824833	121824833	75	-524	SNTB1	-3.23722	6.49007	0	0
ENSG00000172164	chr8	121822425	121822425	56.6667	1884	SNTB1	-3.23722	6.49007	0	0
ENSG00000172164	chr8	121824582	121824582	80	-273	SNTB1	-3.23722	6.49007	0	0
ENSG00000172164	chr8	121824591	121824591	80	-282	SNTB1	-3.23722	6.49007	0	0
ENSG00000172164	chr8	121824742	121824742	54.5455	-433	SNTB1	-3.23722	6.49007	0	0
ENSG00000172164	chr8	121822473	121822473	28.125	1836	SNTB1	-3.23722	6.49007	0	0
ENSG00000172164	chr8	121824961	121824961	49.4307	-652	SNTB1	-3.23722	6.49007	0	0
ENSG00000172164	chr8	121824968	121824968	28.125	-659	SNTB1	-3.23722	6.49007	0	0
ENSG00000113504	chr5	1113377	1113377	49.8016	-1205	SLC12A7	-3.2057	6.04729	0	0
ENSG00000113504	chr5	1111173	1111173	87.5	999	SLC12A7	-3.2057	6.04729	0	0
ENSG00000113504	chr5	1111049	1111049	58.7302	1123	SLC12A7	-3.2057	6.04729	0	0
ENSG00000113504	chr5	1113236	1113236	69.4892	-1064	SLC12A7	-3.2057	6.04729	0	0
ENSG00000113504	chr5	1112368	1112368	26.6885	-196	SLC12A7	-3.2057	6.04729	0	0
ENSG00000113504	chr5	1113320	1113320	59.1667	-1148	SLC12A7	-3.2057	6.04729	0	0
ENSG00000113504	chr5	1113358	1113358	48.8329	-1186	SLC12A7	-3.2057	6.04729	0	0
ENSG00000113504	chr5	1113499	1113499	31.25	-1327	SLC12A7	-3.2057	6.04729	0	0
ENSG00000111912	chr6	126240559	126240559	46.6667	189	NCOA7	-3.17866	6.48068	0	0
ENSG00000111912	chr6	126240414	126240414	85.2857	44	NCOA7	-3.17866	6.48068	0	0
ENSG00000111912	chr6	126240163	126240163	48.321	-207	NCOA7	-3.17866	6.48068	0	0
ENSG00000111912	chr6	126240277	126240277	75.4738	-93	NCOA7	-3.17866	6.48068	0	0
ENSG00000111912	chr6	126240239	126240239	32.7273	-131	NCOA7	-3.17866	6.48068	0	0
ENSG00000111912	chr6	126109139	126109139	31.6464	-2770	NCOA7	-3.17866	6.48068	0	0
ENSG00000184371	chr1	110454043	110454043	22.2222	810	CSF1	-3.17369	6.95879	0	0
ENSG00000184371	chr1	110454010	110454010	40.7407	777	CSF1	-3.17369	6.95879	0	0
ENSG00000184371	chr1	110454030	110454030	55.5556	797	CSF1	-3.17369	6.95879	0	0
ENSG00000127616	chr19	11071161	11071161	35.7143	-437	SMARCA4	-3.16242	6.95563	0	0
ENSG00000162688	chr1	100315421	100315421	23.2877	-219	AGL	-3.10818	5.85461	0	0
ENSG00000162688	chr1	100315524	100315524	30.8333	-116	AGL	-3.10818	5.85461	0	0
ENSG00000162688	chr1	100315494	100315494	35.8491	-146	AGL	-3.10818	5.85461	0	0
ENSG00000162688	chr1	100315125	100315125	21.6438	-515	AGL	-3.10818	5.85461	0	0
ENSG00000162688	chr1	100315435	100315435	24.2857	-205	AGL	-3.10818	5.85461	0	0
ENSG00000162688	chr1	100315213	100315213	76.1905	-427	AGL	-3.10818	5.85461	0	0
ENSG00000081913	chr18	60384515	60384515	23.0769	1843	PHLPP1	-3.08603	6.28566	0	0
ENSG00000081913	chr18	60384460	60384460	21.7391	1788	PHLPP1	-3.08603	6.28566	0	0
ENSG00000221890	chr22	39240408	39240408	30.8929	-391	NPTXR	-3.07281	6.74916	0	0
ENSG00000221890	chr22	39240404	39240404	25.9013	-387	NPTXR	-3.07281	6.74916	0	0
ENSG00000221890	chr22	39240424	39240424	30.303	-407	NPTXR	-3.07281	6.74916	0	0
ENSG00000197081	chr6	160389601	160389601	32.3266	-530	IGF2R	-3.07118	9.1977	0	0
ENSG00000197081	chr6	160389735	160389735	41.8046	-396	IGF2R	-3.07118	9.1977	0	0
ENSG00000197081	chr6	160390810	160390810	31.25	679	IGF2R	-3.07118	9.1977	0	0
ENSG00000181885	chr17	7164303	7164303	65.5271	1961	CLDN7	-3.06297	6.8762	0	0
ENSG00000181885	chr17	7165091	7165091	52.381	1173	CLDN7	-3.06297	6.8762	0	0
ENSG00000181885	chr17	7164942	7164942	47.451	1322	CLDN7	-3.06297	6.8762	0	0
ENSG00000181885	chr17	7164367	7164367	46.1538	1897	CLDN7	-3.06297	6.8762	0	0
ENSG00000181885	chr17	7164286	7164286	58.1034	1978	CLDN7	-3.06297	6.8762	0	0
ENSG00000181885	chr17	7165149	7165149	56.7059	1115	CLDN7	-3.06297	6.8762	0	0
ENSG00000181885	chr17	7165131	7165131	40	1133	CLDN7	-3.06297	6.8762	0	0
ENSG00000181885	chr17	7164197	7164197	83.3333	2067	CLDN7	-3.06297	6.8762	0	0
ENSG00000181885	chr17	7164325	7164325	50.8696	1939	CLDN7	-3.06297	6.8762	0	0
ENSG00000181885	chr17	7164213	7164213	83.3333	2051	CLDN7	-3.06297	6.8762	0	0
ENSG00000181885	chr17	7164976	7164976	30.4348	1288	CLDN7	-3.06297	6.8762	0	0
ENSG00000181885	chr17	7164951	7164951	70.5882	1313	CLDN7	-3.06297	6.8762	0	0
ENSG00000181885	chr17	7164987	7164987	44	1277	CLDN7	-3.06297	6.8762	0	0
ENSG00000181885	chr17	7164308	7164308	61.5652	1956	CLDN7	-3.06297	6.8762	0	0
ENSG00000181885	chr17	7165022	7165022	42.3077	1242	CLDN7	-3.06297	6.8762	0	0
ENSG00000181885	chr17	7164362	7164362	42.8571	1902	CLDN7	-3.06297	6.8762	0	0
ENSG00000181885	chr17	7164349	7164349	46.6667	1915	CLDN7	-3.06297	6.8762	0	0
ENSG00000181885	chr17	7164178	7164178	80	2086	CLDN7	-3.06297	6.8762	0	0
ENSG00000181885	chr17	7164932	7164932	53.3333	1332	CLDN7	-3.06297	6.8762	0	0
ENSG00000181885	chr17	7164957	7164957	47.0588	1307	CLDN7	-3.06297	6.8762	0	0
ENSG00000181885	chr17	7164949	7164949	56.25	1315	CLDN7	-3.06297	6.8762	0	0
ENSG00000181885	chr17	7165099	7165099	45.4545	1165	CLDN7	-3.06297	6.8762	0	0
ENSG00000181885	chr17	7164968	7164968	41.5761	1296	CLDN7	-3.06297	6.8762	0	0
ENSG00000181885	chr17	7164328	7164328	63.1579	1936	CLDN7	-3.06297	6.8762	0	0
ENSG00000181885	chr17	7164312	7164312	77.8656	1952	CLDN7	-3.06297	6.8762	0	0
ENSG00000181885	chr17	7164211	7164211	81.25	2053	CLDN7	-3.06297	6.8762	0	0
ENSG00000181885	chr17	7165109	7165109	45.3782	1155	CLDN7	-3.06297	6.8762	0	0
ENSG00000181885	chr17	7164981	7164981	45.4545	1283	CLDN7	-3.06297	6.8762	0	0
ENSG00000181885	chr17	7165140	7165140	61.3043	1124	CLDN7	-3.06297	6.8762	0	0
ENSG00000181885	chr17	7164938	7164938	61.5686	1326	CLDN7	-3.06297	6.8762	0	0
ENSG00000181885	chr17	7164374	7164374	50	1890	CLDN7	-3.06297	6.8762	0	0
ENSG00000181885	chr17	7165120	7165120	50	1144	CLDN7	-3.06297	6.8762	0	0
ENSG00000133216	chr1	23038271	23038271	24.5014	939	EPHB2	-3.02252	6.04352	0	0
ENSG00000133216	chr1	23038458	23038458	52.0833	1126	EPHB2	-3.02252	6.04352	0	0
ENSG00000133216	chr1	23038478	23038478	90.9091	1146	EPHB2	-3.02252	6.04352	0	0
ENSG00000133216	chr1	23038321	23038321	32.1429	989	EPHB2	-3.02252	6.04352	0	0
ENSG00000133216	chr1	23038482	23038482	92.8571	1150	EPHB2	-3.02252	6.04352	0	0
ENSG00000133216	chr1	23038344	23038344	26.9231	1012	EPHB2	-3.02252	6.04352	0	0
ENSG00000133216	chr1	23038500	23038500	100	1168	EPHB2	-3.02252	6.04352	0	0
ENSG00000133216	chr1	23038241	23038241	38.2353	909	EPHB2	-3.02252	6.04352	0	0
ENSG00000133216	chr1	23038336	23038336	40	1004	EPHB2	-3.02252	6.04352	0	0
ENSG00000133216	chr1	23038236	23038236	26.6667	904	EPHB2	-3.02252	6.04352	0	0
ENSG00000133216	chr1	23038430	23038430	71.4744	1098	EPHB2	-3.02252	6.04352	0	0
ENSG00000133216	chr1	23038323	23038323	32.1429	991	EPHB2	-3.02252	6.04352	0	0
ENSG00000133216	chr1	23038274	23038274	21.9048	942	EPHB2	-3.02252	6.04352	0	0
ENSG00000133216	chr1	23038280	23038280	32.0147	948	EPHB2	-3.02252	6.04352	0	0
ENSG00000120756	chr3	142315982	142315982	75	753	PLS1	-2.99923	5.98243	0	0
ENSG00000102996	chr16	58058858	58058858	36.8421	-424	MMP15	-2.98978	6.96967	0	0
ENSG00000102996	chr16	58058716	58058716	47.0588	-566	MMP15	-2.98978	6.96967	0	0
ENSG00000102996	chr16	58058836	58058836	68.75	-446	MMP15	-2.98978	6.96967	0	0
ENSG00000102996	chr16	58058713	58058713	50	-569	MMP15	-2.98978	6.96967	0	0
ENSG00000102996	chr16	58058730	58058730	42.8571	-552	MMP15	-2.98978	6.96967	0	0
ENSG00000102996	chr16	58058888	58058888	31.25	-394	MMP15	-2.98978	6.96967	0	0
ENSG00000102996	chr16	58058613	58058613	92.8571	-669	MMP15	-2.98978	6.96967	0	0
ENSG00000102996	chr16	58058629	58058629	55	-653	MMP15	-2.98978	6.96967	0	0
ENSG00000102996	chr16	58058908	58058908	33.3333	-374	MMP15	-2.98978	6.96967	0	0
ENSG00000102996	chr16	58058516	58058516	69.2308	-766	MMP15	-2.98978	6.96967	0	0
ENSG00000102996	chr16	58058904	58058904	38.4615	-378	MMP15	-2.98978	6.96967	0	0
ENSG00000102996	chr16	58058868	58058868	26.0714	-414	MMP15	-2.98978	6.96967	0	0
ENSG00000102996	chr16	58058563	58058563	55.9524	-719	MMP15	-2.98978	6.96967	0	0
ENSG00000102996	chr16	58058576	58058576	45.4545	-706	MMP15	-2.98978	6.96967	0	0
ENSG00000102996	chr16	58058518	58058518	86.6667	-764	MMP15	-2.98978	6.96967	0	0
ENSG00000102996	chr16	58058679	58058679	80	-603	MMP15	-2.98978	6.96967	0	0
ENSG00000102996	chr16	58058725	58058725	58.8235	-557	MMP15	-2.98978	6.96967	0	0
ENSG00000102996	chr16	58058672	58058672	90	-610	MMP15	-2.98978	6.96967	0	0
ENSG00000187164	chr10	118765230	118765230	27.3488	-142	KIAA1598	-2.92086	6.78223	0	0
ENSG00000144677	chr3	37904182	37904182	25	513	CTDSPL	-2.9137	7.73997	0	0
ENSG00000144677	chr3	37904117	37904117	76	448	CTDSPL	-2.9137	7.73997	0	0
ENSG00000144677	chr3	37904293	37904293	40	624	CTDSPL	-2.9137	7.73997	0	0
ENSG00000144677	chr3	37906586	37906586	53.3125	2917	CTDSPL	-2.9137	7.73997	0	0
ENSG00000144677	chr3	37904384	37904384	65.6828	715	CTDSPL	-2.9137	7.73997	0	0
ENSG00000144677	chr3	37904115	37904115	78.4314	446	CTDSPL	-2.9137	7.73997	0	0
ENSG00000132849	chr1	62209507	62209507	46.9697	1358	INADL	-2.90342	6.19991	0	0
ENSG00000132849	chr1	62209517	62209517	70.5548	1368	INADL	-2.90342	6.19991	0	0
ENSG00000132849	chr1	62209607	62209607	81.8395	1458	INADL	-2.90342	6.19991	0	0
ENSG00000205213	chr11	27492806	27492806	48.7013	1528	LGR4	-2.87524	6.14958	0	0
ENSG00000103811	chr15	79237263	79237263	27.2727	157	CTSH	-2.81842	6.54615	0	0
ENSG00000103811	chr15	79237214	79237214	25	206	CTSH	-2.81842	6.54615	0	0
ENSG00000103811	chr15	79236952	79236952	36.8421	468	CTSH	-2.81842	6.54615	0	0
ENSG00000103811	chr15	79236867	79236867	39.6259	553	CTSH	-2.81842	6.54615	0	0
ENSG00000103811	chr15	79236940	79236940	63.3043	480	CTSH	-2.81842	6.54615	0	0
ENSG00000135916	chr2	231730477	231730477	64.2857	856	ITM2C	-2.77475	7.983	0	0
ENSG00000135916	chr2	231730532	231730532	83.3333	911	ITM2C	-2.77475	7.983	0	0
ENSG00000135916	chr2	231730474	231730474	78.5714	853	ITM2C	-2.77475	7.983	0	0
ENSG00000135916	chr2	231730471	231730471	66.6667	850	ITM2C	-2.77475	7.983	0	0
ENSG00000135916	chr2	231732087	231732087	33.3856	2466	ITM2C	-2.77475	7.983	0	0
ENSG00000135916	chr2	231730540	231730540	71.4286	919	ITM2C	-2.77475	7.983	0	0
ENSG00000135916	chr2	231732249	231732249	47.5	2628	ITM2C	-2.77475	7.983	0	0
ENSG00000135916	chr2	231730482	231730482	58.3333	861	ITM2C	-2.77475	7.983	0	0
ENSG00000148700	chr10	111763330	111763330	94.4444	-2392	ADD3	-2.76252	8.07133	0	0
ENSG00000148700	chr10	111763315	111763315	77.7778	-2407	ADD3	-2.76252	8.07133	0	0
ENSG00000148700	chr10	111763375	111763375	51.9231	-2347	ADD3	-2.76252	8.07133	0	0
ENSG00000148700	chr10	111765771	111765771	43.4783	-8	ADD3	-2.76252	8.07133	0	0
ENSG00000148700	chr10	111765673	111765673	47.3684	-49	ADD3	-2.76252	8.07133	0	0
ENSG00000107331	chr9	139916819	139916819	38.7879	693	ABCA2	-2.74992	7.14234	0	0
ENSG00000130702	chr20	60940694	60940694	64.2857	1674	LAMA5	-2.7355	7.90336	0	0
ENSG00000130702	chr20	60939416	60939416	63.3053	2952	LAMA5	-2.7355	7.90336	0	0
ENSG00000244187	chr9	139685035	139685035	77.7778	-742	TMEM141	-2.70628	6.28289	0	0
ENSG00000131016	chr6	151646300	151646300	42.2807	-366	AKAP12	-2.68427	6.01253	0	0
ENSG00000131016	chr6	151646843	151646843	63.6364	177	AKAP12	-2.68427	6.01253	0	0
ENSG00000131016	chr6	151646875	151646875	69.2308	209	AKAP12	-2.68427	6.01253	0	0
ENSG00000131016	chr6	151645505	151645505	22.6891	-1161	AKAP12	-2.68427	6.01253	0	0
ENSG00000131016	chr6	151646822	151646822	50	156	AKAP12	-2.68427	6.01253	0	0
ENSG00000166165	chr14	103989440	103989440	100	-244	CKB	-2.67783	6.69262	0	0
ENSG00000166165	chr14	103989453	103989453	36.6071	-257	CKB	-2.67783	6.69262	0	0
ENSG00000166165	chr14	103989731	103989731	54.5	-535	CKB	-2.67783	6.69262	0	0
ENSG00000166165	chr14	103989386	103989386	21.6102	-190	CKB	-2.67783	6.69262	0	0
ENSG00000166165	chr14	103989789	103989789	41.6476	-593	CKB	-2.67783	6.69262	0	0
ENSG00000166165	chr14	103989698	103989698	47.1795	-502	CKB	-2.67783	6.69262	0	0
ENSG00000166165	chr14	103989424	103989424	76.2447	-228	CKB	-2.67783	6.69262	0	0
ENSG00000166165	chr14	103989711	103989711	51.25	-515	CKB	-2.67783	6.69262	0	0
ENSG00000166165	chr14	103989368	103989368	21.4286	-172	CKB	-2.67783	6.69262	0	0
ENSG00000063660	chr2	241375931	241375931	57.1429	816	GPC1	-2.64683	7.76958	0	0
ENSG00000063660	chr2	241375939	241375939	50	824	GPC1	-2.64683	7.76958	0	0
ENSG00000159023	chr1	29241783	29241783	87.4608	695	EPB41	-2.61223	7.37562	0	0
ENSG00000159023	chr1	29241725	29241725	61.9048	637	EPB41	-2.61223	7.37562	0	0
ENSG00000159023	chr1	29241774	29241774	96.5517	686	EPB41	-2.61223	7.37562	0	0
ENSG00000159023	chr1	29241665	29241665	47.0588	577	EPB41	-2.61223	7.37562	0	0
ENSG00000159023	chr1	29241651	29241651	71.4286	563	EPB41	-2.61223	7.37562	0	0
ENSG00000159023	chr1	29240705	29240705	20.3463	-383	EPB41	-2.61223	7.37562	0	0
ENSG00000159023	chr1	29240739	29240739	24.3243	-349	EPB41	-2.61223	7.37562	0	0
ENSG00000159023	chr1	29240618	29240618	38.3861	-470	EPB41	-2.61223	7.37562	0	0
ENSG00000159023	chr1	29241865	29241865	69.2308	777	EPB41	-2.61223	7.37562	0	0
ENSG00000159023	chr1	29241885	29241885	94.1176	797	EPB41	-2.61223	7.37562	0	0
ENSG00000159023	chr1	29241887	29241887	88.2353	799	EPB41	-2.61223	7.37562	0	0
ENSG00000159023	chr1	29240674	29240674	33.4416	-414	EPB41	-2.61223	7.37562	0	0
ENSG00000159023	chr1	29241762	29241762	87.5	674	EPB41	-2.61223	7.37562	0	0
ENSG00000159023	chr1	29241833	29241833	94.1176	745	EPB41	-2.61223	7.37562	0	0
ENSG00000159023	chr1	29240631	29240631	26.116	-457	EPB41	-2.61223	7.37562	0	0
ENSG00000159023	chr1	29241630	29241630	66.6667	542	EPB41	-2.61223	7.37562	0	0
ENSG00000159023	chr1	29241915	29241915	92.3077	827	EPB41	-2.61223	7.37562	0	0
ENSG00000159023	chr1	29241921	29241921	72.7273	833	EPB41	-2.61223	7.37562	0	0
ENSG00000159023	chr1	29240515	29240515	38.1176	-573	EPB41	-2.61223	7.37562	0	0
ENSG00000159023	chr1	29241862	29241862	80	774	EPB41	-2.61223	7.37562	0	0
ENSG00000159023	chr1	29241780	29241780	92.4286	692	EPB41	-2.61223	7.37562	0	0
ENSG00000159023	chr1	29241896	29241896	66.6667	808	EPB41	-2.61223	7.37562	0	0
ENSG00000132182	chr3	13462095	13462095	40.3017	-286	NUP210	-2.61054	7.93517	0	0
ENSG00000132182	chr3	13460631	13460631	72.8675	1178	NUP210	-2.61054	7.93517	0	0
ENSG00000132182	chr3	13460976	13460976	66.6667	833	NUP210	-2.61054	7.93517	0	0
ENSG00000132182	chr3	13460736	13460736	76.2821	1073	NUP210	-2.61054	7.93517	0	0
ENSG00000132182	chr3	13462196	13462196	57.2985	-387	NUP210	-2.61054	7.93517	0	0
ENSG00000146242	chr6	83075280	83075280	46.4646	1319	TPBG	-2.59669	5.54183	0	0
ENSG00000146242	chr6	83073117	83073117	30.7692	194	TPBG	-2.59669	5.54183	0	0
ENSG00000146242	chr6	83075056	83075056	23.6479	1095	TPBG	-2.59669	5.54183	0	0
ENSG00000175567	chr11	73693734	73693734	100	155	UCP2	-2.59555	5.81395	0	0
ENSG00000022556	chr19	55477759	55477759	46.859	48	NLRP2	-2.5937	5.76584	0	0
ENSG00000022556	chr19	55477729	55477729	34.7059	18	NLRP2	-2.5937	5.76584	0	0
ENSG00000022556	chr19	55477755	55477755	48.472	44	NLRP2	-2.5937	5.76584	0	0
ENSG00000022556	chr19	55477697	55477697	35.101	-14	NLRP2	-2.5937	5.76584	0	0
ENSG00000022556	chr19	55477723	55477723	38.5167	12	NLRP2	-2.5937	5.76584	0	0
ENSG00000166224	chr10	72575531	72575531	28.8762	-173	SGPL1	-2.59285	9.01068	0	0
ENSG00000166224	chr10	72576584	72576584	32.625	880	SGPL1	-2.59285	9.01068	0	0
ENSG00000171877	chr15	44486348	44486348	30.7692	296	FRMD5	-2.59024	5.73807	0	0
ENSG00000167106	chr9	130741969	130741969	80	843	FAM102A	-2.57554	5.64562	0	0
ENSG00000167106	chr9	130743723	130743723	24.9297	-911	FAM102A	-2.57554	5.64562	0	0
ENSG00000164181	chr5	60138971	60138971	42.5121	1130	ELOVL7	-2.57529	5.32599	0	0
ENSG00000179163	chr1	24194464	24194464	22.0588	323	FUCA1	-2.57307	6.06402	0	0
ENSG00000179163	chr1	24194441	24194441	31.8182	346	FUCA1	-2.57307	6.06402	0	0
ENSG00000179163	chr1	24194458	24194458	22.3333	329	FUCA1	-2.57307	6.06402	0	0
ENSG00000179163	chr1	24194467	24194467	30	320	FUCA1	-2.57307	6.06402	0	0
ENSG00000179163	chr1	24194320	24194320	54.5455	467	FUCA1	-2.57307	6.06402	0	0
ENSG00000179163	chr1	24194426	24194426	41.1765	361	FUCA1	-2.57307	6.06402	0	0
ENSG00000114631	chr3	127349158	127349158	42.2222	1156	PODXL2	-2.56197	5.88488	0	0
ENSG00000099282	chr10	71211760	71211760	46.875	534	TSPAN15	-2.52308	6.03298	0	0
ENSG00000099282	chr10	71211729	71211729	50	503	TSPAN15	-2.52308	6.03298	0	0
ENSG00000099282	chr10	71211718	71211718	55	492	TSPAN15	-2.52308	6.03298	0	0
ENSG00000099282	chr10	71211753	71211753	24.2424	527	TSPAN15	-2.52308	6.03298	0	0
ENSG00000099282	chr10	71211771	71211771	39.5349	545	TSPAN15	-2.52308	6.03298	0	0
ENSG00000099282	chr10	71211803	71211803	50	577	TSPAN15	-2.52308	6.03298	0	0
ENSG00000099282	chr10	71211722	71211722	48.5646	496	TSPAN15	-2.52308	6.03298	0	0
ENSG00000099282	chr10	71211627	71211627	61.5385	401	TSPAN15	-2.52308	6.03298	0	0
ENSG00000099282	chr10	71210743	71210743	37.764	-483	TSPAN15	-2.52308	6.03298	0	0
ENSG00000099282	chr10	71211838	71211838	49.2733	612	TSPAN15	-2.52308	6.03298	0	0
ENSG00000099282	chr10	71211762	71211762	35.8586	536	TSPAN15	-2.52308	6.03298	0	0
ENSG00000099282	chr10	71211711	71211711	33.3333	485	TSPAN15	-2.52308	6.03298	0	0
ENSG00000099282	chr10	71211779	71211779	33.3333	553	TSPAN15	-2.52308	6.03298	0	0
ENSG00000127948	chr7	75613149	75613149	61.8841	1920	POR	-2.51326	7.47567	0	0
ENSG00000127948	chr7	75613146	75613146	45.2774	1917	POR	-2.51326	7.47567	0	0
ENSG00000127948	chr7	75613074	75613074	37.5598	1845	POR	-2.51326	7.47567	0	0
ENSG00000127948	chr7	75613137	75613137	46.1538	1908	POR	-2.51326	7.47567	0	0
ENSG00000127948	chr7	75613107	75613107	25	1878	POR	-2.51326	7.47567	0	0
ENSG00000127948	chr7	75613095	75613095	37.2925	1866	POR	-2.51326	7.47567	0	0
ENSG00000108511	chr17	46683924	46683924	92.8571	-1570	HOXB6	-2.49779	6.26462	0	0
ENSG00000108511	chr17	46683788	46683788	100	-1434	HOXB6	-2.49779	6.26462	0	0
ENSG00000108511	chr17	46683620	46683620	90	-1266	HOXB6	-2.49779	6.26462	0	0
ENSG00000108511	chr17	46684695	46684695	60	-2341	HOXB6	-2.49779	6.26462	0	0
ENSG00000108511	chr17	46685261	46685261	100	-2907	HOXB6	-2.49779	6.26462	0	0
ENSG00000108511	chr17	46683690	46683690	100	-1336	HOXB6	-2.49779	6.26462	0	0
ENSG00000108511	chr17	46683597	46683597	100	-1243	HOXB6	-2.49779	6.26462	0	0
ENSG00000108511	chr17	46683523	46683523	87.5	-1169	HOXB6	-2.49779	6.26462	0	0
ENSG00000108511	chr17	46683643	46683643	87.5	-1289	HOXB6	-2.49779	6.26462	0	0
ENSG00000108511	chr17	46683709	46683709	100	-1355	HOXB6	-2.49779	6.26462	0	0
ENSG00000108511	chr17	46685353	46685353	97.4359	-2999	HOXB6	-2.49779	6.26462	0	0
ENSG00000108511	chr17	46684036	46684036	94.0351	-1682	HOXB6	-2.49779	6.26462	0	0
ENSG00000108511	chr17	46683586	46683586	100	-1232	HOXB6	-2.49779	6.26462	0	0
ENSG00000108511	chr17	46683580	46683580	100	-1226	HOXB6	-2.49779	6.26462	0	0
ENSG00000108511	chr17	46683520	46683520	100	-1166	HOXB6	-2.49779	6.26462	0	0
ENSG00000108511	chr17	46684750	46684750	81.4815	-2396	HOXB6	-2.49779	6.26462	0	0
ENSG00000108511	chr17	46684764	46684764	87.6667	-2410	HOXB6	-2.49779	6.26462	0	0
ENSG00000108511	chr17	46683743	46683743	100	-1389	HOXB6	-2.49779	6.26462	0	0
ENSG00000108511	chr17	46684214	46684214	100	-1860	HOXB6	-2.49779	6.26462	0	0
ENSG00000108511	chr17	46683806	46683806	93.9394	-1452	HOXB6	-2.49779	6.26462	0	0
ENSG00000108511	chr17	46685255	46685255	100	-2901	HOXB6	-2.49779	6.26462	0	0
ENSG00000108511	chr17	46683800	46683800	96.7742	-1446	HOXB6	-2.49779	6.26462	0	0
ENSG00000108511	chr17	46685327	46685327	94.7368	-2973	HOXB6	-2.49779	6.26462	0	0
ENSG00000108511	chr17	46685345	46685345	96.875	-2991	HOXB6	-2.49779	6.26462	0	0
ENSG00000108511	chr17	46683514	46683514	100	-1160	HOXB6	-2.49779	6.26462	0	0
ENSG00000108511	chr17	46684004	46684004	97.561	-1650	HOXB6	-2.49779	6.26462	0	0
ENSG00000108511	chr17	46684708	46684708	96	-2354	HOXB6	-2.49779	6.26462	0	0
ENSG00000108511	chr17	46683532	46683532	100	-1178	HOXB6	-2.49779	6.26462	0	0
ENSG00000108511	chr17	46685292	46685292	93.75	-2938	HOXB6	-2.49779	6.26462	0	0
ENSG00000108511	chr17	46683546	46683546	100	-1192	HOXB6	-2.49779	6.26462	0	0
ENSG00000108511	chr17	46684670	46684670	67.8363	-2316	HOXB6	-2.49779	6.26462	0	0
ENSG00000108511	chr17	46683868	46683868	90.4762	-1514	HOXB6	-2.49779	6.26462	0	0
ENSG00000108511	chr17	46685263	46685263	100	-2909	HOXB6	-2.49779	6.26462	0	0
ENSG00000108511	chr17	46683494	46683494	100	-1140	HOXB6	-2.49779	6.26462	0	0
ENSG00000108511	chr17	46685245	46685245	100	-2891	HOXB6	-2.49779	6.26462	0	0
ENSG00000108511	chr17	46683873	46683873	93.0386	-1519	HOXB6	-2.49779	6.26462	0	0
ENSG00000108511	chr17	46683562	46683562	100	-1208	HOXB6	-2.49779	6.26462	0	0
ENSG00000108511	chr17	46685347	46685347	94.3651	-2993	HOXB6	-2.49779	6.26462	0	0
ENSG00000108511	chr17	46684166	46684166	76.6667	-1812	HOXB6	-2.49779	6.26462	0	0
ENSG00000108511	chr17	46683771	46683771	93.9286	-1417	HOXB6	-2.49779	6.26462	0	0
ENSG00000108511	chr17	46683829	46683829	97.0588	-1475	HOXB6	-2.49779	6.26462	0	0
ENSG00000108511	chr17	46684034	46684034	96.5517	-1680	HOXB6	-2.49779	6.26462	0	0
ENSG00000108511	chr17	46683606	46683606	90	-1252	HOXB6	-2.49779	6.26462	0	0
ENSG00000108511	chr17	46683449	46683449	87.5	-1095	HOXB6	-2.49779	6.26462	0	0
ENSG00000108511	chr17	46683517	46683517	100	-1163	HOXB6	-2.49779	6.26462	0	0
ENSG00000108511	chr17	46683967	46683967	97.7778	-1613	HOXB6	-2.49779	6.26462	0	0
ENSG00000108511	chr17	46683590	46683590	100	-1236	HOXB6	-2.49779	6.26462	0	0
ENSG00000108511	chr17	46685339	46685339	97.1429	-2985	HOXB6	-2.49779	6.26462	0	0
ENSG00000108511	chr17	46683832	46683832	90.7843	-1478	HOXB6	-2.49779	6.26462	0	0
ENSG00000108511	chr17	46683784	46683784	97.0588	-1430	HOXB6	-2.49779	6.26462	0	0
ENSG00000108511	chr17	46683125	46683125	60.9756	-771	HOXB6	-2.49779	6.26462	0	0
ENSG00000108511	chr17	46684710	46684710	92.3077	-2356	HOXB6	-2.49779	6.26462	0	0
ENSG00000108511	chr17	46683409	46683409	81.8182	-1055	HOXB6	-2.49779	6.26462	0	0
ENSG00000108511	chr17	46683558	46683558	100	-1204	HOXB6	-2.49779	6.26462	0	0
ENSG00000108511	chr17	46683341	46683341	100	-987	HOXB6	-2.49779	6.26462	0	0
ENSG00000108511	chr17	46683120	46683120	61.7021	-766	HOXB6	-2.49779	6.26462	0	0
ENSG00000108511	chr17	46684112	46684112	80	-1758	HOXB6	-2.49779	6.26462	0	0
ENSG00000108511	chr17	46683108	46683108	67.8318	-754	HOXB6	-2.49779	6.26462	0	0
ENSG00000108511	chr17	46683567	46683567	100	-1213	HOXB6	-2.49779	6.26462	0	0
ENSG00000108511	chr17	46683436	46683436	90.4762	-1082	HOXB6	-2.49779	6.26462	0	0
ENSG00000108511	chr17	46685295	46685295	95.2381	-2941	HOXB6	-2.49779	6.26462	0	0
ENSG00000011028	chr17	60757694	60757694	55.3872	-298	MRC2	-2.47124	6.80624	0	0
ENSG00000198363	chr8	62624989	62624989	56.1538	2210	ASPH	-2.43322	9.73456	0	0
ENSG00000198363	chr8	62624788	62624788	50	2411	ASPH	-2.43322	9.73456	0	0
ENSG00000198363	chr8	62624839	62624839	29.4118	2360	ASPH	-2.43322	9.73456	0	0
ENSG00000198363	chr8	62624799	62624799	62.5	2400	ASPH	-2.43322	9.73456	0	0
ENSG00000198363	chr8	62624872	62624872	30	2327	ASPH	-2.43322	9.73456	0	0
ENSG00000198363	chr8	62624852	62624852	40.5405	2347	ASPH	-2.43322	9.73456	0	0
ENSG00000198363	chr8	62624997	62624997	64	2202	ASPH	-2.43322	9.73456	0	0
ENSG00000186951	chr22	46547520	46547520	68.3333	789	PPARA	-2.42155	5.48206	0	0
ENSG00000170266	chr3	33139135	33139135	62.5	-441	GLB1	-2.42141	7.27065	0	0
ENSG00000003249	chr16	90085141	90085141	78.4091	796	DBNDD1	-2.41973	5.29419	0	0
ENSG00000003249	chr16	90086876	90086876	60.1026	-548	DBNDD1	-2.41973	5.29419	0	0
ENSG00000003249	chr16	90086806	90086806	49.569	-478	DBNDD1	-2.41973	5.29419	0	0
ENSG00000003249	chr16	90085117	90085117	84.2424	820	DBNDD1	-2.41973	5.29419	0	0
ENSG00000003249	chr16	90086818	90086818	35	-490	DBNDD1	-2.41973	5.29419	0	0
ENSG00000003249	chr16	90085119	90085119	58.8235	818	DBNDD1	-2.41973	5.29419	0	0
ENSG00000003249	chr16	90085134	90085134	50	803	DBNDD1	-2.41973	5.29419	0	0
ENSG00000003249	chr16	90085145	90085145	56.6667	792	DBNDD1	-2.41973	5.29419	0	0
ENSG00000110492	chr11	46402650	46402650	28	32	MDK	-2.41724	6.25321	0	0
ENSG00000110492	chr11	46401393	46401393	44.5813	-941	MDK	-2.41724	6.25321	0	0
ENSG00000110492	chr11	46401383	46401383	45.9239	-951	MDK	-2.41724	6.25321	0	0
ENSG00000110492	chr11	46401447	46401447	78.0632	-887	MDK	-2.41724	6.25321	0	0
ENSG00000110492	chr11	46401869	46401869	100	-465	MDK	-2.41724	6.25321	0	0
ENSG00000110492	chr11	46401422	46401422	74.7649	-912	MDK	-2.41724	6.25321	0	0
ENSG00000110492	chr11	46401399	46401399	62.594	-935	MDK	-2.41724	6.25321	0	0
ENSG00000110492	chr11	46401471	46401471	41.954	-863	MDK	-2.41724	6.25321	0	0
ENSG00000166444	chr11	8832287	8832287	93.75	-63	ST5	-2.41601	6.17463	0	0
ENSG00000166444	chr11	8832203	8832203	76.7974	21	ST5	-2.41601	6.17463	0	0
ENSG00000166444	chr11	8832279	8832279	93.3333	-55	ST5	-2.41601	6.17463	0	0
ENSG00000166444	chr11	8832272	8832272	84.6154	-48	ST5	-2.41601	6.17463	0	0
ENSG00000166444	chr11	8832315	8832315	83.3333	-91	ST5	-2.41601	6.17463	0	0
ENSG00000166444	chr11	8832294	8832294	75	-70	ST5	-2.41601	6.17463	0	0
ENSG00000166444	chr11	8832111	8832111	76.2105	113	ST5	-2.41601	6.17463	0	0
ENSG00000166444	chr11	8832860	8832860	56.392	22	ST5	-2.41601	6.17463	0	0
ENSG00000166444	chr11	8832166	8832166	94.4444	58	ST5	-2.41601	6.17463	0	0
ENSG00000166444	chr11	8832210	8832210	87.5	14	ST5	-2.41601	6.17463	0	0
ENSG00000166444	chr11	8832690	8832690	69.2308	192	ST5	-2.41601	6.17463	0	0
ENSG00000166444	chr11	8832248	8832248	90	-24	ST5	-2.41601	6.17463	0	0
ENSG00000166444	chr11	8832105	8832105	51.2422	119	ST5	-2.41601	6.17463	0	0
ENSG00000166444	chr11	8832297	8832297	66.6667	-73	ST5	-2.41601	6.17463	0	0
ENSG00000166444	chr11	8832817	8832817	48.5714	65	ST5	-2.41601	6.17463	0	0
ENSG00000166444	chr11	8832742	8832742	76.0417	140	ST5	-2.41601	6.17463	0	0
ENSG00000166444	chr11	8832726	8832726	96.5517	156	ST5	-2.41601	6.17463	0	0
ENSG00000166444	chr11	8833953	8833953	50	-1071	ST5	-2.41601	6.17463	0	0
ENSG00000166444	chr11	8832198	8832198	89.4737	26	ST5	-2.41601	6.17463	0	0
ENSG00000166444	chr11	8832285	8832285	87.5	-61	ST5	-2.41601	6.17463	0	0
ENSG00000166444	chr11	8832239	8832239	80	-15	ST5	-2.41601	6.17463	0	0
ENSG00000166444	chr11	8832049	8832049	60	175	ST5	-2.41601	6.17463	0	0
ENSG00000166444	chr11	8832956	8832956	68.4028	-74	ST5	-2.41601	6.17463	0	0
ENSG00000166444	chr11	8832938	8832938	62.2066	-56	ST5	-2.41601	6.17463	0	0
ENSG00000166444	chr11	8832299	8832299	73.3333	-75	ST5	-2.41601	6.17463	0	0
ENSG00000166444	chr11	8832074	8832074	90.9091	150	ST5	-2.41601	6.17463	0	0
ENSG00000166444	chr11	8833973	8833973	65.2174	-1091	ST5	-2.41601	6.17463	0	0
ENSG00000166444	chr11	8832154	8832154	88.8889	70	ST5	-2.41601	6.17463	0	0
ENSG00000166444	chr11	8832907	8832907	73.7069	-25	ST5	-2.41601	6.17463	0	0
ENSG00000166444	chr11	8833047	8833047	46.6151	-165	ST5	-2.41601	6.17463	0	0
ENSG00000166444	chr11	8832008	8832008	80	216	ST5	-2.41601	6.17463	0	0
ENSG00000166444	chr11	8833885	8833885	69.7778	-1003	ST5	-2.41601	6.17463	0	0
ENSG00000166444	chr11	8833902	8833902	27.5862	-1020	ST5	-2.41601	6.17463	0	0
ENSG00000166444	chr11	8832283	8832283	93.3333	-59	ST5	-2.41601	6.17463	0	0
ENSG00000143162	chr1	167522409	167522409	45.6522	647	CREG1	-2.38525	7.26139	0	0
ENSG00000143162	chr1	167522346	167522346	71.3333	710	CREG1	-2.38525	7.26139	0	0
ENSG00000143162	chr1	167522520	167522520	28.9372	536	CREG1	-2.38525	7.26139	0	0
ENSG00000143162	chr1	167522422	167522422	81.3665	634	CREG1	-2.38525	7.26139	0	0
ENSG00000143162	chr1	167522496	167522496	28.2609	560	CREG1	-2.38525	7.26139	0	0
ENSG00000143162	chr1	167522498	167522498	28.8889	558	CREG1	-2.38525	7.26139	0	0
ENSG00000184584	chr5	138861257	138861257	26.8527	1086	TMEM173	-2.38391	5.59137	0	0
ENSG00000087266	chr4	2819639	2819639	46.1538	-273	SH3BP2	-2.37892	6.23549	0	0
ENSG00000087266	chr4	2819526	2819526	100	-386	SH3BP2	-2.37892	6.23549	0	0
ENSG00000087266	chr4	2828256	2828256	40	204	SH3BP2	-2.37892	6.23549	0	0
ENSG00000087266	chr4	2819393	2819393	58.9474	-519	SH3BP2	-2.37892	6.23549	0	0
ENSG00000087266	chr4	2819716	2819716	36.6667	-196	SH3BP2	-2.37892	6.23549	0	0
ENSG00000087266	chr4	2819697	2819697	100	-215	SH3BP2	-2.37892	6.23549	0	0
ENSG00000087266	chr4	2814066	2814066	26.0442	120	SH3BP2	-2.37892	6.23549	0	0
ENSG00000087266	chr4	2813542	2813542	39.9242	-404	SH3BP2	-2.37892	6.23549	0	0
ENSG00000087266	chr4	2819707	2819707	72.4868	-205	SH3BP2	-2.37892	6.23549	0	0
ENSG00000087086	chr19	49469937	49469937	68.3333	1371	FTL	-2.3652	12.4091	0	0
ENSG00000087086	chr19	49471563	49471563	57.599	2997	FTL	-2.3652	12.4091	0	0
ENSG00000137269	chr6	53660909	53660909	38.4615	1375	LRRC1	-2.36471	5.24119	0	0
ENSG00000137269	chr6	53660947	53660947	42.8571	1413	LRRC1	-2.36471	5.24119	0	0
ENSG00000137269	chr6	53660875	53660875	85.7143	1341	LRRC1	-2.36471	5.24119	0	0
ENSG00000137269	chr6	53660888	53660888	50	1354	LRRC1	-2.36471	5.24119	0	0
ENSG00000137269	chr6	53660902	53660902	75	1368	LRRC1	-2.36471	5.24119	0	0
ENSG00000137269	chr6	53661003	53661003	71.4286	1469	LRRC1	-2.36471	5.24119	0	0
ENSG00000137269	chr6	53661191	53661191	75.6522	1657	LRRC1	-2.36471	5.24119	0	0
ENSG00000137269	chr6	53661048	53661048	73.3333	1514	LRRC1	-2.36471	5.24119	0	0
ENSG00000137269	chr6	53660806	53660806	66.6667	1272	LRRC1	-2.36471	5.24119	0	0
ENSG00000137269	chr6	53661089	53661089	76.6667	1555	LRRC1	-2.36471	5.24119	0	0
ENSG00000137269	chr6	53660971	53660971	55.5556	1437	LRRC1	-2.36471	5.24119	0	0
ENSG00000137269	chr6	53660961	53660961	58.3333	1427	LRRC1	-2.36471	5.24119	0	0
ENSG00000137269	chr6	53660830	53660830	70	1296	LRRC1	-2.36471	5.24119	0	0
ENSG00000137269	chr6	53661051	53661051	91.0599	1517	LRRC1	-2.36471	5.24119	0	0
ENSG00000137269	chr6	53661128	53661128	61.7647	1594	LRRC1	-2.36471	5.24119	0	0
ENSG00000137269	chr6	53660854	53660854	71.4286	1320	LRRC1	-2.36471	5.24119	0	0
ENSG00000137269	chr6	53661106	53661106	88.5714	1572	LRRC1	-2.36471	5.24119	0	0
ENSG00000137269	chr6	53661064	53661064	82.9861	1530	LRRC1	-2.36471	5.24119	0	0
ENSG00000158769	chr1	160990461	160990461	59.0909	441	F11R	-2.3607	6.30059	0	0
ENSG00000158769	chr1	160990463	160990463	36.3636	439	F11R	-2.3607	6.30059	0	0
ENSG00000158769	chr1	160991666	160991666	75.641	-533	F11R	-2.3607	6.30059	0	0
ENSG00000158769	chr1	160991549	160991549	68.4211	-416	F11R	-2.3607	6.30059	0	0
ENSG00000158769	chr1	160990452	160990452	63.6364	450	F11R	-2.3607	6.30059	0	0
ENSG00000158769	chr1	160990465	160990465	36.3636	437	F11R	-2.3607	6.30059	0	0
ENSG00000120075	chr17	46671077	46671077	84.8837	26	HOXB5	-2.35191	5.33102	0	0
ENSG00000120075	chr17	46670879	46670879	96.875	224	HOXB5	-2.35191	5.33102	0	0
ENSG00000120075	chr17	46671314	46671314	96.4286	-211	HOXB5	-2.35191	5.33102	0	0
ENSG00000120075	chr17	46670753	46670753	78.5714	350	HOXB5	-2.35191	5.33102	0	0
ENSG00000120075	chr17	46671305	46671305	87.5	-202	HOXB5	-2.35191	5.33102	0	0
ENSG00000120075	chr17	46671083	46671083	91.358	20	HOXB5	-2.35191	5.33102	0	0
ENSG00000120075	chr17	46671162	46671162	88.3077	-59	HOXB5	-2.35191	5.33102	0	0
ENSG00000120075	chr17	46670642	46670642	92.5	461	HOXB5	-2.35191	5.33102	0	0
ENSG00000120075	chr17	46670757	46670757	90.9091	346	HOXB5	-2.35191	5.33102	0	0
ENSG00000120075	chr17	46671450	46671450	96.7742	-347	HOXB5	-2.35191	5.33102	0	0
ENSG00000120075	chr17	46670775	46670775	77.7778	328	HOXB5	-2.35191	5.33102	0	0
ENSG00000120075	chr17	46670729	46670729	88.8889	374	HOXB5	-2.35191	5.33102	0	0
ENSG00000120075	chr17	46671298	46671298	85.7143	-195	HOXB5	-2.35191	5.33102	0	0
ENSG00000120075	chr17	46670811	46670811	100	292	HOXB5	-2.35191	5.33102	0	0
ENSG00000120075	chr17	46671010	46671010	92.7144	93	HOXB5	-2.35191	5.33102	0	0
ENSG00000120075	chr17	46671400	46671400	100	-297	HOXB5	-2.35191	5.33102	0	0
ENSG00000120075	chr17	46671428	46671428	95.6522	-325	HOXB5	-2.35191	5.33102	0	0
ENSG00000120075	chr17	46671332	46671332	88.8889	-229	HOXB5	-2.35191	5.33102	0	0
ENSG00000120075	chr17	46671824	46671824	100	-721	HOXB5	-2.35191	5.33102	0	0
ENSG00000120075	chr17	46670651	46670651	94.3109	452	HOXB5	-2.35191	5.33102	0	0
ENSG00000120075	chr17	46670824	46670824	95.2381	279	HOXB5	-2.35191	5.33102	0	0
ENSG00000120075	chr17	46671036	46671036	92.665	67	HOXB5	-2.35191	5.33102	0	0
ENSG00000120075	chr17	46671103	46671103	84.7629	0	HOXB5	-2.35191	5.33102	0	0
ENSG00000120075	chr17	46670933	46670933	95.3125	170	HOXB5	-2.35191	5.33102	0	0
ENSG00000120075	chr17	46670781	46670781	73.43	322	HOXB5	-2.35191	5.33102	0	0
ENSG00000120075	chr17	46670834	46670834	92.8571	269	HOXB5	-2.35191	5.33102	0	0
ENSG00000120075	chr17	46671442	46671442	100	-339	HOXB5	-2.35191	5.33102	0	0
ENSG00000120075	chr17	46671930	46671930	91.6667	-827	HOXB5	-2.35191	5.33102	0	0
ENSG00000120075	chr17	46671517	46671517	92.5926	-414	HOXB5	-2.35191	5.33102	0	0
ENSG00000120075	chr17	46671434	46671434	94.7368	-331	HOXB5	-2.35191	5.33102	0	0
ENSG00000120075	chr17	46671500	46671500	91.3043	-397	HOXB5	-2.35191	5.33102	0	0
ENSG00000120075	chr17	46670700	46670700	84.2105	403	HOXB5	-2.35191	5.33102	0	0
ENSG00000120075	chr17	46670682	46670682	78.0332	421	HOXB5	-2.35191	5.33102	0	0
ENSG00000120075	chr17	46670872	46670872	96.9697	231	HOXB5	-2.35191	5.33102	0	0
ENSG00000120075	chr17	46670822	46670822	100	281	HOXB5	-2.35191	5.33102	0	0
ENSG00000120075	chr17	46670807	46670807	100	296	HOXB5	-2.35191	5.33102	0	0
ENSG00000120075	chr17	46670865	46670865	97.0588	238	HOXB5	-2.35191	5.33102	0	0
ENSG00000120075	chr17	46671422	46671422	100	-319	HOXB5	-2.35191	5.33102	0	0
ENSG00000120075	chr17	46671415	46671415	100	-312	HOXB5	-2.35191	5.33102	0	0
ENSG00000120075	chr17	46671324	46671324	89.6552	-221	HOXB5	-2.35191	5.33102	0	0
ENSG00000120075	chr17	46672101	46672101	85.3535	-998	HOXB5	-2.35191	5.33102	0	0
ENSG00000120075	chr17	46671497	46671497	89.4737	-394	HOXB5	-2.35191	5.33102	0	0
ENSG00000120075	chr17	46671215	46671215	89.4737	-112	HOXB5	-2.35191	5.33102	0	0
ENSG00000120075	chr17	46670633	46670633	97.3684	470	HOXB5	-2.35191	5.33102	0	0
ENSG00000120075	chr17	46670717	46670717	88.2353	386	HOXB5	-2.35191	5.33102	0	0
ENSG00000120075	chr17	46670690	46670690	76.5182	413	HOXB5	-2.35191	5.33102	0	0
ENSG00000120075	chr17	46670994	46670994	93.9024	109	HOXB5	-2.35191	5.33102	0	0
ENSG00000120075	chr17	46671131	46671131	87.1472	-28	HOXB5	-2.35191	5.33102	0	0
ENSG00000120075	chr17	46671234	46671234	100	-131	HOXB5	-2.35191	5.33102	0	0
ENSG00000120075	chr17	46671848	46671848	87.5	-745	HOXB5	-2.35191	5.33102	0	0
ENSG00000120075	chr17	46671419	46671419	95.2381	-316	HOXB5	-2.35191	5.33102	0	0
ENSG00000120075	chr17	46671453	46671453	100	-350	HOXB5	-2.35191	5.33102	0	0
ENSG00000120075	chr17	46670841	46670841	94.7368	262	HOXB5	-2.35191	5.33102	0	0
ENSG00000120075	chr17	46672017	46672017	87.1212	-914	HOXB5	-2.35191	5.33102	0	0
ENSG00000120075	chr17	46672163	46672163	96	-1060	HOXB5	-2.35191	5.33102	0	0
ENSG00000120075	chr17	46671412	46671412	92	-309	HOXB5	-2.35191	5.33102	0	0
ENSG00000120075	chr17	46671794	46671794	100	-691	HOXB5	-2.35191	5.33102	0	0
ENSG00000120075	chr17	46671843	46671843	100	-740	HOXB5	-2.35191	5.33102	0	0
ENSG00000120075	chr17	46671146	46671146	81.25	-43	HOXB5	-2.35191	5.33102	0	0
ENSG00000120075	chr17	46671015	46671015	92.1348	88	HOXB5	-2.35191	5.33102	0	0
ENSG00000120075	chr17	46672200	46672200	84.2105	-1097	HOXB5	-2.35191	5.33102	0	0
ENSG00000120075	chr17	46672050	46672050	96.2963	-947	HOXB5	-2.35191	5.33102	0	0
ENSG00000120075	chr17	46671244	46671244	95.6522	-141	HOXB5	-2.35191	5.33102	0	0
ENSG00000120075	chr17	46671457	46671457	90.9091	-354	HOXB5	-2.35191	5.33102	0	0
ENSG00000120075	chr17	46671834	46671834	90	-731	HOXB5	-2.35191	5.33102	0	0
ENSG00000120075	chr17	46670826	46670826	93.75	277	HOXB5	-2.35191	5.33102	0	0
ENSG00000120075	chr17	46671959	46671959	100	-856	HOXB5	-2.35191	5.33102	0	0
ENSG00000120075	chr17	46671861	46671861	100	-758	HOXB5	-2.35191	5.33102	0	0
ENSG00000120075	chr17	46672052	46672052	100	-949	HOXB5	-2.35191	5.33102	0	0
ENSG00000120075	chr17	46670794	46670794	80	309	HOXB5	-2.35191	5.33102	0	0
ENSG00000120075	chr17	46671887	46671887	92.3077	-784	HOXB5	-2.35191	5.33102	0	0
ENSG00000120075	chr17	46671430	46671430	95.6522	-327	HOXB5	-2.35191	5.33102	0	0
ENSG00000120075	chr17	46671770	46671770	100	-667	HOXB5	-2.35191	5.33102	0	0
ENSG00000120075	chr17	46671202	46671202	100	-99	HOXB5	-2.35191	5.33102	0	0
ENSG00000120075	chr17	46670625	46670625	87.0968	478	HOXB5	-2.35191	5.33102	0	0
ENSG00000120075	chr17	46670918	46670918	94.54	185	HOXB5	-2.35191	5.33102	0	0
ENSG00000120075	chr17	46672043	46672043	93.1034	-940	HOXB5	-2.35191	5.33102	0	0
ENSG00000120075	chr17	46671917	46671917	90.8333	-814	HOXB5	-2.35191	5.33102	0	0
ENSG00000120075	chr17	46670732	46670732	89.4737	371	HOXB5	-2.35191	5.33102	0	0
ENSG00000120075	chr17	46670543	46670543	100	560	HOXB5	-2.35191	5.33102	0	0
ENSG00000120075	chr17	46671402	46671402	100	-299	HOXB5	-2.35191	5.33102	0	0
ENSG00000120075	chr17	46671293	46671293	100	-190	HOXB5	-2.35191	5.33102	0	0
ENSG00000120075	chr17	46670720	46670720	94.1176	383	HOXB5	-2.35191	5.33102	0	0
ENSG00000120075	chr17	46671635	46671635	82.5758	-532	HOXB5	-2.35191	5.33102	0	0
ENSG00000120075	chr17	46670541	46670541	100	562	HOXB5	-2.35191	5.33102	0	0
ENSG00000120075	chr17	46670578	46670578	100	525	HOXB5	-2.35191	5.33102	0	0
ENSG00000120075	chr17	46670951	46670951	94.582	152	HOXB5	-2.35191	5.33102	0	0
ENSG00000120075	chr17	46670909	46670909	91.9485	194	HOXB5	-2.35191	5.33102	0	0
ENSG00000120075	chr17	46670631	46670631	100	472	HOXB5	-2.35191	5.33102	0	0
ENSG00000120075	chr17	46670610	46670610	94.0972	493	HOXB5	-2.35191	5.33102	0	0
ENSG00000120075	chr17	46670523	46670523	100	580	HOXB5	-2.35191	5.33102	0	0
ENSG00000120075	chr17	46672123	46672123	100	-1020	HOXB5	-2.35191	5.33102	0	0
ENSG00000120075	chr17	46670574	46670574	96.1538	529	HOXB5	-2.35191	5.33102	0	0
ENSG00000120075	chr17	46671997	46671997	92.5926	-894	HOXB5	-2.35191	5.33102	0	0
ENSG00000120075	chr17	46672208	46672208	92.3077	-1105	HOXB5	-2.35191	5.33102	0	0
ENSG00000120075	chr17	46672136	46672136	87.5	-1033	HOXB5	-2.35191	5.33102	0	0
ENSG00000120075	chr17	46670663	46670663	94.1176	440	HOXB5	-2.35191	5.33102	0	0
ENSG00000120075	chr17	46670537	46670537	94.4444	566	HOXB5	-2.35191	5.33102	0	0
ENSG00000049239	chr1	9294260	9294260	49.8851	-603	H6PD	-2.34822	6.76013	0	0
ENSG00000049239	chr1	9294274	9294274	69.6552	-589	H6PD	-2.34822	6.76013	0	0
ENSG00000049239	chr1	9294425	9294425	22.2222	-438	H6PD	-2.34822	6.76013	0	0
ENSG00000049239	chr1	9294430	9294430	20.0281	-433	H6PD	-2.34822	6.76013	0	0
ENSG00000049239	chr1	9294410	9294410	22.5806	-453	H6PD	-2.34822	6.76013	0	0
ENSG00000008283	chr17	61525092	61525092	35.9046	-1370	CYB561	-2.34279	5.77503	0	0
ENSG00000008283	chr17	61524415	61524415	55.5556	-693	CYB561	-2.34279	5.77503	0	0
ENSG00000008283	chr17	61524324	61524324	22.2222	-602	CYB561	-2.34279	5.77503	0	0
ENSG00000008283	chr17	61524360	61524360	31.25	-638	CYB561	-2.34279	5.77503	0	0
ENSG00000008283	chr17	61524334	61524334	29.0323	-612	CYB561	-2.34279	5.77503	0	0
ENSG00000008283	chr17	61524406	61524406	68.1818	-684	CYB561	-2.34279	5.77503	0	0
ENSG00000008283	chr17	61524412	61524412	49.2823	-690	CYB561	-2.34279	5.77503	0	0
ENSG00000008283	chr17	61524353	61524353	38.7097	-631	CYB561	-2.34279	5.77503	0	0
ENSG00000008283	chr17	61524371	61524371	29.6296	-649	CYB561	-2.34279	5.77503	0	0
ENSG00000008283	chr17	61524396	61524396	58.3333	-674	CYB561	-2.34279	5.77503	0	0
ENSG00000218336	chr4	183064591	183064591	92.3077	-549	TENM3	-2.31504	5.96248	0	0
ENSG00000218336	chr4	183064548	183064548	100	-592	TENM3	-2.31504	5.96248	0	0
ENSG00000218336	chr4	183064550	183064550	100	-590	TENM3	-2.31504	5.96248	0	0
ENSG00000218336	chr4	183064972	183064972	32.1429	-168	TENM3	-2.31504	5.96248	0	0
ENSG00000218336	chr4	183064952	183064952	40	-188	TENM3	-2.31504	5.96248	0	0
ENSG00000218336	chr4	183064920	183064920	42.8571	-220	TENM3	-2.31504	5.96248	0	0
ENSG00000218336	chr4	183064584	183064584	92.8571	-556	TENM3	-2.31504	5.96248	0	0
ENSG00000218336	chr4	183065288	183065288	42.8571	148	TENM3	-2.31504	5.96248	0	0
ENSG00000218336	chr4	183064702	183064702	50	-438	TENM3	-2.31504	5.96248	0	0
ENSG00000218336	chr4	183065267	183065267	56.25	127	TENM3	-2.31504	5.96248	0	0
ENSG00000218336	chr4	183064945	183064945	74.0741	-195	TENM3	-2.31504	5.96248	0	0
ENSG00000218336	chr4	183064988	183064988	20.6897	-152	TENM3	-2.31504	5.96248	0	0
ENSG00000218336	chr4	183064917	183064917	35.7143	-223	TENM3	-2.31504	5.96248	0	0
ENSG00000218336	chr4	183064626	183064626	55.5556	-514	TENM3	-2.31504	5.96248	0	0
ENSG00000218336	chr4	183064641	183064641	50	-499	TENM3	-2.31504	5.96248	0	0
ENSG00000218336	chr4	183064633	183064633	62.5	-507	TENM3	-2.31504	5.96248	0	0
ENSG00000218336	chr4	183064923	183064923	40.7407	-217	TENM3	-2.31504	5.96248	0	0
ENSG00000218336	chr4	183065290	183065290	54.5455	150	TENM3	-2.31504	5.96248	0	0
ENSG00000218336	chr4	183064890	183064890	40.9722	-250	TENM3	-2.31504	5.96248	0	0
ENSG00000140284	chr15	50475159	50475159	54.8077	766	SLC27A2	-2.29761	5.58197	0	0
ENSG00000140284	chr15	50475495	50475495	61.5385	1102	SLC27A2	-2.29761	5.58197	0	0
ENSG00000134265	chr18	10524910	10524910	27.2727	-963	NAPG	-2.29333	6.56137	0	0
ENSG00000134265	chr18	10525301	10525301	66.6667	-572	NAPG	-2.29333	6.56137	0	0
ENSG00000104763	chr8	17942983	17942983	51.8519	-476	ASAH1	-2.28746	7.46489	0	0
ENSG00000104763	chr8	17942896	17942896	77.7778	-389	ASAH1	-2.28746	7.46489	0	0
ENSG00000104763	chr8	17940875	17940875	32	1004	ASAH1	-2.28746	7.46489	0	0
ENSG00000104763	chr8	17942993	17942993	59.2204	-486	ASAH1	-2.28746	7.46489	0	0
ENSG00000104763	chr8	17941017	17941017	20.8584	862	ASAH1	-2.28746	7.46489	0	0
ENSG00000104763	chr8	17940907	17940907	31.0078	972	ASAH1	-2.28746	7.46489	0	0
ENSG00000120690	chr13	41593582	41593582	20.3704	-74	ELF1	-2.27723	6.05661	0	0
ENSG00000159314	chr17	43510197	43510197	66.6667	915	ARHGAP27	-2.26983	5.33347	0	0
ENSG00000159314	chr17_ctg5_hap1	125498	125498	66.6667	-91	ARHGAP27	-2.26983	5.33347	0	0
ENSG00000159314	chr17	43510324	43510324	50	788	ARHGAP27	-2.26983	5.33347	0	0
ENSG00000159314	chr17_ctg5_hap1	125603	125603	80	-196	ARHGAP27	-2.26983	5.33347	0	0
ENSG00000159314	chr17	43510373	43510373	60	739	ARHGAP27	-2.26983	5.33347	0	0
ENSG00000159314	chr17_ctg5_hap1	125384	125384	46.6667	23	ARHGAP27	-2.26983	5.33347	0	0
ENSG00000159314	chr17	43510304	43510304	41.1765	808	ARHGAP27	-2.26983	5.33347	0	0
ENSG00000171680	chr1	6531703	6531703	60	-60	PLEKHG5	-2.25217	5.6177	0	0
ENSG00000171680	chr1	6531791	6531791	75	-148	PLEKHG5	-2.25217	5.6177	0	0
ENSG00000171680	chr1	6532626	6532626	39.8374	-983	PLEKHG5	-2.25217	5.6177	0	0
ENSG00000171680	chr1	6531749	6531749	83.3333	-106	PLEKHG5	-2.25217	5.6177	0	0
ENSG00000171680	chr1	6551067	6551067	30.4348	-413	PLEKHG5	-2.25217	5.6177	0	0
ENSG00000171680	chr1	6531383	6531383	72.2222	260	PLEKHG5	-2.25217	5.6177	0	0
ENSG00000171680	chr1	6531708	6531708	64.2857	-65	PLEKHG5	-2.25217	5.6177	0	0
ENSG00000171680	chr1	6531391	6531391	86.6667	252	PLEKHG5	-2.25217	5.6177	0	0
ENSG00000171680	chr1	6531387	6531387	83.3333	256	PLEKHG5	-2.25217	5.6177	0	0
ENSG00000171680	chr1	6531396	6531396	69.2308	247	PLEKHG5	-2.25217	5.6177	0	0
ENSG00000171680	chr1	6534780	6534780	100	2938	PLEKHG5	-2.25217	5.6177	0	0
ENSG00000171680	chr1	6531797	6531797	66.6667	-154	PLEKHG5	-2.25217	5.6177	0	0
ENSG00000171680	chr1	6531794	6531794	75	-151	PLEKHG5	-2.25217	5.6177	0	0
ENSG00000171680	chr1	6551073	6551073	38.8889	-419	PLEKHG5	-2.25217	5.6177	0	0
ENSG00000171680	chr1	6531735	6531735	80	-92	PLEKHG5	-2.25217	5.6177	0	0
ENSG00000171680	chr1	6531727	6531727	84.6154	-84	PLEKHG5	-2.25217	5.6177	0	0
ENSG00000171680	chr1	6531591	6531591	100	52	PLEKHG5	-2.25217	5.6177	0	0
ENSG00000171680	chr1	6531813	6531813	54.5455	-170	PLEKHG5	-2.25217	5.6177	0	0
ENSG00000171680	chr1	6531717	6531717	66.6667	-74	PLEKHG5	-2.25217	5.6177	0	0
ENSG00000171680	chr1	6531705	6531705	63.6364	-62	PLEKHG5	-2.25217	5.6177	0	0
ENSG00000186350	chr9	137299198	137299198	100	770	RXRA	-2.24287	6.29537	0	0
ENSG00000186350	chr9	137299191	137299191	100	763	RXRA	-2.24287	6.29537	0	0
ENSG00000186350	chr9	137299378	137299378	60	950	RXRA	-2.24287	6.29537	0	0
ENSG00000186350	chr9	137299233	137299233	100	805	RXRA	-2.24287	6.29537	0	0
ENSG00000186350	chr9	137299205	137299205	94.1176	777	RXRA	-2.24287	6.29537	0	0
ENSG00000186350	chr9	137299254	137299254	93.75	826	RXRA	-2.24287	6.29537	0	0
ENSG00000186350	chr9	137299240	137299240	100	812	RXRA	-2.24287	6.29537	0	0
ENSG00000186350	chr9	137217537	137217537	30	-779	RXRA	-2.24287	6.29537	0	0
ENSG00000186350	chr9	137299373	137299373	85.7143	945	RXRA	-2.24287	6.29537	0	0
ENSG00000186350	chr9	137299257	137299257	94.1176	829	RXRA	-2.24287	6.29537	0	0
ENSG00000186350	chr9	137299285	137299285	92.8571	857	RXRA	-2.24287	6.29537	0	0
ENSG00000186350	chr9	137217516	137217516	37.037	-800	RXRA	-2.24287	6.29537	0	0
ENSG00000186350	chr9	137299359	137299359	92.8571	931	RXRA	-2.24287	6.29537	0	0
ENSG00000186350	chr9	137299336	137299336	88.8889	908	RXRA	-2.24287	6.29537	0	0
ENSG00000186350	chr9	137299369	137299369	88.8889	941	RXRA	-2.24287	6.29537	0	0
ENSG00000186350	chr9	137299363	137299363	100	935	RXRA	-2.24287	6.29537	0	0
ENSG00000186350	chr9	137299351	137299351	93.3333	923	RXRA	-2.24287	6.29537	0	0
ENSG00000186350	chr9	137217521	137217521	37.037	-795	RXRA	-2.24287	6.29537	0	0
ENSG00000186350	chr9	137298862	137298862	74.2754	434	RXRA	-2.24287	6.29537	0	0
ENSG00000186350	chr9	137217532	137217532	33.3333	-784	RXRA	-2.24287	6.29537	0	0
ENSG00000186350	chr9	137299312	137299312	92.3077	884	RXRA	-2.24287	6.29537	0	0
ENSG00000186350	chr9	137298949	137298949	90.9091	521	RXRA	-2.24287	6.29537	0	0
ENSG00000108840	chr17	42200417	42200417	66.6667	226	HDAC5	-2.22773	6.08892	0	0
ENSG00000162522	chr1	33207963	33207963	33.3333	451	KIAA1522	-2.22743	6.49415	0	0
ENSG00000162522	chr1	33231402	33231402	45.2381	167	KIAA1522	-2.22743	6.49415	0	0
ENSG00000162522	chr1	33208057	33208057	50	545	KIAA1522	-2.22743	6.49415	0	0
ENSG00000162522	chr1	33207915	33207915	36.3636	403	KIAA1522	-2.22743	6.49415	0	0
ENSG00000165983	chr10	16478471	16478471	22.435	-471	PTER	-2.21863	5.29399	0	0
ENSG00000046604	chr18	29076690	29076690	45.4902	-1337	DSG2	-2.21525	8.53373	0	0
ENSG00000180448	chr19	1065860	1065860	77.7778	-62	HMHA1	-2.18671	5.34097	0	0
ENSG00000180448	chr19	1065688	1065688	91.1111	-234	HMHA1	-2.18671	5.34097	0	0
ENSG00000180448	chr19	1077167	1077167	73.5577	534	HMHA1	-2.18671	5.34097	0	0
ENSG00000180448	chr19	1077147	1077147	100	514	HMHA1	-2.18671	5.34097	0	0
ENSG00000180448	chr19	1077244	1077244	66.8856	611	HMHA1	-2.18671	5.34097	0	0
ENSG00000180448	chr19	1065823	1065823	64.2857	-99	HMHA1	-2.18671	5.34097	0	0
ENSG00000180448	chr19	1077216	1077216	88.2353	583	HMHA1	-2.18671	5.34097	0	0
ENSG00000180448	chr19	1077228	1077228	91.4286	595	HMHA1	-2.18671	5.34097	0	0
ENSG00000180448	chr19	1077341	1077341	73.6111	708	HMHA1	-2.18671	5.34097	0	0
ENSG00000180448	chr19	1077222	1077222	83.871	589	HMHA1	-2.18671	5.34097	0	0
ENSG00000180448	chr19	1077182	1077182	85.7143	549	HMHA1	-2.18671	5.34097	0	0
ENSG00000180448	chr19	1065676	1065676	94.1176	-246	HMHA1	-2.18671	5.34097	0	0
ENSG00000180448	chr19	1065633	1065633	85.5484	-289	HMHA1	-2.18671	5.34097	0	0
ENSG00000180448	chr19	1065728	1065728	83.9632	-194	HMHA1	-2.18671	5.34097	0	0
ENSG00000180448	chr19	1065850	1065850	90	-72	HMHA1	-2.18671	5.34097	0	0
ENSG00000180448	chr19	1077304	1077304	72.2222	671	HMHA1	-2.18671	5.34097	0	0
ENSG00000180448	chr19	1065809	1065809	70.5882	-113	HMHA1	-2.18671	5.34097	0	0
ENSG00000180448	chr19	1065831	1065831	68.75	-91	HMHA1	-2.18671	5.34097	0	0
ENSG00000180448	chr19	1077262	1077262	77.1645	629	HMHA1	-2.18671	5.34097	0	0
ENSG00000180448	chr19	1065559	1065559	57.1429	-363	HMHA1	-2.18671	5.34097	0	0
ENSG00000180448	chr19	1065712	1065712	88.9265	-210	HMHA1	-2.18671	5.34097	0	0
ENSG00000180448	chr19	1077369	1077369	55.9829	736	HMHA1	-2.18671	5.34097	0	0
ENSG00000139112	chr12	10366677	10366677	33.3333	1188	GABARAPL1	-2.18656	6.85812	0	0
ENSG00000139112	chr12	10366614	10366614	41.3793	1125	GABARAPL1	-2.18656	6.85812	0	0
ENSG00000139112	chr12	10366618	10366618	35.7143	1129	GABARAPL1	-2.18656	6.85812	0	0
ENSG00000197070	chr9	140500836	140500836	55	740	ARRDC1	-2.18263	5.42176	0	0
ENSG00000197070	chr9	140500831	140500831	52.6316	735	ARRDC1	-2.18263	5.42176	0	0
ENSG00000197070	chr9	140501406	140501406	47.0085	1310	ARRDC1	-2.18263	5.42176	0	0
ENSG00000109854	chr11	20385586	20385586	28.5714	183	HTATIP2	-2.1763	6.81104	0	0
ENSG00000157184	chr1	53662139	53662139	60.5572	38	CPT2	-2.16274	5.25593	0	0
ENSG00000161011	chr5	179246712	179246712	60	-1130	SQSTM1	-2.15706	9.72912	0	0
ENSG00000161011	chr5	179232184	179232184	59.3703	-1204	SQSTM1	-2.15706	9.72912	0	0
ENSG00000161011	chr5	179232579	179232579	40	-809	SQSTM1	-2.15706	9.72912	0	0
ENSG00000161011	chr5	179247603	179247603	29.7619	-239	SQSTM1	-2.15706	9.72912	0	0
ENSG00000161011	chr5	179251312	179251312	51.2873	1827	SQSTM1	-2.15706	9.72912	0	0
ENSG00000161011	chr5	179232225	179232225	38.1944	-1163	SQSTM1	-2.15706	9.72912	0	0
ENSG00000161011	chr5	179232237	179232237	61.1111	-1151	SQSTM1	-2.15706	9.72912	0	0
ENSG00000161011	chr5	179232165	179232165	48.6154	-1223	SQSTM1	-2.15706	9.72912	0	0
ENSG00000006118	chr11	60691533	60691533	64.2857	-380	TMEM132A	-2.1375	7.04517	0	0
ENSG00000148737	chr10	114713217	114713217	32.1429	2335	TCF7L2	-2.12789	5.95769	0	0
ENSG00000148737	chr10	114886458	114886458	64.7059	-115	TCF7L2	-2.12789	5.95769	0	0
ENSG00000148737	chr10	114886440	114886440	61.1111	-133	TCF7L2	-2.12789	5.95769	0	0
ENSG00000148737	chr10	114713054	114713054	53.8462	2172	TCF7L2	-2.12789	5.95769	0	0
ENSG00000148737	chr10	114713193	114713193	22.2222	2311	TCF7L2	-2.12789	5.95769	0	0
ENSG00000148737	chr10	114886461	114886461	47.3856	-112	TCF7L2	-2.12789	5.95769	0	0
ENSG00000116977	chr1	236680761	236680761	83.3333	-753	LGALS8	-2.12676	7.46658	0	0
ENSG00000116977	chr1	236686585	236686585	55.5283	-154	LGALS8	-2.12676	7.46658	0	0
ENSG00000116977	chr1	236680382	236680382	90	-1132	LGALS8	-2.12676	7.46658	0	0
ENSG00000116977	chr1	236686587	236686587	47.3684	-152	LGALS8	-2.12676	7.46658	0	0
ENSG00000116977	chr1	236686578	236686578	60.4167	-161	LGALS8	-2.12676	7.46658	0	0
ENSG00000116977	chr1	236680681	236680681	29.1667	-833	LGALS8	-2.12676	7.46658	0	0
ENSG00000116977	chr1	236686760	236686760	65.3846	21	LGALS8	-2.12676	7.46658	0	0
ENSG00000116977	chr1	236680359	236680359	57.1429	-1155	LGALS8	-2.12676	7.46658	0	0
ENSG00000116977	chr1	236686564	236686564	38.0184	-175	LGALS8	-2.12676	7.46658	0	0
ENSG00000116977	chr1	236686792	236686792	45.8333	53	LGALS8	-2.12676	7.46658	0	0
ENSG00000116977	chr1	236680224	236680224	24.3902	-1290	LGALS8	-2.12676	7.46658	0	0
ENSG00000116977	chr1	236686598	236686598	34.2383	-141	LGALS8	-2.12676	7.46658	0	0
ENSG00000116977	chr1	236680362	236680362	54.5455	-1152	LGALS8	-2.12676	7.46658	0	0
ENSG00000170689	chr17	46705499	46705499	100	-1664	HOXB9	-2.12414	7.35211	0	0
ENSG00000170689	chr17	46701960	46701960	59.5652	1875	HOXB9	-2.12414	7.35211	0	0
ENSG00000170689	chr17	46702082	46702082	30.7826	1753	HOXB9	-2.12414	7.35211	0	0
ENSG00000170689	chr17	46704602	46704602	95.6522	-767	HOXB9	-2.12414	7.35211	0	0
ENSG00000170689	chr17	46704708	46704708	66.6667	-873	HOXB9	-2.12414	7.35211	0	0
ENSG00000170689	chr17	46704596	46704596	95.6522	-761	HOXB9	-2.12414	7.35211	0	0
ENSG00000170689	chr17	46704640	46704640	86.3636	-805	HOXB9	-2.12414	7.35211	0	0
ENSG00000170689	chr17	46705628	46705628	73.9496	-1793	HOXB9	-2.12414	7.35211	0	0
ENSG00000170689	chr17	46705577	46705577	100	-1742	HOXB9	-2.12414	7.35211	0	0
ENSG00000170689	chr17	46705754	46705754	80	-1919	HOXB9	-2.12414	7.35211	0	0
ENSG00000170689	chr17	46705728	46705728	84.6154	-1893	HOXB9	-2.12414	7.35211	0	0
ENSG00000170689	chr17	46705508	46705508	100	-1673	HOXB9	-2.12414	7.35211	0	0
ENSG00000170689	chr17	46705637	46705637	68.1818	-1802	HOXB9	-2.12414	7.35211	0	0
ENSG00000170689	chr17	46705574	46705574	100	-1739	HOXB9	-2.12414	7.35211	0	0
ENSG00000170689	chr17	46705698	46705698	80	-1863	HOXB9	-2.12414	7.35211	0	0
ENSG00000170689	chr17	46705542	46705542	78.0702	-1707	HOXB9	-2.12414	7.35211	0	0
ENSG00000170689	chr17	46705614	46705614	94.1176	-1779	HOXB9	-2.12414	7.35211	0	0
ENSG00000057294	chr12	33050282	33050282	44.4444	-502	PKP2	-2.12206	7.08305	0	0
ENSG00000057294	chr12	33050217	33050217	20.7196	-437	PKP2	-2.12206	7.08305	0	0
ENSG00000166974	chr18	32556626	32556626	29.4118	-266	MAPRE2	-2.10343	5.38759	0	0
ENSG00000166974	chr18	32557978	32557978	31.25	-230	MAPRE2	-2.10343	5.38759	0	0
ENSG00000163909	chr1	40098881	40098881	80	-209	HEYL	-2.09916	5.00852	0	0
ENSG00000163909	chr1	40098781	40098781	80	-109	HEYL	-2.09916	5.00852	0	0
ENSG00000163909	chr1	40098777	40098777	100	-105	HEYL	-2.09916	5.00852	0	0
ENSG00000163909	chr1	40098662	40098662	55.5556	10	HEYL	-2.09916	5.00852	0	0
ENSG00000163909	chr1	40098768	40098768	88.8889	-96	HEYL	-2.09916	5.00852	0	0
ENSG00000163909	chr1	40098799	40098799	77.7778	-127	HEYL	-2.09916	5.00852	0	0
ENSG00000163909	chr1	40098664	40098664	50	8	HEYL	-2.09916	5.00852	0	0
ENSG00000163909	chr1	40098887	40098887	80	-215	HEYL	-2.09916	5.00852	0	0
ENSG00000129354	chr19	10697944	10697944	45.4545	47	AP1M2	-2.09512	6.46084	0	0
ENSG00000129354	chr19	10698078	10698078	66.9231	-87	AP1M2	-2.09512	6.46084	0	0
ENSG00000129354	chr19	10698057	10698057	46.6667	-66	AP1M2	-2.09512	6.46084	0	0
ENSG00000129354	chr19	10697606	10697606	57.1429	385	AP1M2	-2.09512	6.46084	0	0
ENSG00000129354	chr19	10698098	10698098	70	-107	AP1M2	-2.09512	6.46084	0	0
ENSG00000129354	chr19	10698051	10698051	41.9048	-60	AP1M2	-2.09512	6.46084	0	0
ENSG00000129354	chr19	10698036	10698036	39.4783	-45	AP1M2	-2.09512	6.46084	0	0
ENSG00000129354	chr19	10697820	10697820	60	171	AP1M2	-2.09512	6.46084	0	0
ENSG00000131844	chr5	70897396	70897396	81.3953	-937	MCCC2	-2.09303	7.77699	0	0
ENSG00000021355	chr6	2841419	2841419	64.1935	864	SERPINB1	-2.07904	7.49686	0	0
ENSG00000021355	chr6	2841468	2841468	68.4729	815	SERPINB1	-2.07904	7.49686	0	0
ENSG00000021355	chr6	2841484	2841484	34.0909	799	SERPINB1	-2.07904	7.49686	0	0
ENSG00000021355	chr6	2842550	2842550	47.1739	-267	SERPINB1	-2.07904	7.49686	0	0
ENSG00000021355	chr6	2841475	2841475	48.8571	808	SERPINB1	-2.07904	7.49686	0	0
ENSG00000072210	chr17	19550687	19550687	80	-1377	ALDH3A2	-2.07726	8.20059	0	0
ENSG00000180902	chr2	242675059	242675059	27.5862	1029	D2HGDH	-2.06885	4.96563	0	0
ENSG00000180902	chr2	242689262	242689262	92.6606	-126	D2HGDH	-2.06885	4.96563	0	0
ENSG00000065054	chr16	2077732	2077732	39.0927	863	SLC9A3R2	-2.06864	5.2047	0	0
ENSG00000065054	chr16	2077593	2077593	58.1281	724	SLC9A3R2	-2.06864	5.2047	0	0
ENSG00000126777	chr14	56048454	56048454	69.551	1529	KTN1	-2.06707	10.1177	0	0
ENSG00000119139	chr9	71735648	71735648	36.3636	-532	TJP2	-2.06632	6.63963	0	0
ENSG00000119139	chr9	71735666	71735666	53.8462	-514	TJP2	-2.06632	6.63963	0	0
ENSG00000119139	chr9	71735701	71735701	61.1111	-479	TJP2	-2.06632	6.63963	0	0
ENSG00000119139	chr9	71735718	71735718	50	-462	TJP2	-2.06632	6.63963	0	0
ENSG00000119139	chr9	71735583	71735583	58.3333	-597	TJP2	-2.06632	6.63963	0	0
ENSG00000131149	chr16	85649020	85649020	87.5	2178	GSE1	-2.05271	6.72057	0	0
ENSG00000131149	chr16	85648851	85648851	100	2009	GSE1	-2.05271	6.72057	0	0
ENSG00000131149	chr16	85648217	85648217	66.6667	1375	GSE1	-2.05271	6.72057	0	0
ENSG00000131149	chr16	85648293	85648293	96.1538	1451	GSE1	-2.05271	6.72057	0	0
ENSG00000131149	chr16	85648341	85648341	90	1499	GSE1	-2.05271	6.72057	0	0
ENSG00000131149	chr16	85648279	85648279	64.4689	1437	GSE1	-2.05271	6.72057	0	0
ENSG00000131149	chr16	85648304	85648304	66.6667	1462	GSE1	-2.05271	6.72057	0	0
ENSG00000131149	chr16	85649015	85649015	85.7143	2173	GSE1	-2.05271	6.72057	0	0
ENSG00000131149	chr16	85648914	85648914	71.4286	2072	GSE1	-2.05271	6.72057	0	0
ENSG00000131149	chr16	85648263	85648263	57.1429	1421	GSE1	-2.05271	6.72057	0	0
ENSG00000131149	chr16	85649026	85649026	100	2184	GSE1	-2.05271	6.72057	0	0
ENSG00000131149	chr16	85648894	85648894	100	2052	GSE1	-2.05271	6.72057	0	0
ENSG00000131149	chr16	85648245	85648245	100	1403	GSE1	-2.05271	6.72057	0	0
ENSG00000131149	chr16	85648993	85648993	100	2151	GSE1	-2.05271	6.72057	0	0
ENSG00000131149	chr16	85648936	85648936	92.3077	2094	GSE1	-2.05271	6.72057	0	0
ENSG00000131149	chr16	85648999	85648999	100	2157	GSE1	-2.05271	6.72057	0	0
ENSG00000131149	chr16	85648988	85648988	66.6667	2146	GSE1	-2.05271	6.72057	0	0
ENSG00000131149	chr16	85648404	85648404	80	1562	GSE1	-2.05271	6.72057	0	0
ENSG00000131149	chr16	85648753	85648753	61.3445	1911	GSE1	-2.05271	6.72057	0	0
ENSG00000131149	chr16	85648813	85648813	85.7143	1971	GSE1	-2.05271	6.72057	0	0
ENSG00000131149	chr16	85648771	85648771	52.6316	1929	GSE1	-2.05271	6.72057	0	0
ENSG00000131149	chr16	85648836	85648836	80	1994	GSE1	-2.05271	6.72057	0	0
ENSG00000131149	chr16	85648700	85648700	60	1858	GSE1	-2.05271	6.72057	0	0
ENSG00000131149	chr16	85648375	85648375	55.5556	1533	GSE1	-2.05271	6.72057	0	0
ENSG00000131149	chr16	85648749	85648749	75	1907	GSE1	-2.05271	6.72057	0	0
ENSG00000131149	chr16	85648370	85648370	83.75	1528	GSE1	-2.05271	6.72057	0	0
ENSG00000131149	chr16	85648808	85648808	71.4286	1966	GSE1	-2.05271	6.72057	0	0
ENSG00000082269	chr6	71122402	71122402	100	-705	FAM135A	-2.05135	4.89315	2.56e-293	2.2e-292
ENSG00000225697	chr3	48673523	48673523	83.3333	-597	SLC26A6	-2.04724	5.5441	4.38e-276	3.61e-275
ENSG00000225697	chr3	48673477	48673477	55.303	-551	SLC26A6	-2.04724	5.5441	4.38e-276	3.61e-275
ENSG00000225697	chr3	48673432	48673432	66.6667	-506	SLC26A6	-2.04724	5.5441	4.38e-276	3.61e-275
ENSG00000225697	chr3	48673451	48673451	77.7778	-525	SLC26A6	-2.04724	5.5441	4.38e-276	3.61e-275
ENSG00000225697	chr3	48673455	48673455	83.0065	-529	SLC26A6	-2.04724	5.5441	4.38e-276	3.61e-275
ENSG00000225697	chr3	48673585	48673585	66.6667	-659	SLC26A6	-2.04724	5.5441	4.38e-276	3.61e-275
ENSG00000225697	chr3	48673484	48673484	62.3077	-558	SLC26A6	-2.04724	5.5441	4.38e-276	3.61e-275
ENSG00000156873	chr16	30759272	30759272	64.7059	-348	PHKG2	-2.04302	5.35235	0	0
ENSG00000156873	chr16	30759296	30759296	36	-324	PHKG2	-2.04302	5.35235	0	0
ENSG00000156873	chr16	30759310	30759310	51.8519	-310	PHKG2	-2.04302	5.35235	0	0
ENSG00000156873	chr16	30759274	30759274	62.5	-346	PHKG2	-2.04302	5.35235	0	0
ENSG00000188130	chr22	50701196	50701196	95	-1107	MAPK12	-2.04207	6.59859	0	0
ENSG00000188130	chr22	50701205	50701205	72.7273	-1116	MAPK12	-2.04207	6.59859	0	0
ENSG00000188130	chr22	50700524	50700524	37.6061	-435	MAPK12	-2.04207	6.59859	0	0
ENSG00000188130	chr22	50701220	50701220	65	-1131	MAPK12	-2.04207	6.59859	0	0
ENSG00000188130	chr22	50701157	50701157	69.4444	-1068	MAPK12	-2.04207	6.59859	0	0
ENSG00000188130	chr22	50701127	50701127	100	-1038	MAPK12	-2.04207	6.59859	0	0
ENSG00000088280	chr1	23810232	23810232	25.9259	445	ASAP3	-2.03377	5.28959	0	0
ENSG00000088280	chr1	23809682	23809682	48.4136	995	ASAP3	-2.03377	5.28959	0	0
ENSG00000088280	chr1	23810016	23810016	45	661	ASAP3	-2.03377	5.28959	0	0
ENSG00000088280	chr1	23810226	23810226	30	451	ASAP3	-2.03377	5.28959	0	0
ENSG00000088280	chr1	23810199	23810199	22.2222	478	ASAP3	-2.03377	5.28959	0	0
ENSG00000088280	chr1	23810234	23810234	25.9259	443	ASAP3	-2.03377	5.28959	0	0
ENSG00000143674	chr1	233462803	233462803	21.7687	-711	KIAA1804	-2.02904	4.9137	1.92e-274	1.58e-273
ENSG00000143674	chr1	233464192	233464192	33.3333	678	KIAA1804	-2.02904	4.9137	1.92e-274	1.58e-273
ENSG00000143674	chr1	233464179	233464179	33.3333	665	KIAA1804	-2.02904	4.9137	1.92e-274	1.58e-273
ENSG00000143674	chr1	233464510	233464510	20.8333	996	KIAA1804	-2.02904	4.9137	1.92e-274	1.58e-273
ENSG00000118640	chr2	85804732	85804732	21.7391	118	VAMP8	-2.01505	5.22886	0	0
ENSG00000118640	chr2	85804641	85804641	50	27	VAMP8	-2.01505	5.22886	0	0
ENSG00000118640	chr2	85804749	85804749	24.2424	135	VAMP8	-2.01505	5.22886	0	0
ENSG00000118640	chr2	85804724	85804724	34.7826	110	VAMP8	-2.01505	5.22886	0	0
ENSG00000118640	chr2	85804653	85804653	47.0588	39	VAMP8	-2.01505	5.22886	0	0
ENSG00000118640	chr2	85804662	85804662	40	48	VAMP8	-2.01505	5.22886	0	0
ENSG00000118640	chr2	85804646	85804646	45	32	VAMP8	-2.01505	5.22886	0	0
ENSG00000103365	chr16	23520669	23520669	50	1146	GGA2	-2.01277	6.93678	0	0
ENSG00000103365	chr16	23520630	23520630	37.9679	1185	GGA2	-2.01277	6.93678	0	0
ENSG00000103365	chr16	23520610	23520610	53.3333	1205	GGA2	-2.01277	6.93678	0	0
ENSG00000103365	chr16	23520705	23520705	51.4706	1110	GGA2	-2.01277	6.93678	0	0
ENSG00000182054	chr15	90646020	90646020	45.4545	-312	IDH2	-1.9989	6.40675	5.18324805913051e-310	0
ENSG00000099875	chr19	2041960	2041960	61.5385	119	MKNK2	-1.98024	7.37031	0	0
ENSG00000099875	chr19	2042636	2042636	62.3932	39	MKNK2	-1.98024	7.37031	0	0
ENSG00000099875	chr19	2041862	2041862	49.5614	217	MKNK2	-1.98024	7.37031	0	0
ENSG00000099875	chr19	2042041	2042041	27.2727	38	MKNK2	-1.98024	7.37031	0	0
ENSG00000099875	chr19	2042037	2042037	35.5311	42	MKNK2	-1.98024	7.37031	0	0
ENSG00000099875	chr19	2042030	2042030	33.3333	49	MKNK2	-1.98024	7.37031	0	0
ENSG00000099875	chr19	2041955	2041955	69.7802	124	MKNK2	-1.98024	7.37031	0	0
ENSG00000099875	chr19	2042364	2042364	50	-285	MKNK2	-1.98024	7.37031	0	0
ENSG00000099875	chr19	2041937	2041937	64.4737	142	MKNK2	-1.98024	7.37031	0	0
ENSG00000099875	chr19	2041985	2041985	33.1034	94	MKNK2	-1.98024	7.37031	0	0
ENSG00000099875	chr19	2042482	2042482	57.1429	193	MKNK2	-1.98024	7.37031	0	0
ENSG00000099875	chr19	2042025	2042025	25	54	MKNK2	-1.98024	7.37031	0	0
ENSG00000099875	chr19	2042079	2042079	36.3636	0	MKNK2	-1.98024	7.37031	0	0
ENSG00000099875	chr19	2041967	2041967	76.8817	112	MKNK2	-1.98024	7.37031	0	0
ENSG00000099875	chr19	2042391	2042391	41.6667	284	MKNK2	-1.98024	7.37031	0	0
ENSG00000099875	chr19	2042022	2042022	64.2857	57	MKNK2	-1.98024	7.37031	0	0
ENSG00000099875	chr19	2041859	2041859	60.9244	220	MKNK2	-1.98024	7.37031	0	0
ENSG00000099875	chr19	2052457	2052457	43.75	-1214	MKNK2	-1.98024	7.37031	0	0
ENSG00000141934	chr19	291190	291190	60	-21	PPAP2C	-1.96842	6.55259	0	0
ENSG00000141934	chr19	289902	289902	62.5641	1267	PPAP2C	-1.96842	6.55259	0	0
ENSG00000141934	chr19	292210	292210	28.2353	-775	PPAP2C	-1.96842	6.55259	0	0
ENSG00000141934	chr19	289946	289946	50.4902	1223	PPAP2C	-1.96842	6.55259	0	0
ENSG00000141934	chr19	290002	290002	71.4286	1167	PPAP2C	-1.96842	6.55259	0	0
ENSG00000141934	chr19	289922	289922	44.4444	1247	PPAP2C	-1.96842	6.55259	0	0
ENSG00000141934	chr19	289985	289985	90	1184	PPAP2C	-1.96842	6.55259	0	0
ENSG00000141934	chr19	289952	289952	60	1217	PPAP2C	-1.96842	6.55259	0	0
ENSG00000137486	chr11	75062289	75062289	33.5484	586	ARRB1	-1.9602	5.07923	0	0
ENSG00000137486	chr11	75063520	75063520	30.0357	-645	ARRB1	-1.9602	5.07923	0	0
ENSG00000003989	chr8	17355249	17355249	52.6316	652	SLC7A2	-1.95913	5.29557	0	0
ENSG00000003989	chr8	17355204	17355204	44.6623	607	SLC7A2	-1.95913	5.29557	0	0
ENSG00000003989	chr8	17355145	17355145	48.6717	548	SLC7A2	-1.95913	5.29557	0	0
ENSG00000003989	chr8	17355198	17355198	45.2703	601	SLC7A2	-1.95913	5.29557	0	0
ENSG00000003989	chr8	17355192	17355192	40.4762	595	SLC7A2	-1.95913	5.29557	0	0
ENSG00000003989	chr8	17355389	17355389	46.7033	792	SLC7A2	-1.95913	5.29557	0	0
ENSG00000003989	chr8	17355059	17355059	24	462	SLC7A2	-1.95913	5.29557	0	0
ENSG00000003989	chr8	17355239	17355239	40.9091	642	SLC7A2	-1.95913	5.29557	0	0
ENSG00000003989	chr8	17355214	17355214	55.7312	617	SLC7A2	-1.95913	5.29557	0	0
ENSG00000003989	chr8	17355052	17355052	24.1379	455	SLC7A2	-1.95913	5.29557	0	0
ENSG00000198589	chr4	151935870	151935870	31.5789	549	LRBA	-1.95809	7.3847	0	0
ENSG00000086289	chr7	37960010	37960010	35.786	-153	EPDR1	-1.9526	7.02805	0	0
ENSG00000255112	chr18	11850117	11850117	93.75	-1272	CHMP1B	-1.95096	5.86419	0	0
ENSG00000255112	chr18	11850121	11850121	80.1587	-1268	CHMP1B	-1.95096	5.86419	0	0
ENSG00000255112	chr18	11850146	11850146	95.6522	-1243	CHMP1B	-1.95096	5.86419	0	0
ENSG00000255112	chr18	11850153	11850153	89.3333	-1236	CHMP1B	-1.95096	5.86419	0	0
ENSG00000255112	chr18	11850139	11850139	100	-1250	CHMP1B	-1.95096	5.86419	0	0
ENSG00000255112	chr18	11850197	11850197	92.3077	-1192	CHMP1B	-1.95096	5.86419	0	0
ENSG00000255112	chr18	11850213	11850213	91.6667	-1176	CHMP1B	-1.95096	5.86419	0	0
ENSG00000255112	chr18	11850220	11850220	90	-1169	CHMP1B	-1.95096	5.86419	0	0
ENSG00000255112	chr18	11850211	11850211	100	-1178	CHMP1B	-1.95096	5.86419	0	0
ENSG00000255112	chr18	11850180	11850180	82.3529	-1209	CHMP1B	-1.95096	5.86419	0	0
ENSG00000255112	chr18	11850894	11850894	33.1984	-495	CHMP1B	-1.95096	5.86419	0	0
ENSG00000188211	chr11	17373388	17373388	30.4348	79	NCR3LG1	-1.94688	4.7926	8.62e-263	6.87e-262
ENSG00000188211	chr11	17373321	17373321	27.7778	12	NCR3LG1	-1.94688	4.7926	8.62e-263	6.87e-262
ENSG00000188211	chr11	17373300	17373300	46.6667	-9	NCR3LG1	-1.94688	4.7926	8.62e-263	6.87e-262
ENSG00000188211	chr11	17372794	17372794	35.4545	-515	NCR3LG1	-1.94688	4.7926	8.62e-263	6.87e-262
ENSG00000188211	chr11	17373391	17373391	37.5	82	NCR3LG1	-1.94688	4.7926	8.62e-263	6.87e-262
ENSG00000188211	chr11	17373302	17373302	40	-7	NCR3LG1	-1.94688	4.7926	8.62e-263	6.87e-262
ENSG00000188211	chr11	17373416	17373416	36.8421	107	NCR3LG1	-1.94688	4.7926	8.62e-263	6.87e-262
ENSG00000107281	chr9	139939899	139939899	46.8531	777	NPDC1	-1.94622	6.51147	0	0
ENSG00000107281	chr9	139939911	139939911	47	765	NPDC1	-1.94622	6.51147	0	0
ENSG00000101986	chrX	152992273	152992273	100	1950	ABCD1	-1.93692	4.81473	1.05e-258	8.23e-258
ENSG00000179094	chr17	8056004	8056004	48.9177	-251	PER1	-1.93393	6.27537	0	0
ENSG00000179094	chr17	8056065	8056065	80	-312	PER1	-1.93393	6.27537	0	0
ENSG00000068001	chr3	50359978	50359978	32.4278	235	HYAL2	-1.9259	5.87257	0	0
ENSG00000068001	chr3	50360006	50360006	57.8341	207	HYAL2	-1.9259	5.87257	0	0
ENSG00000068001	chr3	50360176	50360176	35.2941	37	HYAL2	-1.9259	5.87257	0	0
ENSG00000068001	chr3	50360113	50360113	50	100	HYAL2	-1.9259	5.87257	0	0
ENSG00000068650	chr13	113345944	113345944	44.2857	1301	ATP11A	-1.92542	6.80657	0	0
ENSG00000068650	chr13	113346373	113346373	44.4742	1730	ATP11A	-1.92542	6.80657	0	0
ENSG00000068650	chr13	113345904	113345904	28.4685	1261	ATP11A	-1.92542	6.80657	0	0
ENSG00000068650	chr13	113346137	113346137	45.7143	1494	ATP11A	-1.92542	6.80657	0	0
ENSG00000068650	chr13	113345927	113345927	29.5455	1284	ATP11A	-1.92542	6.80657	0	0
ENSG00000068650	chr13	113345935	113345935	40.404	1292	ATP11A	-1.92542	6.80657	0	0
ENSG00000137133	chr9	35814254	35814254	58.3333	788	HINT2	-1.92341	4.816	5.65e-262	4.49e-261
ENSG00000133805	chr11	10476211	10476211	40.9231	-455	AMPD3	-1.92093	5.49572	0	0
ENSG00000133805	chr11	10472793	10472793	100	546	AMPD3	-1.92093	5.49572	0	0
ENSG00000133805	chr11	10472785	10472785	66.6667	538	AMPD3	-1.92093	5.49572	0	0
ENSG00000133805	chr11	10472558	10472558	60	311	AMPD3	-1.92093	5.49572	0	0
ENSG00000133805	chr11	10472856	10472856	35	609	AMPD3	-1.92093	5.49572	0	0
ENSG00000133805	chr11	10473038	10473038	67.5325	791	AMPD3	-1.92093	5.49572	0	0
ENSG00000133805	chr11	10472803	10472803	83.3333	556	AMPD3	-1.92093	5.49572	0	0
ENSG00000133805	chr11	10473000	10473000	38.4615	753	AMPD3	-1.92093	5.49572	0	0
ENSG00000133805	chr11	10472967	10472967	69.2308	720	AMPD3	-1.92093	5.49572	0	0
ENSG00000133805	chr11	10476242	10476242	42.9293	-424	AMPD3	-1.92093	5.49572	0	0
ENSG00000133805	chr11	10472024	10472024	58.1197	156	AMPD3	-1.92093	5.49572	0	0
ENSG00000133805	chr11	10472840	10472840	26.3158	593	AMPD3	-1.92093	5.49572	0	0
ENSG00000133805	chr11	10472168	10472168	60	-56	AMPD3	-1.92093	5.49572	0	0
ENSG00000133805	chr11	10472102	10472102	50	-122	AMPD3	-1.92093	5.49572	0	0
ENSG00000133805	chr11	10472817	10472817	50	570	AMPD3	-1.92093	5.49572	0	0
ENSG00000133805	chr11	10472074	10472074	52.4476	-150	AMPD3	-1.92093	5.49572	0	0
ENSG00000133805	chr11	10472099	10472099	66.6667	-125	AMPD3	-1.92093	5.49572	0	0
ENSG00000015475	chr22	18256634	18256634	30	174	BID	-1.90188	6.48665	0	0
ENSG00000108852	chr17	41984716	41984716	100	397	MPP2	-1.90084	5.0724	2.24e-263	1.79e-262
ENSG00000108852	chr17	41985365	41985365	48.4228	-252	MPP2	-1.90084	5.0724	2.24e-263	1.79e-262
ENSG00000108852	chr17	41985245	41985245	79.4872	-132	MPP2	-1.90084	5.0724	2.24e-263	1.79e-262
ENSG00000108852	chr17	41984959	41984959	92.8571	154	MPP2	-1.90084	5.0724	2.24e-263	1.79e-262
ENSG00000108852	chr17	41984476	41984476	52.6316	637	MPP2	-1.90084	5.0724	2.24e-263	1.79e-262
ENSG00000108852	chr17	41984795	41984795	90	318	MPP2	-1.90084	5.0724	2.24e-263	1.79e-262
ENSG00000108852	chr17	41984992	41984992	100	121	MPP2	-1.90084	5.0724	2.24e-263	1.79e-262
ENSG00000108852	chr17	41984935	41984935	83.3333	178	MPP2	-1.90084	5.0724	2.24e-263	1.79e-262
ENSG00000108852	chr17	41985042	41985042	72.2748	71	MPP2	-1.90084	5.0724	2.24e-263	1.79e-262
ENSG00000108852	chr17	41985248	41985248	53.799	-135	MPP2	-1.90084	5.0724	2.24e-263	1.79e-262
ENSG00000108852	chr17	41984967	41984967	92.8571	146	MPP2	-1.90084	5.0724	2.24e-263	1.79e-262
ENSG00000108852	chr17	41984951	41984951	92.8571	162	MPP2	-1.90084	5.0724	2.24e-263	1.79e-262
ENSG00000108852	chr17	41984697	41984697	85.7143	416	MPP2	-1.90084	5.0724	2.24e-263	1.79e-262
ENSG00000108852	chr17	41984923	41984923	81.8182	190	MPP2	-1.90084	5.0724	2.24e-263	1.79e-262
ENSG00000108852	chr17	41984784	41984784	80.9524	329	MPP2	-1.90084	5.0724	2.24e-263	1.79e-262
ENSG00000108852	chr17	41985183	41985183	67.2429	-70	MPP2	-1.90084	5.0724	2.24e-263	1.79e-262
ENSG00000108852	chr17	41984470	41984470	58.8235	643	MPP2	-1.90084	5.0724	2.24e-263	1.79e-262
ENSG00000108852	chr17	41985144	41985144	63.8384	-31	MPP2	-1.90084	5.0724	2.24e-263	1.79e-262
ENSG00000108852	chr17	41985001	41985001	92.5926	112	MPP2	-1.90084	5.0724	2.24e-263	1.79e-262
ENSG00000108852	chr17	41984994	41984994	96.1538	119	MPP2	-1.90084	5.0724	2.24e-263	1.79e-262
ENSG00000108852	chr17	41984774	41984774	55	339	MPP2	-1.90084	5.0724	2.24e-263	1.79e-262
ENSG00000108852	chr17	41985208	41985208	62.8816	-95	MPP2	-1.90084	5.0724	2.24e-263	1.79e-262
ENSG00000108852	chr17	41984949	41984949	100	164	MPP2	-1.90084	5.0724	2.24e-263	1.79e-262
ENSG00000108852	chr17	41985088	41985088	79.5238	25	MPP2	-1.90084	5.0724	2.24e-263	1.79e-262
ENSG00000108852	chr17	41985263	41985263	48.9987	-150	MPP2	-1.90084	5.0724	2.24e-263	1.79e-262
ENSG00000108852	chr17	41985074	41985074	86.0317	39	MPP2	-1.90084	5.0724	2.24e-263	1.79e-262
ENSG00000108852	chr17	41985222	41985222	58.3138	-109	MPP2	-1.90084	5.0724	2.24e-263	1.79e-262
ENSG00000108852	chr17	41985280	41985280	58	-167	MPP2	-1.90084	5.0724	2.24e-263	1.79e-262
ENSG00000108852	chr17	41985157	41985157	73.3804	-44	MPP2	-1.90084	5.0724	2.24e-263	1.79e-262
ENSG00000108852	chr17	41985085	41985085	90.4592	28	MPP2	-1.90084	5.0724	2.24e-263	1.79e-262
ENSG00000092445	chr15	41851953	41851953	68.75	733	TYRO3	-1.89336	5.64958	2.41e-183	1.37e-182
ENSG00000186260	chr16	14164827	14164827	50	-369	MKL2	-1.87707	5.59021	0	0
ENSG00000186260	chr16	14164837	14164837	57.1429	-359	MKL2	-1.87707	5.59021	0	0
ENSG00000186260	chr16	14164832	14164832	31.25	-364	MKL2	-1.87707	5.59021	0	0
ENSG00000186260	chr16	14164806	14164806	63.1579	-390	MKL2	-1.87707	5.59021	0	0
ENSG00000186260	chr16	14164830	14164830	37.5	-366	MKL2	-1.87707	5.59021	0	0
ENSG00000186260	chr16	14164850	14164850	26.3158	-346	MKL2	-1.87707	5.59021	0	0
ENSG00000142657	chr1	10460170	10460170	49.3697	1085	PGD	-1.86836	8.66814	0	0
ENSG00000142657	chr1	10460266	10460266	29.7619	1181	PGD	-1.86836	8.66814	0	0
ENSG00000142657	chr1	10460205	10460205	67.9279	1120	PGD	-1.86836	8.66814	0	0
ENSG00000142657	chr1	10460130	10460130	65.508	1045	PGD	-1.86836	8.66814	0	0
ENSG00000260027	chr17	46685567	46685567	85.7143	2816	HOXB7	-1.86352	7.60333	0	0
ENSG00000260027	chr17	46685421	46685421	92.3077	2962	HOXB7	-1.86352	7.60333	0	0
ENSG00000260027	chr17	46689437	46689437	75	-1054	HOXB7	-1.86352	7.60333	0	0
ENSG00000260027	chr17	46685556	46685556	100	2827	HOXB7	-1.86352	7.60333	0	0
ENSG00000260027	chr17	46685502	46685502	90.4762	2881	HOXB7	-1.86352	7.60333	0	0
ENSG00000260027	chr17	46685560	46685560	88.8889	2823	HOXB7	-1.86352	7.60333	0	0
ENSG00000260027	chr17	46685551	46685551	90.9091	2832	HOXB7	-1.86352	7.60333	0	0
ENSG00000260027	chr17	46685506	46685506	95.4545	2877	HOXB7	-1.86352	7.60333	0	0
ENSG00000260027	chr17	46685499	46685499	88.8889	2884	HOXB7	-1.86352	7.60333	0	0
ENSG00000260027	chr17	46685510	46685510	83.3333	2873	HOXB7	-1.86352	7.60333	0	0
ENSG00000260027	chr17	46689465	46689465	64.7059	-1082	HOXB7	-1.86352	7.60333	0	0
ENSG00000260027	chr17	46685442	46685442	92.5	2941	HOXB7	-1.86352	7.60333	0	0
ENSG00000260027	chr17	46689455	46689455	55.5556	-1072	HOXB7	-1.86352	7.60333	0	0
ENSG00000260027	chr17	46685448	46685448	92.6829	2935	HOXB7	-1.86352	7.60333	0	0
ENSG00000260027	chr17	46685512	46685512	82.3529	2871	HOXB7	-1.86352	7.60333	0	0
ENSG00000260027	chr17	46689470	46689470	52.6316	-1087	HOXB7	-1.86352	7.60333	0	0
ENSG00000260027	chr17	46689553	46689553	100	-1170	HOXB7	-1.86352	7.60333	0	0
ENSG00000260027	chr17	46689472	46689472	50	-1089	HOXB7	-1.86352	7.60333	0	0
ENSG00000119655	chr14	74958971	74958971	75	1113	NPC2	-1.85779	7.04164	0	0
ENSG00000144802	chr3	101567360	101567360	66.6667	-998	NFKBIZ	-1.85662	6.46456	0	0
ENSG00000135124	chr12	121647205	121647205	40.7925	-459	P2RX4	-1.85554	5.16314	0	0
ENSG00000189319	chr10	126434204	126434204	28.3454	-1274	FAM53B	-1.85548	5.59682	0	0
ENSG00000104419	chr8	134310630	134310630	66.7857	-1083	NDRG1	-1.84127	8.24859	0	0
ENSG00000104419	chr8	134307597	134307597	55.5556	1950	NDRG1	-1.84127	8.24859	0	0
ENSG00000104419	chr8	134310658	134310658	46.4893	-1111	NDRG1	-1.84127	8.24859	0	0
ENSG00000182919	chr11	93476765	93476765	64.5161	1972	C11orf54	-1.8403	5.61547	0	0
ENSG00000095015	chr5	56110306	56110306	56.25	-594	MAP3K1	-1.83548	5.44938	0	0
ENSG00000095015	chr5	56109591	56109591	54.7368	-1309	MAP3K1	-1.83548	5.44938	0	0
ENSG00000172889	chr9	139550969	139550969	38.7879	-2339	EGFL7	-1.83258	5.56912	0	0
ENSG00000172889	chr9	139550880	139550880	58.3333	-2428	EGFL7	-1.83258	5.56912	0	0
ENSG00000168487	chr8	22021814	22021814	52.9412	-839	BMP1	-1.83094	6.14225	0	0
ENSG00000074964	chr1	17846826	17846826	73.913	-1	ARHGEF10L	-1.83085	4.87096	4.41e-260	3.47e-259
ENSG00000074964	chr1	17914004	17914004	44.2857	-907	ARHGEF10L	-1.83085	4.87096	4.41e-260	3.47e-259
ENSG00000074964	chr1	17914018	17914018	37.931	-893	ARHGEF10L	-1.83085	4.87096	4.41e-260	3.47e-259
ENSG00000074964	chr1	17846768	17846768	39.7746	-59	ARHGEF10L	-1.83085	4.87096	4.41e-260	3.47e-259
ENSG00000074964	chr1	17846756	17846756	69.0994	-71	ARHGEF10L	-1.83085	4.87096	4.41e-260	3.47e-259
ENSG00000074964	chr1	17846746	17846746	75.5	-81	ARHGEF10L	-1.83085	4.87096	4.41e-260	3.47e-259
ENSG00000074964	chr1	17914070	17914070	32.457	-841	ARHGEF10L	-1.83085	4.87096	4.41e-260	3.47e-259
ENSG00000171105	chr19	7295184	7295184	42.9565	-1173	INSR	-1.8207	5.46319	0	0
ENSG00000171105	chr19	7295192	7295192	44.6154	-1181	INSR	-1.8207	5.46319	0	0
ENSG00000119042	chr2	200327290	200327290	100	2541	SATB2	-1.81748	6.73556	0	0
ENSG00000119042	chr2	200327390	200327390	80	2441	SATB2	-1.81748	6.73556	0	0
ENSG00000119042	chr2	200329521	200329521	100	310	SATB2	-1.81748	6.73556	0	0
ENSG00000119042	chr2	200328645	200328645	69.2308	1186	SATB2	-1.81748	6.73556	0	0
ENSG00000119042	chr2	200330843	200330843	70	-1012	SATB2	-1.81748	6.73556	0	0
ENSG00000119042	chr2	200327267	200327267	100	2564	SATB2	-1.81748	6.73556	0	0
ENSG00000119042	chr2	200330787	200330787	69.2308	-956	SATB2	-1.81748	6.73556	0	0
ENSG00000119042	chr2	200329363	200329363	100	468	SATB2	-1.81748	6.73556	0	0
ENSG00000119042	chr2	200328573	200328573	51.8519	1258	SATB2	-1.81748	6.73556	0	0
ENSG00000119042	chr2	200328658	200328658	81.25	1173	SATB2	-1.81748	6.73556	0	0
ENSG00000119042	chr2	200328538	200328538	50	1293	SATB2	-1.81748	6.73556	0	0
ENSG00000119042	chr2	200328585	200328585	42.8571	1246	SATB2	-1.81748	6.73556	0	0
ENSG00000119042	chr2	200330851	200330851	73.913	-1020	SATB2	-1.81748	6.73556	0	0
ENSG00000119042	chr2	200328725	200328725	100	1106	SATB2	-1.81748	6.73556	0	0
ENSG00000119042	chr2	200328662	200328662	94.1176	1169	SATB2	-1.81748	6.73556	0	0
ENSG00000119042	chr2	200327369	200327369	75	2462	SATB2	-1.81748	6.73556	0	0
ENSG00000119042	chr2	200330906	200330906	95.4545	-1075	SATB2	-1.81748	6.73556	0	0
ENSG00000119042	chr2	200329796	200329796	70.8333	35	SATB2	-1.81748	6.73556	0	0
ENSG00000119042	chr2	200329524	200329524	100	307	SATB2	-1.81748	6.73556	0	0
ENSG00000119042	chr2	200328720	200328720	83.3333	1111	SATB2	-1.81748	6.73556	0	0
ENSG00000119042	chr2	200330873	200330873	90	-1042	SATB2	-1.81748	6.73556	0	0
ENSG00000119042	chr2	200327336	200327336	100	2495	SATB2	-1.81748	6.73556	0	0
ENSG00000119042	chr2	200334805	200334805	31.0345	1184	SATB2	-1.81748	6.73556	0	0
ENSG00000119042	chr2	200329604	200329604	88.2353	227	SATB2	-1.81748	6.73556	0	0
ENSG00000119042	chr2	200329378	200329378	100	453	SATB2	-1.81748	6.73556	0	0
ENSG00000119042	chr2	200329878	200329878	96.7742	-47	SATB2	-1.81748	6.73556	0	0
ENSG00000119042	chr2	200329353	200329353	100	478	SATB2	-1.81748	6.73556	0	0
ENSG00000119042	chr2	200336464	200336464	41.9048	-475	SATB2	-1.81748	6.73556	0	0
ENSG00000119042	chr2	200329942	200329942	78.9474	-111	SATB2	-1.81748	6.73556	0	0
ENSG00000119042	chr2	200330901	200330901	85.1852	-1070	SATB2	-1.81748	6.73556	0	0
ENSG00000119042	chr2	200329420	200329420	100	411	SATB2	-1.81748	6.73556	0	0
ENSG00000119042	chr2	200329654	200329654	80	177	SATB2	-1.81748	6.73556	0	0
ENSG00000119042	chr2	200328683	200328683	90.4762	1148	SATB2	-1.81748	6.73556	0	0
ENSG00000119042	chr2	200336261	200336261	45.4545	-272	SATB2	-1.81748	6.73556	0	0
ENSG00000119042	chr2	200329731	200329731	90	100	SATB2	-1.81748	6.73556	0	0
ENSG00000119042	chr2	200329422	200329422	85.7143	409	SATB2	-1.81748	6.73556	0	0
ENSG00000119042	chr2	200329538	200329538	100	293	SATB2	-1.81748	6.73556	0	0
ENSG00000119042	chr2	200330782	200330782	73.0769	-951	SATB2	-1.81748	6.73556	0	0
ENSG00000119042	chr2	200329571	200329571	100	260	SATB2	-1.81748	6.73556	0	0
ENSG00000119042	chr2	200329630	200329630	91.6667	201	SATB2	-1.81748	6.73556	0	0
ENSG00000119042	chr2	200327283	200327283	100	2548	SATB2	-1.81748	6.73556	0	0
ENSG00000119042	chr2	200327303	200327303	87.5	2528	SATB2	-1.81748	6.73556	0	0
ENSG00000119042	chr2	200328686	200328686	89.4737	1145	SATB2	-1.81748	6.73556	0	0
ENSG00000119042	chr2	200329670	200329670	100	161	SATB2	-1.81748	6.73556	0	0
ENSG00000119042	chr2	200329561	200329561	93.3333	270	SATB2	-1.81748	6.73556	0	0
ENSG00000119042	chr2	200329529	200329529	100	302	SATB2	-1.81748	6.73556	0	0
ENSG00000119042	chr2	200329433	200329433	100	398	SATB2	-1.81748	6.73556	0	0
ENSG00000119042	chr2	200329680	200329680	100	151	SATB2	-1.81748	6.73556	0	0
ENSG00000119042	chr2	200329508	200329508	94.1176	323	SATB2	-1.81748	6.73556	0	0
ENSG00000119042	chr2	200327294	200327294	100	2537	SATB2	-1.81748	6.73556	0	0
ENSG00000119042	chr2	200329619	200329619	85.7143	212	SATB2	-1.81748	6.73556	0	0
ENSG00000119042	chr2	200329581	200329581	77.25	250	SATB2	-1.81748	6.73556	0	0
ENSG00000119042	chr2	200329575	200329575	82.3529	256	SATB2	-1.81748	6.73556	0	0
ENSG00000119042	chr2	200329368	200329368	100	463	SATB2	-1.81748	6.73556	0	0
ENSG00000119042	chr2	200330908	200330908	81.6667	-1077	SATB2	-1.81748	6.73556	0	0
ENSG00000119042	chr2	200329414	200329414	100	417	SATB2	-1.81748	6.73556	0	0
ENSG00000119042	chr2	200327334	200327334	88.8889	2497	SATB2	-1.81748	6.73556	0	0
ENSG00000119042	chr2	200329622	200329622	92.8571	209	SATB2	-1.81748	6.73556	0	0
ENSG00000119042	chr2	200328543	200328543	54.1667	1288	SATB2	-1.81748	6.73556	0	0
ENSG00000119042	chr2	200329599	200329599	90.0966	232	SATB2	-1.81748	6.73556	0	0
ENSG00000119042	chr2	200329863	200329863	87.5	-32	SATB2	-1.81748	6.73556	0	0
ENSG00000119042	chr2	200334471	200334471	42.9412	1518	SATB2	-1.81748	6.73556	0	0
ENSG00000119042	chr2	200334422	200334422	55.4049	1567	SATB2	-1.81748	6.73556	0	0
ENSG00000119042	chr2	200329486	200329486	100	345	SATB2	-1.81748	6.73556	0	0
ENSG00000119042	chr2	200328701	200328701	100	1130	SATB2	-1.81748	6.73556	0	0
ENSG00000119042	chr2	200329872	200329872	100	-41	SATB2	-1.81748	6.73556	0	0
ENSG00000119042	chr2	200334427	200334427	45.4944	1562	SATB2	-1.81748	6.73556	0	0
ENSG00000119042	chr2	200329416	200329416	100	415	SATB2	-1.81748	6.73556	0	0
ENSG00000119042	chr2	200329566	200329566	94.1176	265	SATB2	-1.81748	6.73556	0	0
ENSG00000119042	chr2	200334439	200334439	45.6019	1550	SATB2	-1.81748	6.73556	0	0
ENSG00000119042	chr2	200329678	200329678	100	153	SATB2	-1.81748	6.73556	0	0
ENSG00000119042	chr2	200328710	200328710	91.6667	1121	SATB2	-1.81748	6.73556	0	0
ENSG00000119042	chr2	200329506	200329506	95	325	SATB2	-1.81748	6.73556	0	0
ENSG00000119042	chr2	200329850	200329850	100	-19	SATB2	-1.81748	6.73556	0	0
ENSG00000119042	chr2	200329673	200329673	100	158	SATB2	-1.81748	6.73556	0	0
ENSG00000119042	chr2	200329395	200329395	100	436	SATB2	-1.81748	6.73556	0	0
ENSG00000021762	chr11	3188614	3188614	40.5018	-645	OSBPL5	-1.80677	5.8248	0	0
ENSG00000021762	chr11	3190584	3190584	25.6133	-2615	OSBPL5	-1.80677	5.8248	0	0
ENSG00000157514	chrX	107018530	107018530	74.5714	487	TSC22D3	-1.79993	4.95994	7.91e-283	6.65e-282
ENSG00000157514	chrX	107018661	107018661	53.5948	356	TSC22D3	-1.79993	4.95994	7.91e-283	6.65e-282
ENSG00000117318	chr1	23884652	23884652	57.1429	1633	ID3	-1.79874	5.14922	4.59e-235	3.26e-234
ENSG00000117318	chr1	23884761	23884761	29.2339	1524	ID3	-1.79874	5.14922	4.59e-235	3.26e-234
ENSG00000117318	chr1	23884703	23884703	38.018	1582	ID3	-1.79874	5.14922	4.59e-235	3.26e-234
ENSG00000142910	chr1	32042104	32042104	52.9412	18	TINAGL1	-1.79351	5.52974	0	0
ENSG00000142910	chr1	32041978	32041978	22.2222	-108	TINAGL1	-1.79351	5.52974	0	0
ENSG00000142910	chr1	32042129	32042129	76.9231	43	TINAGL1	-1.79351	5.52974	0	0
ENSG00000142910	chr1	32042125	32042125	44.4444	39	TINAGL1	-1.79351	5.52974	0	0
ENSG00000142910	chr1	32041940	32041940	29.7297	-146	TINAGL1	-1.79351	5.52974	0	0
ENSG00000142910	chr1	32042157	32042157	50	71	TINAGL1	-1.79351	5.52974	0	0
ENSG00000142910	chr1	32042847	32042847	30.7692	112	TINAGL1	-1.79351	5.52974	0	0
ENSG00000142910	chr1	32042861	32042861	85.7143	126	TINAGL1	-1.79351	5.52974	0	0
ENSG00000142910	chr1	32042915	32042915	52.6316	180	TINAGL1	-1.79351	5.52974	0	0
ENSG00000142910	chr1	32042204	32042204	62.5	118	TINAGL1	-1.79351	5.52974	0	0
ENSG00000142910	chr1	32042097	32042097	41.1765	11	TINAGL1	-1.79351	5.52974	0	0
ENSG00000142910	chr1	32042926	32042926	56.5217	191	TINAGL1	-1.79351	5.52974	0	0
ENSG00000142910	chr1	32042877	32042877	63.7255	142	TINAGL1	-1.79351	5.52974	0	0
ENSG00000142910	chr1	32042223	32042223	100	137	TINAGL1	-1.79351	5.52974	0	0
ENSG00000142910	chr1	32041898	32041898	42.3077	-188	TINAGL1	-1.79351	5.52974	0	0
ENSG00000142910	chr1	32042953	32042953	78.3302	218	TINAGL1	-1.79351	5.52974	0	0
ENSG00000142910	chr1	32042875	32042875	100	140	TINAGL1	-1.79351	5.52974	0	0
ENSG00000142910	chr1	32042870	32042870	83.2528	135	TINAGL1	-1.79351	5.52974	0	0
ENSG00000142910	chr1	32042917	32042917	44.8043	182	TINAGL1	-1.79351	5.52974	0	0
ENSG00000142910	chr1	32042988	32042988	92.3077	253	TINAGL1	-1.79351	5.52974	0	0
ENSG00000142910	chr1	32041933	32041933	29.4118	-153	TINAGL1	-1.79351	5.52974	0	0
ENSG00000142910	chr1	32041507	32041507	34.375	-579	TINAGL1	-1.79351	5.52974	0	0
ENSG00000142910	chr1	32042885	32042885	75	150	TINAGL1	-1.79351	5.52974	0	0
ENSG00000142910	chr1	32042132	32042132	70	46	TINAGL1	-1.79351	5.52974	0	0
ENSG00000142910	chr1	32042984	32042984	87.9414	249	TINAGL1	-1.79351	5.52974	0	0
ENSG00000142910	chr1	32042151	32042151	71.4286	65	TINAGL1	-1.79351	5.52974	0	0
ENSG00000142910	chr1	32041605	32041605	28.5714	-481	TINAGL1	-1.79351	5.52974	0	0
ENSG00000142910	chr1	32042929	32042929	62.963	194	TINAGL1	-1.79351	5.52974	0	0
ENSG00000142910	chr1	32042995	32042995	92	260	TINAGL1	-1.79351	5.52974	0	0
ENSG00000142910	chr1	32042921	32042921	65.2174	186	TINAGL1	-1.79351	5.52974	0	0
ENSG00000142910	chr1	32043028	32043028	88.8889	293	TINAGL1	-1.79351	5.52974	0	0
ENSG00000136052	chr12	105323396	105323396	51.3158	-924	SLC41A2	-1.79205	4.90562	1.25e-132	5.46e-132
ENSG00000197122	chr20	35974847	35974847	75	290	SRC	-1.78944	5.9188	0	0
ENSG00000197122	chr20	35975025	35975025	58.2353	468	SRC	-1.78944	5.9188	0	0
ENSG00000197122	chr20	35972957	35972957	26.5514	-131	SRC	-1.78944	5.9188	0	0
ENSG00000197122	chr20	35973042	35973042	56.5957	-46	SRC	-1.78944	5.9188	0	0
ENSG00000197122	chr20	35975028	35975028	54.1176	471	SRC	-1.78944	5.9188	0	0
ENSG00000197122	chr20	35975047	35975047	38.4615	490	SRC	-1.78944	5.9188	0	0
ENSG00000197122	chr20	35975022	35975022	55.6548	465	SRC	-1.78944	5.9188	0	0
ENSG00000081377	chr9	99328878	99328878	57.1429	325	CDC14B	-1.78517	5.78029	0	0
ENSG00000081377	chr9	99328863	99328863	71.4286	340	CDC14B	-1.78517	5.78029	0	0
ENSG00000140948	chr16	87525687	87525687	26.9231	-227	ZCCHC14	-1.78174	6.4644	0	0
ENSG00000140948	chr16	87525754	87525754	29.912	-294	ZCCHC14	-1.78174	6.4644	0	0
ENSG00000154642	chr21	19191168	19191168	30	535	C21orf91	-1.77937	4.98474	4.58e-223	3.11e-222
ENSG00000154642	chr21	19191117	19191117	44.5161	586	C21orf91	-1.77937	4.98474	4.58e-223	3.11e-222
ENSG00000154642	chr21	19191103	19191103	46.0573	600	C21orf91	-1.77937	4.98474	4.58e-223	3.11e-222
ENSG00000154642	chr21	19191101	19191101	27.186	602	C21orf91	-1.77937	4.98474	4.58e-223	3.11e-222
ENSG00000154642	chr21	19191125	19191125	35.7143	578	C21orf91	-1.77937	4.98474	4.58e-223	3.11e-222
ENSG00000154642	chr21	19191109	19191109	45.1429	594	C21orf91	-1.77937	4.98474	4.58e-223	3.11e-222
ENSG00000123124	chr8	87356585	87356585	94.1176	1591	WWP1	-1.77317	6.46346	0	0
ENSG00000123124	chr8	87356638	87356638	58.8235	1644	WWP1	-1.77317	6.46346	0	0
ENSG00000123124	chr8	87356567	87356567	76.9231	1573	WWP1	-1.77317	6.46346	0	0
ENSG00000130147	chr2	235863589	235863589	62.0536	2961	SH3BP4	-1.7677	8.12528	0	0
ENSG00000130147	chr2	235863447	235863447	80.9267	2819	SH3BP4	-1.7677	8.12528	0	0
ENSG00000130147	chr2	235863616	235863616	97.0588	2988	SH3BP4	-1.7677	8.12528	0	0
ENSG00000130147	chr2	235863545	235863545	71.768	2917	SH3BP4	-1.7677	8.12528	0	0
ENSG00000130147	chr2	235863365	235863365	87.037	2737	SH3BP4	-1.7677	8.12528	0	0
ENSG00000130147	chr2	235863345	235863345	93.7925	2717	SH3BP4	-1.7677	8.12528	0	0
ENSG00000130147	chr2	235863257	235863257	100	2629	SH3BP4	-1.7677	8.12528	0	0
ENSG00000130147	chr2	235863529	235863529	71.2861	2901	SH3BP4	-1.7677	8.12528	0	0
ENSG00000182272	chr11	369921	369921	62.2549	126	B4GALNT4	-1.75669	4.73842	5.75e-215	3.76e-214
ENSG00000182272	chr11	369925	369925	56.6667	130	B4GALNT4	-1.75669	4.73842	5.75e-215	3.76e-214
ENSG00000182272	chr11	369878	369878	76.3889	83	B4GALNT4	-1.75669	4.73842	5.75e-215	3.76e-214
ENSG00000155066	chr2	95940096	95940096	46.0913	-105	PROM2	-1.75587	4.59021	2.18e-202	1.34e-201
ENSG00000186716	chr22	23524823	23524823	96	2271	BCR	-1.74857	6.11868	1.35e-294	1.17e-293
ENSG00000186716	chr22	23524814	23524814	90.6926	2262	BCR	-1.74857	6.11868	1.35e-294	1.17e-293
ENSG00000186716	chr22	23524774	23524774	90	2222	BCR	-1.74857	6.11868	1.35e-294	1.17e-293
ENSG00000186716	chr22	23524799	23524799	89.2045	2247	BCR	-1.74857	6.11868	1.35e-294	1.17e-293
ENSG00000186716	chr22	23525029	23525029	73.6336	2477	BCR	-1.74857	6.11868	1.35e-294	1.17e-293
ENSG00000186716	chr22	23524906	23524906	81.6667	2354	BCR	-1.74857	6.11868	1.35e-294	1.17e-293
ENSG00000186716	chr22	23524866	23524866	89.3278	2314	BCR	-1.74857	6.11868	1.35e-294	1.17e-293
ENSG00000186716	chr22	23525058	23525058	77.6353	2506	BCR	-1.74857	6.11868	1.35e-294	1.17e-293
ENSG00000168936	chr4	1720071	1720071	36.1538	282	TMEM129	-1.74782	5.49403	0	0
ENSG00000163945	chr4	1341601	1341601	48.2838	497	UVSSA	-1.74712	4.76063	6.47e-233	4.56e-232
ENSG00000163945	chr4	1341594	1341594	25	490	UVSSA	-1.74712	4.76063	6.47e-233	4.56e-232
ENSG00000117335	chr1	207926195	207926195	50	812	CD46	-1.74708	8.64735	0	0
ENSG00000117335	chr1	207924376	207924376	66.6667	-1007	CD46	-1.74708	8.64735	0	0
ENSG00000117335	chr1	207924396	207924396	46.8254	-987	CD46	-1.74708	8.64735	0	0
ENSG00000117335	chr1	207926186	207926186	38.8889	803	CD46	-1.74708	8.64735	0	0
ENSG00000135048	chr9	74384827	74384827	61.9883	-1027	TMEM2	-1.74564	8.27584	0	0
ENSG00000164695	chr8	82644012	82644012	77.1242	-676	CHMP4C	-1.7446	4.59574	3.68e-180	2.05e-179
ENSG00000164695	chr8	82644466	82644466	32.1429	-222	CHMP4C	-1.7446	4.59574	3.68e-180	2.05e-179
ENSG00000164695	chr8	82644390	82644390	52	-298	CHMP4C	-1.7446	4.59574	3.68e-180	2.05e-179
ENSG00000164695	chr8	82644373	82644373	51.8519	-315	CHMP4C	-1.7446	4.59574	3.68e-180	2.05e-179
ENSG00000164695	chr8	82644425	82644425	65.3456	-263	CHMP4C	-1.7446	4.59574	3.68e-180	2.05e-179
ENSG00000164695	chr8	82643709	82643709	51.1579	-979	CHMP4C	-1.7446	4.59574	3.68e-180	2.05e-179
ENSG00000204580	chr6_qbl_hap6	2143964	2143964	84.6154	283	DDR1	-1.73574	7.84278	0	0
ENSG00000204580	chr6_qbl_hap6	2143900	2143900	86.6667	219	DDR1	-1.73574	7.84278	0	0
ENSG00000204580	chr6	30850829	30850829	72.7273	135	DDR1	-1.73574	7.84278	0	0
ENSG00000204580	chr6_mann_hap4	2200959	2200959	52.381	117	DDR1	-1.73574	7.84278	0	0
ENSG00000204580	chr6_mann_hap4	2198914	2198914	100	135	DDR1	-1.73574	7.84278	0	0
ENSG00000204580	chr6_mann_hap4	2198961	2198961	100	182	DDR1	-1.73574	7.84278	0	0
ENSG00000204580	chr6	30850868	30850868	94.7368	174	DDR1	-1.73574	7.84278	0	0
ENSG00000204580	chr6	30850811	30850811	91.6667	117	DDR1	-1.73574	7.84278	0	0
ENSG00000204580	chr6_mcf_hap5	2232768	2232768	76.3889	117	DDR1	-1.73574	7.84278	0	0
ENSG00000204580	chr6_mcf_hap5	2232870	2232870	81.4035	219	DDR1	-1.73574	7.84278	0	0
ENSG00000204580	chr6_dbb_hap3	2144684	2144684	83.3333	-113	DDR1	-1.73574	7.84278	0	0
ENSG00000204580	chr6_qbl_hap6	2143816	2143816	66.6667	135	DDR1	-1.73574	7.84278	0	0
ENSG00000204580	chr6_mcf_hap5	2232934	2232934	80.3571	283	DDR1	-1.73574	7.84278	0	0
ENSG00000204580	chr6_mann_hap4	2198896	2198896	100	117	DDR1	-1.73574	7.84278	0	0
ENSG00000204580	chr6_qbl_hap6	2143863	2143863	90	182	DDR1	-1.73574	7.84278	0	0
ENSG00000204580	chr6_mcf_hap5	2232825	2232825	100	174	DDR1	-1.73574	7.84278	0	0
ENSG00000204580	chr6_cox_hap2	2362966	2362966	100	174	DDR1	-1.73574	7.84278	0	0
ENSG00000204580	chr6_cox_hap2	2362909	2362909	100	117	DDR1	-1.73574	7.84278	0	0
ENSG00000204580	chr6	30853569	30853569	58.8235	45	DDR1	-1.73574	7.84278	0	0
ENSG00000204580	chr6	30853073	30853073	47.619	316	DDR1	-1.73574	7.84278	0	0
ENSG00000204580	chr6_qbl_hap6	2143855	2143855	77.7778	174	DDR1	-1.73574	7.84278	0	0
ENSG00000204580	chr6_mcf_hap5	2232786	2232786	90	135	DDR1	-1.73574	7.84278	0	0
ENSG00000204580	chr6_dbb_hap3	2145015	2145015	83.9286	218	DDR1	-1.73574	7.84278	0	0
ENSG00000204580	chr6_qbl_hap6	2144073	2144073	90.9091	392	DDR1	-1.73574	7.84278	0	0
ENSG00000204580	chr6_dbb_hap3	2144970	2144970	100	173	DDR1	-1.73574	7.84278	0	0
ENSG00000204580	chr6_mcf_hap5	2232833	2232833	90	182	DDR1	-1.73574	7.84278	0	0
ENSG00000204580	chr6	30850876	30850876	78.9474	182	DDR1	-1.73574	7.84278	0	0
ENSG00000204580	chr6_dbb_hap3	2144978	2144978	73.6842	181	DDR1	-1.73574	7.84278	0	0
ENSG00000204580	chr6_mann_hap4	2199062	2199062	100	283	DDR1	-1.73574	7.84278	0	0
ENSG00000204580	chr6	30850977	30850977	92.8571	283	DDR1	-1.73574	7.84278	0	0
ENSG00000204580	chr6_cox_hap2	2363011	2363011	92.0063	219	DDR1	-1.73574	7.84278	0	0
ENSG00000204580	chr6	30850913	30850913	85.6459	219	DDR1	-1.73574	7.84278	0	0
ENSG00000204580	chr6	30851051	30851051	83.3333	357	DDR1	-1.73574	7.84278	0	0
ENSG00000204580	chr6_dbb_hap3	2144931	2144931	75	134	DDR1	-1.73574	7.84278	0	0
ENSG00000204580	chr6_qbl_hap6	2143798	2143798	87.5	117	DDR1	-1.73574	7.84278	0	0
ENSG00000204580	chr6_cox_hap2	2362974	2362974	93.75	182	DDR1	-1.73574	7.84278	0	0
ENSG00000204580	chr6_dbb_hap3	2145079	2145079	77.5758	282	DDR1	-1.73574	7.84278	0	0
ENSG00000204580	chr6_dbb_hap3	2144913	2144913	90	116	DDR1	-1.73574	7.84278	0	0
ENSG00000204580	chr6_cox_hap2	2363075	2363075	100	283	DDR1	-1.73574	7.84278	0	0
ENSG00000204580	chr6_mann_hap4	2198998	2198998	80	219	DDR1	-1.73574	7.84278	0	0
ENSG00000204580	chr6_cox_hap2	2362927	2362927	83.3333	135	DDR1	-1.73574	7.84278	0	0
ENSG00000166272	chr10	104535449	104535449	76.9231	-439	WBP1L	-1.73569	6.63668	0	0
ENSG00000166272	chr10	104536692	104536692	58.8235	804	WBP1L	-1.73569	6.63668	0	0
ENSG00000166272	chr10	104536695	104536695	82.6087	807	WBP1L	-1.73569	6.63668	0	0
ENSG00000166272	chr10	104536686	104536686	80	798	WBP1L	-1.73569	6.63668	0	0
ENSG00000166272	chr10	104536829	104536829	86.6667	941	WBP1L	-1.73569	6.63668	0	0
ENSG00000166272	chr10	104536793	104536793	94.7368	905	WBP1L	-1.73569	6.63668	0	0
ENSG00000166272	chr10	104536785	104536785	100	897	WBP1L	-1.73569	6.63668	0	0
ENSG00000168575	chr8	42360045	42360045	57.8947	-1067	SLC20A2	-1.7338	5.5786	0	0
ENSG00000184307	chr3	113667625	113667625	63.6364	803	ZDHHC23	-1.72556	5.44994	0	0
ENSG00000184307	chr3	113667576	113667576	77.7778	754	ZDHHC23	-1.72556	5.44994	0	0
ENSG00000184307	chr3	113667694	113667694	70.3846	872	ZDHHC23	-1.72556	5.44994	0	0
ENSG00000184307	chr3	113667809	113667809	24.9807	987	ZDHHC23	-1.72556	5.44994	0	0
ENSG00000184307	chr3	113667465	113667465	66.6667	643	ZDHHC23	-1.72556	5.44994	0	0
ENSG00000184307	chr3	113667740	113667740	33.7015	918	ZDHHC23	-1.72556	5.44994	0	0
ENSG00000184307	chr3	113667412	113667412	71.4286	590	ZDHHC23	-1.72556	5.44994	0	0
ENSG00000138795	chr4	109087854	109087854	88.8889	99	LEF1	-1.71982	4.83551	1.48e-225	1.02e-224
ENSG00000138795	chr4	109091059	109091059	100	-947	LEF1	-1.71982	4.83551	1.48e-225	1.02e-224
ENSG00000138795	chr4	109087827	109087827	77.7778	126	LEF1	-1.71982	4.83551	1.48e-225	1.02e-224
ENSG00000138795	chr4	109087832	109087832	92.3077	121	LEF1	-1.71982	4.83551	1.48e-225	1.02e-224
ENSG00000138795	chr4	109087846	109087846	85.7143	107	LEF1	-1.71982	4.83551	1.48e-225	1.02e-224
ENSG00000138795	chr4	109087980	109087980	59.0909	-27	LEF1	-1.71982	4.83551	1.48e-225	1.02e-224
ENSG00000138795	chr4	109087888	109087888	87.5	65	LEF1	-1.71982	4.83551	1.48e-225	1.02e-224
ENSG00000138795	chr4	109088120	109088120	85.7143	-167	LEF1	-1.71982	4.83551	1.48e-225	1.02e-224
ENSG00000138795	chr4	109087881	109087881	78.022	72	LEF1	-1.71982	4.83551	1.48e-225	1.02e-224
ENSG00000138795	chr4	109088201	109088201	100	-248	LEF1	-1.71982	4.83551	1.48e-225	1.02e-224
ENSG00000138795	chr4	109088205	109088205	65.9091	-252	LEF1	-1.71982	4.83551	1.48e-225	1.02e-224
ENSG00000138795	chr4	109088126	109088126	100	-173	LEF1	-1.71982	4.83551	1.48e-225	1.02e-224
ENSG00000138795	chr4	109087932	109087932	67	21	LEF1	-1.71982	4.83551	1.48e-225	1.02e-224
ENSG00000138795	chr4	109088179	109088179	100	-226	LEF1	-1.71982	4.83551	1.48e-225	1.02e-224
ENSG00000138795	chr4	109088266	109088266	78.7815	-313	LEF1	-1.71982	4.83551	1.48e-225	1.02e-224
ENSG00000138795	chr4	109087823	109087823	83.3333	130	LEF1	-1.71982	4.83551	1.48e-225	1.02e-224
ENSG00000138795	chr4	109090740	109090740	88.8889	-628	LEF1	-1.71982	4.83551	1.48e-225	1.02e-224
ENSG00000138795	chr4	109088102	109088102	74.1667	-149	LEF1	-1.71982	4.83551	1.48e-225	1.02e-224
ENSG00000138795	chr4	109088030	109088030	40.1914	-77	LEF1	-1.71982	4.83551	1.48e-225	1.02e-224
ENSG00000138795	chr4	109088128	109088128	85.7143	-175	LEF1	-1.71982	4.83551	1.48e-225	1.02e-224
ENSG00000138795	chr4	109088185	109088185	64.1176	-232	LEF1	-1.71982	4.83551	1.48e-225	1.02e-224
ENSG00000138795	chr4	109090912	109090912	33.7662	-800	LEF1	-1.71982	4.83551	1.48e-225	1.02e-224
ENSG00000138795	chr4	109087912	109087912	66.6667	41	LEF1	-1.71982	4.83551	1.48e-225	1.02e-224
ENSG00000138795	chr4	109088046	109088046	42.1053	-93	LEF1	-1.71982	4.83551	1.48e-225	1.02e-224
ENSG00000138795	chr4	109088159	109088159	62.5	-206	LEF1	-1.71982	4.83551	1.48e-225	1.02e-224
ENSG00000138795	chr4	109088237	109088237	82.8571	-284	LEF1	-1.71982	4.83551	1.48e-225	1.02e-224
ENSG00000138795	chr4	109088038	109088038	53.6232	-85	LEF1	-1.71982	4.83551	1.48e-225	1.02e-224
ENSG00000138795	chr4	109090828	109090828	36.6987	-716	LEF1	-1.71982	4.83551	1.48e-225	1.02e-224
ENSG00000138795	chr4	109088317	109088317	87.1795	-364	LEF1	-1.71982	4.83551	1.48e-225	1.02e-224
ENSG00000138795	chr4	109088152	109088152	80	-199	LEF1	-1.71982	4.83551	1.48e-225	1.02e-224
ENSG00000138795	chr4	109088167	109088167	100	-214	LEF1	-1.71982	4.83551	1.48e-225	1.02e-224
ENSG00000138795	chr4	109088299	109088299	83.2237	-346	LEF1	-1.71982	4.83551	1.48e-225	1.02e-224
ENSG00000138795	chr4	109090903	109090903	74.0942	-791	LEF1	-1.71982	4.83551	1.48e-225	1.02e-224
ENSG00000123836	chr1	207227054	207227054	51.6667	434	PFKFB2	-1.7115	5.54351	1.81e-306	1.63e-305
ENSG00000123836	chr1	207226914	207226914	73.4409	294	PFKFB2	-1.7115	5.54351	1.81e-306	1.63e-305
ENSG00000123836	chr1	207226895	207226895	29.2534	275	PFKFB2	-1.7115	5.54351	1.81e-306	1.63e-305
ENSG00000123836	chr1	207227057	207227057	50.641	437	PFKFB2	-1.7115	5.54351	1.81e-306	1.63e-305
ENSG00000123836	chr1	207227049	207227049	48.2955	429	PFKFB2	-1.7115	5.54351	1.81e-306	1.63e-305
ENSG00000123836	chr1	207226734	207226734	25.5411	114	PFKFB2	-1.7115	5.54351	1.81e-306	1.63e-305
ENSG00000123836	chr1	207226926	207226926	35.2843	306	PFKFB2	-1.7115	5.54351	1.81e-306	1.63e-305
ENSG00000197119	chr14	100771168	100771168	56.0606	1692	SLC25A29	-1.71141	5.34727	4.5e-266	3.61e-265
ENSG00000197119	chr14	100771164	100771164	66.6667	1696	SLC25A29	-1.71141	5.34727	4.5e-266	3.61e-265
ENSG00000198876	chr9	34125751	34125751	36.8421	1020	DCAF12	-1.70394	6.41671	0	0
ENSG00000173894	chr17	77750382	77750382	40.7407	-1595	CBX2	-1.70384	5.00898	3.3e-259	2.59e-258
ENSG00000160209	chr21	45145828	45145828	43.6404	-2953	PDXK	-1.69766	7.67033	0	0
ENSG00000160209	chr21	45145812	45145812	43.4409	-2969	PDXK	-1.69766	7.67033	0	0
ENSG00000160209	chr21	45145880	45145880	65.3509	-2901	PDXK	-1.69766	7.67033	0	0
ENSG00000160209	chr21	45140367	45140367	60.7143	1389	PDXK	-1.69766	7.67033	0	0
ENSG00000160209	chr21	45145833	45145833	46.7656	-2948	PDXK	-1.69766	7.67033	0	0
ENSG00000160209	chr21	45145841	45145841	55.5283	-2940	PDXK	-1.69766	7.67033	0	0
ENSG00000106853	chr9	114364066	114364066	88.4615	-1931	PTGR1	-1.69136	6.60243	0	0
ENSG00000106853	chr9	114360062	114360062	60	1649	PTGR1	-1.69136	6.60243	0	0
ENSG00000106853	chr9	114364176	114364176	81.1404	-2041	PTGR1	-1.69136	6.60243	0	0
ENSG00000106853	chr9	114360087	114360087	50.641	1624	PTGR1	-1.69136	6.60243	0	0
ENSG00000106853	chr9	114364161	114364161	66.6667	-2026	PTGR1	-1.69136	6.60243	0	0
ENSG00000256269	chr11	118955357	118955357	64.7619	-230	HMBS	-1.69084	5.84044	0	0
ENSG00000256269	chr11	118955346	118955346	40	-241	HMBS	-1.69084	5.84044	0	0
ENSG00000188191	chr7	767863	767863	63.6364	-550	PRKAR1B	-1.68558	4.86339	4.87e-232	3.42e-231
ENSG00000188191	chr7	767880	767880	48.7179	-567	PRKAR1B	-1.68558	4.86339	4.87e-232	3.42e-231
ENSG00000188191	chr7	767893	767893	80.4813	-580	PRKAR1B	-1.68558	4.86339	4.87e-232	3.42e-231
ENSG00000136840	chr9	130679975	130679975	60.9091	-670	ST6GALNAC4	-1.6849	4.50678	9.24e-180	5.15e-179
ENSG00000136840	chr9	130681228	130681228	58.0357	-1923	ST6GALNAC4	-1.6849	4.50678	9.24e-180	5.15e-179
ENSG00000177054	chr11	19139440	19139440	39.3939	748	ZDHHC13	-1.68118	5.35075	1.62e-302	1.44e-301
ENSG00000177054	chr11	19139470	19139470	85.1232	778	ZDHHC13	-1.68118	5.35075	1.62e-302	1.44e-301
ENSG00000177054	chr11	19139461	19139461	76.8889	769	ZDHHC13	-1.68118	5.35075	1.62e-302	1.44e-301
ENSG00000206503	chr6_ssto_hap7	1240438	1240438	100	59	HLA-A	-1.67872	8.17846	0	0
ENSG00000206503	chr6_ssto_hap7	1240410	1240410	77.7778	31	HLA-A	-1.67872	8.17846	0	0
ENSG00000206503	chr6	29911177	29911177	100	132	HLA-A	-1.67872	8.17846	0	0
ENSG00000206503	chr6_ssto_hap7	1240440	1240440	100	61	HLA-A	-1.67872	8.17846	0	0
ENSG00000206503	chr6_mcf_hap5	1293194	1293194	46.1905	261	HLA-A	-1.67872	8.17846	0	0
ENSG00000206503	chr6_apd_hap1	1151200	1151200	80	269	HLA-A	-1.67872	8.17846	0	0
ENSG00000206503	chr6	29911206	29911206	88.8889	161	HLA-A	-1.67872	8.17846	0	0
ENSG00000206503	chr6_dbb_hap3	1204626	1204626	42.0833	220	HLA-A	-1.67872	8.17846	0	0
ENSG00000206503	chr6_mcf_hap5	1293183	1293183	38.7255	250	HLA-A	-1.67872	8.17846	0	0
ENSG00000206503	chr6_ssto_hap7	1240421	1240421	66.6667	42	HLA-A	-1.67872	8.17846	0	0
ENSG00000206503	chr6_ssto_hap7	1240429	1240429	100	50	HLA-A	-1.67872	8.17846	0	0
ENSG00000206503	chr6_ssto_hap7	1240511	1240511	100	132	HLA-A	-1.67872	8.17846	0	0
ENSG00000206503	chr6_dbb_hap3	1202297	1202297	83.3083	-1311	HLA-A	-1.67872	8.17846	0	0
ENSG00000206503	chr6_dbb_hap3	1204656	1204656	40.9091	250	HLA-A	-1.67872	8.17846	0	0
ENSG00000206503	chr6_apd_hap1	1151192	1151192	100	261	HLA-A	-1.67872	8.17846	0	0
ENSG00000206503	chr6_mcf_hap5	1293033	1293033	37.125	100	HLA-A	-1.67872	8.17846	0	0
ENSG00000206503	chr6_mcf_hap5	1293166	1293166	46.6667	233	HLA-A	-1.67872	8.17846	0	0
ENSG00000206503	chr6_dbb_hap3	1204465	1204465	45.8974	59	HLA-A	-1.67872	8.17846	0	0
ENSG00000206503	chr6_ssto_hap7	1240514	1240514	70.9091	135	HLA-A	-1.67872	8.17846	0	0
ENSG00000206503	chr6	29911180	29911180	100	135	HLA-A	-1.67872	8.17846	0	0
ENSG00000206503	chr6_dbb_hap3	1204592	1204592	44.3158	186	HLA-A	-1.67872	8.17846	0	0
ENSG00000206503	chr6_ssto_hap7	1240509	1240509	100	130	HLA-A	-1.67872	8.17846	0	0
ENSG00000206503	chr6_dbb_hap3	1204467	1204467	34.8416	61	HLA-A	-1.67872	8.17846	0	0
ENSG00000206503	chr6_dbb_hap3	1204488	1204488	40.107	82	HLA-A	-1.67872	8.17846	0	0
ENSG00000206503	chr6_ssto_hap7	1240425	1240425	100	46	HLA-A	-1.67872	8.17846	0	0
ENSG00000206503	chr6_dbb_hap3	1204482	1204482	56.6239	76	HLA-A	-1.67872	8.17846	0	0
ENSG00000109062	chr17	72745941	72745941	34.375	1174	SLC9A3R1	-1.65468	6.55281	0	0
ENSG00000148343	chr9	131831127	131831127	41.3333	-411	FAM73B	-1.6511	4.76839	1.93e-217	1.28e-216
ENSG00000148343	chr9	131799578	131799578	93.1034	325	FAM73B	-1.6511	4.76839	1.93e-217	1.28e-216
ENSG00000148343	chr9	131799580	131799580	88.5093	327	FAM73B	-1.6511	4.76839	1.93e-217	1.28e-216
ENSG00000148343	chr9	131799564	131799564	77.7778	311	FAM73B	-1.6511	4.76839	1.93e-217	1.28e-216
ENSG00000148343	chr9	131799655	131799655	61.9369	402	FAM73B	-1.6511	4.76839	1.93e-217	1.28e-216
ENSG00000148343	chr9	131799635	131799635	35.3096	382	FAM73B	-1.6511	4.76839	1.93e-217	1.28e-216
ENSG00000148429	chr10	11650834	11650834	75	2845	USP6NL	-1.65093	6.69337	0	0
ENSG00000148429	chr10	11650758	11650758	84.9206	2921	USP6NL	-1.65093	6.69337	0	0
ENSG00000148429	chr10	11654177	11654177	42.3704	-498	USP6NL	-1.65093	6.69337	0	0
ENSG00000148429	chr10	11650681	11650681	91.3043	2998	USP6NL	-1.65093	6.69337	0	0
ENSG00000148429	chr10	11650770	11650770	87.5	2909	USP6NL	-1.65093	6.69337	0	0
ENSG00000116128	chr1	147013236	147013236	64.2857	54	BCL9	-1.63126	5.85922	0	0
ENSG00000116128	chr1	147012788	147012788	90	-394	BCL9	-1.63126	5.85922	0	0
ENSG00000116128	chr1	147012684	147012684	100	-498	BCL9	-1.63126	5.85922	0	0
ENSG00000116128	chr1	147013221	147013221	63.6364	39	BCL9	-1.63126	5.85922	0	0
ENSG00000116128	chr1	147013020	147013020	41.6667	-162	BCL9	-1.63126	5.85922	0	0
ENSG00000116128	chr1	147013001	147013001	60	-181	BCL9	-1.63126	5.85922	0	0
ENSG00000221926	chr17	15554603	15554603	27.6596	657	TRIM16	-1.62671	4.88333	2.2e-219	1.47e-218
ENSG00000221926	chr17	15554563	15554563	31.0345	697	TRIM16	-1.62671	4.88333	2.2e-219	1.47e-218
ENSG00000166979	chr21	33785968	33785968	61.2903	1216	EVA1C	-1.61849	5.07025	2.13e-221	1.44e-220
ENSG00000166979	chr21	33786118	33786118	92.3077	1366	EVA1C	-1.61849	5.07025	2.13e-221	1.44e-220
ENSG00000166979	chr21	33785552	33785552	53.8462	800	EVA1C	-1.61849	5.07025	2.13e-221	1.44e-220
ENSG00000166979	chr21	33786022	33786022	83.4052	1270	EVA1C	-1.61849	5.07025	2.13e-221	1.44e-220
ENSG00000166979	chr21	33785935	33785935	56.5217	1183	EVA1C	-1.61849	5.07025	2.13e-221	1.44e-220
ENSG00000166979	chr21	33786084	33786084	86.0795	1332	EVA1C	-1.61849	5.07025	2.13e-221	1.44e-220
ENSG00000166979	chr21	33785988	33785988	97.4359	1236	EVA1C	-1.61849	5.07025	2.13e-221	1.44e-220
ENSG00000166979	chr21	33783828	33783828	41.0714	-924	EVA1C	-1.61849	5.07025	2.13e-221	1.44e-220
ENSG00000166979	chr21	33783703	33783703	32.3636	-1049	EVA1C	-1.61849	5.07025	2.13e-221	1.44e-220
ENSG00000166979	chr21	33786053	33786053	92.5926	1301	EVA1C	-1.61849	5.07025	2.13e-221	1.44e-220
ENSG00000166979	chr21	33785496	33785496	38.0952	744	EVA1C	-1.61849	5.07025	2.13e-221	1.44e-220
ENSG00000166979	chr21	33785983	33785983	87.1795	1231	EVA1C	-1.61849	5.07025	2.13e-221	1.44e-220
ENSG00000183723	chr16	66729832	66729832	80	778	CMTM4	-1.6109	7.46401	0	0
ENSG00000183723	chr16	66729864	66729864	69.7368	746	CMTM4	-1.6109	7.46401	0	0
ENSG00000183723	chr16	66729851	66729851	70	759	CMTM4	-1.6109	7.46401	0	0
ENSG00000183723	chr16	66729826	66729826	46.131	784	CMTM4	-1.6109	7.46401	0	0
ENSG00000183723	chr16	66729855	66729855	63.1579	755	CMTM4	-1.6109	7.46401	0	0
ENSG00000049323	chr2	33173192	33173192	25.9197	823	LTBP1	-1.60592	4.63718	1.44e-162	7.38e-162
ENSG00000049323	chr2	33173161	33173161	54.0909	792	LTBP1	-1.60592	4.63718	1.44e-162	7.38e-162
ENSG00000049323	chr2	33173163	33173163	48.1132	794	LTBP1	-1.60592	4.63718	1.44e-162	7.38e-162
ENSG00000049323	chr2	33173149	33173149	58.3612	780	LTBP1	-1.60592	4.63718	1.44e-162	7.38e-162
ENSG00000153406	chr16	4524156	4524156	63.6364	376	NMRAL1	-1.59619	6.26306	0	0
ENSG00000153406	chr16	4524150	4524150	66.6667	382	NMRAL1	-1.59619	6.26306	0	0
ENSG00000153406	chr16	4524103	4524103	100	429	NMRAL1	-1.59619	6.26306	0	0
ENSG00000153406	chr16	4524052	4524052	80	480	NMRAL1	-1.59619	6.26306	0	0
ENSG00000186193	chr9	139964156	139964156	100	872	SAPCD2	-1.59333	5.25543	4.06e-260	3.2e-259
ENSG00000186193	chr9	139964158	139964158	88.8889	870	SAPCD2	-1.59333	5.25543	4.06e-260	3.2e-259
ENSG00000186193	chr9	139962306	139962306	41.9048	2722	SAPCD2	-1.59333	5.25543	4.06e-260	3.2e-259
ENSG00000186193	chr9	139964085	139964085	70.9091	943	SAPCD2	-1.59333	5.25543	4.06e-260	3.2e-259
ENSG00000186193	chr9	139964197	139964197	75	831	SAPCD2	-1.59333	5.25543	4.06e-260	3.2e-259
ENSG00000186193	chr9	139962392	139962392	39.7306	2636	SAPCD2	-1.59333	5.25543	4.06e-260	3.2e-259
ENSG00000165802	chr9	140353200	140353200	57.1429	586	NSMF	-1.59325	6.69498	0	0
ENSG00000163517	chr3	13522366	13522366	45.8418	522	HDAC11	-1.59306	4.6787	1.46e-193	8.62e-193
ENSG00000163517	chr3	13520982	13520982	31.5904	-242	HDAC11	-1.59306	4.6787	1.46e-193	8.62e-193
ENSG00000163517	chr3	13521054	13521054	44.4444	-170	HDAC11	-1.59306	4.6787	1.46e-193	8.62e-193
ENSG00000163517	chr3	13520993	13520993	55.4945	-231	HDAC11	-1.59306	4.6787	1.46e-193	8.62e-193
ENSG00000163517	chr3	13521023	13521023	65.2778	-201	HDAC11	-1.59306	4.6787	1.46e-193	8.62e-193
ENSG00000163517	chr3	13521145	13521145	50	-79	HDAC11	-1.59306	4.6787	1.46e-193	8.62e-193
ENSG00000163517	chr3	13521032	13521032	45.5128	-192	HDAC11	-1.59306	4.6787	1.46e-193	8.62e-193
ENSG00000163517	chr3	13520953	13520953	31.9608	-271	HDAC11	-1.59306	4.6787	1.46e-193	8.62e-193
ENSG00000163517	chr3	13520895	13520895	22.7273	-329	HDAC11	-1.59306	4.6787	1.46e-193	8.62e-193
ENSG00000186815	chr12	113661314	113661314	46.2963	2054	TPCN1	-1.59179	6.68904	6.26e-224	4.26e-223
ENSG00000177666	chr11	819013	819013	54.8077	112	PNPLA2	-1.59123	6.04433	0	0
ENSG00000177666	chr11	820618	820618	34.7826	1717	PNPLA2	-1.59123	6.04433	0	0
ENSG00000179364	chr14	105780137	105780137	25	-615	PACS2	-1.58973	6.26475	3.69e-258	2.88e-257
ENSG00000132406	chr4	4250706	4250706	53.4483	-747	TMEM128	-1.58947	4.57646	3.28e-162	1.67e-161
ENSG00000132406	chr4	4250645	4250645	90.1404	-686	TMEM128	-1.58947	4.57646	3.28e-162	1.67e-161
ENSG00000132406	chr4	4250542	4250542	21.0526	-583	TMEM128	-1.58947	4.57646	3.28e-162	1.67e-161
ENSG00000132406	chr4	4250746	4250746	60.6061	-787	TMEM128	-1.58947	4.57646	3.28e-162	1.67e-161
ENSG00000132406	chr4	4250832	4250832	41.3793	-873	TMEM128	-1.58947	4.57646	3.28e-162	1.67e-161
ENSG00000132406	chr4	4250740	4250740	60.4819	-781	TMEM128	-1.58947	4.57646	3.28e-162	1.67e-161
ENSG00000132406	chr4	4250696	4250696	65.1515	-737	TMEM128	-1.58947	4.57646	3.28e-162	1.67e-161
ENSG00000132406	chr4	4250606	4250606	85.143	-647	TMEM128	-1.58947	4.57646	3.28e-162	1.67e-161
ENSG00000132406	chr4	4250679	4250679	92.4528	-720	TMEM128	-1.58947	4.57646	3.28e-162	1.67e-161
ENSG00000132406	chr4	4250665	4250665	79.2453	-706	TMEM128	-1.58947	4.57646	3.28e-162	1.67e-161
ENSG00000158805	chr16	89788837	89788837	32.5581	-440	ZNF276	-1.58841	4.80011	7.23e-204	4.48e-203
ENSG00000117676	chr1	26857845	26857845	56.6667	26	RPS6KA1	-1.58671	6.76465	0	0
ENSG00000117676	chr1	26857850	26857850	70.9677	31	RPS6KA1	-1.58671	6.76465	0	0
ENSG00000117676	chr1	26857774	26857774	32.6087	-45	RPS6KA1	-1.58671	6.76465	0	0
ENSG00000117676	chr1	26857833	26857833	58.1395	14	RPS6KA1	-1.58671	6.76465	0	0
ENSG00000117676	chr1	26857666	26857666	28.5714	-153	RPS6KA1	-1.58671	6.76465	0	0
ENSG00000101311	chr20	6104267	6104267	34.8837	-76	FERMT1	-1.58668	5.99007	8.03e-262	6.38e-261
ENSG00000101311	chr20	6104215	6104215	39.7403	-24	FERMT1	-1.58668	5.99007	8.03e-262	6.38e-261
ENSG00000101311	chr20	6104261	6104261	46.5116	-70	FERMT1	-1.58668	5.99007	8.03e-262	6.38e-261
ENSG00000101311	chr20	6103025	6103025	26.4706	1166	FERMT1	-1.58668	5.99007	8.03e-262	6.38e-261
ENSG00000101311	chr20	6104274	6104274	35.8974	-83	FERMT1	-1.58668	5.99007	8.03e-262	6.38e-261
ENSG00000101311	chr20	6103007	6103007	37.0588	1184	FERMT1	-1.58668	5.99007	8.03e-262	6.38e-261
ENSG00000100558	chr14	67878199	67878199	41.6667	629	PLEK2	-1.57355	4.65076	2.92e-168	1.55e-167
ENSG00000100558	chr14	67878142	67878142	37.1542	686	PLEK2	-1.57355	4.65076	2.92e-168	1.55e-167
ENSG00000134243	chr1	109939770	109939770	69.0476	793	SORT1	-1.57252	7.54165	0	0
ENSG00000134243	chr1	109939762	109939762	63.6364	801	SORT1	-1.57252	7.54165	0	0
ENSG00000134243	chr1	109939800	109939800	60.8696	763	SORT1	-1.57252	7.54165	0	0
ENSG00000134243	chr1	109939860	109939860	52.0202	703	SORT1	-1.57252	7.54165	0	0
ENSG00000111424	chr12	48299264	48299264	25.5814	-450	VDR	-1.56775	5.47936	7.45e-268	6.04e-267
ENSG00000111424	chr12	48299260	48299260	25.641	-446	VDR	-1.56775	5.47936	7.45e-268	6.04e-267
ENSG00000111424	chr12	48299285	48299285	25.5319	-471	VDR	-1.56775	5.47936	7.45e-268	6.04e-267
ENSG00000111424	chr12	48299435	48299435	27.7011	-621	VDR	-1.56775	5.47936	7.45e-268	6.04e-267
ENSG00000116857	chr1	201140613	201140613	49.2823	89	TMEM9	-1.56625	6.69201	0	0
ENSG00000116857	chr1	201140754	201140754	65.9926	-52	TMEM9	-1.56625	6.69201	0	0
ENSG00000116857	chr1	201140827	201140827	36.5359	-125	TMEM9	-1.56625	6.69201	0	0
ENSG00000116857	chr1	201140803	201140803	66.0714	-101	TMEM9	-1.56625	6.69201	0	0
ENSG00000116857	chr1	201140773	201140773	48.8462	-71	TMEM9	-1.56625	6.69201	0	0
ENSG00000116857	chr1	201140758	201140758	70.202	-56	TMEM9	-1.56625	6.69201	0	0
ENSG00000189067	chr16	11677995	11677995	100	2234	LITAF	-1.56421	7.20752	0	0
ENSG00000189067	chr16	11678055	11678055	84.6154	2174	LITAF	-1.56421	7.20752	0	0
ENSG00000189067	chr16	11678066	11678066	71.9231	2163	LITAF	-1.56421	7.20752	0	0
ENSG00000189067	chr16	11677988	11677988	86.1472	2241	LITAF	-1.56421	7.20752	0	0
ENSG00000168216	chr6	70507230	70507230	67.0996	-181	LMBRD1	-1.56409	4.81918	6.03e-197	3.62e-196
ENSG00000114770	chr3	183736066	183736066	31.25	-339	ABCC5	-1.56381	5.71767	2.31e-290	1.97e-289
ENSG00000114770	chr3	183736075	183736075	39.7059	-348	ABCC5	-1.56381	5.71767	2.31e-290	1.97e-289
ENSG00000114770	chr3	183736219	183736219	34.7403	-492	ABCC5	-1.56381	5.71767	2.31e-290	1.97e-289
ENSG00000114770	chr3	183736073	183736073	30.1111	-346	ABCC5	-1.56381	5.71767	2.31e-290	1.97e-289
ENSG00000140474	chr15	75135765	75135765	33.3333	-213	ULK3	-1.562	5.48274	2.25e-230	1.57e-229
ENSG00000140474	chr15	75135781	75135781	77.7778	-229	ULK3	-1.562	5.48274	2.25e-230	1.57e-229
ENSG00000140474	chr15	75135779	75135779	71.4286	-227	ULK3	-1.562	5.48274	2.25e-230	1.57e-229
ENSG00000140474	chr15	75135785	75135785	62.5	-233	ULK3	-1.562	5.48274	2.25e-230	1.57e-229
ENSG00000140474	chr15	75135788	75135788	74.0741	-236	ULK3	-1.562	5.48274	2.25e-230	1.57e-229
ENSG00000140474	chr15	75135812	75135812	50.3788	-260	ULK3	-1.562	5.48274	2.25e-230	1.57e-229
ENSG00000140474	chr15	75135815	75135815	58.3333	-263	ULK3	-1.562	5.48274	2.25e-230	1.57e-229
ENSG00000140474	chr15	75135793	75135793	46.1538	-241	ULK3	-1.562	5.48274	2.25e-230	1.57e-229
ENSG00000140474	chr15	75135797	75135797	48.1481	-245	ULK3	-1.562	5.48274	2.25e-230	1.57e-229
ENSG00000140474	chr15	75135809	75135809	80	-257	ULK3	-1.562	5.48274	2.25e-230	1.57e-229
ENSG00000103222	chr16	16044512	16044512	59.2308	1078	ABCC1	-1.55976	7.25252	0	0
ENSG00000126822	chr14	65170243	65170243	100	-950	PLEKHG3	-1.55864	4.65218	5.09e-129	2.17e-128
ENSG00000126822	chr14	65170060	65170060	69.2308	-1133	PLEKHG3	-1.55864	4.65218	5.09e-129	2.17e-128
ENSG00000126822	chr14	65170121	65170121	100	-1072	PLEKHG3	-1.55864	4.65218	5.09e-129	2.17e-128
ENSG00000126822	chr14	65170272	65170272	90	-921	PLEKHG3	-1.55864	4.65218	5.09e-129	2.17e-128
ENSG00000126822	chr14	65170125	65170125	95.2381	-1068	PLEKHG3	-1.55864	4.65218	5.09e-129	2.17e-128
ENSG00000126822	chr14	65170808	65170808	21.6783	-385	PLEKHG3	-1.55864	4.65218	5.09e-129	2.17e-128
ENSG00000126822	chr14	65170699	65170699	51.0204	-494	PLEKHG3	-1.55864	4.65218	5.09e-129	2.17e-128
ENSG00000126822	chr14	65172195	65172195	43.8462	1002	PLEKHG3	-1.55864	4.65218	5.09e-129	2.17e-128
ENSG00000126822	chr14	65170689	65170689	88.2143	-504	PLEKHG3	-1.55864	4.65218	5.09e-129	2.17e-128
ENSG00000126822	chr14	65170695	65170695	33.9623	-498	PLEKHG3	-1.55864	4.65218	5.09e-129	2.17e-128
ENSG00000126822	chr14	65170258	65170258	100	-935	PLEKHG3	-1.55864	4.65218	5.09e-129	2.17e-128
ENSG00000126822	chr14	65170159	65170159	71.4286	-1034	PLEKHG3	-1.55864	4.65218	5.09e-129	2.17e-128
ENSG00000126822	chr14	65170642	65170642	79.1005	-551	PLEKHG3	-1.55864	4.65218	5.09e-129	2.17e-128
ENSG00000126822	chr14	65172214	65172214	36.8421	1021	PLEKHG3	-1.55864	4.65218	5.09e-129	2.17e-128
ENSG00000126822	chr14	65173327	65173327	26.0073	2134	PLEKHG3	-1.55864	4.65218	5.09e-129	2.17e-128
ENSG00000126822	chr14	65169926	65169926	81.1966	-1267	PLEKHG3	-1.55864	4.65218	5.09e-129	2.17e-128
ENSG00000126822	chr14	65169866	65169866	100	-1327	PLEKHG3	-1.55864	4.65218	5.09e-129	2.17e-128
ENSG00000126822	chr14	65169951	65169951	95	-1242	PLEKHG3	-1.55864	4.65218	5.09e-129	2.17e-128
ENSG00000126822	chr14	65169958	65169958	100	-1235	PLEKHG3	-1.55864	4.65218	5.09e-129	2.17e-128
ENSG00000126822	chr14	65172197	65172197	39.1667	1004	PLEKHG3	-1.55864	4.65218	5.09e-129	2.17e-128
ENSG00000126822	chr14	65169868	65169868	100	-1325	PLEKHG3	-1.55864	4.65218	5.09e-129	2.17e-128
ENSG00000126822	chr14	65170051	65170051	82.3529	-1142	PLEKHG3	-1.55864	4.65218	5.09e-129	2.17e-128
ENSG00000126822	chr14	65169571	65169571	33.3333	-1622	PLEKHG3	-1.55864	4.65218	5.09e-129	2.17e-128
ENSG00000126822	chr14	65169861	65169861	100	-1332	PLEKHG3	-1.55864	4.65218	5.09e-129	2.17e-128
ENSG00000126822	chr14	65170006	65170006	95.2381	-1187	PLEKHG3	-1.55864	4.65218	5.09e-129	2.17e-128
ENSG00000126822	chr14	65170772	65170772	40.2661	-421	PLEKHG3	-1.55864	4.65218	5.09e-129	2.17e-128
ENSG00000126822	chr14	65169967	65169967	94.4444	-1226	PLEKHG3	-1.55864	4.65218	5.09e-129	2.17e-128
ENSG00000126822	chr14	65170049	65170049	93.75	-1144	PLEKHG3	-1.55864	4.65218	5.09e-129	2.17e-128
ENSG00000126822	chr14	65170630	65170630	91.5873	-563	PLEKHG3	-1.55864	4.65218	5.09e-129	2.17e-128
ENSG00000126822	chr14	65173447	65173447	35.3514	2254	PLEKHG3	-1.55864	4.65218	5.09e-129	2.17e-128
ENSG00000126822	chr14	65170592	65170592	53.3333	-601	PLEKHG3	-1.55864	4.65218	5.09e-129	2.17e-128
ENSG00000126822	chr14	65173434	65173434	32.4373	2241	PLEKHG3	-1.55864	4.65218	5.09e-129	2.17e-128
ENSG00000126822	chr14	65169947	65169947	90	-1246	PLEKHG3	-1.55864	4.65218	5.09e-129	2.17e-128
ENSG00000126822	chr14	65170192	65170192	80.3571	-1001	PLEKHG3	-1.55864	4.65218	5.09e-129	2.17e-128
ENSG00000126822	chr14	65169980	65169980	86.6667	-1213	PLEKHG3	-1.55864	4.65218	5.09e-129	2.17e-128
ENSG00000126822	chr14	65169985	65169985	88.2353	-1208	PLEKHG3	-1.55864	4.65218	5.09e-129	2.17e-128
ENSG00000164951	chr8	94931371	94931371	26.2238	1330	PDP1	-1.55585	8.14766	0	0
ENSG00000128791	chr18	9334141	9334141	46.6667	-624	TWSG1	-1.55384	6.8164	0	0
ENSG00000128791	chr18	9334112	9334112	35.3175	-653	TWSG1	-1.55384	6.8164	0	0
ENSG00000128791	chr18	9334114	9334114	44	-651	TWSG1	-1.55384	6.8164	0	0
ENSG00000069011	chr5	134370377	134370377	40	-413	PITX1	-1.54826	4.98566	5.08e-213	3.29e-212
ENSG00000069011	chr5	134370546	134370546	57.8947	-582	PITX1	-1.54826	4.98566	5.08e-213	3.29e-212
ENSG00000069011	chr5	134370509	134370509	77.0677	-545	PITX1	-1.54826	4.98566	5.08e-213	3.29e-212
ENSG00000069011	chr5	134370331	134370331	27.0833	-367	PITX1	-1.54826	4.98566	5.08e-213	3.29e-212
ENSG00000069011	chr5	134370454	134370454	33.1522	-490	PITX1	-1.54826	4.98566	5.08e-213	3.29e-212
ENSG00000069011	chr5	134370362	134370362	20.9302	-398	PITX1	-1.54826	4.98566	5.08e-213	3.29e-212
ENSG00000069011	chr5	134370282	134370282	25.641	-318	PITX1	-1.54826	4.98566	5.08e-213	3.29e-212
ENSG00000069011	chr5	134370530	134370530	45.4545	-566	PITX1	-1.54826	4.98566	5.08e-213	3.29e-212
ENSG00000069011	chr5	134370381	134370381	52	-417	PITX1	-1.54826	4.98566	5.08e-213	3.29e-212
ENSG00000069011	chr5	134370432	134370432	44.2857	-468	PITX1	-1.54826	4.98566	5.08e-213	3.29e-212
ENSG00000069011	chr5	134370457	134370457	64.2857	-493	PITX1	-1.54826	4.98566	5.08e-213	3.29e-212
ENSG00000069011	chr5	134370445	134370445	54.191	-481	PITX1	-1.54826	4.98566	5.08e-213	3.29e-212
ENSG00000172830	chr11	67070553	67070553	35.0461	-366	SSH3	-1.54737	5.03781	1.13e-204	7.07e-204
ENSG00000172830	chr11	67071683	67071683	52.1429	764	SSH3	-1.54737	5.03781	1.13e-204	7.07e-204
ENSG00000172830	chr11	67071800	67071800	77.7778	881	SSH3	-1.54737	5.03781	1.13e-204	7.07e-204
ENSG00000172830	chr11	67071622	67071622	35.7143	703	SSH3	-1.54737	5.03781	1.13e-204	7.07e-204
ENSG00000172830	chr11	67071889	67071889	68.75	970	SSH3	-1.54737	5.03781	1.13e-204	7.07e-204
ENSG00000172830	chr11	67071777	67071777	49.2823	858	SSH3	-1.54737	5.03781	1.13e-204	7.07e-204
ENSG00000172830	chr11	67071632	67071632	50	713	SSH3	-1.54737	5.03781	1.13e-204	7.07e-204
ENSG00000172830	chr11	67071604	67071604	65.873	685	SSH3	-1.54737	5.03781	1.13e-204	7.07e-204
ENSG00000172830	chr11	67071790	67071790	66.6667	871	SSH3	-1.54737	5.03781	1.13e-204	7.07e-204
ENSG00000172830	chr11	67071762	67071762	54.5455	843	SSH3	-1.54737	5.03781	1.13e-204	7.07e-204
ENSG00000172830	chr11	67071613	67071613	46.1538	694	SSH3	-1.54737	5.03781	1.13e-204	7.07e-204
ENSG00000172830	chr11	67071658	67071658	41.6667	739	SSH3	-1.54737	5.03781	1.13e-204	7.07e-204
ENSG00000172830	chr11	67071880	67071880	55.9441	961	SSH3	-1.54737	5.03781	1.13e-204	7.07e-204
ENSG00000172830	chr11	67071679	67071679	65	760	SSH3	-1.54737	5.03781	1.13e-204	7.07e-204
ENSG00000172830	chr11	67071596	67071596	81.8182	677	SSH3	-1.54737	5.03781	1.13e-204	7.07e-204
ENSG00000172830	chr11	67071768	67071768	54.1667	849	SSH3	-1.54737	5.03781	1.13e-204	7.07e-204
ENSG00000050438	chr12	51794933	51794933	92	-2009	SLC4A8	-1.53387	4.71211	1.3e-183	7.38e-183
ENSG00000050438	chr12	51795283	51795283	48.136	-1659	SLC4A8	-1.53387	4.71211	1.3e-183	7.38e-183
ENSG00000050438	chr12	51795000	51795000	94.1176	-1942	SLC4A8	-1.53387	4.71211	1.3e-183	7.38e-183
ENSG00000050438	chr12	51786662	51786662	29.6296	1142	SLC4A8	-1.53387	4.71211	1.3e-183	7.38e-183
ENSG00000050438	chr12	51795270	51795270	69.3009	-1672	SLC4A8	-1.53387	4.71211	1.3e-183	7.38e-183
ENSG00000050438	chr12	51786664	51786664	32	1144	SLC4A8	-1.53387	4.71211	1.3e-183	7.38e-183
[truncated: 3,789 more rows]

## Sheet: HepG2_hypometh_expup
gene_id	chr	start	end	HepC_NorC.mdiff	distance to TSS	gene	HepC_NorC.logFC	logCPM	pvalue	FDR
ENSG00000084674	chr2	21266620	21266620	-84.6154	325	APOB	10.318	13.0369	0	0
ENSG00000084674	chr2	21266685	21266685	-87.5	260	APOB	10.318	13.0369	0	0
ENSG00000084674	chr2	21266960	21266960	-96.2963	-15	APOB	10.318	13.0369	0	0
ENSG00000084674	chr2	21267029	21267029	-50.905	-84	APOB	10.318	13.0369	0	0
ENSG00000084674	chr2	21267177	21267177	-100	-232	APOB	10.318	13.0369	0	0
ENSG00000084674	chr2	21266835	21266835	-100	110	APOB	10.318	13.0369	0	0
ENSG00000084674	chr2	21266898	21266898	-100	47	APOB	10.318	13.0369	0	0
ENSG00000084674	chr2	21267314	21267314	-28.2051	-369	APOB	10.318	13.0369	0	0
ENSG00000084674	chr2	21267158	21267158	-89.7022	-213	APOB	10.318	13.0369	0	0
ENSG00000084674	chr2	21266725	21266725	-92.8571	220	APOB	10.318	13.0369	0	0
ENSG00000084674	chr2	21267362	21267362	-84.413	-417	APOB	10.318	13.0369	0	0
ENSG00000084674	chr2	21266995	21266995	-93.0588	-50	APOB	10.318	13.0369	0	0
ENSG00000084674	chr2	21267212	21267212	-97.7273	-267	APOB	10.318	13.0369	0	0
ENSG00000084674	chr2	21267022	21267022	-78.0112	-77	APOB	10.318	13.0369	0	0
ENSG00000084674	chr2	21266868	21266868	-100	77	APOB	10.318	13.0369	0	0
ENSG00000084674	chr2	21266956	21266956	-92.9803	-11	APOB	10.318	13.0369	0	0
ENSG00000084674	chr2	21267113	21267113	-43.75	-168	APOB	10.318	13.0369	0	0
ENSG00000084674	chr2	21266485	21266485	-80	460	APOB	10.318	13.0369	0	0
ENSG00000084674	chr2	21266949	21266949	-97.0588	-4	APOB	10.318	13.0369	0	0
ENSG00000084674	chr2	21266788	21266788	-100	157	APOB	10.318	13.0369	0	0
ENSG00000084674	chr2	21266670	21266670	-71.4286	275	APOB	10.318	13.0369	0	0
ENSG00000084674	chr2	21266471	21266471	-100	474	APOB	10.318	13.0369	0	0
ENSG00000084674	chr2	21266736	21266736	-83.3333	209	APOB	10.318	13.0369	0	0
ENSG00000084674	chr2	21266537	21266537	-81.8182	408	APOB	10.318	13.0369	0	0
ENSG00000084674	chr2	21266797	21266797	-90	148	APOB	10.318	13.0369	0	0
ENSG00000084674	chr2	21266908	21266908	-58.8235	37	APOB	10.318	13.0369	0	0
ENSG00000084674	chr2	21266688	21266688	-100	257	APOB	10.318	13.0369	0	0
ENSG00000084674	chr2	21266947	21266947	-96.9697	-2	APOB	10.318	13.0369	0	0
ENSG00000084674	chr2	21266779	21266779	-100	166	APOB	10.318	13.0369	0	0
ENSG00000084674	chr2	21266827	21266827	-100	118	APOB	10.318	13.0369	0	0
ENSG00000084674	chr2	21266714	21266714	-100	231	APOB	10.318	13.0369	0	0
ENSG00000084674	chr2	21266806	21266806	-100	139	APOB	10.318	13.0369	0	0
ENSG00000084674	chr2	21267351	21267351	-83.8259	-406	APOB	10.318	13.0369	0	0
ENSG00000084674	chr2	21266799	21266799	-100	146	APOB	10.318	13.0369	0	0
ENSG00000084674	chr2	21266849	21266849	-100	96	APOB	10.318	13.0369	0	0
ENSG00000084674	chr2	21266809	21266809	-90	136	APOB	10.318	13.0369	0	0
ENSG00000084674	chr2	21266927	21266927	-92.3188	18	APOB	10.318	13.0369	0	0
ENSG00000084674	chr2	21266749	21266749	-100	196	APOB	10.318	13.0369	0	0
ENSG00000084674	chr2	21266745	21266745	-100	200	APOB	10.318	13.0369	0	0
ENSG00000084674	chr2	21264562	21264562	-36.8421	2383	APOB	10.318	13.0369	0	0
ENSG00000084674	chr2	21266680	21266680	-100	265	APOB	10.318	13.0369	0	0
ENSG00000084674	chr2	21266699	21266699	-100	246	APOB	10.318	13.0369	0	0
ENSG00000084674	chr2	21266770	21266770	-88.8889	175	APOB	10.318	13.0369	0	0
ENSG00000084674	chr2	21266727	21266727	-100	218	APOB	10.318	13.0369	0	0
ENSG00000084674	chr2	21266936	21266936	-93.5714	9	APOB	10.318	13.0369	0	0
ENSG00000084674	chr2	21266721	21266721	-92.3077	224	APOB	10.318	13.0369	0	0
ENSG00000084674	chr2	21266818	21266818	-90	127	APOB	10.318	13.0369	0	0
ENSG00000084674	chr2	21266886	21266886	-88.8889	59	APOB	10.318	13.0369	0	0
ENSG00000084674	chr2	21266710	21266710	-100	235	APOB	10.318	13.0369	0	0
ENSG00000084674	chr2	21266866	21266866	-94.4444	79	APOB	10.318	13.0369	0	0
ENSG00000084674	chr2	21266860	21266860	-87.5	85	APOB	10.318	13.0369	0	0
ENSG00000084674	chr2	21266953	21266953	-96.7742	-8	APOB	10.318	13.0369	0	0
ENSG00000084674	chr2	21267334	21267334	-71.8713	-389	APOB	10.318	13.0369	0	0
ENSG00000115414	chr2	216300996	216300996	-91.6667	-205	FN1	9.57403	12.9234	0	0
ENSG00000115414	chr2	216300288	216300288	-100	503	FN1	9.57403	12.9234	0	0
ENSG00000115414	chr2	216301050	216301050	-100	-259	FN1	9.57403	12.9234	0	0
ENSG00000115414	chr2	216300290	216300290	-91.6667	501	FN1	9.57403	12.9234	0	0
ENSG00000115414	chr2	216299545	216299545	-93.75	1246	FN1	9.57403	12.9234	0	0
ENSG00000115414	chr2	216301572	216301572	-95.2381	-781	FN1	9.57403	12.9234	0	0
ENSG00000115414	chr2	216301104	216301104	-80	-313	FN1	9.57403	12.9234	0	0
ENSG00000115414	chr2	216300160	216300160	-100	631	FN1	9.57403	12.9234	0	0
ENSG00000115414	chr2	216300216	216300216	-100	575	FN1	9.57403	12.9234	0	0
ENSG00000115414	chr2	216301020	216301020	-100	-229	FN1	9.57403	12.9234	0	0
ENSG00000115414	chr2	216300229	216300229	-92.3077	562	FN1	9.57403	12.9234	0	0
ENSG00000115414	chr2	216301542	216301542	-86.8831	-751	FN1	9.57403	12.9234	0	0
ENSG00000115414	chr2	216301553	216301553	-78.5484	-762	FN1	9.57403	12.9234	0	0
ENSG00000115414	chr2	216301752	216301752	-56.25	-961	FN1	9.57403	12.9234	0	0
ENSG00000115414	chr2	216301673	216301673	-65.035	-882	FN1	9.57403	12.9234	0	0
ENSG00000115414	chr2	216300970	216300970	-100	-179	FN1	9.57403	12.9234	0	0
ENSG00000115414	chr2	216300292	216300292	-90.9091	499	FN1	9.57403	12.9234	0	0
ENSG00000115414	chr2	216300151	216300151	-100	640	FN1	9.57403	12.9234	0	0
ENSG00000115414	chr2	216299898	216299898	-90.6061	893	FN1	9.57403	12.9234	0	0
ENSG00000115414	chr2	216300130	216300130	-100	661	FN1	9.57403	12.9234	0	0
ENSG00000115414	chr2	216300400	216300400	-66.6667	391	FN1	9.57403	12.9234	0	0
ENSG00000115414	chr2	216301551	216301551	-82.3349	-760	FN1	9.57403	12.9234	0	0
ENSG00000115414	chr2	216300963	216300963	-100	-172	FN1	9.57403	12.9234	0	0
ENSG00000115414	chr2	216300599	216300599	-100	192	FN1	9.57403	12.9234	0	0
ENSG00000115414	chr2	216300294	216300294	-81.8182	497	FN1	9.57403	12.9234	0	0
ENSG00000115414	chr2	216300364	216300364	-100	427	FN1	9.57403	12.9234	0	0
ENSG00000115414	chr2	216300991	216300991	-100	-200	FN1	9.57403	12.9234	0	0
ENSG00000115414	chr2	216300171	216300171	-100	620	FN1	9.57403	12.9234	0	0
ENSG00000115414	chr2	216301062	216301062	-93.3333	-271	FN1	9.57403	12.9234	0	0
ENSG00000115414	chr2	216300912	216300912	-83.3333	-121	FN1	9.57403	12.9234	0	0
ENSG00000115414	chr2	216300936	216300936	-100	-145	FN1	9.57403	12.9234	0	0
ENSG00000115414	chr2	216300956	216300956	-85.7143	-165	FN1	9.57403	12.9234	0	0
ENSG00000115414	chr2	216300377	216300377	-100	414	FN1	9.57403	12.9234	0	0
ENSG00000115414	chr2	216300270	216300270	-100	521	FN1	9.57403	12.9234	0	0
ENSG00000115414	chr2	216300322	216300322	-100	469	FN1	9.57403	12.9234	0	0
ENSG00000115414	chr2	216301490	216301490	-63.3333	-699	FN1	9.57403	12.9234	0	0
ENSG00000115414	chr2	216301773	216301773	-55.5556	-982	FN1	9.57403	12.9234	0	0
ENSG00000115414	chr2	216299434	216299434	-84.6083	1357	FN1	9.57403	12.9234	0	0
ENSG00000115414	chr2	216300927	216300927	-90	-136	FN1	9.57403	12.9234	0	0
ENSG00000115414	chr2	216300362	216300362	-80	429	FN1	9.57403	12.9234	0	0
ENSG00000115414	chr2	216300920	216300920	-100	-129	FN1	9.57403	12.9234	0	0
ENSG00000115414	chr2	216301824	216301824	-66.6667	-1033	FN1	9.57403	12.9234	0	0
ENSG00000115414	chr2	216301558	216301558	-72.3785	-767	FN1	9.57403	12.9234	0	0
ENSG00000115414	chr2	216300947	216300947	-100	-156	FN1	9.57403	12.9234	0	0
ENSG00000115414	chr2	216300916	216300916	-100	-125	FN1	9.57403	12.9234	0	0
ENSG00000115414	chr2	216300930	216300930	-100	-139	FN1	9.57403	12.9234	0	0
ENSG00000115414	chr2	216300975	216300975	-79.8319	-184	FN1	9.57403	12.9234	0	0
ENSG00000115414	chr2	216299856	216299856	-96.875	935	FN1	9.57403	12.9234	0	0
ENSG00000115414	chr2	216258560	216258560	-33.3333	-634	FN1	9.57403	12.9234	0	0
ENSG00000115414	chr2	216300942	216300942	-100	-151	FN1	9.57403	12.9234	0	0
ENSG00000115414	chr2	216301669	216301669	-60	-878	FN1	9.57403	12.9234	0	0
ENSG00000115414	chr2	216301486	216301486	-53.3333	-695	FN1	9.57403	12.9234	0	0
ENSG00000115414	chr2	216300268	216300268	-80	523	FN1	9.57403	12.9234	0	0
ENSG00000115414	chr2	216300940	216300940	-100	-149	FN1	9.57403	12.9234	0	0
ENSG00000115414	chr2	216300590	216300590	-100	201	FN1	9.57403	12.9234	0	0
ENSG00000115414	chr2	216299448	216299448	-89.6552	1343	FN1	9.57403	12.9234	0	0
ENSG00000115414	chr2	216299496	216299496	-94.2857	1295	FN1	9.57403	12.9234	0	0
ENSG00000115414	chr2	216301766	216301766	-53.6364	-975	FN1	9.57403	12.9234	0	0
ENSG00000115414	chr2	216300944	216300944	-85.7143	-153	FN1	9.57403	12.9234	0	0
ENSG00000115414	chr2	216300556	216300556	-100	235	FN1	9.57403	12.9234	0	0
ENSG00000115414	chr2	216300923	216300923	-88.8889	-132	FN1	9.57403	12.9234	0	0
ENSG00000115414	chr2	216299477	216299477	-97.7273	1314	FN1	9.57403	12.9234	0	0
ENSG00000115414	chr2	216301494	216301494	-62.5641	-703	FN1	9.57403	12.9234	0	0
ENSG00000115414	chr2	216300280	216300280	-86.6667	511	FN1	9.57403	12.9234	0	0
ENSG00000197249	chr14	94855202	94855202	-95.4545	-49	SERPINA1	7.91706	12.3546	0	0
ENSG00000197249	chr14	94855505	94855505	-95.4545	-352	SERPINA1	7.91706	12.3546	0	0
ENSG00000197249	chr14	94855676	94855676	-58.5227	-523	SERPINA1	7.91706	12.3546	0	0
ENSG00000197249	chr14	94855468	94855468	-69.4236	-315	SERPINA1	7.91706	12.3546	0	0
ENSG00000197249	chr14	94854959	94854959	-92.8571	38	SERPINA1	7.91706	12.3546	0	0
ENSG00000197249	chr14	94855138	94855138	-85.7143	15	SERPINA1	7.91706	12.3546	0	0
ENSG00000197249	chr14	94850375	94850375	-53.4503	-797	SERPINA1	7.91706	12.3546	0	0
ENSG00000197249	chr14	94855174	94855174	-90	-21	SERPINA1	7.91706	12.3546	0	0
ENSG00000197249	chr14	94854896	94854896	-100	101	SERPINA1	7.91706	12.3546	0	0
ENSG00000197249	chr14	94850858	94850858	-90.9091	-1280	SERPINA1	7.91706	12.3546	0	0
ENSG00000197249	chr14	94850928	94850928	-68	-1350	SERPINA1	7.91706	12.3546	0	0
ENSG00000197249	chr14	94858367	94858367	-44.5946	-1338	SERPINA1	7.91706	12.3546	0	0
ENSG00000197249	chr14	94850838	94850838	-100	-1260	SERPINA1	7.91706	12.3546	0	0
ENSG00000197249	chr14	94855088	94855088	-100	65	SERPINA1	7.91706	12.3546	0	0
ENSG00000197249	chr14	94855095	94855095	-80	58	SERPINA1	7.91706	12.3546	0	0
ENSG00000197249	chr14	94855099	94855099	-76.087	54	SERPINA1	7.91706	12.3546	0	0
ENSG00000197249	chr14	94850965	94850965	-73.0769	-1387	SERPINA1	7.91706	12.3546	0	0
ENSG00000197249	chr14	94855344	94855344	-74.1176	-191	SERPINA1	7.91706	12.3546	0	0
ENSG00000197249	chr14	94855413	94855413	-42.4242	-260	SERPINA1	7.91706	12.3546	0	0
ENSG00000197249	chr14	94855526	94855526	-84.9282	-373	SERPINA1	7.91706	12.3546	0	0
ENSG00000197249	chr14	94850433	94850433	-34.8073	-855	SERPINA1	7.91706	12.3546	0	0
ENSG00000197249	chr14	94851013	94851013	-55.3571	-1435	SERPINA1	7.91706	12.3546	0	0
ENSG00000197249	chr14	94849703	94849703	-52.8529	-125	SERPINA1	7.91706	12.3546	0	0
ENSG00000197249	chr14	94855078	94855078	-94.1176	75	SERPINA1	7.91706	12.3546	0	0
ENSG00000197249	chr14	94854989	94854989	-100	8	SERPINA1	7.91706	12.3546	0	0
ENSG00000197249	chr14	94858339	94858339	-35.5556	-1310	SERPINA1	7.91706	12.3546	0	0
ENSG00000197249	chr14	94858066	94858066	-42.8571	-1037	SERPINA1	7.91706	12.3546	0	0
ENSG00000135744	chr1	230850251	230850251	-100	85	AGT	7.03272	9.46855	0	0
ENSG00000135744	chr1	230850018	230850018	-38.8889	318	AGT	7.03272	9.46855	0	0
ENSG00000135744	chr1	230850147	230850147	-43.75	189	AGT	7.03272	9.46855	0	0
ENSG00000135744	chr1	230850110	230850110	-60	226	AGT	7.03272	9.46855	0	0
ENSG00000135744	chr1	230849566	230849566	-80	770	AGT	7.03272	9.46855	0	0
ENSG00000135744	chr1	230849824	230849824	-92.3077	512	AGT	7.03272	9.46855	0	0
ENSG00000135744	chr1	230849519	230849519	-91.3043	817	AGT	7.03272	9.46855	0	0
ENSG00000135744	chr1	230851134	230851134	-52.6316	-798	AGT	7.03272	9.46855	0	0
ENSG00000135744	chr1	230850094	230850094	-73.913	242	AGT	7.03272	9.46855	0	0
ENSG00000135744	chr1	230849750	230849750	-100	586	AGT	7.03272	9.46855	0	0
ENSG00000135744	chr1	230851502	230851502	-70.4545	-1166	AGT	7.03272	9.46855	0	0
ENSG00000135744	chr1	230849399	230849399	-100	937	AGT	7.03272	9.46855	0	0
ENSG00000135744	chr1	230850050	230850050	-35	286	AGT	7.03272	9.46855	0	0
ENSG00000135744	chr1	230850211	230850211	-90.9091	125	AGT	7.03272	9.46855	0	0
ENSG00000135744	chr1	230849448	230849448	-100	888	AGT	7.03272	9.46855	0	0
ENSG00000135744	chr1	230850009	230850009	-54.1667	327	AGT	7.03272	9.46855	0	0
ENSG00000135744	chr1	230850325	230850325	-88.3117	11	AGT	7.03272	9.46855	0	0
ENSG00000135744	chr1	230849454	230849454	-85.7143	882	AGT	7.03272	9.46855	0	0
ENSG00000135744	chr1	230851227	230851227	-85.7143	-891	AGT	7.03272	9.46855	0	0
ENSG00000135744	chr1	230851100	230851100	-62.5	-764	AGT	7.03272	9.46855	0	0
ENSG00000135744	chr1	230850299	230850299	-80	37	AGT	7.03272	9.46855	0	0
ENSG00000135744	chr1	230850126	230850126	-78.5714	210	AGT	7.03272	9.46855	0	0
ENSG00000135744	chr1	230849883	230849883	-37.5	453	AGT	7.03272	9.46855	0	0
ENSG00000135744	chr1	230849738	230849738	-94.4444	598	AGT	7.03272	9.46855	0	0
ENSG00000135744	chr1	230849801	230849801	-86.3636	535	AGT	7.03272	9.46855	0	0
ENSG00000135744	chr1	230849594	230849594	-87.5	742	AGT	7.03272	9.46855	0	0
ENSG00000132386	chr17	1665220	1665220	-79.7297	-39	SERPINF1	6.03169	9.04134	0	0
ENSG00000132386	chr17	1666614	1666614	-87.234	1355	SERPINF1	6.03169	9.04134	0	0
ENSG00000132386	chr17	1666485	1666485	-75	1226	SERPINF1	6.03169	9.04134	0	0
ENSG00000132386	chr17	1665172	1665172	-89.9031	-87	SERPINF1	6.03169	9.04134	0	0
ENSG00000132386	chr17	1665262	1665262	-90.411	3	SERPINF1	6.03169	9.04134	0	0
ENSG00000132386	chr17	1665181	1665181	-93.6539	-78	SERPINF1	6.03169	9.04134	0	0
ENSG00000132386	chr17	1665443	1665443	-87.5	184	SERPINF1	6.03169	9.04134	0	0
ENSG00000132386	chr17	1665446	1665446	-100	187	SERPINF1	6.03169	9.04134	0	0
ENSG00000132386	chr17	1666517	1666517	-90.1914	1258	SERPINF1	6.03169	9.04134	0	0
ENSG00000132386	chr17	1665119	1665119	-91.1184	-140	SERPINF1	6.03169	9.04134	0	0
ENSG00000132386	chr17	1666607	1666607	-100	1348	SERPINF1	6.03169	9.04134	0	0
ENSG00000132386	chr17	1665123	1665123	-92.2287	-136	SERPINF1	6.03169	9.04134	0	0
ENSG00000132386	chr17	1666542	1666542	-100	1283	SERPINF1	6.03169	9.04134	0	0
ENSG00000132386	chr17	1665397	1665397	-86.3636	138	SERPINF1	6.03169	9.04134	0	0
ENSG00000132386	chr17	1666740	1666740	-84.2105	1481	SERPINF1	6.03169	9.04134	0	0
ENSG00000132386	chr17	1666728	1666728	-95.8333	1469	SERPINF1	6.03169	9.04134	0	0
ENSG00000132386	chr17	1665107	1665107	-100	-152	SERPINF1	6.03169	9.04134	0	0
ENSG00000132386	chr17	1666746	1666746	-70.5882	1487	SERPINF1	6.03169	9.04134	0	0
ENSG00000176153	chr14	65409466	65409466	-96	157	GPX2	5.51295	8.17664	0	0
ENSG00000176153	chr14	65408480	65408480	-90.9091	1143	GPX2	5.51295	8.17664	0	0
ENSG00000176153	chr14	65409331	65409331	-96.2963	292	GPX2	5.51295	8.17664	0	0
ENSG00000176153	chr14	65409452	65409452	-95	171	GPX2	5.51295	8.17664	0	0
ENSG00000176153	chr14	65408398	65408398	-93.75	1225	GPX2	5.51295	8.17664	0	0
ENSG00000176153	chr14	65409266	65409266	-93.75	357	GPX2	5.51295	8.17664	0	0
ENSG00000176153	chr14	65409311	65409311	-90	312	GPX2	5.51295	8.17664	0	0
ENSG00000176153	chr14	65409365	65409365	-89.6552	258	GPX2	5.51295	8.17664	0	0
ENSG00000176153	chr14	65408555	65408555	-87.5	1068	GPX2	5.51295	8.17664	0	0
ENSG00000176153	chr14	65408408	65408408	-100	1215	GPX2	5.51295	8.17664	0	0
ENSG00000176153	chr14	65409667	65409667	-83.3333	-44	GPX2	5.51295	8.17664	0	0
ENSG00000176153	chr14	65409291	65409291	-88	332	GPX2	5.51295	8.17664	0	0
ENSG00000176153	chr14	65409278	65409278	-100	345	GPX2	5.51295	8.17664	0	0
ENSG00000176153	chr14	65409659	65409659	-59.0909	-36	GPX2	5.51295	8.17664	0	0
ENSG00000176153	chr14	65409370	65409370	-87.0968	253	GPX2	5.51295	8.17664	0	0
ENSG00000176153	chr14	65408435	65408435	-100	1188	GPX2	5.51295	8.17664	0	0
ENSG00000176153	chr14	65409354	65409354	-91.6667	269	GPX2	5.51295	8.17664	0	0
ENSG00000127831	chr2	219282271	219282271	-63.8889	-1567	VIL1	5.31592	7.9471	0	0
ENSG00000127831	chr2	219282387	219282387	-59.511	-1451	VIL1	5.31592	7.9471	0	0
ENSG00000127831	chr2	219283934	219283934	-45.4545	96	VIL1	5.31592	7.9471	0	0
ENSG00000127831	chr2	219284345	219284345	-73.3333	507	VIL1	5.31592	7.9471	0	0
ENSG00000127831	chr2	219282276	219282276	-70	-1562	VIL1	5.31592	7.9471	0	0
ENSG00000127831	chr2	219283942	219283942	-85	104	VIL1	5.31592	7.9471	0	0
ENSG00000127831	chr2	219282498	219282498	-57.7762	-1340	VIL1	5.31592	7.9471	0	0
ENSG00000127831	chr2	219284468	219284468	-75	630	VIL1	5.31592	7.9471	0	0
ENSG00000127831	chr2	219283271	219283271	-81.8182	-567	VIL1	5.31592	7.9471	0	0
ENSG00000127831	chr2	219283268	219283268	-90	-570	VIL1	5.31592	7.9471	0	0
ENSG00000127831	chr2	219282229	219282229	-100	-1609	VIL1	5.31592	7.9471	0	0
ENSG00000127831	chr2	219282266	219282266	-90.9091	-1572	VIL1	5.31592	7.9471	0	0
ENSG00000127831	chr2	219282414	219282414	-60.4681	-1424	VIL1	5.31592	7.9471	0	0
ENSG00000109472	chr4	166301035	166301035	-94.7368	938	CPE	5.19741	8.68372	0	0
ENSG00000109472	chr4	166301256	166301256	-96.6667	1159	CPE	5.19741	8.68372	0	0
ENSG00000109472	chr4	166300192	166300192	-61.5385	95	CPE	5.19741	8.68372	0	0
ENSG00000109472	chr4	166300268	166300268	-50	171	CPE	5.19741	8.68372	0	0
ENSG00000109472	chr4	166301076	166301076	-100	979	CPE	5.19741	8.68372	0	0
ENSG00000109472	chr4	166300331	166300331	-47.0588	234	CPE	5.19741	8.68372	0	0
ENSG00000109472	chr4	166300051	166300051	-47.619	-46	CPE	5.19741	8.68372	0	0
ENSG00000109472	chr4	166300153	166300153	-75	56	CPE	5.19741	8.68372	0	0
ENSG00000109472	chr4	166300026	166300026	-54.1667	-71	CPE	5.19741	8.68372	0	0
ENSG00000109472	chr4	166300155	166300155	-75	58	CPE	5.19741	8.68372	0	0
ENSG00000109472	chr4	166300089	166300089	-40	-8	CPE	5.19741	8.68372	0	0
ENSG00000109472	chr4	166300290	166300290	-50	193	CPE	5.19741	8.68372	0	0
ENSG00000109472	chr4	166300468	166300468	-50	371	CPE	5.19741	8.68372	0	0
ENSG00000109472	chr4	166300718	166300718	-100	621	CPE	5.19741	8.68372	0	0
ENSG00000109472	chr4	166300022	166300022	-40.9091	-75	CPE	5.19741	8.68372	0	0
ENSG00000109472	chr4	166300066	166300066	-42.8571	-31	CPE	5.19741	8.68372	0	0
ENSG00000109472	chr4	166300688	166300688	-66.6667	591	CPE	5.19741	8.68372	0	0
ENSG00000109472	chr4	166300182	166300182	-60	85	CPE	5.19741	8.68372	0	0
ENSG00000109472	chr4	166301016	166301016	-91.6667	919	CPE	5.19741	8.68372	0	0
ENSG00000109472	chr4	166301271	166301271	-91.6737	1174	CPE	5.19741	8.68372	0	0
ENSG00000109472	chr4	166301164	166301164	-66.6667	1067	CPE	5.19741	8.68372	0	0
ENSG00000109472	chr4	166300655	166300655	-85	558	CPE	5.19741	8.68372	0	0
ENSG00000109472	chr4	166300043	166300043	-53.8462	-54	CPE	5.19741	8.68372	0	0
ENSG00000109472	chr4	166300646	166300646	-55	549	CPE	5.19741	8.68372	0	0
ENSG00000109472	chr4	166300017	166300017	-38.0952	-80	CPE	5.19741	8.68372	0	0
ENSG00000109472	chr4	166300014	166300014	-45.4545	-83	CPE	5.19741	8.68372	0	0
ENSG00000109472	chr4	166299982	166299982	-50	-115	CPE	5.19741	8.68372	0	0
ENSG00000109472	chr4	166300667	166300667	-95.2381	570	CPE	5.19741	8.68372	0	0
ENSG00000109472	chr4	166300172	166300172	-50	75	CPE	5.19741	8.68372	0	0
ENSG00000109472	chr4	166300293	166300293	-50	196	CPE	5.19741	8.68372	0	0
ENSG00000109472	chr4	166301337	166301337	-47.076	1240	CPE	5.19741	8.68372	0	0
ENSG00000109472	chr4	166300296	166300296	-58.3333	199	CPE	5.19741	8.68372	0	0
ENSG00000109472	chr4	166300497	166300497	-55.5556	400	CPE	5.19741	8.68372	0	0
ENSG00000109472	chr4	166299976	166299976	-41.9437	-121	CPE	5.19741	8.68372	0	0
ENSG00000109472	chr4	166300568	166300568	-64.2857	471	CPE	5.19741	8.68372	0	0
ENSG00000109472	chr4	166299989	166299989	-47.0588	-108	CPE	5.19741	8.68372	0	0
ENSG00000109472	chr4	166300558	166300558	-82.3529	461	CPE	5.19741	8.68372	0	0
ENSG00000109472	chr4	166301085	166301085	-92	988	CPE	5.19741	8.68372	0	0
ENSG00000109472	chr4	166301020	166301020	-93.75	923	CPE	5.19741	8.68372	0	0
ENSG00000109472	chr4	166300477	166300477	-50	380	CPE	5.19741	8.68372	0	0
ENSG00000109472	chr4	166300337	166300337	-43.75	240	CPE	5.19741	8.68372	0	0
ENSG00000109472	chr4	166300313	166300313	-50	216	CPE	5.19741	8.68372	0	0
ENSG00000109472	chr4	166300494	166300494	-66.6667	397	CPE	5.19741	8.68372	0	0
ENSG00000109472	chr4	166300335	166300335	-43.75	238	CPE	5.19741	8.68372	0	0
ENSG00000109472	chr4	166301031	166301031	-100	934	CPE	5.19741	8.68372	0	0
ENSG00000092758	chr20	61448540	61448540	-57.1429	126	COL9A3	4.88272	7.42916	0	0
ENSG00000092758	chr20	61447369	61447369	-55.2561	-1045	COL9A3	4.88272	7.42916	0	0
ENSG00000092758	chr20	61447686	61447686	-63.2479	-728	COL9A3	4.88272	7.42916	0	0
ENSG00000092758	chr20	61447895	61447895	-41.6667	-519	COL9A3	4.88272	7.42916	0	0
ENSG00000092758	chr20	61447345	61447345	-47.1012	-1069	COL9A3	4.88272	7.42916	0	0
ENSG00000092758	chr20	61448557	61448557	-66.6667	143	COL9A3	4.88272	7.42916	0	0
ENSG00000092758	chr20	61447749	61447749	-52.1739	-665	COL9A3	4.88272	7.42916	0	0
ENSG00000092758	chr20	61448574	61448574	-66.6667	160	COL9A3	4.88272	7.42916	0	0
ENSG00000092758	chr20	61447915	61447915	-58.2661	-499	COL9A3	4.88272	7.42916	0	0
ENSG00000092758	chr20	61447334	61447334	-64.4039	-1080	COL9A3	4.88272	7.42916	0	0
ENSG00000092758	chr20	61448577	61448577	-56.6667	163	COL9A3	4.88272	7.42916	0	0
ENSG00000092758	chr20	61448551	61448551	-66.6667	137	COL9A3	4.88272	7.42916	0	0
ENSG00000092758	chr20	61450667	61450667	-80.0699	2253	COL9A3	4.88272	7.42916	0	0
ENSG00000092758	chr20	61448018	61448018	-55	-396	COL9A3	4.88272	7.42916	0	0
ENSG00000092758	chr20	61447330	61447330	-30.3831	-1084	COL9A3	4.88272	7.42916	0	0
ENSG00000092758	chr20	61447276	61447276	-61.5502	-1138	COL9A3	4.88272	7.42916	0	0
ENSG00000092758	chr20	61447272	61447272	-34.7339	-1142	COL9A3	4.88272	7.42916	0	0
ENSG00000092758	chr20	61447268	61447268	-33.5891	-1146	COL9A3	4.88272	7.42916	0	0
ENSG00000092758	chr20	61450599	61450599	-78.9474	2185	COL9A3	4.88272	7.42916	0	0
ENSG00000092758	chr20	61448565	61448565	-67.8571	151	COL9A3	4.88272	7.42916	0	0
ENSG00000092758	chr20	61447879	61447879	-42.6724	-535	COL9A3	4.88272	7.42916	0	0
ENSG00000092758	chr20	61450626	61450626	-71.4976	2212	COL9A3	4.88272	7.42916	0	0
ENSG00000092758	chr20	61447803	61447803	-38.2134	-611	COL9A3	4.88272	7.42916	0	0
ENSG00000092758	chr20	61447581	61447581	-38.7153	-833	COL9A3	4.88272	7.42916	0	0
ENSG00000092758	chr20	61447700	61447700	-66.1111	-714	COL9A3	4.88272	7.42916	0	0
ENSG00000092758	chr20	61447729	61447729	-39.1304	-685	COL9A3	4.88272	7.42916	0	0
ENSG00000092758	chr20	61448085	61448085	-46.4286	-329	COL9A3	4.88272	7.42916	0	0
ENSG00000092758	chr20	61447181	61447181	-64	-1233	COL9A3	4.88272	7.42916	0	0
ENSG00000092758	chr20	61447661	61447661	-46.2795	-753	COL9A3	4.88272	7.42916	0	0
ENSG00000092758	chr20	61447623	61447623	-25.3757	-791	COL9A3	4.88272	7.42916	0	0
ENSG00000092758	chr20	61447942	61447942	-62.4444	-472	COL9A3	4.88272	7.42916	0	0
ENSG00000092758	chr20	61447900	61447900	-65.3846	-514	COL9A3	4.88272	7.42916	0	0
ENSG00000092758	chr20	61448000	61448000	-47.8469	-414	COL9A3	4.88272	7.42916	0	0
ENSG00000092758	chr20	61447742	61447742	-52	-672	COL9A3	4.88272	7.42916	0	0
ENSG00000092758	chr20	61447790	61447790	-40	-624	COL9A3	4.88272	7.42916	0	0
ENSG00000092758	chr20	61450653	61450653	-62.7329	2239	COL9A3	4.88272	7.42916	0	0
ENSG00000092758	chr20	61448629	61448629	-62.5	215	COL9A3	4.88272	7.42916	0	0
ENSG00000092758	chr20	61447929	61447929	-64.2857	-485	COL9A3	4.88272	7.42916	0	0
ENSG00000092758	chr20	61450707	61450707	-50.9524	2293	COL9A3	4.88272	7.42916	0	0
ENSG00000092758	chr20	61450635	61450635	-70.7692	2221	COL9A3	4.88272	7.42916	0	0
ENSG00000092758	chr20	61450684	61450684	-62.7329	2270	COL9A3	4.88272	7.42916	0	0
ENSG00000073849	chr3	186649483	186649483	-78.2609	1168	ST6GAL1	4.75497	7.98078	0	0
ENSG00000073849	chr3	186648076	186648076	-94.4444	-239	ST6GAL1	4.75497	7.98078	0	0
ENSG00000073849	chr3	186647950	186647950	-61.1111	-365	ST6GAL1	4.75497	7.98078	0	0
ENSG00000073849	chr3	186647912	186647912	-95	-403	ST6GAL1	4.75497	7.98078	0	0
ENSG00000073849	chr3	186649285	186649285	-81.3953	970	ST6GAL1	4.75497	7.98078	0	0
ENSG00000073849	chr3	186647960	186647960	-67.7778	-355	ST6GAL1	4.75497	7.98078	0	0
ENSG00000073849	chr3	186649425	186649425	-93.75	1110	ST6GAL1	4.75497	7.98078	0	0
ENSG00000073849	chr3	186647933	186647933	-56.5657	-382	ST6GAL1	4.75497	7.98078	0	0
ENSG00000073849	chr3	186649290	186649290	-71.0853	975	ST6GAL1	4.75497	7.98078	0	0
ENSG00000073849	chr3	186648886	186648886	-100	571	ST6GAL1	4.75497	7.98078	0	0
ENSG00000073849	chr3	186647867	186647867	-69.2308	-448	ST6GAL1	4.75497	7.98078	0	0
ENSG00000073849	chr3	186649089	186649089	-71.4286	774	ST6GAL1	4.75497	7.98078	0	0
ENSG00000073849	chr3	186647920	186647920	-43.4783	-395	ST6GAL1	4.75497	7.98078	0	0
ENSG00000073849	chr3	186649488	186649488	-84	1173	ST6GAL1	4.75497	7.98078	0	0
ENSG00000073849	chr3	186647988	186647988	-83.8889	-327	ST6GAL1	4.75497	7.98078	0	0
ENSG00000073849	chr3	186649882	186649882	-80.7692	1567	ST6GAL1	4.75497	7.98078	0	0
ENSG00000073849	chr3	186649931	186649931	-40	1616	ST6GAL1	4.75497	7.98078	0	0
ENSG00000073849	chr3	186648179	186648179	-100	-136	ST6GAL1	4.75497	7.98078	0	0
ENSG00000073849	chr3	186648209	186648209	-90	-106	ST6GAL1	4.75497	7.98078	0	0
ENSG00000073849	chr3	186648522	186648522	-100	207	ST6GAL1	4.75497	7.98078	0	0
ENSG00000073849	chr3	186648859	186648859	-100	544	ST6GAL1	4.75497	7.98078	0	0
ENSG00000073849	chr3	186739599	186739599	-50.4762	-66	ST6GAL1	4.75497	7.98078	0	0
ENSG00000073849	chr3	186649418	186649418	-73.3333	1103	ST6GAL1	4.75497	7.98078	0	0
ENSG00000073849	chr3	186648544	186648544	-100	229	ST6GAL1	4.75497	7.98078	0	0
ENSG00000073849	chr3	186648729	186648729	-100	414	ST6GAL1	4.75497	7.98078	0	0
ENSG00000073849	chr3	186648857	186648857	-100	542	ST6GAL1	4.75497	7.98078	0	0
ENSG00000073849	chr3	186648249	186648249	-85.7143	-66	ST6GAL1	4.75497	7.98078	0	0
ENSG00000073849	chr3	186649428	186649428	-50	1113	ST6GAL1	4.75497	7.98078	0	0
ENSG00000073849	chr3	186648224	186648224	-100	-91	ST6GAL1	4.75497	7.98078	0	0
ENSG00000073849	chr3	186649165	186649165	-65.5172	850	ST6GAL1	4.75497	7.98078	0	0
ENSG00000073849	chr3	186648867	186648867	-100	552	ST6GAL1	4.75497	7.98078	0	0
ENSG00000073849	chr3	186649281	186649281	-69.5652	966	ST6GAL1	4.75497	7.98078	0	0
ENSG00000073849	chr3	186649470	186649470	-59.0909	1155	ST6GAL1	4.75497	7.98078	0	0
ENSG00000073849	chr3	186648519	186648519	-88.8889	204	ST6GAL1	4.75497	7.98078	0	0
ENSG00000073849	chr3	186648261	186648261	-83.3333	-54	ST6GAL1	4.75497	7.98078	0	0
ENSG00000073849	chr3	186649455	186649455	-74.0741	1140	ST6GAL1	4.75497	7.98078	0	0
ENSG00000073849	chr3	186648008	186648008	-94.7368	-307	ST6GAL1	4.75497	7.98078	0	0
ENSG00000073849	chr3	186648092	186648092	-80	-223	ST6GAL1	4.75497	7.98078	0	0
ENSG00000073849	chr3	186648197	186648197	-100	-118	ST6GAL1	4.75497	7.98078	0	0
ENSG00000073849	chr3	186648538	186648538	-85.7143	223	ST6GAL1	4.75497	7.98078	0	0
ENSG00000073849	chr3	186648074	186648074	-85.7843	-241	ST6GAL1	4.75497	7.98078	0	0
ENSG00000073849	chr3	186649096	186649096	-62.5	781	ST6GAL1	4.75497	7.98078	0	0
ENSG00000073849	chr3	186648909	186648909	-87.5	594	ST6GAL1	4.75497	7.98078	0	0
ENSG00000073849	chr3	186649849	186649849	-90.4762	1534	ST6GAL1	4.75497	7.98078	0	0
ENSG00000073849	chr3	186649188	186649188	-59.4595	873	ST6GAL1	4.75497	7.98078	0	0
ENSG00000073849	chr3	186649626	186649626	-89.2857	1311	ST6GAL1	4.75497	7.98078	0	0
ENSG00000073849	chr3	186649585	186649585	-90.6522	1270	ST6GAL1	4.75497	7.98078	0	0
ENSG00000073849	chr3	186648900	186648900	-88.8889	585	ST6GAL1	4.75497	7.98078	0	0
ENSG00000073849	chr3	186647973	186647973	-92.3077	-342	ST6GAL1	4.75497	7.98078	0	0
ENSG00000073849	chr3	186649497	186649497	-55	1182	ST6GAL1	4.75497	7.98078	0	0
ENSG00000073849	chr3	186648218	186648218	-100	-97	ST6GAL1	4.75497	7.98078	0	0
ENSG00000073849	chr3	186649852	186649852	-95.6522	1537	ST6GAL1	4.75497	7.98078	0	0
ENSG00000073849	chr3	186648207	186648207	-100	-108	ST6GAL1	4.75497	7.98078	0	0
ENSG00000073849	chr3	186649747	186649747	-74.1935	1432	ST6GAL1	4.75497	7.98078	0	0
ENSG00000073849	chr3	186649763	186649763	-96.2963	1448	ST6GAL1	4.75497	7.98078	0	0
ENSG00000073849	chr3	186649121	186649121	-47.3684	806	ST6GAL1	4.75497	7.98078	0	0
ENSG00000073849	chr3	186649753	186649753	-63.6364	1438	ST6GAL1	4.75497	7.98078	0	0
ENSG00000073849	chr3	186649274	186649274	-61.7021	959	ST6GAL1	4.75497	7.98078	0	0
ENSG00000073849	chr3	186648711	186648711	-100	396	ST6GAL1	4.75497	7.98078	0	0
ENSG00000073849	chr3	186648548	186648548	-100	233	ST6GAL1	4.75497	7.98078	0	0
ENSG00000073849	chr3	186648175	186648175	-100	-140	ST6GAL1	4.75497	7.98078	0	0
ENSG00000073849	chr3	186648503	186648503	-100	188	ST6GAL1	4.75497	7.98078	0	0
ENSG00000073849	chr3	186648041	186648041	-88.8889	-274	ST6GAL1	4.75497	7.98078	0	0
ENSG00000073849	chr3	186649855	186649855	-54.2781	1540	ST6GAL1	4.75497	7.98078	0	0
ENSG00000073849	chr3	186649529	186649529	-81.75	1214	ST6GAL1	4.75497	7.98078	0	0
ENSG00000073849	chr3	186649777	186649777	-96.5517	1462	ST6GAL1	4.75497	7.98078	0	0
ENSG00000073849	chr3	186649672	186649672	-85.7143	1357	ST6GAL1	4.75497	7.98078	0	0
ENSG00000073849	chr3	186649799	186649799	-92	1484	ST6GAL1	4.75497	7.98078	0	0
ENSG00000073849	chr3	186648489	186648489	-100	174	ST6GAL1	4.75497	7.98078	0	0
ENSG00000073849	chr3	186648551	186648551	-100	236	ST6GAL1	4.75497	7.98078	0	0
ENSG00000073849	chr3	186648242	186648242	-83.3333	-73	ST6GAL1	4.75497	7.98078	0	0
ENSG00000073849	chr3	186649609	186649609	-86.7521	1294	ST6GAL1	4.75497	7.98078	0	0
ENSG00000073849	chr3	186648099	186648099	-83.3333	-216	ST6GAL1	4.75497	7.98078	0	0
ENSG00000073849	chr3	186649779	186649779	-76.6667	1464	ST6GAL1	4.75497	7.98078	0	0
ENSG00000073849	chr3	186649965	186649965	-100	1650	ST6GAL1	4.75497	7.98078	0	0
ENSG00000073849	chr3	186649665	186649665	-52.381	1350	ST6GAL1	4.75497	7.98078	0	0
ENSG00000073849	chr3	186648031	186648031	-95.4545	-284	ST6GAL1	4.75497	7.98078	0	0
ENSG00000073849	chr3	186649601	186649601	-90.4762	1286	ST6GAL1	4.75497	7.98078	0	0
ENSG00000073849	chr3	186649145	186649145	-64.2857	830	ST6GAL1	4.75497	7.98078	0	0
ENSG00000073849	chr3	186648068	186648068	-93.75	-247	ST6GAL1	4.75497	7.98078	0	0
ENSG00000073849	chr3	186649523	186649523	-56.5217	1208	ST6GAL1	4.75497	7.98078	0	0
ENSG00000073849	chr3	186648033	186648033	-100	-282	ST6GAL1	4.75497	7.98078	0	0
ENSG00000073849	chr3	186649878	186649878	-80.9524	1563	ST6GAL1	4.75497	7.98078	0	0
ENSG00000073849	chr3	186649824	186649824	-65	1509	ST6GAL1	4.75497	7.98078	0	0
ENSG00000250722	chr5	42812512	42812512	-87.5458	-488	SEPP1	4.74824	8.59072	0	0
ENSG00000250722	chr5	42812844	42812844	-31.25	-820	SEPP1	4.74824	8.59072	0	0
ENSG00000250722	chr5	42812509	42812509	-94.7368	-485	SEPP1	4.74824	8.59072	0	0
ENSG00000250722	chr5	42813878	42813878	-47.0707	-1854	SEPP1	4.74824	8.59072	0	0
ENSG00000250722	chr5	42812924	42812924	-69.5652	-900	SEPP1	4.74824	8.59072	0	0
ENSG00000250722	chr5	42812696	42812696	-69.0476	-672	SEPP1	4.74824	8.59072	0	0
ENSG00000250722	chr5	42813812	42813812	-37.1693	-1788	SEPP1	4.74824	8.59072	0	0
ENSG00000250722	chr5	42813776	42813776	-46.9496	-1752	SEPP1	4.74824	8.59072	0	0
ENSG00000250722	chr5	42813798	42813798	-53.5714	-1774	SEPP1	4.74824	8.59072	0	0
ENSG00000250722	chr5	42813819	42813819	-44.4444	-1795	SEPP1	4.74824	8.59072	0	0
ENSG00000250722	chr5	42814087	42814087	-55.5556	-2063	SEPP1	4.74824	8.59072	0	0
ENSG00000250722	chr5	42813876	42813876	-52.5621	-1852	SEPP1	4.74824	8.59072	0	0
ENSG00000250722	chr5	42813967	42813967	-38.9724	-1943	SEPP1	4.74824	8.59072	0	0
ENSG00000250722	chr5	42814004	42814004	-43.3824	-1980	SEPP1	4.74824	8.59072	0	0
ENSG00000250722	chr5	42813890	42813890	-44.8276	-1866	SEPP1	4.74824	8.59072	0	0
ENSG00000250722	chr5	42813896	42813896	-53.6028	-1872	SEPP1	4.74824	8.59072	0	0
ENSG00000250722	chr5	42813937	42813937	-46.2696	-1913	SEPP1	4.74824	8.59072	0	0
ENSG00000250722	chr5	42813913	42813913	-56.0268	-1889	SEPP1	4.74824	8.59072	0	0
ENSG00000250722	chr5	42814006	42814006	-43.407	-1982	SEPP1	4.74824	8.59072	0	0
ENSG00000250722	chr5	42813842	42813842	-48.6486	-1818	SEPP1	4.74824	8.59072	0	0
ENSG00000125730	chr19	6719431	6719431	-69.5652	1231	C3	4.73343	11.3448	0	0
ENSG00000125730	chr19	6719347	6719347	-90.9091	1315	C3	4.73343	11.3448	0	0
ENSG00000125730	chr19	6719419	6719419	-69.1176	1243	C3	4.73343	11.3448	0	0
ENSG00000125730	chr19	6720063	6720063	-91.6667	599	C3	4.73343	11.3448	0	0
ENSG00000125730	chr19	6721016	6721016	-84.9624	-354	C3	4.73343	11.3448	0	0
ENSG00000125730	chr19	6721027	6721027	-97.1429	-365	C3	4.73343	11.3448	0	0
ENSG00000125730	chr19	6720085	6720085	-90	577	C3	4.73343	11.3448	0	0
ENSG00000125730	chr19	6719344	6719344	-87.5	1318	C3	4.73343	11.3448	0	0
ENSG00000125730	chr19	6720973	6720973	-90	-311	C3	4.73343	11.3448	0	0
ENSG00000125730	chr19	6719980	6719980	-72.7273	682	C3	4.73343	11.3448	0	0
ENSG00000125730	chr19	6719453	6719453	-88.8889	1209	C3	4.73343	11.3448	0	0
ENSG00000125730	chr19	6719342	6719342	-83.3333	1320	C3	4.73343	11.3448	0	0
ENSG00000125730	chr19	6719385	6719385	-80.8333	1277	C3	4.73343	11.3448	0	0
ENSG00000125730	chr19	6719308	6719308	-100	1354	C3	4.73343	11.3448	0	0
ENSG00000125730	chr19	6719464	6719464	-100	1198	C3	4.73343	11.3448	0	0
ENSG00000125730	chr19	6719374	6719374	-60.7143	1288	C3	4.73343	11.3448	0	0
ENSG00000171759	chr12	103310897	103310897	-97.5	484	PAH	4.64086	8.0785	0	0
ENSG00000171759	chr12	103308727	103308727	-100	2654	PAH	4.64086	8.0785	0	0
ENSG00000171759	chr12	103311000	103311000	-50	381	PAH	4.64086	8.0785	0	0
ENSG00000171759	chr12	103310734	103310734	-90	647	PAH	4.64086	8.0785	0	0
ENSG00000171759	chr12	103311761	103311761	-74.2525	-380	PAH	4.64086	8.0785	0	0
ENSG00000171759	chr12	103308827	103308827	-71.4286	2554	PAH	4.64086	8.0785	0	0
ENSG00000171759	chr12	103310919	103310919	-39.4737	462	PAH	4.64086	8.0785	0	0
ENSG00000171759	chr12	103310786	103310786	-41.6667	595	PAH	4.64086	8.0785	0	0
ENSG00000171759	chr12	103310839	103310839	-52.7778	542	PAH	4.64086	8.0785	0	0
ENSG00000171759	chr12	103311575	103311575	-64.3939	-194	PAH	4.64086	8.0785	0	0
ENSG00000103485	chr16	29690524	29690524	-100	83	QPRT	4.63558	7.585	0	0
ENSG00000162545	chr1	20813598	20813598	-29.8535	-870	CAMK2N1	4.42502	7.0795	0	0
ENSG00000162545	chr1	20809793	20809793	-77.2727	2935	CAMK2N1	4.42502	7.0795	0	0
ENSG00000162545	chr1	20813548	20813548	-52.381	-820	CAMK2N1	4.42502	7.0795	0	0
ENSG00000162545	chr1	20809805	20809805	-85.8586	2923	CAMK2N1	4.42502	7.0795	0	0
ENSG00000162545	chr1	20813574	20813574	-38.0952	-846	CAMK2N1	4.42502	7.0795	0	0
ENSG00000162545	chr1	20813611	20813611	-50	-883	CAMK2N1	4.42502	7.0795	0	0
ENSG00000162545	chr1	20809755	20809755	-48.6631	2973	CAMK2N1	4.42502	7.0795	0	0
ENSG00000162545	chr1	20813614	20813614	-70.3704	-886	CAMK2N1	4.42502	7.0795	0	0
ENSG00000162545	chr1	20810527	20810527	-63.3333	2201	CAMK2N1	4.42502	7.0795	0	0
ENSG00000204335	chr2	171573740	171573740	-90.1075	1883	SP5	4.39364	7.12153	0	0
ENSG00000204335	chr2	171573313	171573313	-92.3077	1456	SP5	4.39364	7.12153	0	0
ENSG00000204335	chr2	171573134	171573134	-100	1277	SP5	4.39364	7.12153	0	0
ENSG00000204335	chr2	171573331	171573331	-90.9091	1474	SP5	4.39364	7.12153	0	0
ENSG00000204335	chr2	171573626	171573626	-100	1769	SP5	4.39364	7.12153	0	0
ENSG00000204335	chr2	171573683	171573683	-100	1826	SP5	4.39364	7.12153	0	0
ENSG00000204335	chr2	171573359	171573359	-90	1502	SP5	4.39364	7.12153	0	0
ENSG00000204335	chr2	171573378	171573378	-100	1521	SP5	4.39364	7.12153	0	0
ENSG00000204335	chr2	171573614	171573614	-83.3333	1757	SP5	4.39364	7.12153	0	0
ENSG00000204335	chr2	171573730	171573730	-85.4575	1873	SP5	4.39364	7.12153	0	0
ENSG00000204335	chr2	171573716	171573716	-97.1429	1859	SP5	4.39364	7.12153	0	0
ENSG00000204335	chr2	171573619	171573619	-100	1762	SP5	4.39364	7.12153	0	0
ENSG00000204335	chr2	171573679	171573679	-83.3333	1822	SP5	4.39364	7.12153	0	0
ENSG00000204335	chr2	171572858	171572858	-100	1001	SP5	4.39364	7.12153	0	0
ENSG00000204335	chr2	171573323	171573323	-92.3077	1466	SP5	4.39364	7.12153	0	0
ENSG00000204335	chr2	171573732	171573732	-88.4034	1875	SP5	4.39364	7.12153	0	0
ENSG00000204335	chr2	171573371	171573371	-100	1514	SP5	4.39364	7.12153	0	0
ENSG00000204335	chr2	171573124	171573124	-100	1267	SP5	4.39364	7.12153	0	0
ENSG00000204335	chr2	171573243	171573243	-100	1386	SP5	4.39364	7.12153	0	0
ENSG00000204335	chr2	171573482	171573482	-100	1625	SP5	4.39364	7.12153	0	0
ENSG00000204335	chr2	171573736	171573736	-80.3922	1879	SP5	4.39364	7.12153	0	0
ENSG00000204335	chr2	171573695	171573695	-96.5517	1838	SP5	4.39364	7.12153	0	0
ENSG00000204335	chr2	171573750	171573750	-100	1893	SP5	4.39364	7.12153	0	0
ENSG00000204335	chr2	171573155	171573155	-100	1298	SP5	4.39364	7.12153	0	0
ENSG00000204335	chr2	171573347	171573347	-100	1490	SP5	4.39364	7.12153	0	0
ENSG00000204335	chr2	171573338	171573338	-81.8182	1481	SP5	4.39364	7.12153	0	0
ENSG00000204335	chr2	171572863	171572863	-100	1006	SP5	4.39364	7.12153	0	0
ENSG00000204335	chr2	171573839	171573839	-92.3077	1982	SP5	4.39364	7.12153	0	0
ENSG00000204335	chr2	171572860	171572860	-90	1003	SP5	4.39364	7.12153	0	0
ENSG00000204335	chr2	171573448	171573448	-83.3333	1591	SP5	4.39364	7.12153	0	0
ENSG00000204335	chr2	171573646	171573646	-100	1789	SP5	4.39364	7.12153	0	0
ENSG00000204335	chr2	171573479	171573479	-85.7143	1622	SP5	4.39364	7.12153	0	0
ENSG00000204335	chr2	171573145	171573145	-100	1288	SP5	4.39364	7.12153	0	0
ENSG00000204335	chr2	171573460	171573460	-100	1603	SP5	4.39364	7.12153	0	0
ENSG00000204335	chr2	171574153	171574153	-100	2296	SP5	4.39364	7.12153	0	0
ENSG00000204335	chr2	171574548	171574548	-92.3077	2691	SP5	4.39364	7.12153	0	0
ENSG00000204335	chr2	171573687	171573687	-100	1830	SP5	4.39364	7.12153	0	0
ENSG00000204335	chr2	171573649	171573649	-88.8889	1792	SP5	4.39364	7.12153	0	0
ENSG00000204335	chr2	171573638	171573638	-100	1781	SP5	4.39364	7.12153	0	0
ENSG00000204335	chr2	171573881	171573881	-100	2024	SP5	4.39364	7.12153	0	0
ENSG00000204335	chr2	171573891	171573891	-81.8681	2034	SP5	4.39364	7.12153	0	0
ENSG00000204335	chr2	171573394	171573394	-100	1537	SP5	4.39364	7.12153	0	0
ENSG00000204335	chr2	171574062	171574062	-100	2205	SP5	4.39364	7.12153	0	0
ENSG00000204335	chr2	171573301	171573301	-100	1444	SP5	4.39364	7.12153	0	0
ENSG00000204335	chr2	171573229	171573229	-100	1372	SP5	4.39364	7.12153	0	0
ENSG00000204335	chr2	171573217	171573217	-100	1360	SP5	4.39364	7.12153	0	0
ENSG00000204335	chr2	171573451	171573451	-100	1594	SP5	4.39364	7.12153	0	0
ENSG00000204335	chr2	171573143	171573143	-100	1286	SP5	4.39364	7.12153	0	0
ENSG00000204335	chr2	171572854	171572854	-91.3043	997	SP5	4.39364	7.12153	0	0
ENSG00000204335	chr2	171573661	171573661	-100	1804	SP5	4.39364	7.12153	0	0
ENSG00000204335	chr2	171573901	171573901	-80	2044	SP5	4.39364	7.12153	0	0
ENSG00000204335	chr2	171573350	171573350	-90.9091	1493	SP5	4.39364	7.12153	0	0
ENSG00000204335	chr2	171574592	171574592	-95.6522	2735	SP5	4.39364	7.12153	0	0
ENSG00000204335	chr2	171573176	171573176	-100	1319	SP5	4.39364	7.12153	0	0
ENSG00000204335	chr2	171573922	171573922	-100	2065	SP5	4.39364	7.12153	0	0
ENSG00000204335	chr2	171574544	171574544	-100	2687	SP5	4.39364	7.12153	0	0
ENSG00000204335	chr2	171573952	171573952	-85.7143	2095	SP5	4.39364	7.12153	0	0
ENSG00000204335	chr2	171573605	171573605	-100	1748	SP5	4.39364	7.12153	0	0
ENSG00000204335	chr2	171573272	171573272	-100	1415	SP5	4.39364	7.12153	0	0
ENSG00000204335	chr2	171573223	171573223	-100	1366	SP5	4.39364	7.12153	0	0
ENSG00000204335	chr2	171573232	171573232	-83.3333	1375	SP5	4.39364	7.12153	0	0
ENSG00000204335	chr2	171572846	171572846	-89.4737	989	SP5	4.39364	7.12153	0	0
ENSG00000204335	chr2	171574558	171574558	-95	2701	SP5	4.39364	7.12153	0	0
ENSG00000204335	chr2	171574493	171574493	-100	2636	SP5	4.39364	7.12153	0	0
ENSG00000204335	chr2	171573669	171573669	-100	1812	SP5	4.39364	7.12153	0	0
ENSG00000204335	chr2	171572980	171572980	-91.6667	1123	SP5	4.39364	7.12153	0	0
ENSG00000204335	chr2	171573178	171573178	-100	1321	SP5	4.39364	7.12153	0	0
ENSG00000204335	chr2	171574171	171574171	-100	2314	SP5	4.39364	7.12153	0	0
ENSG00000204335	chr2	171573184	171573184	-42.8571	1327	SP5	4.39364	7.12153	0	0
ENSG00000204335	chr2	171574501	171574501	-100	2644	SP5	4.39364	7.12153	0	0
ENSG00000204335	chr2	171573305	171573305	-87.5	1448	SP5	4.39364	7.12153	0	0
ENSG00000204335	chr2	171573269	171573269	-100	1412	SP5	4.39364	7.12153	0	0
ENSG00000204335	chr2	171573262	171573262	-100	1405	SP5	4.39364	7.12153	0	0
ENSG00000204335	chr2	171572828	171572828	-91.6667	971	SP5	4.39364	7.12153	0	0
ENSG00000204335	chr2	171573872	171573872	-85.0427	2015	SP5	4.39364	7.12153	0	0
ENSG00000204335	chr2	171572966	171572966	-93.75	1109	SP5	4.39364	7.12153	0	0
ENSG00000204335	chr2	171572959	171572959	-100	1102	SP5	4.39364	7.12153	0	0
ENSG00000204335	chr2	171573308	171573308	-100	1451	SP5	4.39364	7.12153	0	0
ENSG00000204335	chr2	171573800	171573800	-100	1943	SP5	4.39364	7.12153	0	0
ENSG00000204335	chr2	171573830	171573830	-87.3377	1973	SP5	4.39364	7.12153	0	0
ENSG00000204335	chr2	171573211	171573211	-93.3333	1354	SP5	4.39364	7.12153	0	0
ENSG00000204335	chr2	171573816	171573816	-91.6667	1959	SP5	4.39364	7.12153	0	0
ENSG00000204335	chr2	171573295	171573295	-85.7143	1438	SP5	4.39364	7.12153	0	0
ENSG00000204335	chr2	171573001	171573001	-100	1144	SP5	4.39364	7.12153	0	0
ENSG00000204335	chr2	171574089	171574089	-100	2232	SP5	4.39364	7.12153	0	0
ENSG00000204335	chr2	171572841	171572841	-94.1176	984	SP5	4.39364	7.12153	0	0
ENSG00000204335	chr2	171573899	171573899	-78.7879	2042	SP5	4.39364	7.12153	0	0
ENSG00000204335	chr2	171573773	171573773	-100	1916	SP5	4.39364	7.12153	0	0
ENSG00000204335	chr2	171574664	171574664	-72.2222	2807	SP5	4.39364	7.12153	0	0
ENSG00000204335	chr2	171573214	171573214	-100	1357	SP5	4.39364	7.12153	0	0
ENSG00000204335	chr2	171573832	171573832	-87.2054	1975	SP5	4.39364	7.12153	0	0
ENSG00000204335	chr2	171572866	171572866	-87.5	1009	SP5	4.39364	7.12153	0	0
ENSG00000204335	chr2	171573794	171573794	-91.6667	1937	SP5	4.39364	7.12153	0	0
ENSG00000204335	chr2	171573004	171573004	-80	1147	SP5	4.39364	7.12153	0	0
ENSG00000204335	chr2	171573280	171573280	-82.2222	1423	SP5	4.39364	7.12153	0	0
ENSG00000204335	chr2	171573807	171573807	-90.9091	1950	SP5	4.39364	7.12153	0	0
ENSG00000204335	chr2	171573759	171573759	-86.6667	1902	SP5	4.39364	7.12153	0	0
ENSG00000204335	chr2	171573769	171573769	-91.6667	1912	SP5	4.39364	7.12153	0	0
ENSG00000204335	chr2	171572974	171572974	-93.75	1117	SP5	4.39364	7.12153	0	0
ENSG00000204335	chr2	171573821	171573821	-90.9091	1964	SP5	4.39364	7.12153	0	0
ENSG00000204335	chr2	171573149	171573149	-100	1292	SP5	4.39364	7.12153	0	0
ENSG00000204335	chr2	171573166	171573166	-100	1309	SP5	4.39364	7.12153	0	0
ENSG00000204335	chr2	171573780	171573780	-100	1923	SP5	4.39364	7.12153	0	0
ENSG00000204335	chr2	171573164	171573164	-79.1667	1307	SP5	4.39364	7.12153	0	0
ENSG00000204335	chr2	171573169	171573169	-87.5	1312	SP5	4.39364	7.12153	0	0
ENSG00000167244	chr11	2162110	2162110	-92.3077	231	IGF2	4.39311	10.131	0	0
ENSG00000167244	chr11	2162335	2162335	-87.8676	6	IGF2	4.39311	10.131	0	0
ENSG00000167244	chr11	2162191	2162191	-95	150	IGF2	4.39311	10.131	0	0
ENSG00000167244	chr11	2162138	2162138	-90	203	IGF2	4.39311	10.131	0	0
ENSG00000167244	chr11	2162087	2162087	-94.7368	254	IGF2	4.39311	10.131	0	0
ENSG00000167244	chr11	2162067	2162067	-100	274	IGF2	4.39311	10.131	0	0
ENSG00000167244	chr11	2170547	2170547	-73.3333	286	IGF2	4.39311	10.131	0	0
ENSG00000167244	chr11	2162363	2162363	-100	-22	IGF2	4.39311	10.131	0	0
ENSG00000167244	chr11	2162241	2162241	-100	100	IGF2	4.39311	10.131	0	0
ENSG00000167244	chr11	2163299	2163299	-38.5714	-958	IGF2	4.39311	10.131	0	0
ENSG00000167244	chr11	2162160	2162160	-85	181	IGF2	4.39311	10.131	0	0
ENSG00000167244	chr11	2162483	2162483	-92.8571	-142	IGF2	4.39311	10.131	0	0
ENSG00000167244	chr11	2162142	2162142	-94.7368	199	IGF2	4.39311	10.131	0	0
ENSG00000167244	chr11	2162301	2162301	-100	40	IGF2	4.39311	10.131	0	0
ENSG00000167244	chr11	2162104	2162104	-80	237	IGF2	4.39311	10.131	0	0
ENSG00000167244	chr11	2162057	2162057	-100	284	IGF2	4.39311	10.131	0	0
ENSG00000167244	chr11	2162322	2162322	-92.8571	19	IGF2	4.39311	10.131	0	0
ENSG00000167244	chr11	2162333	2162333	-88.2353	8	IGF2	4.39311	10.131	0	0
ENSG00000167244	chr11	2165060	2165060	-94.1176	-2719	IGF2	4.39311	10.131	0	0
ENSG00000167244	chr11	2165199	2165199	-100	-2858	IGF2	4.39311	10.131	0	0
ENSG00000167244	chr11	2162445	2162445	-100	-104	IGF2	4.39311	10.131	0	0
ENSG00000167244	chr11	2162220	2162220	-92.8571	121	IGF2	4.39311	10.131	0	0
ENSG00000167244	chr11	2162070	2162070	-100	271	IGF2	4.39311	10.131	0	0
ENSG00000167244	chr11	2162072	2162072	-100	269	IGF2	4.39311	10.131	0	0
ENSG00000167244	chr11	2162167	2162167	-94.7368	174	IGF2	4.39311	10.131	0	0
ENSG00000167244	chr11	2162478	2162478	-78.5714	-137	IGF2	4.39311	10.131	0	0
ENSG00000167244	chr11	2164915	2164915	-32.7407	-2574	IGF2	4.39311	10.131	0	0
ENSG00000167244	chr11	2164757	2164757	-43.75	-2416	IGF2	4.39311	10.131	0	0
ENSG00000167244	chr11	2165100	2165100	-93.5484	-2759	IGF2	4.39311	10.131	0	0
ENSG00000167244	chr11	2165208	2165208	-100	-2867	IGF2	4.39311	10.131	0	0
ENSG00000167244	chr11	2164755	2164755	-58.8235	-2414	IGF2	4.39311	10.131	0	0
ENSG00000167244	chr11	2162287	2162287	-90	54	IGF2	4.39311	10.131	0	0
ENSG00000167244	chr11	2162229	2162229	-83.3333	112	IGF2	4.39311	10.131	0	0
ENSG00000167244	chr11	2162134	2162134	-100	207	IGF2	4.39311	10.131	0	0
ENSG00000167244	chr11	2162089	2162089	-72.2222	252	IGF2	4.39311	10.131	0	0
ENSG00000167244	chr11	2164937	2164937	-80.625	-2596	IGF2	4.39311	10.131	0	0
ENSG00000167244	chr11	2162475	2162475	-66.4336	-134	IGF2	4.39311	10.131	0	0
ENSG00000167244	chr11	2163863	2163863	-21.875	-1522	IGF2	4.39311	10.131	0	0
ENSG00000167244	chr11	2171273	2171273	-35.1351	-440	IGF2	4.39311	10.131	0	0
ENSG00000167244	chr11	2170443	2170443	-36.8421	390	IGF2	4.39311	10.131	0	0
ENSG00000167244	chr11	2162183	2162183	-94.4444	158	IGF2	4.39311	10.131	0	0
ENSG00000167244	chr11	2162075	2162075	-77.7778	266	IGF2	4.39311	10.131	0	0
ENSG00000167244	chr11	2163174	2163174	-59.7902	-833	IGF2	4.39311	10.131	0	0
ENSG00000167244	chr11	2162447	2162447	-82.2222	-106	IGF2	4.39311	10.131	0	0
ENSG00000167244	chr11	2165143	2165143	-94.1176	-2802	IGF2	4.39311	10.131	0	0
ENSG00000167244	chr11	2162930	2162930	-34.1111	-589	IGF2	4.39311	10.131	0	0
ENSG00000167244	chr11	2162283	2162283	-100	58	IGF2	4.39311	10.131	0	0
ENSG00000167244	chr11	2165160	2165160	-100	-2819	IGF2	4.39311	10.131	0	0
ENSG00000167244	chr11	2171287	2171287	-41.9355	-454	IGF2	4.39311	10.131	0	0
ENSG00000167244	chr11	2162211	2162211	-84.4737	130	IGF2	4.39311	10.131	0	0
ENSG00000167244	chr11	2164943	2164943	-84.7368	-2602	IGF2	4.39311	10.131	0	0
ENSG00000167244	chr11	2172098	2172098	-88.4211	-1265	IGF2	4.39311	10.131	0	0
ENSG00000167244	chr11	2162146	2162146	-94.4444	195	IGF2	4.39311	10.131	0	0
ENSG00000167244	chr11	2170465	2170465	-37.1765	368	IGF2	4.39311	10.131	0	0
ENSG00000167244	chr11	2165222	2165222	-80	-2881	IGF2	4.39311	10.131	0	0
ENSG00000167244	chr11	2162545	2162545	-75	-204	IGF2	4.39311	10.131	0	0
ENSG00000167244	chr11	2164669	2164669	-91.6667	-2328	IGF2	4.39311	10.131	0	0
ENSG00000167244	chr11	2164953	2164953	-77.7188	-2612	IGF2	4.39311	10.131	0	0
ENSG00000167244	chr11	2165186	2165186	-100	-2845	IGF2	4.39311	10.131	0	0
ENSG00000167244	chr11	2162425	2162425	-78.4091	-84	IGF2	4.39311	10.131	0	0
ENSG00000167244	chr11	2171184	2171184	-45.1705	-351	IGF2	4.39311	10.131	0	0
ENSG00000167244	chr11	2164918	2164918	-70.1429	-2577	IGF2	4.39311	10.131	0	0
ENSG00000167244	chr11	2162341	2162341	-100	0	IGF2	4.39311	10.131	0	0
ENSG00000167244	chr11	2165182	2165182	-83.3333	-2841	IGF2	4.39311	10.131	0	0
ENSG00000167244	chr11	2162917	2162917	-67.7489	-576	IGF2	4.39311	10.131	0	0
ENSG00000167244	chr11	2165136	2165136	-100	-2795	IGF2	4.39311	10.131	0	0
ENSG00000167244	chr11	2162438	2162438	-66.6667	-97	IGF2	4.39311	10.131	0	0
ENSG00000167244	chr11	2172168	2172168	-37.2435	-1335	IGF2	4.39311	10.131	0	0
ENSG00000167244	chr11	2162582	2162582	-86.6667	-241	IGF2	4.39311	10.131	0	0
ENSG00000167244	chr11	2165154	2165154	-100	-2813	IGF2	4.39311	10.131	0	0
ENSG00000167244	chr11	2165188	2165188	-90	-2847	IGF2	4.39311	10.131	0	0
ENSG00000167244	chr11	2164976	2164976	-58.8177	-2635	IGF2	4.39311	10.131	0	0
ENSG00000167244	chr11	2162573	2162573	-93.3333	-232	IGF2	4.39311	10.131	0	0
ENSG00000167244	chr11	2162616	2162616	-83.3333	-275	IGF2	4.39311	10.131	0	0
ENSG00000167244	chr11	2165184	2165184	-90.9091	-2843	IGF2	4.39311	10.131	0	0
ENSG00000167244	chr11	2172043	2172043	-20.9697	-1210	IGF2	4.39311	10.131	0	0
ENSG00000167244	chr11	2165083	2165083	-78.5382	-2742	IGF2	4.39311	10.131	0	0
ENSG00000167244	chr11	2164801	2164801	-52.9412	-2460	IGF2	4.39311	10.131	0	0
ENSG00000167244	chr11	2162597	2162597	-89.3557	-256	IGF2	4.39311	10.131	0	0
ENSG00000167244	chr11	2162387	2162387	-93.75	-46	IGF2	4.39311	10.131	0	0
ENSG00000167244	chr11	2165054	2165054	-89.1892	-2713	IGF2	4.39311	10.131	0	0
ENSG00000167244	chr11	2164979	2164979	-50.4762	-2638	IGF2	4.39311	10.131	0	0
ENSG00000167244	chr11	2162406	2162406	-82.8571	-65	IGF2	4.39311	10.131	0	0
ENSG00000167244	chr11	2168568	2168568	-70	2265	IGF2	4.39311	10.131	0	0
ENSG00000167244	chr11	2162798	2162798	-20.8333	-457	IGF2	4.39311	10.131	0	0
ENSG00000167244	chr11	2162510	2162510	-88.2353	-169	IGF2	4.39311	10.131	0	0
ENSG00000167244	chr11	2162536	2162536	-92.3077	-195	IGF2	4.39311	10.131	0	0
ENSG00000167244	chr11	2162337	2162337	-88.8889	4	IGF2	4.39311	10.131	0	0
ENSG00000182871	chr21	46825811	46825811	-85.7143	714	COL18A1	4.37502	7.54365	0	0
ENSG00000182871	chr21	46825835	46825835	-100	738	COL18A1	4.37502	7.54365	0	0
ENSG00000182871	chr21	46825838	46825838	-100	741	COL18A1	4.37502	7.54365	0	0
ENSG00000182871	chr21	46825840	46825840	-85.7143	743	COL18A1	4.37502	7.54365	0	0
ENSG00000182871	chr21	46929068	46929068	-63.8889	1654	COL18A1	4.37502	7.54365	0	0
ENSG00000182871	chr21	46825993	46825993	-100	896	COL18A1	4.37502	7.54365	0	0
ENSG00000182871	chr21	46825981	46825981	-100	884	COL18A1	4.37502	7.54365	0	0
ENSG00000182871	chr21	46825917	46825917	-100	820	COL18A1	4.37502	7.54365	0	0
ENSG00000182871	chr21	46825990	46825990	-83.3333	893	COL18A1	4.37502	7.54365	0	0
ENSG00000182871	chr21	46825984	46825984	-85.7143	887	COL18A1	4.37502	7.54365	0	0
ENSG00000182871	chr21	46826027	46826027	-100	930	COL18A1	4.37502	7.54365	0	0
ENSG00000182871	chr21	46826000	46826000	-100	903	COL18A1	4.37502	7.54365	0	0
ENSG00000182871	chr21	46822276	46822276	-41.6667	-2821	COL18A1	4.37502	7.54365	0	0
ENSG00000182871	chr21	46826053	46826053	-100	956	COL18A1	4.37502	7.54365	0	0
ENSG00000182871	chr21	46825856	46825856	-100	759	COL18A1	4.37502	7.54365	0	0
ENSG00000182871	chr21	46825845	46825845	-100	748	COL18A1	4.37502	7.54365	0	0
ENSG00000182871	chr21	46825948	46825948	-100	851	COL18A1	4.37502	7.54365	0	0
ENSG00000182871	chr21	46825946	46825946	-100	849	COL18A1	4.37502	7.54365	0	0
ENSG00000182871	chr21	46825809	46825809	-100	712	COL18A1	4.37502	7.54365	0	0
ENSG00000182871	chr21	46825793	46825793	-100	696	COL18A1	4.37502	7.54365	0	0
ENSG00000182871	chr21	46825937	46825937	-100	840	COL18A1	4.37502	7.54365	0	0
ENSG00000182871	chr21	46825941	46825941	-100	844	COL18A1	4.37502	7.54365	0	0
ENSG00000182871	chr21	46822301	46822301	-45.4545	-2796	COL18A1	4.37502	7.54365	0	0
ENSG00000182871	chr21	46825973	46825973	-100	876	COL18A1	4.37502	7.54365	0	0
ENSG00000182871	chr21	46825953	46825953	-100	856	COL18A1	4.37502	7.54365	0	0
ENSG00000182871	chr21	46929466	46929466	-60	2052	COL18A1	4.37502	7.54365	0	0
ENSG00000182871	chr21	46825891	46825891	-100	794	COL18A1	4.37502	7.54365	0	0
ENSG00000182871	chr21	46825897	46825897	-87.5	800	COL18A1	4.37502	7.54365	0	0
ENSG00000182871	chr21	46826006	46826006	-100	909	COL18A1	4.37502	7.54365	0	0
ENSG00000182871	chr21	46825900	46825900	-100	803	COL18A1	4.37502	7.54365	0	0
ENSG00000182871	chr21	46921791	46921791	-20.6897	-2539	COL18A1	4.37502	7.54365	0	0
ENSG00000182871	chr21	46825893	46825893	-100	796	COL18A1	4.37502	7.54365	0	0
ENSG00000182871	chr21	46825944	46825944	-100	847	COL18A1	4.37502	7.54365	0	0
ENSG00000182871	chr21	46825915	46825915	-100	818	COL18A1	4.37502	7.54365	0	0
ENSG00000182871	chr21	46825908	46825908	-100	811	COL18A1	4.37502	7.54365	0	0
ENSG00000187134	chr10	5005644	5005644	-77.8905	190	AKR1C1	4.20751	8.07198	0	0
ENSG00000187134	chr10	5005710	5005710	-80.9524	256	AKR1C1	4.20751	8.07198	0	0
ENSG00000187134	chr10	5005562	5005562	-61.5385	108	AKR1C1	4.20751	8.07198	0	0
ENSG00000187134	chr10	5005462	5005462	-88.4868	8	AKR1C1	4.20751	8.07198	0	0
ENSG00000138674	chr4	83766494	83766494	-50	-832	SEC31A	4.18893	8.03404	0	0
ENSG00000138674	chr4	83763545	83763545	-50	2117	SEC31A	4.18893	8.03404	0	0
ENSG00000120708	chr5	135364868	135364868	-71.4286	284	TGFBI	4.18374	9.0261	0	0
ENSG00000120708	chr5	135365299	135365299	-89.4737	715	TGFBI	4.18374	9.0261	0	0
ENSG00000120708	chr5	135364907	135364907	-85.7143	323	TGFBI	4.18374	9.0261	0	0
ENSG00000120708	chr5	135364885	135364885	-93.75	301	TGFBI	4.18374	9.0261	0	0
ENSG00000120708	chr5	135364876	135364876	-88.2353	292	TGFBI	4.18374	9.0261	0	0
ENSG00000120708	chr5	135365900	135365900	-35.2381	1316	TGFBI	4.18374	9.0261	0	0
ENSG00000120708	chr5	135364862	135364862	-50	278	TGFBI	4.18374	9.0261	0	0
ENSG00000120708	chr5	135364890	135364890	-88.2353	306	TGFBI	4.18374	9.0261	0	0
ENSG00000120708	chr5	135364729	135364729	-50	145	TGFBI	4.18374	9.0261	0	0
ENSG00000120708	chr5	135364760	135364760	-61.5385	176	TGFBI	4.18374	9.0261	0	0
ENSG00000120708	chr5	135365890	135365890	-77.6515	1306	TGFBI	4.18374	9.0261	0	0
ENSG00000120708	chr5	135365453	135365453	-87.7841	869	TGFBI	4.18374	9.0261	0	0
ENSG00000120708	chr5	135364819	135364819	-42.1053	235	TGFBI	4.18374	9.0261	0	0
ENSG00000120708	chr5	135364923	135364923	-77.7778	339	TGFBI	4.18374	9.0261	0	0
ENSG00000120708	chr5	135364731	135364731	-40	147	TGFBI	4.18374	9.0261	0	0
ENSG00000120708	chr5	135364451	135364451	-43.75	-133	TGFBI	4.18374	9.0261	0	0
ENSG00000120708	chr5	135365401	135365401	-89.5722	817	TGFBI	4.18374	9.0261	0	0
ENSG00000120708	chr5	135364749	135364749	-64.2857	165	TGFBI	4.18374	9.0261	0	0
ENSG00000120708	chr5	135365328	135365328	-100	744	TGFBI	4.18374	9.0261	0	0
ENSG00000120708	chr5	135364060	135364060	-100	-524	TGFBI	4.18374	9.0261	0	0
ENSG00000120708	chr5	135361707	135361707	-31.2831	-2877	TGFBI	4.18374	9.0261	0	0
ENSG00000120708	chr5	135364328	135364328	-38.2353	-256	TGFBI	4.18374	9.0261	0	0
ENSG00000120708	chr5	135364739	135364739	-46.1538	155	TGFBI	4.18374	9.0261	0	0
ENSG00000120708	chr5	135364128	135364128	-96.4286	-456	TGFBI	4.18374	9.0261	0	0
ENSG00000120708	chr5	135364756	135364756	-57.1429	172	TGFBI	4.18374	9.0261	0	0
ENSG00000120708	chr5	135364111	135364111	-95.6522	-473	TGFBI	4.18374	9.0261	0	0
ENSG00000174804	chr11	86665992	86665992	-71.6667	448	FZD4	4.14482	7.30549	0	0
ENSG00000174804	chr11	86665997	86665997	-90	443	FZD4	4.14482	7.30549	0	0
ENSG00000174804	chr11	86663446	86663446	-23.8426	2994	FZD4	4.14482	7.30549	0	0
ENSG00000174804	chr11	86666016	86666016	-58.3333	424	FZD4	4.14482	7.30549	0	0
ENSG00000174804	chr11	86665863	86665863	-88.8889	577	FZD4	4.14482	7.30549	0	0
ENSG00000174804	chr11	86665876	86665876	-92.8571	564	FZD4	4.14482	7.30549	0	0
ENSG00000174804	chr11	86666029	86666029	-37.8571	411	FZD4	4.14482	7.30549	0	0
ENSG00000174804	chr11	86666085	86666085	-80	355	FZD4	4.14482	7.30549	0	0
ENSG00000174804	chr11	86666000	86666000	-72.2222	440	FZD4	4.14482	7.30549	0	0
ENSG00000174804	chr11	86665795	86665795	-90.9091	645	FZD4	4.14482	7.30549	0	0
ENSG00000116771	chr1	15910091	15910091	-66.6667	1514	AGMAT	4.0844	7.09001	0	0
ENSG00000116771	chr1	15910149	15910149	-42.5629	1456	AGMAT	4.0844	7.09001	0	0
ENSG00000116771	chr1	15910117	15910117	-37.971	1488	AGMAT	4.0844	7.09001	0	0
ENSG00000116771	chr1	15910130	15910130	-23.5294	1475	AGMAT	4.0844	7.09001	0	0
ENSG00000068078	chr4	1796248	1796248	-41.6667	688	FGFR3	4.03246	7.54969	0	0
ENSG00000068078	chr4	1800191	1800191	-59.7222	-2903	FGFR3	4.03246	7.54969	0	0
ENSG00000068078	chr4	1800154	1800154	-86.4055	-2940	FGFR3	4.03246	7.54969	0	0
ENSG00000068078	chr4	1796244	1796244	-36.3636	684	FGFR3	4.03246	7.54969	0	0
ENSG00000068078	chr4	1800336	1800336	-40.4545	-2758	FGFR3	4.03246	7.54969	0	0
ENSG00000068078	chr4	1796188	1796188	-60	628	FGFR3	4.03246	7.54969	0	0
ENSG00000068078	chr4	1800157	1800157	-86.8817	-2937	FGFR3	4.03246	7.54969	0	0
ENSG00000068078	chr4	1800123	1800123	-77.2222	-2971	FGFR3	4.03246	7.54969	0	0
ENSG00000068078	chr4	1794721	1794721	-50	-318	FGFR3	4.03246	7.54969	0	0
[truncated: 20,157 more rows]

## Sheet: HepG2_hypermeth_expdown
gene_id	chr	start	end	HepC_NorC.mdiff	distance from TSS	gene name	HepC_NorClogFC	logCPM NorC	pvalue	FDR
[truncated: 5,150 more rows]
