# Supplementary material for: S-adenosyl-methionine (SAM) alters the transcriptome and methylome and specifically blocks growth and invasiveness of liver cancer cells
Source: Oncotarget. 2017 Dec 5;8(67):111866–81. doi: 10.18632/oncotarget.22942 (PMC5762365; doi:10.18632/oncotarget.22942)
Supplement: Supplementary file 6 [file oncotarget-08-111866-s006.xlsx]

## Sheet: HepG2
ENSEMBL	seqnames	start	end	HepC_norC.mdiff	distance from TSS	HepC_norc.logFC	HepC_norC.fdr	SAM_HepC.mdiff	gene_name	Hep_SAM.logfc
ENSG00000004142	chr17	26683576	26683576	-77.7778	1027	0.911334	1.47e-153	50	POLDIP2	-0.138257
ENSG00000004478	chr12	2902550	2902550	-33.6667	-1558	0.0322465	0.387152	14.1667	FKBP4	-0.43449
ENSG00000004478	chr12	2902672	2902672	-30.7692	-1436	0.0322465	0.387152	19.6581	FKBP4	-0.43449
ENSG00000005007	chr19	18945007	18945007	-100	2263	1.35303	2.62e-236	22.2222	UPF1	-0.0688596
ENSG00000005007	chr19	18945024	18945024	-85.7143	2280	1.35303	2.62e-236	20	UPF1	-0.0688596
ENSG00000005007	chr19	18945088	18945088	-100	2344	1.35303	2.62e-236	33.3333	UPF1	-0.0688596
ENSG00000005007	chr19	18945090	18945090	-80	2346	1.35303	2.62e-236	25.4545	UPF1	-0.0688596
ENSG00000005075	chr7	102120329	102120329	-57.1429	-948	0.185538	0.00302701	10.4762	POLR2J	-0.507576
ENSG00000005075	chr7	102122352	102122352	-93.3333	-2971	0.185538	0.00302701	13.6364	POLR2J	-0.507576
ENSG00000005882	chr17	48174194	48174194	-63	1135	0.0857108	0.142662	15.8261	PDK2	-0.214421
ENSG00000006194	chr16	3311857	3311857	-87.5	-1911	0.253907	4.31e-07	27.5	ZNF263	-0.324895
ENSG00000006831	chr12	1799499	1799499	-82.5758	-748	0.271327	1.31e-14	31.6667	ADIPOR2	-0.103759
ENSG00000007520	chr16	1400921	1400921	-27.0833	952	0.15693	0.00208168	14.5833	TSR3	-0.512845
ENSG00000008324	chr3	42633262	42633262	-77.2727	964	0.164203	0.0099845	18.6869	SS18L2	-0.484629
ENSG00000010165	chr1	171751298	171751298	-50	537	0.15845	0.000342667	10	METTL13	-0.516048
ENSG00000010256	chr3	48647395	48647395	-70.9273	-297	0.705697	1.86e-92	37.7289	UQCRC1	-0.343789
ENSG00000010256	chr3	48647522	48647522	-60	-424	0.705697	1.86e-92	23.6364	UQCRC1	-0.343789
ENSG00000011143	chr17	56296035	56296035	-75	631	0.374242	1.57e-08	22.7273	MKS1	-0.148722
ENSG00000011143	chr17	56296937	56296937	-55	29	0.374242	1.57e-08	13.9623	MKS1	-0.148722
ENSG00000011143	chr17	56297641	56297641	-93.3333	-675	0.374242	1.57e-08	11.1111	MKS1	-0.148722
ENSG00000013306	chr17	42403946	42403946	-50	-1729	0.0698183	0.0149905	25	SLC25A39	-0.205667
ENSG00000013503	chr12	106749074	106749074	-42.6667	-2362	1.14803	8.05e-62	31.2821	POLR3B	-0.180401
ENSG00000017483	chrX	48329330	48329330	-100	-686	1.42376	1.55e-229	14.2857	SLC38A5	-0.596977
ENSG00000018699	chr2	32852704	32852704	-63.7255	-383	1.18396	5.56e-147	10.0629	TTC27	-0.155858
ENSG00000018699	chr2	32852858	32852858	-61.2903	-229	1.18396	5.56e-147	12.5724	TTC27	-0.155858
ENSG00000020256	chr20	50719682	50719682	-83.3333	2341	0.727863	5.01e-47	18.1159	ZFP64	-0.149727
ENSG00000020256	chr20	50720331	50720331	-78.9474	1692	0.727863	5.01e-47	20.3267	ZFP64	-0.149727
ENSG00000022840	chr12	120971289	120971289	-48.7879	-843	0.0906886	0.00332314	11.2281	RNF10	-0.14858
ENSG00000028528	chr15	64387625	64387625	-57.5385	-458	0.281038	1.52e-16	18.6813	SNX1	-0.215744
ENSG00000028528	chr15	64387633	64387633	-27.4359	-450	0.281038	1.52e-16	10.7692	SNX1	-0.215744
ENSG00000034152	chr17	21200454	21200454	-50	1467	1.94361	0	20	MAP2K3	-0.204151
ENSG00000040275	chr5	169008188	169008188	-58.3333	-2450	0.624393	4.56e-41	15.4762	SPDL1	-0.198354
ENSG00000040275	chr5	169008417	169008417	-90	-2221	0.624393	4.56e-41	18.1818	SPDL1	-0.198354
ENSG00000047230	chrX	16729474	16729474	-100	866	1.14449	1.68e-136	25	CTPS2	-0.147997
ENSG00000053372	chr1	19579585	19579585	-85.7143	1510	1.27227	5.56e-142	13.4921	MRTO4	-0.53037
ENSG00000054148	chr9	139741927	139741927	-39.4737	-1329	0.441307	2.96e-31	28.9474	PHPT1	-0.137349
ENSG00000054148	chr9	139744490	139744490	-37.0098	1234	0.441307	2.96e-31	16.1765	PHPT1	-0.137349
ENSG00000054148	chr9	139744609	139744609	-22.7273	1353	0.441307	2.96e-31	18.5606	PHPT1	-0.137349
ENSG00000054148	chr9	139744668	139744668	-58.6538	1412	0.441307	2.96e-31	44.3182	PHPT1	-0.137349
ENSG00000054148	chr9	139744714	139744714	-51.2605	1458	0.441307	2.96e-31	38.961	PHPT1	-0.137349
ENSG00000055130	chr7	148398020	148398020	-56	2087	0.16017	4.29e-06	14.2857	CUL1	-0.224928
ENSG00000056998	chrX	2746436	2746436	-84.127	-427	0.406171	9.81e-19	16.6667	GYG2	-0.650372
ENSG00000056998	chrX	2746471	2746471	-83.75	-392	0.406171	9.81e-19	13.8095	GYG2	-0.650372
ENSG00000056998	chrX	2748201	2748201	-50	99	0.406171	9.81e-19	16.6667	GYG2	-0.650372
ENSG00000056998	chrX	2748216	2748216	-58.3333	114	0.406171	9.81e-19	28.3333	GYG2	-0.650372
ENSG00000056998	chrX	2748369	2748369	-57.1429	267	0.406171	9.81e-19	34.9206	GYG2	-0.650372
ENSG00000058262	chr3	127773954	127773954	-20.7288	2352	0.761923	2.19e-207	18.8769	SEC61A1	-0.13573
ENSG00000059691	chr4	152682581	152682581	-65.1786	-406	0.718024	6.02e-51	11.6071	PET112	-0.354834
ENSG00000059691	chr4	152682954	152682954	-72.7273	-779	0.718024	6.02e-51	11.1888	PET112	-0.354834
ENSG00000059691	chr4	152684427	152684427	-81.25	-2252	0.718024	6.02e-51	11.1111	PET112	-0.354834
ENSG00000059691	chr4	152684323	152684323	-84.6154	-2148	0.718024	6.02e-51	34.6154	PET112	-0.354834
ENSG00000060971	chr3	38176439	38176439	-88.8889	2294	1.37268	1.19e-274	11.1111	ACAA1	-0.178545
ENSG00000060971	chr3	38176529	38176529	-100	2204	1.37268	1.19e-274	20	ACAA1	-0.178545
ENSG00000060971	chr3	38177481	38177481	-100	1252	1.37268	1.19e-274	16.6667	ACAA1	-0.178545
ENSG00000062485	chr12	56694914	56694914	-71.4286	-739	0.611885	1.82e-109	27.6786	CS	-0.162678
ENSG00000062485	chr12	56694932	56694932	-62.8571	-757	0.611885	1.82e-109	25.5556	CS	-0.162678
ENSG00000063245	chr19	56187810	56187810	-21.7391	-181	0.282837	1.07e-15	17.7391	EPN1	-0.158903
ENSG00000064601	chr20	44519158	44519158	-100	-433	0.739054	3.55e-125	10.7143	CTSA	-0.146999
ENSG00000064601	chr20	44519283	44519283	-100	-308	0.739054	3.55e-125	14.2857	CTSA	-0.146999
ENSG00000065054	chr16	2075437	2075437	-80	-1432	0.176974	1.78e-05	22.8571	SLC9A3R2	-0.167028
ENSG00000065054	chr16	2082777	2082777	-60.7143	-488	0.176974	1.78e-05	50	SLC9A3R2	-0.167028
ENSG00000065054	chr16	2083479	2083479	-80	214	0.176974	1.78e-05	40	SLC9A3R2	-0.167028
ENSG00000065054	chr16	2086229	2086229	-83.3333	2964	0.176974	1.78e-05	14.2857	SLC9A3R2	-0.167028
ENSG00000065054	chr16	2086251	2086251	-62.5	2986	0.176974	1.78e-05	12.5	SLC9A3R2	-0.167028
ENSG00000065485	chr3	122783664	122783664	-67.7778	-2192	2.54796	0	77.7778	PDIA5	-0.245869
ENSG00000065485	chr3	122785268	122785268	-66.6667	-588	2.54796	0	26.6667	PDIA5	-0.245869
ENSG00000065802	chr2	239334573	239334573	-50	-1053	0.78888	8.02e-77	15.3846	ASB1	-0.516824
ENSG00000065802	chr2	239334757	239334757	-92.8571	-869	0.78888	8.02e-77	15.0794	ASB1	-0.516824
ENSG00000065911	chr2	74425085	74425085	-70.2206	-605	0.371027	1.43e-27	22.3039	MTHFD2	-0.566076
ENSG00000066583	chr5	128431225	128431225	-88.2353	783	1.49245	7.41e-204	14.2857	ISOC1	-0.415977
ENSG00000066583	chr5	128431231	128431231	-92.3077	789	1.49245	7.41e-204	14.2857	ISOC1	-0.415977
ENSG00000067182	chr12	6452500	6452500	-55.5556	-1217	0.306998	3.51e-19	33.3333	TNFRSF1A	-0.172206
ENSG00000067182	chr12	6452518	6452518	-57.2368	-1235	0.306998	3.51e-19	12.5	TNFRSF1A	-0.172206
ENSG00000067365	chr16	8714685	8714685	-69.2308	-842	0.984296	1.49e-63	22.1719	METTL22	-0.251241
ENSG00000067533	chr1	218457882	218457882	-57.1429	-747	0.434227	3.61e-18	18.6813	RRP15	-0.269995
ENSG00000067533	chr1	218457948	218457948	-78.5714	-681	0.434227	3.61e-18	11.9048	RRP15	-0.269995
ENSG00000067533	chr1	218458048	218458048	-94.7368	-581	0.434227	3.61e-18	11.1111	RRP15	-0.269995
ENSG00000068028	chr3	50379256	50379256	-23.8095	-889	0.511354	1.55e-06	15.4762	RASSF1	-0.369608
ENSG00000068028	chr3	50379334	50379334	-44.7368	-967	0.511354	1.55e-06	29.1667	RASSF1	-0.369608
ENSG00000068394	chrX	48980694	48980694	-44.4444	-615	0.405401	7.53e-13	44.4444	GPKOW	-0.439479
ENSG00000068438	chrX	48331807	48331807	-100	-2742	0.538299	5.26e-29	11.1111	FTSJ1	-0.275387
ENSG00000069345	chr16	47008343	47008343	-60	-718	0.271088	2.77e-20	33.3333	DNAJA2	-0.317791
ENSG00000070423	chr19	665899	665899	-28.9855	-2666	0.950964	2.72e-78	13.3333	RNF126	-0.335525
ENSG00000070423	chr19	666007	666007	-50	-2774	0.950964	2.72e-78	18.75	RNF126	-0.335525
ENSG00000070761	chr16	58161536	58161536	-64.5749	1760	0.628214	4.07e-44	11.8993	C16orf80	-0.292493
ENSG00000070785	chr1	45454329	45454329	-31.5789	-1935	0.508279	2.4e-22	22.488	EIF2B3	-0.2793
ENSG00000072506	chrX	53460775	53460775	-100	548	0.200696	3.58e-06	20	HSD17B10	-0.402516
ENSG00000073578	chr5	219941	219941	-90	1585	0.747365	6.27e-138	18.1955	SDHA	-0.405345
ENSG00000073578	chr5	219944	219944	-84.3074	1588	0.747365	6.27e-138	16.8262	SDHA	-0.405345
ENSG00000074201	chr11	77349090	77349090	-54.5455	-239	0.170303	1.37e-07	12.5	CLNS1A	-0.433318
ENSG00000075239	chr11	107993298	107993298	-81.3725	1040	0.122728	0.000152081	25.9191	ACAT1	-0.339716
ENSG00000075415	chr12	98986733	98986733	-87.5	-670	0.046173	0.0520494	12.5	SLC25A3	-0.554831
ENSG00000075643	chr18	33766693	33766693	-83.3333	-787	1.19967	3.99e-137	30	MOCOS	-0.424284
ENSG00000075914	chr3	45018872	45018872	-87.5	1131	0.510878	3.37e-23	24.3421	EXOSC7	-0.552997
ENSG00000076248	chr12	109534326	109534326	-94.4444	-1073	0.666751	1.25e-77	12.3016	UNG	-0.426122
ENSG00000076248	chr12	109534380	109534380	-40.9091	-1019	0.666751	1.25e-77	15.9091	UNG	-0.426122
ENSG00000076351	chr17	26734639	26734639	-75	-1409	0.375792	3.29e-08	50	SLC46A1	-0.172208
ENSG00000076662	chr19	10450135	10450135	-54.1176	210	0.421776	2.38e-10	44.6154	ICAM3	-0.34529
ENSG00000076662	chr19	10450175	10450175	-66.6667	170	0.421776	2.38e-10	16.6667	ICAM3	-0.34529
ENSG00000076662	chr19	10450269	10450269	-83.3333	76	0.421776	2.38e-10	40.4762	ICAM3	-0.34529
ENSG00000077549	chr1	19810650	19810650	-76.4706	551	0.528081	5.45e-40	12.1849	CAPZB	-0.204832
ENSG00000077549	chr1	19810757	19810757	-53.3333	444	0.528081	5.45e-40	36.6667	CAPZB	-0.204832
ENSG00000078902	chr11	1321054	1321054	-43.75	2919	0.488425	3.58e-26	22.2222	TOLLIP	-0.426628
ENSG00000078902	chr11	1326879	1326879	-100	-2906	0.488425	3.58e-26	15.3846	TOLLIP	-0.426628
ENSG00000078902	chr11	1328493	1328493	-27.5463	2399	0.488425	3.58e-26	18.2065	TOLLIP	-0.426628
ENSG00000078902	chr11	1328660	1328660	-30.7692	2232	0.488425	3.58e-26	24.1026	TOLLIP	-0.426628
ENSG00000078902	chr11	1329948	1329948	-95.2381	944	0.488425	3.58e-26	11.6279	TOLLIP	-0.426628
ENSG00000079459	chr8	11652389	11652389	-33.3333	-693	1.06108	0	20.8333	FDFT1	-0.633244
ENSG00000079459	chr8	11659467	11659467	-54.5455	-723	1.06108	0	11.6883	FDFT1	-0.633244
ENSG00000079459	chr8	11663584	11663584	-100	-1868	1.06108	0	13.3333	FDFT1	-0.633244
ENSG00000079459	chr8	11663668	11663668	-87.5	-1784	1.06108	0	16.6667	FDFT1	-0.633244
ENSG00000079459	chr8	11668595	11668595	-55.5556	1942	1.06108	0	19.5556	FDFT1	-0.633244
ENSG00000079616	chr16	29801287	29801287	-37.3041	-747	1.04882	4.9e-157	16.092	KIF22	-0.345366
ENSG00000079739	chr1	64058614	64058614	-50.1538	-333	0.469888	5.92e-41	10.7532	PGM1	-0.632197
ENSG00000081721	chr1	161718664	161718664	-69.0476	-917	0.180998	0.000880405	52.381	DUSP12	-0.572103
ENSG00000082515	chr5	154320377	154320377	-45	-256	0.59506	8.88e-37	26.9231	MRPL22	-0.415345
ENSG00000083444	chr1	11994263	11994263	-92.3077	-461	0.139307	0.000128018	17.6471	PLOD1	-0.239023
ENSG00000083457	chr17	3704621	3704621	-24.5155	-84	0.0671392	0.338131	19.6429	ITGAE	-0.566271
ENSG00000083457	chr17	3705546	3705546	-43.4783	-1009	0.0671392	0.338131	11.4783	ITGAE	-0.566271
ENSG00000083845	chr19	58899510	58899510	-88.8889	874	0.254926	3.16e-21	14.2857	RPS5	-0.279577
ENSG00000085999	chr1	46712613	46712613	-43.75	-754	1.00829	2.56e-62	15	RAD54L	-0.489616
ENSG00000086061	chr9	33026637	33026637	-56.25	164	1.64214	0	10	DNAJA1	-0.256005
ENSG00000086475	chr10	13382090	13382090	-29.4872	-1209	0.215376	1.62e-07	21.5686	SEPHS1	-0.213243
ENSG00000086475	chr10	13388458	13388458	-41.5282	1840	0.215376	1.62e-07	19.9248	SEPHS1	-0.213243
ENSG00000086504	chr16	419698	419698	-66.6667	871	0.236639	1.62e-10	50	MRPL28	-0.326918
ENSG00000086504	chr16	419989	419989	-64.7215	580	0.236639	1.62e-10	13.3603	MRPL28	-0.326918
ENSG00000086504	chr16	420037	420037	-52.1739	532	0.236639	1.62e-10	20	MRPL28	-0.326918
ENSG00000086504	chr16	420043	420043	-50	526	0.236639	1.62e-10	31.5789	MRPL28	-0.326918
ENSG00000086504	chr16	420050	420050	-27.2727	519	0.236639	1.62e-10	10.5263	MRPL28	-0.326918
ENSG00000087206	chr5	176432452	176432452	-90.9091	991	0.0563452	0.255493	20	UIMC1	-0.191349
ENSG00000087269	chr4	2963264	2963264	-85.6522	1854	0.420954	4.7e-31	19.1816	NOP14	-0.337393
ENSG00000087269	chr4	2963272	2963272	-77.7778	1846	0.420954	4.7e-31	11.7647	NOP14	-0.337393
ENSG00000087460	chr20	57413280	57413280	-55.5556	-1515	1.0489	0	22.2222	GNAS	-0.29147
ENSG00000087460	chr20	57414539	57414539	-90.8144	-256	1.0489	0	10.6061	GNAS	-0.29147
ENSG00000087460	chr20	57414608	57414608	-63.7949	-187	1.0489	0	21.7949	GNAS	-0.29147
ENSG00000087460	chr20	57414615	57414615	-65.5294	-180	1.0489	0	23.5294	GNAS	-0.29147
ENSG00000087460	chr20	57414620	57414620	-61.1285	-175	1.0489	0	24.1379	GNAS	-0.29147
ENSG00000087460	chr20	57414678	57414678	-54.5455	-117	1.0489	0	12.4402	GNAS	-0.29147
ENSG00000087460	chr20	57414700	57414700	-80	-95	1.0489	0	35.4545	GNAS	-0.29147
ENSG00000087460	chr20	57415237	57415237	-50.4202	442	1.0489	0	22.2059	GNAS	-0.29147
ENSG00000087460	chr20	57415240	57415240	-47.2222	445	1.0489	0	13.4503	GNAS	-0.29147
ENSG00000087460	chr20	57415773	57415773	-67.7778	-916	1.0489	0	23.3333	GNAS	-0.29147
ENSG00000087460	chr20	57415807	57415807	-72.7273	-882	1.0489	0	27.2727	GNAS	-0.29147
ENSG00000087460	chr20	57415810	57415810	-88.8889	-879	1.0489	0	26.3889	GNAS	-0.29147
ENSG00000087460	chr20	57416457	57416457	-45.2381	-232	1.0489	0	13.4921	GNAS	-0.29147
ENSG00000087460	chr20	57416872	57416872	-43.9153	183	1.0489	0	17.3865	GNAS	-0.29147
ENSG00000087460	chr20	57416909	57416909	-81.4815	220	1.0489	0	10.8108	GNAS	-0.29147
ENSG00000087460	chr20	57416915	57416915	-78.0423	226	1.0489	0	14.4788	GNAS	-0.29147
ENSG00000087460	chr20	57416967	57416967	-86.9565	278	1.0489	0	22.6708	GNAS	-0.29147
ENSG00000087460	chr20	57416969	57416969	-72.5	280	1.0489	0	29	GNAS	-0.29147
ENSG00000087460	chr20	57416996	57416996	-75.5556	307	1.0489	0	41.0628	GNAS	-0.29147
ENSG00000087460	chr20	57417216	57417216	-71.8797	527	1.0489	0	14.6429	GNAS	-0.29147
ENSG00000087460	chr20	57417253	57417253	-70	564	1.0489	0	22.1053	GNAS	-0.29147
ENSG00000087460	chr20	57418020	57418020	-80.9524	1331	1.0489	0	13.6364	GNAS	-0.29147
ENSG00000087460	chr20	57427030	57427030	-60.6643	-1006	1.0489	0	12.1795	GNAS	-0.29147
ENSG00000087460	chr20	57427443	57427443	-100	-593	1.0489	0	12.5	GNAS	-0.29147
ENSG00000087460	chr20	57427493	57427493	-38.4615	-543	1.0489	0	14.652	GNAS	-0.29147
ENSG00000087460	chr20	57427692	57427692	-70	-344	1.0489	0	12.1429	GNAS	-0.29147
ENSG00000087460	chr20	57427738	57427738	-65	-298	1.0489	0	13.9362	GNAS	-0.29147
ENSG00000087460	chr20	57427762	57427762	-57.1429	-274	1.0489	0	10.5263	GNAS	-0.29147
ENSG00000087460	chr20	57427951	57427951	-88.2353	-85	1.0489	0	12.1212	GNAS	-0.29147
ENSG00000087460	chr20	57427958	57427958	-77.7778	-78	1.0489	0	13.6364	GNAS	-0.29147
ENSG00000087460	chr20	57427973	57427973	-60	-63	1.0489	0	11.5686	GNAS	-0.29147
ENSG00000087460	chr20	57427977	57427977	-72.3077	-59	1.0489	0	12.3529	GNAS	-0.29147
ENSG00000087460	chr20	57429286	57429286	-61.9048	1250	1.0489	0	12.6126	GNAS	-0.29147
ENSG00000087460	chr20	57430435	57430435	-55	2399	1.0489	0	12	GNAS	-0.29147
ENSG00000087460	chr20	57430647	57430647	-31.8182	2611	1.0489	0	15.8182	GNAS	-0.29147
ENSG00000087460	chr20	57462798	57462798	-30.7292	-1382	1.0489	0	14.7035	GNAS	-0.29147
ENSG00000087460	chr20	57462856	57462856	-30.4288	-1324	1.0489	0	12.3864	GNAS	-0.29147
ENSG00000087460	chr20	57465513	57465513	-61.1111	-913	1.0489	0	13.6111	GNAS	-0.29147
ENSG00000087460	chr20	57465520	57465520	-57.6344	-906	1.0489	0	13.073	GNAS	-0.29147
ENSG00000087586	chr20	54966346	54966346	-50.2901	1005	1.77063	0	11.459	AURKA	-0.27916
ENSG00000088826	chr20	4130631	4130631	-58.0882	1205	1.1038	3.43e-119	14.5882	SMOX	-0.3926
ENSG00000088826	chr20	4130655	4130655	-57.5758	1229	1.1038	3.43e-119	14.7186	SMOX	-0.3926
ENSG00000088930	chr20	21281599	21281599	-72.7273	-2343	0.683792	6.78e-98	29.8701	XRN2	-0.0366371
ENSG00000089063	chr20	5092781	5092781	-79.8319	952	0.861684	1.29e-131	28.022	TMEM230	-0.148515
ENSG00000089063	chr20	5092785	5092785	-86.7521	948	0.861684	1.29e-131	20.8791	TMEM230	-0.148515
ENSG00000089063	chr20	5092801	5092801	-86.0577	932	0.861684	1.29e-131	18.75	TMEM230	-0.148515
ENSG00000089094	chr12	121947402	121947402	-62.5	440	0.743059	9.77e-60	37.5	KDM2B	-0.342771
ENSG00000089094	chr12	122017038	122017038	-50	1326	0.743059	9.77e-60	35.7143	KDM2B	-0.342771
ENSG00000089248	chr12	112452424	112452424	-41.3445	1272	0.366739	1.74e-26	30.3922	ERP29	-0.54403
ENSG00000089280	chr16	31192811	31192811	-93.3333	1380	0.527283	3.1e-90	11.1111	FUS	-0.389108
ENSG00000089685	chr17	76207872	76207872	-54.7368	-2405	0.921762	1.21e-118	10	BIRC5	-0.685917
ENSG00000090316	chr4	1303815	1303815	-62.0192	216	0.128898	0.00215464	21.25	MAEA	-0.363566
ENSG00000090316	chr4	1303857	1303857	-63.3333	258	0.128898	0.00215464	24.5455	MAEA	-0.363566
ENSG00000090316	chr4	1304002	1304002	-75.9868	403	0.128898	0.00215464	23.5577	MAEA	-0.363566
ENSG00000090316	chr4	1304057	1304057	-30	458	0.128898	0.00215464	20.4762	MAEA	-0.363566
ENSG00000090316	chr4	1305353	1305353	-21.6033	1754	0.128898	0.00215464	12.125	MAEA	-0.363566
ENSG00000091542	chr17	18088276	18088276	-81.8182	1409	0.104995	0.00437375	11.7647	ALKBH5	-0.265519
ENSG00000091542	chr17	18088665	18088665	-100	1798	0.104995	0.00437375	14.2857	ALKBH5	-0.265519
ENSG00000091542	chr17	18089245	18089245	-70.5996	2378	0.104995	0.00437375	11.6162	ALKBH5	-0.265519
ENSG00000091542	chr17	18089483	18089483	-87.9184	2616	0.104995	0.00437375	14.8571	ALKBH5	-0.265519
ENSG00000091542	chr17	18089522	18089522	-44	2655	0.104995	0.00437375	13.2308	ALKBH5	-0.265519
ENSG00000091947	chr17	42091599	42091599	-52.8986	746	0.769313	8.25e-74	11.9048	TMEM101	-0.4429
ENSG00000092621	chr1	120254163	120254163	-92.8571	-256	1.56819	0	21.4286	PHGDH	-0.715676
ENSG00000092621	chr1	120254177	120254177	-75	-242	1.56819	0	21.7949	PHGDH	-0.715676
ENSG00000092931	chr17	74735058	74735058	-38.4615	1475	0.393135	9.27e-12	14.9321	MFSD11	-0.498859
ENSG00000093009	chr22	19468313	19468313	-82.3529	899	0.309578	1.66e-07	10.9244	CDC45	-0.36473
ENSG00000093010	chr22	19928616	19928616	-46.7836	-647	1.31889	1.07e-254	15.2047	COMT	-0.464593
ENSG00000094804	chr17	38443649	38443649	-31.4921	-497	0.902618	3.06e-145	15.0037	CDC6	-0.175281
ENSG00000095380	chr9	100817110	100817110	-62.5	-1849	0.853193	1.75e-60	18.75	NANS	-0.663771
ENSG00000097021	chr1	6420679	6420679	-88.8889	85	0.699864	2.08e-63	35.2941	ACOT7	-0.201323
ENSG00000097021	chr1	6420699	6420699	-60	65	0.699864	2.08e-63	10	ACOT7	-0.201323
ENSG00000097021	chr1	6420713	6420713	-56.1538	51	0.699864	2.08e-63	13.8462	ACOT7	-0.201323
ENSG00000097021	chr1	6420826	6420826	-67.5439	-62	0.699864	2.08e-63	11.9048	ACOT7	-0.201323
ENSG00000097021	chr1	6421177	6421177	-33.4615	-413	0.699864	2.08e-63	31.7949	ACOT7	-0.201323
ENSG00000097021	chr1	6423308	6423308	-52.9412	-2544	0.699864	2.08e-63	12	ACOT7	-0.201323
ENSG00000097021	chr1	6423332	6423332	-37.8446	-2568	0.699864	2.08e-63	10.4762	ACOT7	-0.201323
ENSG00000097021	chr1	6455857	6455857	-55.5556	-2031	0.699864	2.08e-63	17.094	ACOT7	-0.201323
ENSG00000097021	chr1	6455907	6455907	-58.3333	-2081	0.699864	2.08e-63	18.3333	ACOT7	-0.201323
ENSG00000099194	chr10	102108927	102108927	-80	2155	2.02926	0	10.303	SCD	-0.190691
ENSG00000099284	chr10	71810380	71810380	-100	-1977	1.25585	4.63e-157	12.5	H2AFY2	-0.209079
ENSG00000099284	chr10	71813907	71813907	-88.3333	1550	1.25585	4.63e-157	11	H2AFY2	-0.209079
ENSG00000099284	chr10	71813910	71813910	-100	1553	1.25585	4.63e-157	19.2308	H2AFY2	-0.209079
ENSG00000099284	chr10	71813927	71813927	-97.7273	1570	1.25585	4.63e-157	12	H2AFY2	-0.209079
ENSG00000099284	chr10	71814001	71814001	-69.3364	1644	1.25585	4.63e-157	21.3033	H2AFY2	-0.209079
ENSG00000099284	chr10	71814033	71814033	-66.8831	1676	1.25585	4.63e-157	21.4286	H2AFY2	-0.209079
ENSG00000099800	chr19	2428437	2428437	-27.2727	-562	0.93104	4.38e-105	13.9785	TIMM13	-0.943884
ENSG00000099956	chr22	24128398	24128398	-60	-752	0.40783	4.02e-32	10	SMARCB1	-0.194361
ENSG00000100075	chr22	19163342	19163342	-57.7778	2676	0.863088	3.5e-173	34.9206	SLC25A1	-0.437776
ENSG00000100075	chr22	19163351	19163351	-42.8571	2667	0.863088	3.5e-173	15.5844	SLC25A1	-0.437776
ENSG00000100104	chr22	26881026	26881026	-94.1176	1176	0.301713	5.59e-05	22.1176	SRRD	-0.287736
ENSG00000100104	chr22	26881122	26881122	-47.619	1272	0.301713	5.59e-05	12.5	SRRD	-0.287736
ENSG00000100104	chr22	26881326	26881326	-70.6349	1476	0.301713	5.59e-05	27.7778	SRRD	-0.287736
ENSG00000100129	chr22	38244767	38244767	-64.2857	-612	0.0506335	0.0814193	15.7895	EIF3L	-0.404452
ENSG00000100129	chr22	38244828	38244828	-40	-551	0.0506335	0.0814193	11.7647	EIF3L	-0.404452
ENSG00000100129	chr22	38244830	38244830	-40	-549	0.0506335	0.0814193	11.7647	EIF3L	-0.404452
ENSG00000100219	chr22	29197797	29197797	-100	-1237	1.84506	0	20	XBP1	-0.387812
ENSG00000100220	chr22	32808764	32808764	-94.7368	-490	0.462516	4.3e-44	12.5	RTCB	-0.336144
ENSG00000100242	chr22	39154591	39154591	-38.4615	-2567	0.309148	4.77e-17	16.7224	SUN2	-0.0877701
ENSG00000100296	chr22	29952126	29952126	-23.9203	-2390	0.559184	4.17e-43	17.8571	THOC5	-0.160216
ENSG00000100347	chr22	44353121	44353121	-100	1860	1.32723	1.99e-207	40	SAMM50	-0.256347
ENSG00000100347	chr22	44353148	44353148	-60	1887	1.32723	1.99e-207	23.6364	SAMM50	-0.256347
ENSG00000100413	chr22	41939354	41939354	-83.9744	1122	0.297056	1.91e-10	13.3603	POLR3H	-0.42279
ENSG00000100416	chr22	46732778	46732778	-83.8969	1480	0.750957	1.01e-43	10.352	TRMU	-0.202993
ENSG00000100416	chr22	46732972	46732972	-42.3077	1674	0.750957	1.01e-43	12.0047	TRMU	-0.202993
ENSG00000100416	chr22	46732974	46732974	-65.5956	1676	0.750957	1.01e-43	13.0388	TRMU	-0.202993
ENSG00000100522	chr14	53256462	53256462	-80	1924	0.296248	3.71e-13	20	GNPNAT1	-0.14334
ENSG00000100632	chr14	69864135	69864135	-65.7143	886	0.595924	5.2e-70	11.8182	ERH	-0.367665
ENSG00000100711	chr14	104183425	104183425	-59.2593	1344	0.0196627	0.703039	10.9834	ZFYVE21	-0.403786
ENSG00000100711	chr14	104183497	104183497	-75.6944	1416	0.0196627	0.703039	19.2872	ZFYVE21	-0.403786
ENSG00000100711	chr14	104183509	104183509	-61.553	1428	0.0196627	0.703039	14.9877	ZFYVE21	-0.403786
ENSG00000100982	chr20	44575019	44575019	-83.3333	1512	0.954875	1.11e-98	10.6061	PCIF1	-0.0730384
ENSG00000100982	chr20	44575021	44575021	-92.3077	1514	0.954875	1.11e-98	12.3077	PCIF1	-0.0730384
ENSG00000101146	chr20	55923376	55923376	-65	-2769	0.803563	1.06e-81	25.9649	RAE1	-0.22137
ENSG00000101146	chr20	55923394	55923394	-83.3333	-2751	0.803563	1.06e-81	11.1111	RAE1	-0.22137
ENSG00000101146	chr20	55923555	55923555	-33.4034	-2590	0.803563	1.06e-81	14.2857	RAE1	-0.22137
ENSG00000101146	chr20	55923601	55923601	-32.6837	-2544	0.803563	1.06e-81	14.1066	RAE1	-0.22137
ENSG00000101146	chr20	55924324	55924324	-55.1724	-1821	0.803563	1.06e-81	15.1724	RAE1	-0.22137
ENSG00000101161	chr20	62612010	62612010	-83.9744	-421	1.88513	0	38.4615	PRPF6	-0.333844
ENSG00000101161	chr20	62612027	62612027	-81.8182	-404	1.88513	0	31.8182	PRPF6	-0.333844
ENSG00000101161	chr20	62612133	62612133	-62.5	-298	1.88513	0	10.119	PRPF6	-0.333844
ENSG00000101189	chr20	61425144	61425144	-83.3333	-2661	0.865389	4.44e-57	11.9048	MRGBP	-0.222575
ENSG00000101190	chr20	61493976	61493976	-50.2924	-861	0.0972444	0.0822425	10.101	TCFL5	-0.289692
ENSG00000101190	chr20	61493991	61493991	-83.75	-876	0.0972444	0.0822425	26.3636	TCFL5	-0.289692
ENSG00000101194	chr20	61585990	61585990	-87.5	1514	3.13881	0	11.7647	SLC17A9	-0.141251
ENSG00000101216	chr20	62251331	62251331	-60	-102	0.835843	1.86e-62	44.6154	GMEB2	-0.260839
ENSG00000101266	chr20	524732	524732	-55.4098	-250	0.59071	1.94e-87	15.1351	CSNK2A1	-0.100536
ENSG00000101266	chr20	524855	524855	-37.1524	-373	0.59071	1.94e-87	14.4818	CSNK2A1	-0.100536
ENSG00000101343	chr20	20036632	20036632	-81.1522	58	0.499131	2.46e-40	14.0163	CRNKL1	-0.443652
ENSG00000101412	chr20	32273277	32273277	-70	933	1.09101	5.75e-103	25	E2F1	-0.1894
ENSG00000101412	chr20	32274827	32274827	-76.9231	-617	1.09101	5.75e-103	16.2088	E2F1	-0.1894
ENSG00000101439	chr20	23617476	23617476	-100	1098	2.9779	0	10	CST3	-0.306662
ENSG00000101439	chr20	23619533	23619533	-64	-959	2.9779	0	15.8519	CST3	-0.306662
ENSG00000101442	chr20	37374470	37374470	-54.2352	-2627	0.69783	1.04e-34	10.9906	ACTR5	-0.19207
ENSG00000101444	chr20	32891984	32891984	-43.125	-769	0.793512	5.07e-197	27.5931	AHCY	-0.147347
ENSG00000101457	chr20	44421576	44421576	-54.1796	1000	1.52687	1.52e-157	28.3626	DNTTIP1	-0.397515
ENSG00000101856	chrX	118369571	118369571	-33.3333	-640	0.351798	6.2e-27	17.9487	PGRMC1	-0.369418
ENSG00000102172	chrX	21958345	21958345	-77.7778	-346	0.91083	4.7e-77	66.0131	SMS	-0.445312
ENSG00000102172	chrX	21958416	21958416	-76.9231	-275	0.91083	4.7e-77	24.6154	SMS	-0.445312
ENSG00000102738	chr13	41347606	41347606	-58.3333	-2259	0.0887671	0.0775747	12.8788	MRPS31	-0.264449
ENSG00000102897	chr16	20910307	20910307	-27.2727	-1250	1.14304	2.21e-169	15.0776	LYRM1	-0.0959839
ENSG00000102900	chr16	56762959	56762959	-54.6667	-1058	1.04142	2.55e-190	13.0952	NUP93	-0.293564
ENSG00000102934	chr16	57317817	57317817	-66.6667	767	1.46416	9.57959176993988e-314	15.3846	PLLP	-0.287133
ENSG00000102977	chr16	67693387	67693387	-70	1331	1.52909	2.07e-201	10	ACD	-0.163248
ENSG00000102977	chr16	67693390	67693390	-80	1328	1.52909	2.07e-201	20	ACD	-0.163248
ENSG00000103066	chr16	68282076	68282076	-23.1481	2829	0.421768	1.47e-16	25.9259	PLA2G15	-0.213005
ENSG00000103121	chr16	81042137	81042137	-66.6667	-1635	0.826554	8.44e-66	16.6667	CMC2	-0.511312
ENSG00000103126	chr16	403800	403800	-57.1429	-1124	0.374949	1.11e-21	37.1429	AXIN1	-0.212682
ENSG00000103202	chr16	447961	447961	-55.042	769	1.21844	1.78e-248	13.8655	NME4	-0.41734
ENSG00000103274	chr16	10838505	10838505	-56.2753	807	1.19733	1.52e-90	12.3839	NUBP1	-0.111827
ENSG00000103275	chr16	1357448	1357448	-52.5463	-1706	0.249275	4.29e-10	24.6711	UBE2I	-0.289866
ENSG00000103275	chr16	1361767	1361767	-78.5714	2139	0.249275	4.29e-10	14.2857	UBE2I	-0.289866
ENSG00000103275	chr16	1361918	1361918	-71.4286	-2078	0.249275	4.29e-10	42.8571	UBE2I	-0.289866
ENSG00000103275	chr16	1362119	1362119	-87.5	-1877	0.249275	4.29e-10	50	UBE2I	-0.289866
ENSG00000103275	chr16	1362197	1362197	-49.2424	-1799	0.249275	4.29e-10	25	UBE2I	-0.289866
ENSG00000103335	chr16	88805182	88805182	-83.3333	-2366	0.415498	2.59e-30	16.6667	PIEZO1	-0.163207
ENSG00000103335	chr16	88849597	88849597	-70	1775	0.415498	2.59e-30	16.6667	PIEZO1	-0.163207
ENSG00000103510	chr16	31128283	31128283	-45.9893	-702	0.810656	1.5e-72	13.6364	KAT8	-0.191173
ENSG00000103510	chr16	31128291	31128291	-42.8571	-694	0.810656	1.5e-72	11.6883	KAT8	-0.191173
ENSG00000103512	chr16	14927143	14927143	-83.3333	-500	1.25638	0	40	NOMO1	-0.351307
ENSG00000103653	chr15	75093177	75093177	-26.6667	1564	0.937351	6.6e-123	16.1404	CSK	-0.10022
ENSG00000104131	chr15	44830797	44830797	-59.596	1531	0.79578	1.43e-106	14.1414	EIF3J	-0.418658
ENSG00000104341	chr8	98789309	98789309	-53.9171	1500	0.179774	1.19e-08	20.3008	LAPTM4B	-0.173911
ENSG00000104341	chr8	98790780	98790780	-84.6154	2971	0.179774	1.19e-08	20.3297	LAPTM4B	-0.173911
ENSG00000104522	chr8	144698929	144698929	-52.4476	693	0.00257773	0.965393	13.1313	TSTA3	-0.411699
ENSG00000104529	chr8	144672265	144672265	-28.5714	-14	0.109676	0.00135336	18.5714	EEF1D	-0.440329
ENSG00000104635	chr8	22223985	22223985	-100	-777	1.36175	0	10.3448	SLC39A14	-0.224729
ENSG00000104635	chr8	22227158	22227158	-90.9091	2108	1.36175	0	33.3333	SLC39A14	-0.224729
ENSG00000104635	chr8	22227409	22227409	-62.3932	2359	1.36175	0	17.7778	SLC39A14	-0.224729
ENSG00000104714	chr8	621491	621491	-38.4615	2556	0.200112	0.0011489	24.1758	ERICH1	-0.22001
ENSG00000104714	chr8	621717	621717	-32.5175	2330	0.200112	0.0011489	36.3636	ERICH1	-0.22001
ENSG00000104714	chr8	621774	621774	-23.0867	2273	0.200112	0.0011489	17.7365	ERICH1	-0.22001
ENSG00000104714	chr8	621832	621832	-34.4444	2215	0.200112	0.0011489	17.1717	ERICH1	-0.22001
ENSG00000104714	chr8	621838	621838	-40.6316	2209	0.200112	0.0011489	32.6316	ERICH1	-0.22001
ENSG00000104731	chr16	87740757	87740757	-46.3497	2516	0.567443	2.21e-21	19.0548	KLHDC4	-0.165707
ENSG00000104731	chr16	87802541	87802541	-100	-2943	0.567443	2.21e-21	18.75	KLHDC4	-0.165707
ENSG00000104825	chr19	39387715	39387715	-79.6651	-2625	0.680824	1.72e-27	36.2105	NFKBIB	-0.203686
ENSG00000104870	chr19	50013166	50013166	-75	-2370	2.32508	0	20	FCGRT	-0.59226
ENSG00000104889	chr19	12918077	12918077	-36.6667	649	0.104326	0.0350697	33.3333	RNASEH2A	-0.488237
ENSG00000105058	chr19	16297050	16297050	-75	815	0.161665	2.7e-05	25	FAM32A	-0.177973
ENSG00000105058	chr19	16297054	16297054	-66.6667	819	0.161665	2.7e-05	12.5	FAM32A	-0.177973
ENSG00000105171	chr19	30094349	30094349	-78.3333	-2821	0.0578494	0.303564	22.4638	POP4	-0.335103
ENSG00000105341	chr19	41947059	41947059	-69.2308	-1216	0.245986	5.65e-09	15.3846	ATP5SL	-0.142741
ENSG00000105341	chr19	41947416	41947416	-81.8182	-1573	0.245986	5.65e-09	23.4848	ATP5SL	-0.142741
ENSG00000105379	chr19	51859529	51859529	-80	-1433	2.0479	0	10	ETFB	-0.249162
ENSG00000105486	chr19	48674793	48674793	-50	-1233	0.939159	3.92e-107	10.8696	LIG1	-0.103154
ENSG00000105568	chr19	52690455	52690455	-73.3333	-2600	0.202626	1.3e-11	23.3333	PPP2R1A	-0.296877
ENSG00000105568	chr19	52692361	52692361	-91.6667	-694	0.202626	1.3e-11	27.381	PPP2R1A	-0.296877
ENSG00000105583	chr19	12779223	12779223	-62.5	1242	0.386473	3.9e-15	25	WDR83OS	-0.393982
ENSG00000105583	chr19	12779366	12779366	-48.7879	1099	0.386473	3.9e-15	30.2564	WDR83OS	-0.393982
ENSG00000105583	chr19	12779373	12779373	-60	1092	0.386473	3.9e-15	35.8621	WDR83OS	-0.393982
ENSG00000105583	chr19	12779486	12779486	-81.6176	979	0.386473	3.9e-15	37.5	WDR83OS	-0.393982
ENSG00000105698	chr19	35758202	35758202	-53.3333	-1694	0.23811	6.58e-09	50	USF2	-0.296556
ENSG00000105698	chr19	35758238	35758238	-68.9474	-1658	0.23811	6.58e-09	17.7778	USF2	-0.296556
ENSG00000105707	chr19	35531799	35531799	-100	389	3.00987	0	11.1111	HPN	-0.414555
ENSG00000105993	chr7	157129466	157129466	-53.5714	-244	0.173075	6.16e-05	12.5	DNAJB6	-0.319583
ENSG00000106052	chr7	27781266	27781266	-100	1552	0.0565824	0.0725767	42.8571	TAX1BP1	-0.0868033
ENSG00000106153	chr7	56173100	56173100	-41.6667	1087	0.522297	8.83e-29	21.6667	CHCHD2	-0.400985
ENSG00000106268	chr7	2284767	2284767	-21.2251	2227	0.178183	0.0240049	15.9341	NUDT1	-0.695918
ENSG00000106344	chr7	127984457	127984457	-38.5621	-495	0.724167	2.19e-52	15.873	RBM28	-0.303433
ENSG00000106459	chr7	129252999	129252999	-100	1444	0.641749	1.31e-23	16.6667	NRF1	-0.171701
ENSG00000106459	chr7	129253212	129253212	-65.8333	1657	0.641749	1.31e-23	25.5556	NRF1	-0.171701
ENSG00000106638	chr7	72993568	72993568	-94.1176	-555	0.377289	1.82e-14	22.6891	TBL2	-0.139652
ENSG00000107438	chr10	97049061	97049061	-100	1844	1.05518	2.04e-279	15.3846	PDLIM1	-0.371658
ENSG00000107438	chr10	97051316	97051316	-63.8889	-411	1.05518	2.04e-279	12.037	PDLIM1	-0.371658
ENSG00000107438	chr10	97051635	97051635	-56.9444	-730	1.05518	2.04e-279	18.0556	PDLIM1	-0.371658
ENSG00000107821	chr10	102821848	102821848	-100	-412	0.308459	4.54e-07	10	KAZALD1	-0.65499
ENSG00000107821	chr10	102821863	102821863	-66.6667	-397	0.308459	4.54e-07	12.5	KAZALD1	-0.65499
ENSG00000107821	chr10	102824028	102824028	-81.746	1768	0.308459	4.54e-07	20.8571	KAZALD1	-0.65499
ENSG00000108298	chr17	37357490	37357490	-92.8571	954	0.196798	4.25e-12	17.8571	RPL19	-0.517517
ENSG00000108479	chr17	73762121	73762121	-50	-841	0.99892	2.47e-105	25	GALK1	-0.362643
ENSG00000108479	chr17	73762160	73762160	-100	-880	0.99892	2.47e-105	50	GALK1	-0.362643
ENSG00000108479	chr17	73762276	73762276	-69.1176	-996	0.99892	2.47e-105	21.6667	GALK1	-0.362643
ENSG00000108518	chr17	4849968	4849968	-69.3122	2413	0.365389	8.81e-48	14.4689	PFN1	-0.482914
ENSG00000108518	chr17	4850215	4850215	-55.3571	2166	0.365389	8.81e-48	29.1667	PFN1	-0.482914
ENSG00000108518	chr17	4850218	4850218	-81.25	2163	0.365389	8.81e-48	25	PFN1	-0.482914
ENSG00000108604	chr17	61918812	61918812	-64.7898	1014	0.604822	1.14e-77	14.3651	SMARCD2	-0.220488
ENSG00000108604	chr17	61918816	61918816	-61.7647	1010	0.604822	1.14e-77	11.4286	SMARCD2	-0.220488
ENSG00000108639	chr17	76162135	76162135	-78.2609	-2536	0.250577	4.21e-13	19.17	SYNGR2	-0.202875
ENSG00000108829	chr17	48475505	48475505	-100	-591	1.39086	0	12.5	LRRC59	-0.278317
ENSG00000108960	chr17	53500432	53500432	-31.723	-1091	2.91905	0	13.2045	MMD	-0.303304
ENSG00000109062	chr17	72743226	72743226	-67.3077	-1525	1.57455	0	11.3553	SLC9A3R1	-0.356565
ENSG00000109062	chr17	72744042	72744042	-100	-709	1.57455	0	25	SLC9A3R1	-0.356565
ENSG00000109084	chr17	26643862	26643862	-50	-2259	1.58436	0	31.8182	TMEM97	-0.593782
ENSG00000109084	chr17	26645129	26645129	-87.5	-992	1.58436	0	14.2857	TMEM97	-0.593782
ENSG00000109084	chr17	26645141	26645141	-60	-980	1.58436	0	10	TMEM97	-0.593782
ENSG00000109320	chr4	103421273	103421273	-33.1984	-1213	1.00389	2.48e-97	13.4615	NFKB1	-0.0912303
ENSG00000109472	chr4	166300290	166300290	-50	193	5.19741	0	11.1111	CPE	-0.161933
ENSG00000109861	chr11	88069169	88069169	-78.0112	1772	1.1665	3.12e-251	11.5079	CTSC	-0.0655101
ENSG00000110104	chr11	60609242	60609242	-30.2941	-187	2.11679	0	24.3103	CCDC86	-0.144218
ENSG00000110104	chr11	60609254	60609254	-37.3016	-175	2.11679	0	28.4444	CCDC86	-0.144218
ENSG00000110442	chr11	36311439	36311439	-39.3939	-440	0.417488	1.13e-16	25.5051	COMMD9	-0.432909
ENSG00000110492	chr11	46401019	46401019	-62.5	-1315	1.15831	7.31e-190	62.5	MDK	-0.392321
ENSG00000110711	chr11	67251890	67251890	-44.4444	1385	0.0690838	0.145962	30	AIP	-0.42683
ENSG00000111252	chr12	111841007	111841007	-36.3636	-2745	0.141434	0.00615456	26.0155	SH2B3	-0.141519
ENSG00000111252	chr12	111841024	111841024	-23.2467	-2728	0.141434	0.00615456	12.1296	SH2B3	-0.141519
ENSG00000111252	chr12	111845154	111845154	-100	1402	0.141434	0.00615456	14.2857	SH2B3	-0.141519
ENSG00000111252	chr12	111845176	111845176	-77.7778	1424	0.141434	0.00615456	34.9206	SH2B3	-0.141519
ENSG00000111252	chr12	111854869	111854869	-52	-1044	0.141434	0.00615456	50	SH2B3	-0.141519
ENSG00000111275	chr12	112204327	112204327	-61.1111	-364	0.725215	6.94e-121	15.3846	ALDH2	-0.228781
ENSG00000111328	chr12	123753186	123753186	-83.3333	-385	0.581047	1.65e-43	10.2564	CDK2AP1	-0.281279
ENSG00000111328	chr12	123753196	123753196	-50	-395	0.581047	1.65e-43	11.5385	CDK2AP1	-0.281279
ENSG00000111328	chr12	123756955	123756955	-86.4263	-92	0.581047	1.65e-43	21.6074	CDK2AP1	-0.281279
ENSG00000111445	chr12	118455181	118455181	-38.2353	675	0.160178	0.00104402	13.2353	RFC5	-0.477243
ENSG00000111669	chr12	6976333	6976333	-35.9459	-251	0.739841	9.13e-147	13.0769	TPI1	-0.563072
ENSG00000111669	chr12	6978103	6978103	-47.0833	825	0.739841	9.13e-147	15.2381	TPI1	-0.563072
ENSG00000111846	chr6	10494803	10494803	-49.4444	2347	1.3174	1.87e-194	13.7778	GCNT2	-0.115845
ENSG00000111846	chr6	10494993	10494993	-20.5808	2537	1.3174	1.87e-194	10.303	GCNT2	-0.115845
ENSG00000111846	chr6	10521309	10521309	-67.7098	-259	1.3174	1.87e-194	16.9591	GCNT2	-0.115845
ENSG00000112081	chr6	36564546	36564546	-66.6667	2456	0.00524386	0.852725	14.2857	SRSF3	-0.467686
ENSG00000112118	chr6	52150456	52150456	-39.1304	-777	1.67121	0	14.1304	MCM3	-0.297931
ENSG00000112118	chr6	52150492	52150492	-75.5	-813	1.67121	0	21.3333	MCM3	-0.297931
ENSG00000112118	chr6	52148092	52148092	-73.4266	1587	1.67121	0	12.2727	MCM3	-0.297931
ENSG00000112118	chr6	52148173	52148173	-73.3333	1506	1.67121	0	10.8333	MCM3	-0.297931
ENSG00000112514	chr6_ssto_hap7	4866802	4866802	-51.5762	-491	0.115157	0.00127457	21.5762	CUTA	-0.441104
ENSG00000112514	chr6	33384528	33384528	-36.5817	1537	0.115157	0.00127457	10.1449	CUTA	-0.441104
ENSG00000112514	chr6_ssto_hap7	4864774	4864774	-38.3333	1537	0.115157	0.00127457	16.875	CUTA	-0.441104
ENSG00000112763	chr6	26456163	26456163	-69.0476	-1990	0.738002	6.32e-40	26.1905	BTN2A1	-0.205765
ENSG00000113368	chr5	126111694	126111694	-61.2903	-621	1.50687	0	18.1818	LMNB1	-0.479024
ENSG00000113569	chr5	37371490	37371490	-53.3733	-293	0.236766	7.13e-10	23.1225	NUP155	-0.167751
ENSG00000113569	chr5	37371583	37371583	-88.0519	-386	0.236766	7.13e-10	14.7186	NUP155	-0.167751
ENSG00000113569	chr5	37371588	37371588	-81.9853	-391	0.236766	7.13e-10	11.4911	NUP155	-0.167751
ENSG00000113569	chr5	37371595	37371595	-87.5758	-398	0.236766	7.13e-10	22.2481	NUP155	-0.167751
ENSG00000113569	chr5	37371618	37371618	-80.9023	-421	0.236766	7.13e-10	15.7895	NUP155	-0.167751
ENSG00000113569	chr5	37371620	37371620	-90	-423	0.236766	7.13e-10	15.641	NUP155	-0.167751
ENSG00000113569	chr5	37371628	37371628	-81.0484	-431	0.236766	7.13e-10	25.7353	NUP155	-0.167751
ENSG00000113569	chr5	37371630	37371630	-92.3077	-433	0.236766	7.13e-10	30.543	NUP155	-0.167751
ENSG00000113569	chr5	37371731	37371731	-79.798	-534	0.236766	7.13e-10	17.4603	NUP155	-0.167751
ENSG00000114383	chr3	50363071	50363071	-24.8337	2597	1.1895	3.84e-137	12.987	TUSC2	-0.222534
ENSG00000114520	chr3	125239806	125239806	-81.5851	-748	1.21215	6.15e-126	14.0271	SNX4	-0.418043
ENSG00000114686	chr3	131224291	131224291	-92.8571	-2431	0.137286	5.76e-05	14.2857	MRPL3	-0.471154
ENSG00000114850	chr3	156275283	156275283	-60	-2310	0.474665	9.22e-32	26.6667	SSR3	-0.225657
ENSG00000114988	chr2	97408726	97408726	-55.5556	-2913	0.740105	8.89e-75	30.5556	LMAN2L	-0.266636
ENSG00000114993	chr2	74666700	74666700	-52.6316	1010	1.44884	0	11.4551	RTKN	-0.299847
ENSG00000114993	chr2	74666762	74666762	-61.4583	948	1.44884	0	13.141	RTKN	-0.299847
ENSG00000115053	chr2	232330082	232330082	-58.9744	-877	1.14669	0	20.0855	NCL	-0.331894
ENSG00000115053	chr2	232330090	232330090	-72.1591	-885	1.14669	0	22.1591	NCL	-0.331894
ENSG00000115241	chr2	27630634	27630634	-63.6364	1916	0.941883	7.49e-182	19.1919	PPM1G	-0.473391
ENSG00000115350	chr2	75186404	75186404	-100	629	1.6629	3.21e-259	10	POLE4	-0.26976
ENSG00000115425	chr2	216945685	216945685	-57.2727	854	2.43932	0	14.7727	PECR	-0.222267
ENSG00000115446	chr2	99226162	99226162	-88.8889	855	0.686742	4.69e-47	66.6667	UNC50	-0.301893
ENSG00000115446	chr2	99226230	99226230	-35.4978	923	0.686742	4.69e-47	30.9524	UNC50	-0.301893
ENSG00000115514	chr2	99956839	99956839	-88.2184	326	0.568534	7.41e-33	11.1351	TXNDC9	-0.237681
ENSG00000115649	chr2	220040704	220040704	-37.0588	998	0.922069	3.34e-94	22.9209	CNPPD1	-0.196623
ENSG00000115694	chr2	242446753	242446753	-42.1053	1022	0.658789	2.19e-87	11.4286	STK25	-0.31274
ENSG00000115694	chr2	242446771	242446771	-90.1786	1004	0.658789	2.19e-87	16.4286	STK25	-0.31274
ENSG00000115806	chr2	171784610	171784610	-39.011	-338	1.35898	0	31.746	GORASP2	-0.0917528
ENSG00000115806	chr2	171784890	171784890	-60.8696	-58	1.35898	0	10.6522	GORASP2	-0.0917528
ENSG00000115806	chr2	171787727	171787727	-81.7512	2691	1.35898	0	21.0582	GORASP2	-0.0917528
ENSG00000115839	chr2	135810446	135810446	-50	611	0.54696	3.62e-39	11.1111	RAB3GAP1	-0.0963829
ENSG00000115944	chr2	42591480	42591480	-25	-2492	0.0892713	0.00526039	11.9565	COX7A2L	-0.460602
ENSG00000115944	chr2	42591507	42591507	-34.6154	-2519	0.0892713	0.00526039	11.2821	COX7A2L	-0.460602
ENSG00000115944	chr2	42596220	42596220	-32.5282	-70	0.0892713	0.00526039	19.5652	COX7A2L	-0.460602
ENSG00000116133	chr1	55331186	55331186	-63.6364	167	1.36079	0	22.4599	DHCR24	-0.145174
ENSG00000116133	chr1	55350823	55350823	-64.7059	1658	1.36079	0	11.7647	DHCR24	-0.145174
ENSG00000116133	chr1	55351703	55351703	-92.8571	778	1.36079	0	20	DHCR24	-0.145174
ENSG00000116133	chr1	55351705	55351705	-92.3077	776	1.36079	0	16.6667	DHCR24	-0.145174
ENSG00000116521	chr1	155233149	155233149	-36.1111	-973	0.385863	3.83e-13	35.4167	SCAMP3	-0.343329
ENSG00000116560	chr1	35656297	35656297	-65	2446	0.0471814	0.117805	17.8571	SFPQ	-0.103924
ENSG00000116649	chr1	11121119	11121119	-74.4108	-1028	1.18624	2.52e-181	28.4848	SRM	-0.40416
ENSG00000116661	chr1	11713052	11713052	-63.3333	1349	0.467364	4.31e-34	11.6667	FBXO2	-0.118433
ENSG00000116661	chr1	11714348	11714348	-80	53	0.467364	4.31e-34	12.5	FBXO2	-0.118433
ENSG00000116661	chr1	11714353	11714353	-90.9091	48	0.467364	4.31e-34	20	FBXO2	-0.118433
ENSG00000116685	chr1	11985659	11985659	-45.25	826	1.23817	6.04e-256	28.869	KIAA2013	-0.443478
ENSG00000116685	chr1	11985702	11985702	-32.0158	783	1.23817	6.04e-256	16.7984	KIAA2013	-0.443478
ENSG00000116863	chr1	36552839	36552839	-84.6154	-1614	0.765735	1.32e-46	33.3333	ADPRHL2	-0.533076
ENSG00000116863	chr1	36552969	36552969	-33.5498	-1484	0.765735	1.32e-46	16.8831	ADPRHL2	-0.533076
ENSG00000116898	chr1	36932503	36932503	-35.2941	-2463	0.0563773	0.120107	19.9095	MRPS15	-0.523075
ENSG00000116922	chr1	38155175	38155175	-37.5	1000	0.592071	1.52e-14	12.5	C1orf109	-0.733571
ENSG00000116922	chr1	38155329	38155329	-63.6364	846	0.592071	1.52e-14	20.7792	C1orf109	-0.733571
ENSG00000116922	chr1	38155338	38155338	-79.1444	837	0.592071	1.52e-14	15.9091	C1orf109	-0.733571
ENSG00000116922	chr1	38155415	38155415	-55.6548	760	0.592071	1.52e-14	13.75	C1orf109	-0.733571
ENSG00000116922	chr1	38156818	38156818	-82.2368	-626	0.592071	1.52e-14	13.587	C1orf109	-0.733571
ENSG00000117395	chr1	43738516	43738516	-25	-1909	0.282748	2.88e-16	13.8889	EBNA1BP2	-0.357024
ENSG00000117395	chr1	43738592	43738592	-49.852	-1985	0.282748	2.88e-16	18.873	EBNA1BP2	-0.357024
ENSG00000117395	chr1	43738869	43738869	-31.4856	-2262	0.282748	2.88e-16	32.197	EBNA1BP2	-0.357024
ENSG00000117395	chr1	43739525	43739525	-100	-2918	0.282748	2.88e-16	35.2941	EBNA1BP2	-0.357024
ENSG00000117411	chr1	44443809	44443809	-100	-1065	1.32485	8.96e-203	20	B4GALT2	-0.39581
ENSG00000117411	chr1	44445881	44445881	-85.7143	273	1.32485	8.96e-203	31.1688	B4GALT2	-0.39581
ENSG00000117411	chr1	44445974	44445974	-81.0484	-203	1.32485	8.96e-203	15	B4GALT2	-0.39581
ENSG00000117411	chr1	44446201	44446201	-77.9605	24	1.32485	8.96e-203	20.5742	B4GALT2	-0.39581
ENSG00000117411	chr1	44446473	44446473	-82.3529	296	1.32485	8.96e-203	34.3529	B4GALT2	-0.39581
ENSG00000117411	chr1	44446691	44446691	-46.7033	514	1.32485	8.96e-203	23.0769	B4GALT2	-0.39581
ENSG00000118508	chr6	146864407	146864407	-83.3333	-421	1.56893	4.83e-252	19.0476	RAB32	-0.513218
ENSG00000118508	chr6	146864427	146864427	-85.1852	-401	1.56893	4.83e-252	10.1852	RAB32	-0.513218
ENSG00000118515	chr6	134638867	134638867	-83.9744	329	0.806585	9.38e-55	25.641	SGK1	-0.782333
ENSG00000118515	chr6	134638881	134638881	-86.6667	315	0.806585	9.38e-55	14.2857	SGK1	-0.782333
ENSG00000118515	chr6	134638989	134638989	-96.1538	207	0.806585	9.38e-55	14.8148	SGK1	-0.782333
ENSG00000118515	chr6	134639203	134639203	-54.1667	-7	0.806585	9.38e-55	14.1667	SGK1	-0.782333
ENSG00000118640	chr2	85805621	85805621	-94.4444	1007	0.26369	3.03e-09	12.5	VAMP8	-0.136562
ENSG00000118640	chr2	85805638	85805638	-89.4737	1024	0.26369	3.03e-09	13.3333	VAMP8	-0.136562
ENSG00000118707	chr20	35200085	35200085	-76.1905	-1791	1.90382	0	23.6264	TGIF2	-0.335677
ENSG00000118855	chr3	158518888	158518888	-68.4211	-827	0.106555	0.110697	21.0526	MFSD1	-0.315038
ENSG00000118855	chr3	158518910	158518910	-84.8485	-805	0.106555	0.110697	23.2456	MFSD1	-0.315038
ENSG00000119048	chr5	133708425	133708425	-69.2308	1555	0.146558	0.000405994	16.6667	UBE2B	-0.166786
ENSG00000119408	chr9	127018840	127018840	-32.6087	-1045	0.870852	1.05e-92	11.1111	NEK6	-0.0852482
ENSG00000119408	chr9	127054403	127054403	-59.4737	153	0.870852	1.05e-92	23.8462	NEK6	-0.0852482
ENSG00000119669	chr14	77492771	77492771	-33.3333	2271	0.124704	0.0145089	20	IRF2BPL	-0.0937326
ENSG00000119669	chr14	77492848	77492848	-36.3636	2194	0.124704	0.0145089	29.2208	IRF2BPL	-0.0937326
ENSG00000119669	chr14	77492890	77492890	-28.5714	2152	0.124704	0.0145089	24.5714	IRF2BPL	-0.0937326
ENSG00000119673	chr14	74034706	74034706	-75	382	1.1687	1.82e-116	33.3333	ACOT2	-0.534636
ENSG00000119718	chr14	75469097	75469097	-100	-515	0.317071	1.75e-10	10.5263	EIF2B2	-0.280115
ENSG00000119820	chr2	32502341	32502341	-31.5789	-617	0.255215	1.46e-08	10.8242	YIPF4	-0.270043
ENSG00000119986	chr10	99449561	99449561	-45.0575	-2546	0.947556	1.53e-79	11.2479	AVPI1	-0.337954
ENSG00000120333	chr1	174993124	174993124	-39.3714	-533	0.234589	8.28e-06	12.6672	MRPS14	-0.535029
ENSG00000120675	chr13	43596668	43596668	-44.4444	-694	0.961337	2.94e-100	26.9231	DNAJC15	-0.288216
ENSG00000120675	chr13	43597414	43597414	-56.875	52	0.961337	2.94e-100	10	DNAJC15	-0.288216
ENSG00000120675	chr13	43597429	43597429	-55	67	0.961337	2.94e-100	18.3333	DNAJC15	-0.288216
ENSG00000120675	chr13	43597454	43597454	-56.6176	92	0.961337	2.94e-100	29.1667	DNAJC15	-0.288216
ENSG00000120675	chr13	43597457	43597457	-70	95	0.961337	2.94e-100	38.4211	DNAJC15	-0.288216
ENSG00000120696	chr13	41767871	41767871	-22.2222	831	0.290354	2.98e-05	22.2222	KBTBD7	-0.309318
ENSG00000120696	chr13	41768027	41768027	-55.5556	675	0.290354	2.98e-05	38.4127	KBTBD7	-0.309318
ENSG00000120696	chr13	41768036	41768036	-31.2945	666	0.290354	2.98e-05	23.1863	KBTBD7	-0.309318
ENSG00000120696	chr13	41768039	41768039	-31.5789	663	0.290354	2.98e-05	15.3627	KBTBD7	-0.309318
ENSG00000120696	chr13	41768048	41768048	-33.3333	654	0.290354	2.98e-05	23.6559	KBTBD7	-0.309318
ENSG00000120696	chr13	41768060	41768060	-27.9279	642	0.290354	2.98e-05	13.9785	KBTBD7	-0.309318
ENSG00000120696	chr13	41768160	41768160	-44.9412	542	0.290354	2.98e-05	19.6078	KBTBD7	-0.309318
ENSG00000120696	chr13	41768171	41768171	-30.7692	531	0.290354	2.98e-05	12.5356	KBTBD7	-0.309318
ENSG00000120696	chr13	41768301	41768301	-86.1905	401	0.290354	2.98e-05	23.2919	KBTBD7	-0.309318
ENSG00000120696	chr13	41768359	41768359	-62.8571	343	0.290354	2.98e-05	15.3846	KBTBD7	-0.309318
ENSG00000120696	chr13	41769077	41769077	-53.8462	-375	0.290354	2.98e-05	12.5	KBTBD7	-0.309318
ENSG00000120705	chr5	137875267	137875267	-42.8571	2133	0.220706	2.04e-14	19.3277	ETF1	-0.0953535
ENSG00000120708	chr5	135364060	135364060	-100	-524	4.18374	0	20.8333	TGFBI	-0.0737408
ENSG00000120708	chr5	135365890	135365890	-77.6515	1306	4.18374	0	31.8182	TGFBI	-0.0737408
ENSG00000120948	chr1	11073808	11073808	-60	1129	0.418629	1.7e-44	28.5714	TARDBP	-0.15867
ENSG00000120948	chr1	11073820	11073820	-34.5946	1141	0.418629	1.7e-44	15.7576	TARDBP	-0.15867
ENSG00000122140	chr9	138393583	138393583	-80	1106	0.45909	1.05e-24	50	MRPS2	-0.395148
ENSG00000122378	chr10	82172508	82172508	-26.2868	-1067	0.704431	1.84e-67	16.9118	FAM213A	-0.307587
ENSG00000122378	chr10	82173556	82173556	-42.1212	-19	0.704431	1.84e-67	13.3333	FAM213A	-0.307587
ENSG00000122378	chr10	82173622	82173622	-47.5556	47	0.704431	1.84e-67	14.6465	FAM213A	-0.307587
ENSG00000122378	chr10	82173684	82173684	-61.9048	109	0.704431	1.84e-67	35.8974	FAM213A	-0.307587
ENSG00000122490	chr18	77710689	77710689	-92.3077	336	0.482459	4.73e-29	10	PQLC1	-0.245351
ENSG00000122643	chr7	33080471	33080471	-38.75	306	0.0290443	0.668466	16.4286	NT5C3A	-0.322286
ENSG00000122692	chr9	33078216	33078216	-75	-1502	0.181079	5.85e-06	15	SMU1	-0.19636
ENSG00000122971	chr12	121164257	121164257	-55.5556	686	0.287532	2.97e-07	18.2684	ACADS	-0.46792
ENSG00000123143	chr19	14542827	14542827	-65	-1339	0.0172699	0.607734	30.7692	PKN1	-0.176659
ENSG00000123143	chr19	14543686	14543686	-67.5	-480	0.0172699	0.607734	24.4444	PKN1	-0.176659
ENSG00000123143	chr19	14545330	14545330	-68.5714	1164	0.0172699	0.607734	10	PKN1	-0.176659
ENSG00000123144	chr19	12846516	12846516	-42.8571	-987	0.748538	1.02e-112	14.2857	C19orf43	-0.676934
ENSG00000123144	chr19	12846532	12846532	-53.8462	-1003	0.748538	1.02e-112	22.2672	C19orf43	-0.676934
ENSG00000123416	chr12	49526749	49526749	-78.125	-1445	0.0454741	0.199937	14.7104	TUBA1B	-0.338498
ENSG00000123453	chr9	136603780	136603780	-100	-301	2.21132	0	12.5	SARDH	-0.222554
ENSG00000123485	chr2	234764033	234764033	-40	-821	0.0162849	0.697187	13.4694	HJURP	-0.0998476
ENSG00000123992	chr2	220256401	220256401	-78.3636	-2803	0.613115	6.41e-49	20.9474	DNPEP	-0.207815
ENSG00000124155	chr20	44043235	44043235	-23.5294	-1472	0.960662	2.9e-136	19.958	PIGT	-0.152877
ENSG00000124155	chr20	44045664	44045664	-60	957	0.960662	2.9e-136	25.2174	PIGT	-0.152877
ENSG00000124226	chr20	48555361	48555361	-21.2392	2447	0.32875	7.51e-27	10.1723	RNF114	-0.0538582
ENSG00000124228	chr20	47833622	47833622	-64.7059	-2210	1.06848	7.77e-189	19.8783	DDX27	-0.0785124
ENSG00000124562	chr6	34723369	34723369	-32.5	-1502	1.38147	5.73e-278	16.9828	SNRPC	-0.286373
ENSG00000124659	chr6	42712610	42712610	-70.5686	1274	0.577068	1.25e-26	17.6548	TBCC	-0.313242
ENSG00000125144	chr16	56702802	56702802	-82.5	-825	0.840848	3.01e-47	18.2692	MT1G	-1.25786
ENSG00000125166	chr16	58769040	58769040	-47.6489	-794	0.282308	3.46e-20	15.0106	GOT2	-0.102912
ENSG00000125166	chr16	58769191	58769191	-43.1034	-945	0.282308	3.46e-20	17.5	GOT2	-0.102912
ENSG00000125730	chr19	6719385	6719385	-80.8333	1277	4.73343	0	11.0294	C3	-0.0742116
ENSG00000125730	chr19	6719419	6719419	-69.1176	1243	4.73343	0	15	C3	-0.0742116
ENSG00000125730	chr19	6719453	6719453	-88.8889	1209	4.73343	0	10	C3	-0.0742116
ENSG00000125730	chr19	6720085	6720085	-90	577	4.73343	0	20	C3	-0.0742116
ENSG00000125779	chr20	3873455	3873455	-27.9279	2992	1.0996	3.69e-146	20.5674	PANK2	-0.363943
ENSG00000125817	chr20	3766961	3766961	-70.2381	376	0.215228	4.48e-08	15.2381	CENPB	-0.357054
ENSG00000125821	chr20	18565804	18565804	-81.8182	-2752	0.512538	2.51e-31	16.4336	DTD1	-0.353958
ENSG00000125870	chr20	16710401	16710401	-50	-208	1.10631	7.17e-166	16.6667	SNRPB2	-0.313349
ENSG00000125870	chr20	16710421	16710421	-78.5714	-188	1.10631	7.17e-166	33.3333	SNRPB2	-0.313349
ENSG00000125970	chr20	32583443	32583443	-90	1985	1.6707	0	10	RALY	-0.324574
ENSG00000125991	chr20	34127446	34127446	-82.2368	-2332	0.646499	6.92e-94	17.1296	ERGIC3	-0.131644
ENSG00000125991	chr20	34127711	34127711	-100	-2067	0.646499	6.92e-94	15.7895	ERGIC3	-0.131644
ENSG00000125991	chr20	34129465	34129465	-54.1118	-313	0.646499	6.92e-94	12.0702	ERGIC3	-0.131644
ENSG00000126062	chr3	50395650	50395650	-31.8182	1289	0.442399	4.35e-21	10.6061	TMEM115	-0.29909
ENSG00000126062	chr3	50395719	50395719	-82.3529	1220	0.442399	4.35e-21	11.7647	TMEM115	-0.29909
ENSG00000126062	chr3	50395822	50395822	-52.6316	1117	0.442399	4.35e-21	15.1316	TMEM115	-0.29909
ENSG00000126062	chr3	50395925	50395925	-96	1014	0.442399	4.35e-21	11.7647	TMEM115	-0.29909
ENSG00000126062	chr3	50395943	50395943	-100	996	0.442399	4.35e-21	11.1111	TMEM115	-0.29909
ENSG00000126062	chr3	50396083	50396083	-100	856	0.442399	4.35e-21	10	TMEM115	-0.29909
ENSG00000126062	chr3	50397319	50397319	-85.7744	-380	0.442399	4.35e-21	16.4021	TMEM115	-0.29909
ENSG00000126457	chr19	50184053	50184053	-33.7302	656	0.0478125	0.110384	16.6667	PRMT1	-0.412506
ENSG00000126602	chr16	3770448	3770448	-57.1429	-2850	0.305293	6.83e-19	38.961	TRAP1	-0.346945
ENSG00000126602	chr16	3770465	3770465	-71	-2867	0.305293	6.83e-19	28.8462	TRAP1	-0.346945
ENSG00000126602	chr16	3770481	3770481	-68.75	-2883	0.305293	6.83e-19	25.8929	TRAP1	-0.346945
ENSG00000127191	chr9	139779773	139779773	-50	-1192	0.106022	0.049583	20.0993	TRAF2	-0.256004
ENSG00000127423	chr1	26186391	26186391	-100	-543	0.420769	1.61e-08	20	AUNIP	-0.736765
ENSG00000127423	chr1	26186399	26186399	-85.7143	-551	0.420769	1.61e-08	20	AUNIP	-0.736765
ENSG00000127922	chr7	96339613	96339613	-42.8035	-410	0.185267	2.14e-07	11.3445	SHFM1	-0.655587
ENSG00000127948	chr7	75543303	75543303	-62.5	-1117	0.402545	8.71e-37	18.0556	POR	-0.239143
ENSG00000127948	chr7	75543447	75543447	-62.6781	-973	0.402545	8.71e-37	21.8855	POR	-0.239143
ENSG00000128245	chr22	32338326	32338326	-64.5833	-2153	0.0817776	0.017008	50	YWHAH	-0.0891611
ENSG00000128272	chr22	39918004	39918004	-38.8889	1435	0.170908	1.59e-06	11.1111	ATF4	-0.743363
ENSG00000128272	chr22	39919041	39919041	-30.4348	2472	0.170908	1.59e-06	14.4348	ATF4	-0.743363
ENSG00000128283	chr22	37955913	37955913	-90	-558	2.45771	0	35.4545	CDC42EP1	-0.241234
ENSG00000128463	chr15	34517932	34517932	-95.4545	687	0.0532135	0.240619	15.7895	EMC4	-0.209866
ENSG00000128654	chr2	177133768	177133768	-62.6794	-355	0.726672	3.4e-66	21.4771	MTX2	-0.33454
ENSG00000128708	chr2	172778359	172778359	-70	-576	0.813124	1.22e-121	30	HAT1	-0.448292
ENSG00000129084	chr11	14664731	14664731	-63.2184	449	0.101276	0.032391	12.6667	PSMA1	-0.306417
ENSG00000129534	chr14	45723370	45723370	-85.1852	-765	0.0264071	0.561746	26.9231	MIS18BP1	-0.144965
ENSG00000130005	chr19	1402617	1402617	-92.8571	-1048	0.956337	3.29e-107	14.2857	GAMT	-0.768183
ENSG00000130005	chr19	1402736	1402736	-76.9231	-1167	0.956337	3.29e-107	16.6667	GAMT	-0.768183
ENSG00000130005	chr19	1402749	1402749	-85.7143	-1180	0.956337	3.29e-107	14.2857	GAMT	-0.768183
ENSG00000130005	chr19	1402753	1402753	-100	-1184	0.956337	3.29e-107	25	GAMT	-0.768183
ENSG00000130203	chr19	45407868	45407868	-66.2128	-1171	2.76151	0	12.0309	APOE	-0.744111
ENSG00000130203	chr19	45408121	45408121	-63.75	-918	2.76151	0	23.3333	APOE	-0.744111
ENSG00000130208	chr19	45417488	45417488	-94.4444	-89	3.4528	0	15.4971	APOC1	-0.492806
ENSG00000130303	chr19	17518638	17518638	-54.4444	-2254	2.82774	0	14.5455	BST2	-0.583599
ENSG00000130303	chr19	17518737	17518737	-37.1212	-2353	2.82774	0	13.6667	BST2	-0.583599
ENSG00000130303	chr19	17518771	17518771	-75	-2387	2.82774	0	30	BST2	-0.583599
ENSG00000130305	chr7	72721621	72721621	-37.5	1243	0.961823	1.04e-52	22.1154	NSUN5	-0.134442
ENSG00000130305	chr7	72721838	72721838	-28.4161	1026	0.961823	1.04e-52	28.0193	NSUN5	-0.134442
ENSG00000130305	chr7	72723658	72723658	-43.5338	-794	0.961823	1.04e-52	15.0649	NSUN5	-0.134442
ENSG00000130305	chr7	72724553	72724553	-30.0952	-1689	0.961823	1.04e-52	15.0183	NSUN5	-0.134442
ENSG00000130305	chr7	72725173	72725173	-55.5556	-2309	0.961823	1.04e-52	33.3333	NSUN5	-0.134442
ENSG00000130489	chr22	50966041	50966041	-76.9231	-1136	0.245497	5.32e-05	15.3846	SCO2	-0.391658
ENSG00000130669	chr19	39615152	39615152	-85.7143	-1268	0.732753	1.8e-72	40	PAK4	-0.384463
ENSG00000130669	chr19	39618375	39618375	-77.451	1955	0.732753	1.8e-72	33.3333	PAK4	-0.384463
ENSG00000130699	chr20	60639134	60639134	-29.6296	1732	1.08367	1.12e-100	13.7681	TAF4	-0.0845238
ENSG00000130699	chr20	60639291	60639291	-72.2222	1575	1.08367	1.12e-100	38.8889	TAF4	-0.0845238
ENSG00000130699	chr20	60639331	60639331	-86.6667	1535	1.08367	1.12e-100	10.9524	TAF4	-0.0845238
ENSG00000130717	chr9	134405820	134405820	-88.8889	842	0.470008	5.16e-18	18.1818	UCK1	-0.344579
ENSG00000130717	chr9	134406864	134406864	-68.1818	-202	0.470008	5.16e-18	22.7273	UCK1	-0.344579
ENSG00000130717	chr9	134407002	134407002	-87.5	-340	0.470008	5.16e-18	30.3571	UCK1	-0.344579
ENSG00000130717	chr9	134407024	134407024	-60	-362	0.470008	5.16e-18	31.4286	UCK1	-0.344579
ENSG00000130717	chr9	134407159	134407159	-60	-497	0.470008	5.16e-18	10	UCK1	-0.344579
ENSG00000130811	chr19	10233053	10233053	-46.7033	-2454	0.3298	5.16e-19	12.8571	EIF3G	-0.0844509
ENSG00000130881	chr19	33682977	33682977	-51.0101	-2622	1.9053	0	13.4503	LRP3	-0.361823
ENSG00000130881	chr19	33684782	33684782	-75	-817	1.9053	0	11.1111	LRP3	-0.361823
ENSG00000130881	chr19	33688822	33688822	-62.5	1186	1.9053	0	12.5	LRP3	-0.361823
ENSG00000130881	chr19	33688840	33688840	-59.2742	1204	1.9053	0	12.5	LRP3	-0.361823
ENSG00000130881	chr19	33688856	33688856	-32.437	1220	1.9053	0	22.2506	LRP3	-0.361823
ENSG00000131153	chr16	85723647	85723647	-78.3333	-1059	1.73169	0	21.6667	GINS2	-0.446067
ENSG00000131446	chr5	180230844	180230844	-31.3333	58	0.602861	1.64e-41	13.3333	MGAT1	-0.360065
ENSG00000131446	chr5	180230911	180230911	-29.2735	-9	0.602861	1.64e-41	23.7374	MGAT1	-0.360065
ENSG00000131446	chr5	180230935	180230935	-39.8575	-33	0.602861	1.64e-41	23.3456	MGAT1	-0.360065
ENSG00000131446	chr5	180231054	180231054	-24	-152	0.602861	1.64e-41	13.3333	MGAT1	-0.360065
ENSG00000131446	chr5	180231138	180231138	-49.6552	-236	0.602861	1.64e-41	40	MGAT1	-0.360065
ENSG00000131446	chr5	180233763	180233763	-83.2168	-2861	0.602861	1.64e-41	45.4545	MGAT1	-0.360065
ENSG00000131446	chr5	180233843	180233843	-33.3333	-2941	0.602861	1.64e-41	10.2564	MGAT1	-0.360065
ENSG00000131446	chr5	180240713	180240713	-75.5682	1828	0.602861	1.64e-41	31.8182	MGAT1	-0.360065
ENSG00000131828	chrX	19361243	19361243	-100	-768	0.49397	4.36e-27	11.1111	PDHA1	-0.597173
ENSG00000132017	chr19	14062738	14062738	-66.6667	-581	0.246422	4.22e-06	16.6667	DCAF15	-0.250338
ENSG00000132305	chr2	86424095	86424095	-35.4286	-1202	0.805793	3.45e-161	23.8095	IMMT	-0.29702
ENSG00000132323	chr2	239112757	239112757	-55.9659	-433	0.304978	1.01e-09	15.8477	ILKAP	-0.341646
ENSG00000132341	chr12	131355257	131355257	-33.3333	-1360	0.275896	2.11e-26	19.0476	RAN	-0.634427
ENSG00000132341	chr12	131355266	131355266	-55.6364	-1351	0.275896	2.11e-26	13.6364	RAN	-0.634427
ENSG00000132341	chr12	131355319	131355319	-30.2083	-1298	0.275896	2.11e-26	19.0476	RAN	-0.634427
ENSG00000132341	chr12	131355380	131355380	-25.0639	-1237	0.275896	2.11e-26	10.8932	RAN	-0.634427
ENSG00000132341	chr12	131355424	131355424	-71.0586	-1193	0.275896	2.11e-26	15.2778	RAN	-0.634427
ENSG00000132341	chr12	131355433	131355433	-73.7852	-1184	0.275896	2.11e-26	18.323	RAN	-0.634427
ENSG00000132341	chr12	131355475	131355475	-62.3188	-1142	0.275896	2.11e-26	12.3188	RAN	-0.634427
ENSG00000132432	chr7	54829301	54829301	-76.9231	-2362	0.361264	2.31e-14	36.9231	SEC61G	-0.607531
ENSG00000132434	chr7	55431027	55431027	-66.6667	-2114	0.407464	1.33e-11	61.1111	LANCL2	-0.320559
ENSG00000132434	chr7	55432630	55432630	-49.1071	-511	0.407464	1.33e-11	13.0184	LANCL2	-0.320559
ENSG00000132467	chr4	71557171	71557171	-33.5484	2975	0.238241	3.79e-08	34.4444	UTP3	-0.21963
ENSG00000132475	chr17	73774701	73774701	-72.7273	1159	0.592488	4.07e-127	16.6667	H3F3B	-0.283057
ENSG00000132475	chr17	73774795	73774795	-78.3282	1065	0.592488	4.07e-127	11.9883	H3F3B	-0.283057
ENSG00000132507	chr17	7208158	7208158	-81.25	-2160	0.580652	3.87e-91	33.3333	EIF5A	-0.382236
ENSG00000132589	chr17	27225897	27225897	-40	-1182	0.000554433	0.99116	25.7143	FLOT2	-0.0970879
ENSG00000133027	chr17	17485123	17485123	-80.7692	622	0.395966	5.82e-12	23.8095	PEMT	-0.416944
ENSG00000133265	chr19	55791986	55791986	-89.1667	-235	0.879643	9.21e-58	11.5152	HSPBP1	-0.314036
ENSG00000133265	chr19	55791992	55791992	-92.3077	-241	0.879643	9.21e-58	11.1111	HSPBP1	-0.314036
ENSG00000133398	chr5	6381263	6381263	-51.8797	-2624	0.0542112	0.387169	17.1429	MED10	-0.289545
ENSG00000133422	chr22	31363743	31363743	-42.8571	444	0.242496	4.93e-09	19.0476	MORC2	-0.165451
ENSG00000133422	chr22	31364274	31364274	-83.3333	-87	0.242496	4.93e-09	47.619	MORC2	-0.165451
ENSG00000133422	chr22	31364422	31364422	-30	-235	0.242496	4.93e-09	20	MORC2	-0.165451
ENSG00000133895	chr11	64577190	64577190	-41.9437	845	0.0663993	0.101829	21.1594	MEN1	-0.237707
ENSG00000133895	chr11	64577215	64577215	-63.0682	820	0.0663993	0.101829	26.2626	MEN1	-0.237707
ENSG00000134308	chr2	9772068	9772068	-39.1304	-962	0.0432753	0.144211	12.8146	YWHAQ	-0.0620807
ENSG00000134308	chr2	9772445	9772445	-69.3957	-1339	0.0432753	0.144211	26.7105	YWHAQ	-0.0620807
ENSG00000134375	chr1	201923663	201923663	-50	-956	0.301174	5.52e-17	14.7157	TIMM17A	-0.317117
ENSG00000134419	chr16	18800288	18800288	-84.7368	1368	0.633389	5.47e-46	16.476	RPS15A	-0.307221
ENSG00000134419	chr16	18800333	18800333	-66.6667	1323	0.633389	5.47e-46	10.5263	RPS15A	-0.307221
ENSG00000134686	chr1	33839553	33839553	-74.7807	1641	0.043126	0.214085	12.2807	PHC2	-0.200233
ENSG00000134686	chr1	33841170	33841170	-25	24	0.043126	0.214085	13.8889	PHC2	-0.200233
ENSG00000134686	chr1	33841922	33841922	-78.5714	-728	0.043126	0.214085	28.5714	PHC2	-0.200233
ENSG00000134686	chr1	33842098	33842098	-87.5	-904	0.043126	0.214085	16.6667	PHC2	-0.200233
ENSG00000134686	chr1	33895514	33895514	-81.8182	702	0.043126	0.214085	15.1515	PHC2	-0.200233
ENSG00000134686	chr1	33895792	33895792	-100	424	0.043126	0.214085	14.2857	PHC2	-0.200233
ENSG00000134901	chr13	103453381	103453381	-85.7143	-1977	1.7826	4.99e-178	28.5714	KDELC1	-0.552611
ENSG00000135211	chr7	77426824	77426824	-67.451	923	0.0328983	0.585162	11.9748	TMEM60	-0.555564
ENSG00000135334	chr6	88414961	88414961	-85.7143	-2976	0.559208	4.83e-27	17.6471	AKIRIN2	-0.539742
ENSG00000135446	chr12	58145283	58145283	-85.7143	947	0.0334572	0.323794	14.2857	CDK4	-0.508063
ENSG00000135446	chr12	58146821	58146821	-58.1481	-591	0.0334572	0.323794	11.1598	CDK4	-0.508063
ENSG00000135486	chr12	54676389	54676389	-100	810	0.344628	6.46e-37	30	HNRNPA1	-0.553938
ENSG00000135486	chr12	54676957	54676957	-87.5	1378	0.344628	6.46e-37	37.5	HNRNPA1	-0.553938
ENSG00000135624	chr2	73462612	73462612	-55.5556	1248	0.740732	1.87e-206	19.6078	CCT7	-0.252049
ENSG00000135744	chr1	230851227	230851227	-85.7143	-891	7.03272	0	16.6667	AGT	-0.0877837
ENSG00000135829	chr1	182808143	182808143	-47.2542	-296	0.303718	3.39e-22	14.3519	DHX9	-0.215816
ENSG00000135829	chr1	182810604	182810604	-74.6032	2165	0.303718	3.39e-22	19.0476	DHX9	-0.215816
ENSG00000135829	chr1	182810642	182810642	-72.7778	2203	0.303718	3.39e-22	17.7778	DHX9	-0.215816
ENSG00000135845	chr1	172416055	172416055	-50	-2825	0.0501654	0.357896	30.9524	PIGC	-0.15638
ENSG00000135924	chr2	220142897	220142897	-66.4773	-1143	0.485094	9.95e-22	39.3939	DNAJB2	-0.0905822
ENSG00000136098	chr13	52731078	52731078	-47.5	542	1.38659	1.46e-171	15.3846	NEK3	-0.111457
ENSG00000136098	chr13	52735082	52735082	-26.6667	-1086	1.38659	1.46e-171	15.1282	NEK3	-0.111457
ENSG00000136450	chr17	56083196	56083196	-100	1511	0.710723	2.56e-152	33.3333	SRSF1	-0.34764
ENSG00000136636	chr1	215739988	215739988	-68.1034	-747	0.389216	3.46e-26	31.25	KCTD3	-0.198744
ENSG00000136718	chr2	131101413	131101413	-100	924	0.982231	7.22e-160	46.1538	IMP4	-0.374431
ENSG00000136718	chr2	131101434	131101434	-70.5882	945	0.982231	7.22e-160	47.0588	IMP4	-0.374431
ENSG00000136720	chr2	129075684	129075684	-41.6667	487	1.43443	0	12	HS6ST1	-0.303424
ENSG00000136720	chr2	129077278	129077278	-30	-1107	1.43443	0	24.7368	HS6ST1	-0.303424
ENSG00000136840	chr9	130679915	130679915	-100	-610	0.251111	2.85e-07	20	ST6GALNAC4	-0.181222
ENSG00000136908	chr9	130699083	130699083	-66.6667	1680	0.0845935	0.0882041	66.6667	DPM2	-0.309025
ENSG00000136908	chr9	130699491	130699491	-61.9048	1272	0.0845935	0.0882041	15	DPM2	-0.309025
ENSG00000136936	chr9	100461850	100461850	-91.6667	-2159	0.17768	0.010818	18.1818	XPA	-0.34994
ENSG00000136936	chr9	100461893	100461893	-68.7783	-2202	0.17768	0.010818	26.4706	XPA	-0.34994
ENSG00000136936	chr9	100461934	100461934	-40	-2243	0.17768	0.010818	15	XPA	-0.34994
ENSG00000136938	chr9	100744026	100744026	-46.875	-1463	0.899318	4.43e-175	19.6429	ANP32B	-0.625498
ENSG00000136938	chr9	100747712	100747712	-77.5	2223	0.899318	4.43e-175	10	ANP32B	-0.625498
ENSG00000136938	chr9	100747756	100747756	-69.2308	2267	0.899318	4.43e-175	12.0879	ANP32B	-0.625498
ENSG00000136997	chr8	128746003	128746003	-60.9938	-1762	1.91742	0	15.0198	MYC	-0.281246
ENSG00000137161	chr6	42894099	42894099	-59.4374	-2761	0.781174	2.11e-90	13.351	CNPY3	-0.217262
ENSG00000137310	chr6_cox_hap2	2641628	2641628	-100	568	0.0935888	0.0950924	12.5	TCF19	-0.370704
ENSG00000137310	chr6_mcf_hap5	2508938	2508938	-87.5	678	0.0935888	0.0950924	23.0769	TCF19	-0.370704
ENSG00000137486	chr11	75063709	75063709	-62	-834	0.284078	7.65e-10	18	ARRB1	-0.426257
ENSG00000137700	chr11	118902201	118902201	-75	-585	0.128684	0.00315437	11.3636	SLC37A4	-0.385685
ENSG00000137700	chr11	118902213	118902213	-30.4348	-597	0.128684	0.00315437	17.3913	SLC37A4	-0.385685
ENSG00000138028	chr2	27333615	27333615	-36.8421	355	0.0692298	0.196682	18.985	CGREF1	-0.582338
ENSG00000138028	chr2	27334642	27334642	-25	-672	0.0692298	0.196682	10.7937	CGREF1	-0.582338
ENSG00000138030	chr2	27308285	27308285	-30.7692	-1326	2.44497	0	10.7692	KHK	-0.566311
ENSG00000138035	chr2	55923768	55923768	-62.0879	-2723	0.457376	6.44e-22	31.7308	PNPT1	-0.187043
ENSG00000138463	chr3	122514898	122514898	-70.0893	997	0.337544	9.66e-08	16.7279	DIRC2	-0.258386
ENSG00000138606	chr15	45480921	45480921	-68.2353	-1022	1.28	2.81e-99	15.2941	SHF	-0.533168
ENSG00000138668	chr4	83292493	83292493	-77.7778	244	1.34272	0	16.2393	HNRNPD	-0.445206
ENSG00000138709	chr4	128981329	128981329	-39.7701	-1174	0.97544	5.19e-71	37.5758	LARP1B	-0.234325
ENSG00000139131	chr12	32909605	32909605	-58.2661	-718	0.653669	2.02e-37	11.1413	YARS2	-0.366988
ENSG00000139197	chr12	7343000	7343000	-76.7442	42	0.400723	5e-18	11.1111	PEX5	-0.115362
ENSG00000139197	chr12	7343020	7343020	-35.2941	62	0.400723	5e-18	10.3448	PEX5	-0.115362
ENSG00000139197	chr12	7343064	7343064	-56	106	0.400723	5e-18	17.6471	PEX5	-0.115362
ENSG00000139343	chr12	96252119	96252119	-82.5	-590	1.01655	1.86e-102	15.2778	SNRPF	-1.15231
ENSG00000139438	chr12	110150378	110150378	-83.3333	-1809	0.93006	1.74e-46	20.8333	FAM222A	-0.321499
ENSG00000139438	chr12	110152650	110152650	-69.0476	463	0.93006	1.74e-46	15.7143	FAM222A	-0.321499
ENSG00000139438	chr12	110154192	110154192	-89.4737	2005	0.93006	1.74e-46	18.0451	FAM222A	-0.321499
ENSG00000139835	chr13	114018886	114018886	-100	-423	0.414651	1.18e-13	22.2222	GRTP1	-0.244759
ENSG00000139835	chr13	114018913	114018913	-100	-450	0.414651	1.18e-13	11.1111	GRTP1	-0.244759
ENSG00000139835	chr13	114018918	114018918	-100	-455	0.414651	1.18e-13	10	GRTP1	-0.244759
ENSG00000139835	chr13	114019104	114019104	-41.6667	-641	0.414651	1.18e-13	13.0952	GRTP1	-0.244759
ENSG00000139835	chr13	114019119	114019119	-85	-656	0.414651	1.18e-13	41.6667	GRTP1	-0.244759
ENSG00000139835	chr13	114019220	114019220	-73.2143	-757	0.414651	1.18e-13	14.2857	GRTP1	-0.244759
ENSG00000139835	chr13	114019223	114019223	-85.7143	-760	0.414651	1.18e-13	42.8571	GRTP1	-0.244759
ENSG00000139835	chr13	114019684	114019684	-40	-1221	0.414651	1.18e-13	22.3529	GRTP1	-0.244759
ENSG00000139835	chr13	114019799	114019799	-30.1282	-1336	0.414651	1.18e-13	11.1888	GRTP1	-0.244759
ENSG00000139835	chr13	114019863	114019863	-47.1429	-1400	0.414651	1.18e-13	12.6984	GRTP1	-0.244759
ENSG00000140365	chr15	75628940	75628940	-69.0476	566	0.189402	0.000110847	43.3333	COMMD4	-0.651646
ENSG00000140391	chr15	77364604	77364604	-83.0065	-1034	0.855639	2.06e-127	15.2047	TSPAN3	-0.378788
ENSG00000140391	chr15	77364863	77364863	-36.859	-1293	0.855639	2.06e-127	17.8114	TSPAN3	-0.378788
ENSG00000140391	chr15	77366198	77366198	-50	-2628	0.855639	2.06e-127	10.8696	TSPAN3	-0.378788
ENSG00000140743	chr16	22384625	22384625	-74.0741	1313	2.2316	0	10.582	CDR2	-0.236382
ENSG00000140990	chr16	2007458	2007458	-50	-2059	0.206702	1.91e-07	12.5	NDUFB10	-0.461298
ENSG00000140990	chr16	2009084	2009084	-46.1483	-433	0.206702	1.91e-07	15.9821	NDUFB10	-0.461298
ENSG00000140990	chr16	2009266	2009266	-32	-251	0.206702	1.91e-07	10.5263	NDUFB10	-0.461298
ENSG00000141026	chr17	17377708	17377708	-67.3077	-2592	0.669993	3.83e-26	15	MED9	-0.261145
ENSG00000141026	chr17	17377746	17377746	-90.9091	-2554	0.669993	3.83e-26	32.0856	MED9	-0.261145
ENSG00000141480	chr17	4612689	4612689	-75.2228	-1100	0.0361712	0.406751	10.7843	ARRB2	-0.117897
ENSG00000141480	chr17	4612704	4612704	-63.6364	-1085	0.0361712	0.406751	12.3267	ARRB2	-0.117897
ENSG00000141480	chr17	4612817	4612817	-84.127	-972	0.0361712	0.406751	16.9772	ARRB2	-0.117897
ENSG00000141480	chr17	4612819	4612819	-83.3333	-970	0.0361712	0.406751	18.1818	ARRB2	-0.117897
ENSG00000141480	chr17	4612841	4612841	-87.5	-948	0.0361712	0.406751	31.8182	ARRB2	-0.117897
ENSG00000141480	chr17	4612849	4612849	-85.7143	-940	0.0361712	0.406751	25	ARRB2	-0.117897
ENSG00000141480	chr17	4612852	4612852	-85.7143	-937	0.0361712	0.406751	12.5	ARRB2	-0.117897
ENSG00000141480	chr17	4615165	4615165	-54.5455	1376	0.0361712	0.406751	25.1337	ARRB2	-0.117897
ENSG00000141526	chr17	80183469	80183469	-100	-2813	1.90018	0	16.6667	SLC16A3	-0.530261
ENSG00000141526	chr17	80185318	80185318	-70.7071	-964	1.90018	0	21.8182	SLC16A3	-0.530261
ENSG00000141526	chr17	80188367	80188367	-56.25	1480	1.90018	0	18.75	SLC16A3	-0.530261
ENSG00000141526	chr17	80190195	80190195	-50.1763	87	1.90018	0	10.4247	SLC16A3	-0.530261
ENSG00000141526	chr17	80190203	80190203	-56.5284	95	1.90018	0	22.0046	SLC16A3	-0.530261
ENSG00000141560	chr17	80673958	80673958	-100	-624	1.31955	6.83e-185	13.8889	FN3KRP	-0.195398
ENSG00000141562	chr17	80415344	80415344	-94.4444	-716	0.975137	5.96e-118	14.2857	NARF	-0.274879
ENSG00000141577	chr17	79197640	79197640	-83.3333	-889	0.134126	0.025435	26.6667	AZI1	-0.120579
ENSG00000141577	chr17	79197647	79197647	-85.7143	-896	0.134126	0.025435	19.0476	AZI1	-0.120579
ENSG00000141577	chr17	79197776	79197776	-39.6667	-1025	0.134126	0.025435	26.3784	AZI1	-0.120579
ENSG00000141580	chr17	80604708	80604708	-80	1703	0.718651	2.07e-95	18.4615	WDR45B	-0.20235
ENSG00000141580	chr17	80607930	80607930	-81.8182	-1519	0.718651	2.07e-95	18.1818	WDR45B	-0.20235
ENSG00000141580	chr17	80608072	80608072	-70	-1661	0.718651	2.07e-95	36.6667	WDR45B	-0.20235
ENSG00000141696	chr17	39967026	39967026	-63.6364	1425	0.477736	2.07e-30	13.6364	LEPREL4	-0.547759
ENSG00000141696	chr17	39967038	39967038	-81.5686	1413	0.477736	2.07e-30	20.0535	LEPREL4	-0.547759
ENSG00000141696	chr17	39967216	39967216	-69.5652	1235	0.477736	2.07e-30	15.5112	LEPREL4	-0.547759
ENSG00000141696	chr17	39967425	39967425	-92.3077	1026	0.477736	2.07e-30	11.1111	LEPREL4	-0.547759
ENSG00000141873	chr19	2741143	2741143	-54.5455	-1069	1.0571	2.3e-63	34.5455	SLC39A3	-0.315106
ENSG00000141959	chr21	45717018	45717018	-41.1067	-2907	0.818025	3.43e-136	32.9545	PFKL	-0.297383
ENSG00000141959	chr21	45717125	45717125	-61.1111	-2800	0.818025	3.43e-136	15.2778	PFKL	-0.297383
ENSG00000141959	chr21	45722068	45722068	-77.3504	2143	0.818025	3.43e-136	14.9758	PFKL	-0.297383
ENSG00000142186	chr11	65289605	65289605	-100	-2943	0.302626	9.02e-17	10	SCYL1	-0.53416
ENSG00000142230	chr19	47633764	47633764	-56.875	-316	0.573771	1.43e-75	10	SAE1	-0.407102
ENSG00000142327	chr2	241512469	241512469	-50.1976	-2450	0.295954	1.15e-16	10.5455	RNPEPL1	-0.470516
ENSG00000143013	chr1	87796366	87796366	-79.8077	-985	1.45515	5.12e-137	12.5	LMO4	-0.436213
ENSG00000143207	chr1	176174357	176174357	-45.4545	2013	0.810543	3.25e-64	27.8075	RFWD2	-0.294998
ENSG00000143412	chr1	150951737	150951737	-72.7273	-2762	1.03215	3.19e-58	14.3939	ANXA9	-0.379179
ENSG00000143412	chr1	150951765	150951765	-79.1444	-2734	1.03215	3.19e-58	13.986	ANXA9	-0.379179
ENSG00000143543	chr1	153951750	153951750	-64.4231	-1299	0.299658	5e-15	12.6374	JTB	-0.354885
ENSG00000143543	chr1	153951762	153951762	-64.6154	-1311	0.299658	5e-15	20	JTB	-0.354885
ENSG00000143549	chr1	154164994	154164994	-49.1071	-383	0.0490294	0.0768474	30.163	TPM3	-0.14635
ENSG00000143621	chr1	153642677	153642677	-77.5758	827	0.125714	4.69e-05	15.9091	ILF2	-0.452938
ENSG00000143621	chr1	153642686	153642686	-73.3333	818	0.125714	4.69e-05	18.75	ILF2	-0.452938
ENSG00000143727	chr2	265872	265872	-81.8182	1003	1.25629	0	12.5	ACP1	-0.436258
ENSG00000143793	chr1	228291623	228291623	-20.7792	-601	0.1882	0.00422221	23.8095	C1orf35	-0.221077
ENSG00000143799	chr1	226596401	226596401	-65	-600	0.238734	4.23e-17	41.6667	PARP1	-0.0817285
ENSG00000143799	chr1	226596668	226596668	-60	-867	0.238734	4.23e-17	40.5797	PARP1	-0.0817285
ENSG00000143842	chr1	204041033	204041033	-49.4505	-1213	0.453519	7.86e-20	28.5714	SOX13	-0.145548
ENSG00000143870	chr2	10951946	10951946	-82.7668	1014	1.06939	0	10.2646	PDIA6	-0.300387
ENSG00000143870	chr2	10951951	10951951	-84.0475	1009	1.06939	0	12.6553	PDIA6	-0.300387
ENSG00000143870	chr2	10953508	10953508	-88.8889	-548	1.06939	0	17.4603	PDIA6	-0.300387
ENSG00000143870	chr2	10971283	10971283	-92.8571	1328	1.06939	0	22.2689	PDIA6	-0.300387
ENSG00000143870	chr2	10971308	10971308	-53.1773	1303	1.06939	0	10.8696	PDIA6	-0.300387
ENSG00000143870	chr2	10971312	10971312	-95.6522	1299	1.06939	0	16.7048	PDIA6	-0.300387
ENSG00000143870	chr2	10971322	10971322	-82.6087	1289	1.06939	0	11.1801	PDIA6	-0.300387
ENSG00000143870	chr2	10971367	10971367	-74.902	1244	1.06939	0	17.402	PDIA6	-0.300387
ENSG00000143870	chr2	10971384	10971384	-93.75	1227	1.06939	0	16.8269	PDIA6	-0.300387
ENSG00000143870	chr2	10971512	10971512	-58.3333	1099	1.06939	0	16.3978	PDIA6	-0.300387
ENSG00000143870	chr2	10975215	10975215	-47.4085	-2604	1.06939	0	32.8252	PDIA6	-0.300387
ENSG00000143870	chr2	10975244	10975244	-67.973	-2633	1.06939	0	14.9085	PDIA6	-0.300387
ENSG00000144231	chr2	128617761	128617761	-35.7143	-2032	1.40829	4.01e-128	35.7143	POLR2D	-0.157498
ENSG00000144485	chr2	239147654	239147654	-71.4286	1027	2.09795	0	31.4286	HES6	-0.554372
ENSG00000144485	chr2	239149142	239149142	-26.7905	-461	2.09795	0	24.1259	HES6	-0.554372
ENSG00000144579	chr2	219266186	219266186	-84.5316	-635	0.696292	8.07e-86	16.2963	CTDSP1	-0.317177
ENSG00000144579	chr2	219266256	219266256	-63.8889	-565	0.696292	8.07e-86	31.25	CTDSP1	-0.317177
ENSG00000144591	chr2	220361194	220361194	-81.9853	-2393	1.16386	6.97e-156	16.0131	GMPPA	-0.104253
ENSG00000144591	chr2	220361517	220361517	-71.9048	-2070	1.16386	6.97e-156	20.6061	GMPPA	-0.104253
ENSG00000144591	chr2	220361524	220361524	-55.8974	-2063	1.16386	6.97e-156	10.4072	GMPPA	-0.104253
ENSG00000144591	chr2	220361535	220361535	-38.8889	-2052	1.16386	6.97e-156	10	GMPPA	-0.104253
ENSG00000144591	chr2	220361563	220361563	-84.8889	-2024	1.16386	6.97e-156	20.8889	GMPPA	-0.104253
ENSG00000144591	chr2	220362017	220362017	-87.451	-1570	1.16386	6.97e-156	26.6667	GMPPA	-0.104253
ENSG00000144591	chr2	220362216	220362216	-47.5	-1371	1.16386	6.97e-156	10.2907	GMPPA	-0.104253
ENSG00000144908	chr3	125899878	125899878	-60	151	1.99224	9.89e-234	11.7647	ALDH1L1	-0.602458
ENSG00000145217	chr4	985125	985125	-37.5	2099	0.528931	2.88e-17	37.5	SLC26A1	-0.879891
ENSG00000145703	chr5	75700958	75700958	-80	1809	3.06081	0	48.4211	IQGAP2	-0.307705
ENSG00000145740	chr5	68387033	68387033	-72.7273	-2743	0.226478	8.81e-08	12.7273	SLC30A5	-0.463156
ENSG00000145740	chr5	68387042	68387042	-56.9697	-2734	0.226478	8.81e-08	17.4825	SLC30A5	-0.463156
ENSG00000145740	chr5	68390923	68390923	-88.8889	1147	0.226478	8.81e-08	11.1111	SLC30A5	-0.463156
ENSG00000145919	chr5	173044090	173044090	-83.3333	-424	0.124685	0.00105447	13.3333	BOD1	-0.451351
ENSG00000145919	chr5	173044100	173044100	-70.6349	-434	0.124685	0.00105447	19.0476	BOD1	-0.451351
ENSG00000145979	chr6	13326305	13326305	-72.3077	2482	0.0756318	0.240784	17.5	TBC1D7	-0.419166
ENSG00000146085	chr6	49429857	49429857	-66.6667	1184	0.312371	3.14e-12	27.7778	MUT	-0.27315
ENSG00000146085	chr6	49429719	49429719	-62.963	1322	0.312371	3.14e-12	14.6341	MUT	-0.27315
ENSG00000146109	chr6	26594637	26594637	-87.5	-2534	1.50439	1.57e-242	27.5	ABT1	-0.416711
ENSG00000146109	chr6	26594754	26594754	-32.1566	-2417	1.50439	1.57e-242	11.2686	ABT1	-0.416711
ENSG00000146109	chr6	26594776	26594776	-66.8449	-2395	1.50439	1.57e-242	40.4692	ABT1	-0.416711
ENSG00000146109	chr6	26594778	26594778	-48.4848	-2393	1.50439	1.57e-242	19.4526	ABT1	-0.416711
ENSG00000146109	chr6	26598065	26598065	-83.5	894	1.50439	1.57e-242	20.8333	ABT1	-0.416711
ENSG00000146109	chr6	26598109	26598109	-53.8043	938	1.50439	1.57e-242	20.8333	ABT1	-0.416711
ENSG00000146109	chr6	26598315	26598315	-29.1667	1144	1.50439	1.57e-242	20.0758	ABT1	-0.416711
ENSG00000146540	chr7	1066708	1066708	-44.4444	1280	0.0658726	0.119191	35.3535	C7orf50	-0.30089
ENSG00000146540	chr7	1067317	1067317	-86.0577	671	0.0658726	0.119191	12.3077	C7orf50	-0.30089
ENSG00000146540	chr7	1067332	1067332	-71.4286	656	0.0658726	0.119191	31.1688	C7orf50	-0.30089
ENSG00000146540	chr7	1067423	1067423	-62.5	565	0.0658726	0.119191	12.5	C7orf50	-0.30089
ENSG00000146540	chr7	1179058	1179058	-45.8333	-1165	0.0658726	0.119191	10.119	C7orf50	-0.30089
ENSG00000146540	chr7	1179074	1179074	-62.7451	-1181	0.0658726	0.119191	28.1609	C7orf50	-0.30089
ENSG00000146540	chr7	1179195	1179195	-40.9091	-1302	0.0658726	0.119191	17.6471	C7orf50	-0.30089
ENSG00000146540	chr7	1179056	1179056	-64	-1163	0.0658726	0.119191	14	C7orf50	-0.30089
ENSG00000146918	chr7	158495862	158495862	-68.0451	1658	0.110892	0.00699558	11.9048	NCAPG2	-0.405647
ENSG00000146918	chr7	158500104	158500104	-73.2143	-2584	0.110892	0.00699558	27.381	NCAPG2	-0.405647
ENSG00000147123	chrX	47003362	47003362	-68.3333	1247	0.487114	1.54e-33	17.8571	NDUFB11	-0.537799
ENSG00000147535	chr8	38125762	38125762	-66.6667	896	0.166774	0.000558062	12.5	PPAPDC1B	-0.250646
ENSG00000147535	chr8	38125865	38125865	-94.1176	793	0.166774	0.000558062	10.6383	PPAPDC1B	-0.250646
ENSG00000147654	chr8	110553825	110553825	-71.4286	1515	0.51108	8.28e-17	17.5824	EBAG9	-0.22833
ENSG00000147676	chr8	120219151	120219151	-72.1198	-1459	0.0259891	0.507634	28.5714	MAL2	-0.289354
ENSG00000147804	chr8	145640358	145640358	-52.9762	400	2.31529	0	12.5	SLC39A4	-0.229998
ENSG00000148090	chr9	94124717	94124717	-40	-511	0.304439	6.91e-08	16.4706	AUH	-0.337142
ENSG00000148090	chr9	94124722	94124722	-45.2774	-516	0.304439	6.91e-08	27.1739	AUH	-0.337142
ENSG00000148090	chr9	94124746	94124746	-34.7578	-540	0.304439	6.91e-08	17.2494	AUH	-0.337142
ENSG00000148572	chr10	64890927	64890927	-85.7143	-2080	0.190716	0.000362891	28.5714	NRBF2	-0.205599
ENSG00000149150	chr11	57280909	57280909	-69.5804	1449	2.77708	0	16.6667	SLC43A1	-0.459532
ENSG00000149150	chr11	57281458	57281458	-57.1429	900	2.77708	0	14.2857	SLC43A1	-0.459532
ENSG00000149182	chr11	47199414	47199414	-80	-738	0.463924	6.64e-32	37.6923	ARFGAP2	-0.279516
ENSG00000149182	chr11	47199457	47199457	-80.5556	-781	0.463924	6.64e-32	11.6667	ARFGAP2	-0.279516
ENSG00000149257	chr11	75275240	75275240	-75	1825	1.45213	0	17.3077	SERPINH1	-0.0775474
ENSG00000149257	chr11	75275290	75275290	-42	1875	1.45213	0	15.7143	SERPINH1	-0.0775474
ENSG00000149257	chr11	75275425	75275425	-46.7105	2010	1.45213	0	26.1364	SERPINH1	-0.0775474
ENSG00000149273	chr11	75110134	75110134	-85.7143	-401	0.121731	1.75e-05	14.2857	RPS3	-0.443489
ENSG00000149657	chr20	60698556	60698556	-48.2143	363	0.631592	4.32e-71	15.7143	LSM14B	-0.40168
ENSG00000149809	chr11	64879051	64879051	-59.276	-275	0.249509	7.73e-10	31.9231	TM7SF2	-0.313034
ENSG00000149809	chr11	64879053	64879053	-85.7843	-273	0.249509	7.73e-10	11.6667	TM7SF2	-0.313034
ENSG00000149809	chr11	64879061	64879061	-66.6667	-265	0.249509	7.73e-10	20.8333	TM7SF2	-0.313034
ENSG00000149809	chr11	64879956	64879956	-68.75	582	0.249509	7.73e-10	12.5	TM7SF2	-0.313034
ENSG00000149925	chr16	30061581	30061581	-49.2424	-2830	0.704015	8.46e-249	33.3333	ALDOA	-0.465169
ENSG00000149925	chr16	30063148	30063148	-70.1119	-1263	0.704015	8.46e-249	14.7733	ALDOA	-0.465169
ENSG00000149925	chr16	30075102	30075102	-77.8656	-498	0.704015	8.46e-249	24.4565	ALDOA	-0.465169
ENSG00000149925	chr16	30079121	30079121	-20.6061	2127	0.704015	8.46e-249	12.7273	ALDOA	-0.465169
ENSG00000150753	chr5	10252155	10252155	-28.5714	1504	0.751202	7.13e-183	14.2857	CCT5	-0.294802
ENSG00000150991	chr12	125396448	125396448	-75.6522	2217	0.0593622	0.54096	26.1538	UBC	-0.18787
ENSG00000150991	chr12	125397165	125397165	-57.5758	1500	0.0593622	0.54096	28.2051	UBC	-0.18787
ENSG00000150991	chr12	125397349	125397349	-47.1198	1316	0.0593622	0.54096	27.2556	UBC	-0.18787
ENSG00000150991	chr12	125397360	125397360	-40.3846	1305	0.0593622	0.54096	32.0513	UBC	-0.18787
ENSG00000150991	chr12	125397393	125397393	-55.8333	1272	0.0593622	0.54096	17.8947	UBC	-0.18787
ENSG00000150991	chr12	125397564	125397564	-73.631	1101	0.0593622	0.54096	26.773	UBC	-0.18787
ENSG00000150991	chr12	125397647	125397647	-50.7786	1018	0.0593622	0.54096	15.4023	UBC	-0.18787
ENSG00000150991	chr12	125397875	125397875	-42.0455	790	0.0593622	0.54096	20.1705	UBC	-0.18787
ENSG00000150991	chr12	125397929	125397929	-63.5338	736	0.0593622	0.54096	15.873	UBC	-0.18787
ENSG00000150991	chr12	125398103	125398103	-69.5157	562	0.0593622	0.54096	12.5926	UBC	-0.18787
ENSG00000151092	chr3	25825496	25825496	-91.3043	-507	0.28185	4.54e-10	20	NGLY1	-0.18675
ENSG00000151092	chr3	25825550	25825550	-96.2963	-561	0.28185	4.54e-10	12.5	NGLY1	-0.18675
ENSG00000151332	chr14	36790186	36790186	-63.7845	-304	1.06791	1.59e-116	14.8103	MBIP	-0.245599
ENSG00000151332	chr14	36790350	36790350	-73.3333	-468	1.06791	1.59e-116	20	MBIP	-0.245599
ENSG00000151632	chr10	5046019	5046019	-43.2353	187	3.30726	0	15	AKR1C2	-0.566645
ENSG00000151632	chr10	5046197	5046197	-48.8722	9	3.30726	0	10.5263	AKR1C2	-0.566645
ENSG00000151665	chr2	46843025	46843025	-41.1765	1226	0.121595	0.0970844	10.7843	PIGF	-0.234104
ENSG00000152193	chr13	79234144	79234144	-76.6667	556	0.454519	3.54e-12	37.8788	RNF219	-0.132791
ENSG00000152193	chr13	79234170	79234170	-100	530	0.454519	3.54e-12	21.0526	RNF219	-0.132791
ENSG00000152256	chr2	173419802	173419802	-80.9524	-299	0.0124647	0.835663	14.2857	PDK1	-0.169735
ENSG00000153015	chr5	64067711	64067711	-28.0933	2956	0.762312	4.32e-58	13.8916	CWC27	-0.673996
ENSG00000153037	chr5	112198001	112198001	-33.0144	1116	0.696251	6.02e-28	22.1591	SRP19	-0.505595
ENSG00000153037	chr5	112198036	112198036	-40.4762	1151	0.696251	6.02e-28	12.6984	SRP19	-0.505595
ENSG00000153037	chr5	112198063	112198063	-61.4286	1178	0.696251	6.02e-28	18.0952	SRP19	-0.505595
ENSG00000153048	chr16	8960062	8960062	-44.4444	1223	0.900916	9.74e-100	16.6667	CARHSP1	-0.255761
ENSG00000153048	chr16	8960174	8960174	-74.2857	1111	0.900916	9.74e-100	18.7302	CARHSP1	-0.255761
ENSG00000153048	chr16	8963793	8963793	-79.6154	-924	0.900916	9.74e-100	16.4994	CARHSP1	-0.255761
ENSG00000153048	chr16	8963953	8963953	-63.8889	-1084	0.900916	9.74e-100	58.3333	CARHSP1	-0.255761
ENSG00000153066	chr16	11834960	11834960	-37.1366	1688	1.93946	0	11.5116	TXNDC11	-0.579832
ENSG00000153066	chr16	11835042	11835042	-74.3636	1606	1.93946	0	24.8252	TXNDC11	-0.579832
ENSG00000153066	chr16	11835360	11835360	-73.913	1288	1.93946	0	16.413	TXNDC11	-0.579832
ENSG00000153066	chr16	11835384	11835384	-88.2353	1264	1.93946	0	12.9032	TXNDC11	-0.579832
ENSG00000153721	chr6	154830028	154830028	-68.3333	1725	1.44934	2.91e-242	20.4545	CNKSR3	-0.310826
ENSG00000153774	chr16	75466777	75466777	-63.2609	610	1.22785	4.34e-180	18.2609	CFDP1	-0.353168
ENSG00000153879	chr19	33867079	33867079	-49.8874	1649	0.671894	1.91e-54	11.4583	CEBPG	-0.302333
ENSG00000153885	chr19	34285777	34285777	-75.5245	-1974	0.188366	0.00029438	34.6154	KCTD15	-0.276694
ENSG00000153885	chr19	34285787	34285787	-50	-1964	0.188366	0.00029438	22.2222	KCTD15	-0.276694
ENSG00000153989	chr6	117995985	117995985	-83.3333	-632	0.975657	1.51e-140	11.9048	NUS1	-0.238297
ENSG00000155115	chr6	111279446	111279446	-89.4737	-317	1.58162	1.89e-255	15.3846	GTF3C6	-0.249715
ENSG00000155158	chr9	15305951	15305951	-70	1407	0.169229	0.0103229	13.3333	TTC39B	-0.323619
ENSG00000155158	chr9	15307811	15307811	-68.8889	-453	0.169229	0.0103229	26.1538	TTC39B	-0.323619
ENSG00000155158	chr9	15307873	15307873	-86.6667	-515	0.169229	0.0103229	23.5294	TTC39B	-0.323619
ENSG00000155438	chr2	122495485	122495485	-75	-982	0.987047	1.31e-99	17.8571	MKI67IP	-0.27801
ENSG00000155438	chr2	122495512	122495512	-76.4706	-1009	0.987047	1.31e-99	12.8342	MKI67IP	-0.27801
ENSG00000155438	chr2	122495557	122495557	-63.2035	-1054	0.987047	1.31e-99	15.035	MKI67IP	-0.27801
ENSG00000155561	chr7	135242152	135242152	-100	-510	0.555963	2.4e-52	14.2857	NUP205	-0.297201
ENSG00000155636	chr2	178976884	178976884	-93.3333	-298	0.402956	1.14e-08	14.1667	RBM45	-0.346475
ENSG00000155755	chr2	202503787	202503787	-73.75	-19	0.0534909	0.326676	13.3333	TMEM237	-0.164263
ENSG00000155755	chr2	202506555	202506555	-41.1765	1112	0.0534909	0.326676	17.6471	TMEM237	-0.164263
ENSG00000156411	chr14	104388286	104388286	-73.2143	-383	0.251923	2.84e-10	16.0714	C14orf2	-0.514346
ENSG00000156411	chr14	104388302	104388302	-100	-399	0.251923	2.84e-10	20	C14orf2	-0.514346
ENSG00000156411	chr14	104388308	104388308	-100	-405	0.251923	2.84e-10	33.3333	C14orf2	-0.514346
ENSG00000156411	chr14	104390468	104390468	-100	-2565	0.251923	2.84e-10	12.5	C14orf2	-0.514346
ENSG00000156508	chr6	74229184	74229184	-30	1557	0.082128	2.23e-05	15.3846	EEF1A1	-0.337952
ENSG00000156587	chr11	57333612	57333612	-82.3529	1568	0.878029	3.06e-49	12.3529	UBE2L6	-0.113747
ENSG00000156587	chr11	57338476	57338476	-72.4958	-2673	0.878029	3.06e-49	20.1238	UBE2L6	-0.113747
ENSG00000156709	chrX	129301045	129301045	-70	-1184	0.460017	8.56e-40	20	AIFM1	-0.222795
ENSG00000156802	chr8	124425596	124425596	-76.3158	2994	0.956376	3.68e-224	26.9474	ATAD2	-0.0446111
ENSG00000157020	chr3	10360995	10360995	-82.7381	-1217	1.36463	0	10.5769	SEC13	-0.487439
ENSG00000157191	chr1	16766854	16766854	-66.4286	-313	0.084285	0.0728171	11.4286	NECAP2	-0.175468
ENSG00000157350	chr16	70475668	70475668	-90.9091	-2677	0.509002	8.04e-29	12.8603	ST3GAL2	-0.168473
ENSG00000157637	chr17	79219074	79219074	-50.8152	2361	0.0174622	0.581461	11.25	SLC38A10	-0.214997
ENSG00000157637	chr17	79219332	79219332	-21.3033	2103	0.0174622	0.581461	12.2556	SLC38A10	-0.214997
ENSG00000157637	chr17	79219459	79219459	-49.4505	1976	0.0174622	0.581461	28.1106	SLC38A10	-0.214997
ENSG00000157637	chr17	79219466	79219466	-45.8462	1969	0.0174622	0.581461	18.3623	SLC38A10	-0.214997
ENSG00000158109	chr1	3540105	3540105	-63.1579	-1451	0.531766	2.1e-35	35.8852	TPRG1L	-0.165476
ENSG00000158234	chr3	138326227	138326227	-46.1538	-1315	0.175232	0.00418831	16.1538	FAIM	-0.331664
ENSG00000158552	chr2	220072753	220072753	-75	802	0.848743	2.69e-51	14.2857	ZFAND2B	-0.401418
ENSG00000158717	chr16	88767191	88767191	-49.2823	2834	0.843921	5.36e-41	11.3636	RNF166	-0.121492
ENSG00000158717	chr16	88767261	88767261	-70.4261	2764	0.843921	5.36e-41	16.8498	RNF166	-0.121492
ENSG00000158717	chr16	88767694	88767694	-61.6667	2331	0.843921	5.36e-41	14.4928	RNF166	-0.121492
ENSG00000158717	chr16	88767753	88767753	-63.6364	2272	0.843921	5.36e-41	41.958	RNF166	-0.121492
ENSG00000158717	chr16	88767764	88767764	-70	2261	0.843921	5.36e-41	34.2857	RNF166	-0.121492
ENSG00000158717	chr16	88769767	88769767	-25.2222	258	0.843921	5.36e-41	10.0513	RNF166	-0.121492
ENSG00000158792	chr16	89766389	89766389	-83.0065	1732	0.925024	2.21e-43	29.8319	SPATA2L	-0.439964
ENSG00000159069	chr9	139836388	139836388	-23.5294	759	0.154998	0.00090212	16.122	FBXW5	-0.0950323
ENSG00000159069	chr9	139837026	139837026	-30	121	0.154998	0.00090212	24.1176	FBXW5	-0.0950323
ENSG00000159069	chr9	139838000	139838000	-83.3333	-853	0.154998	0.00090212	28.7879	FBXW5	-0.0950323
ENSG00000159111	chr17	45907940	45907940	-72.2222	967	0.623595	4.74e-43	40.4762	MRPL10	-0.228897
ENSG00000159128	chr21	34775032	34775032	-50	-170	0.264277	9.03e-12	33.3333	IFNGR2	-0.153337
ENSG00000159128	chr21	34775042	34775042	-43.3333	-160	0.264277	9.03e-12	16.6667	IFNGR2	-0.153337
ENSG00000159322	chr15	73077046	73077046	-90.4762	-920	0.231921	3.57e-09	12.5	ADPGK	-0.0905304
ENSG00000159322	chr15	73077422	73077422	-61.3108	-1296	0.231921	3.57e-09	24.612	ADPGK	-0.0905304
ENSG00000159322	chr15	73077442	73077442	-33.5034	-1316	0.231921	3.57e-09	19.7154	ADPGK	-0.0905304
ENSG00000159352	chr1	151226884	151226884	-70	-313	0.400545	1.01e-28	11.1111	PSMD4	-0.553753
ENSG00000159423	chr1	19218905	19218905	-36.3354	-1520	1.87672	0	15.7005	ALDH4A1	-0.350808
ENSG00000159423	chr1	19226307	19226307	-77.7083	2986	1.87672	0	30.8866	ALDH4A1	-0.350808
ENSG00000159423	chr1	19226319	19226319	-83.0113	2974	1.87672	0	18.5185	ALDH4A1	-0.350808
ENSG00000159792	chr16	67928167	67928167	-87.5	992	0.41346	4.25e-21	18.1818	PSKH1	-0.219405
ENSG00000160087	chr1	1210185	1210185	-70.5882	-951	0.400942	7.46e-19	10.3529	UBE2J2	-0.342271
ENSG00000160087	chr1	1210214	1210214	-52.3077	-980	0.400942	7.46e-19	16.5217	UBE2J2	-0.342271
ENSG00000160087	chr1	1210263	1210263	-81.8182	-1029	0.400942	7.46e-19	85.7143	UBE2J2	-0.342271
ENSG00000160214	chr21	45206912	45206912	-25.4023	-2506	1.04093	2.4e-100	10.4348	RRP1	-0.334646
ENSG00000160285	chr21	47647500	47647500	-93.3333	1238	0.536547	1.39e-44	50.4762	LSS	-0.378294
ENSG00000160285	chr21	47647643	47647643	-88.4615	1095	0.536547	1.39e-44	18.8963	LSS	-0.378294
ENSG00000160325	chr9	136324222	136324222	-83.9744	-865	0.282651	5.75e-07	30.1282	CACFD1	-0.594211
ENSG00000160325	chr9	136324375	136324375	-83.3333	-712	0.282651	5.75e-07	30.5556	CACFD1	-0.594211
ENSG00000160325	chr9	136326537	136326537	-72.9167	1450	0.282651	5.75e-07	19.3452	CACFD1	-0.594211
ENSG00000160408	chr9	130659653	130659653	-66.6667	34	0.298118	3.34e-10	10	ST6GALNAC6	-0.20304
ENSG00000160408	chr9	130667057	130667057	-95	570	0.298118	3.34e-10	13.6364	ST6GALNAC6	-0.20304
ENSG00000160447	chr9	131466171	131466171	-42.8571	1369	1.05163	2.72e-90	33.7662	PKN3	-0.22322
ENSG00000160752	chr1	155277373	155277373	-43.0642	-1166	1.25976	3.92e-145	17.8187	FDPS	-0.84851
ENSG00000160867	chr5	176513095	176513095	-40.3922	-826	3.15346	0	22.0588	FGFR4	-0.525718
ENSG00000160867	chr5	176516025	176516025	-73.913	-526	3.15346	0	10.9501	FGFR4	-0.525718
ENSG00000160867	chr5	176516224	176516224	-60	-327	3.15346	0	13.3333	FGFR4	-0.525718
ENSG00000160957	chr8	145741925	145741925	-32	1285	0.642237	1.73e-39	10.7879	RECQL4	-0.39769
ENSG00000160972	chr8	145721996	145721996	-37.5	152	0.555703	4.46e-31	15.7609	PPP1R16A	-0.657427
ENSG00000160972	chr8	145722033	145722033	-65.7143	189	0.555703	4.46e-31	20	PPP1R16A	-0.657427
ENSG00000160972	chr8	145722244	145722244	-47.4026	400	0.555703	4.46e-31	39.1608	PPP1R16A	-0.657427
ENSG00000161179	chr22	21985548	21985548	-33.6102	-1208	0.135099	0.0104481	16.471	YDJC	-0.22148
ENSG00000161179	chr22	21985646	21985646	-44.6423	-1306	0.135099	0.0104481	17.3194	YDJC	-0.22148
ENSG00000161249	chr19	36000517	36000517	-89.2045	637	0.897712	2.13e-50	15.1786	DMKN	-0.251108
ENSG00000161249	chr19	36000652	36000652	-90.4762	502	0.897712	2.13e-50	11.1111	DMKN	-0.251108
ENSG00000161249	chr19	36005286	36005286	-83.3333	-726	0.897712	2.13e-50	20	DMKN	-0.251108
ENSG00000161249	chr19	36005906	36005906	-100	-1346	0.897712	2.13e-50	50	DMKN	-0.251108
ENSG00000161654	chr17	42144929	42144929	-78.75	58	0.177005	0.0135282	32.8261	LSM12	-0.222335
ENSG00000161654	chr17	42145037	42145037	-37.381	-50	0.177005	0.0135282	17.2458	LSM12	-0.222335
ENSG00000161654	chr17	42145270	42145270	-68.0769	-283	0.177005	0.0135282	20.903	LSM12	-0.222335
ENSG00000161981	chr16	104501	104501	-83.3333	672	0.572375	4.43e-41	14.2857	SNRNP25	-0.377222
ENSG00000162065	chr16	2523525	2523525	-63.6364	-1622	0.152722	0.00905453	20	TBC1D24	-0.347956
ENSG00000162065	chr16	2526295	2526295	-50	1148	0.152722	0.00905453	22.4138	TBC1D24	-0.347956
ENSG00000162073	chr16	3018262	3018262	-31.25	-1080	0.197796	0.00156492	31.25	PAQR4	-0.363737
ENSG00000162174	chr11	62106739	62106739	-85.7143	1965	1.4772	2.16e-183	27.381	ASRGL1	-0.464853
ENSG00000162191	chr11	62445776	62445776	-42.8571	751	0.00497719	0.910642	13.0435	UBXN1	-0.714418
ENSG00000162337	chr11	68077470	68077470	-92.3077	-2638	0.683204	1.81e-131	11.1111	LRP5	-0.125749
ENSG00000162337	chr11	68077552	68077552	-82.8571	-2556	0.683204	1.81e-131	40	LRP5	-0.125749
ENSG00000162433	chr1	65615033	65615033	-70	1183	0.310766	1.66e-23	12.5	AK4	-0.260408
ENSG00000162433	chr1	65616214	65616214	-63.6364	2364	0.310766	1.66e-23	23.6364	AK4	-0.260408
ENSG00000162517	chr1	32113313	32113313	-86.1905	-2475	0.155989	0.000574031	11.6071	PEF1	-0.17542
ENSG00000162517	chr1	32113465	32113465	-69.0476	-2627	0.155989	0.000574031	10.7143	PEF1	-0.17542
ENSG00000162817	chr1	220863259	220863259	-51.3889	-369	2.18564	0	16.6667	C1orf115	-0.551312
ENSG00000163156	chr1	151139435	151139435	-76.6234	937	0.0963284	0.138801	35.7143	SCNM1	-0.3897
ENSG00000163156	chr1	151139439	151139439	-50	941	0.0963284	0.138801	10	SCNM1	-0.3897
ENSG00000163162	chr2	101922997	101922997	-88.8889	2181	0.584418	9.6e-59	40	RNF149	-0.252447
ENSG00000163162	chr2	101923020	101923020	-87.5	2158	0.584418	9.6e-59	11.1111	RNF149	-0.252447
ENSG00000163166	chr2	128285700	128285700	-91.3043	-1613	0.670599	1.42e-62	14.1615	IWS1	-0.101778
ENSG00000163166	chr2	128285724	128285724	-67.5214	-1637	0.670599	1.42e-62	11.7866	IWS1	-0.101778
ENSG00000163517	chr3	13520679	13520679	-60	-545	0.0477412	0.3768	23.1579	HDAC11	-0.239438
ENSG00000163517	chr3	13520685	13520685	-72.6852	-539	0.0477412	0.3768	26.6304	HDAC11	-0.239438
ENSG00000163517	chr3	13520763	13520763	-50	-461	0.0477412	0.3768	13.0068	HDAC11	-0.239438
ENSG00000163636	chr3	64009630	64009630	-75	56	0.127094	0.000270407	10.8974	PSMD6	-0.346953
ENSG00000163902	chr3	128368118	128368118	-79.9206	1601	0.474113	3.28e-69	14.4958	RPN1	-0.156216
ENSG00000163902	chr3	128372563	128372563	-37.0588	-2844	0.474113	3.28e-69	31.2693	RPN1	-0.156216
ENSG00000163956	chr4	3534719	3534719	-29.4118	-495	1.06369	1.08e-230	29.4118	LRPAP1	-0.180577
ENSG00000164040	chr4	129207771	129207771	-54.5455	2213	0.437361	5.19e-40	12.5	PGRMC2	-0.451211
ENSG00000164096	chr4	120222329	120222329	-87.5	-361	1.07647	6.84e-272	30	C4orf3	-0.456845
ENSG00000164096	chr4	120222356	120222356	-88.8889	-388	1.07647	6.84e-272	16.6667	C4orf3	-0.456845
ENSG00000164167	chr4	147097908	147097908	-54.0541	1027	0.67389	3.17e-26	11.7647	LSM6	-0.727289
ENSG00000164167	chr4	147095396	147095396	-63.913	-1439	0.67389	3.17e-26	10.9501	LSM6	-0.727289
ENSG00000164818	chr7	810856	810856	-42.7807	2744	0.304323	2.42e-14	22.9665	HEATR2	-0.145405
ENSG00000164850	chr7	1125068	1125068	-28.5714	-1375	1.94018	1.08e-265	11.9048	GPER	-0.454076
ENSG00000164850	chr7	1126249	1126249	-47.0833	-194	1.94018	1.08e-265	15.8333	GPER	-0.454076
ENSG00000164897	chr7	150779341	150779341	-55	424	0.858421	5.58e-86	12.5	TMUB1	-0.28776
ENSG00000164897	chr7	150779551	150779551	-80	214	0.858421	5.58e-86	10	TMUB1	-0.28776
ENSG00000164897	chr7	150779669	150779669	-100	96	0.858421	5.58e-86	21.4286	TMUB1	-0.28776
ENSG00000164897	chr7	150781308	150781308	-28.5714	-688	0.858421	5.58e-86	11.1801	TMUB1	-0.28776
ENSG00000164902	chr5	125936355	125936355	-27.2727	-252	0.0399843	0.39293	12	PHAX	-0.291097
ENSG00000165030	chr9	94187181	94187181	-36.3636	-1037	2.73777	0	24.4589	NFIL3	-0.4278
ENSG00000165030	chr9	94187197	94187197	-60	-1053	2.73777	0	20.9091	NFIL3	-0.4278
ENSG00000165030	chr9	94187699	94187699	-42.8571	-1555	2.73777	0	16.6667	NFIL3	-0.4278
ENSG00000165264	chr9	32573691	32573691	-40.8889	-509	0.061893	0.192773	19.9234	NDUFB6	-0.41947
ENSG00000165264	chr9	32573733	32573733	-23.8095	-551	0.061893	0.192773	17.3579	NDUFB6	-0.41947
ENSG00000165264	chr9	32573832	32573832	-32.6599	-650	0.061893	0.192773	15.1515	NDUFB6	-0.41947
ENSG00000165283	chr9	35103483	35103483	-30.2632	-329	0.307864	1.68e-21	10.5263	STOML2	-0.45663
ENSG00000165475	chr13	21101018	21101018	-90.3226	-1006	1.20734	1.51e-167	12.9032	CRYL1	-0.603775
ENSG00000165507	chr10	45473342	45473342	-65	988	2.23014	0	17.8571	C10orf10	-0.17845
ENSG00000165516	chr14	50233629	50233629	-53.75	-1158	0.442444	1.52e-27	44.2105	KLHDC2	-0.131877
ENSG00000165516	chr14	50233662	50233662	-72.7273	-1125	0.442444	1.52e-27	13.9037	KLHDC2	-0.131877
ENSG00000165516	chr14	50233674	50233674	-63.6364	-1113	0.442444	1.52e-27	24.7475	KLHDC2	-0.131877
ENSG00000165527	chr14	50362305	50362305	-22.4359	2569	0.0992567	0.0197848	11.9565	ARF6	-0.125558
ENSG00000165527	chr14	50362429	50362429	-77.8656	2693	0.0992567	0.0197848	14.5427	ARF6	-0.125558
ENSG00000165688	chr9	139310892	139310892	-50	373	0.526337	2.2e-45	40	PMPCA	-0.245241
ENSG00000165795	chr14	21491386	21491386	-25.4789	94	1.26231	3.06e-193	19.0345	NDRG2	-0.230041
ENSG00000165795	chr14	21492531	21492531	-80	654	1.26231	3.06e-193	11.1111	NDRG2	-0.230041
ENSG00000165795	chr14	21494079	21494079	-50	-144	1.26231	3.06e-193	34.2105	NDRG2	-0.230041
ENSG00000165795	chr14	21494093	21494093	-61.6667	-158	1.26231	3.06e-193	48.913	NDRG2	-0.230041
ENSG00000165795	chr14	21494262	21494262	-62.5	-327	1.26231	3.06e-193	18.5	NDRG2	-0.230041
ENSG00000165795	chr14	21494269	21494269	-75.188	-334	1.26231	3.06e-193	31.1688	NDRG2	-0.230041
ENSG00000165795	chr14	21494608	21494608	-67.9487	-673	1.26231	3.06e-193	11.1111	NDRG2	-0.230041
ENSG00000165795	chr14	21495245	21495245	-85.7143	-1310	1.26231	3.06e-193	16.6667	NDRG2	-0.230041
ENSG00000165801	chr14	21537280	21537280	-66.6667	-1247	0.96337	9.15e-122	25	ARHGEF40	-0.354272
ENSG00000165801	chr14	21537480	21537480	-62.3377	-1047	0.96337	9.15e-122	26.4286	ARHGEF40	-0.354272
ENSG00000165912	chr11	47209255	47209255	-72.7273	-1245	1.83642	0	10.2273	PACSIN3	-0.393969
ENSG00000165915	chr11	47376491	47376491	-100	-510	0.156991	0.00500543	16.6667	SLC39A13	-0.191797
ENSG00000166002	chr11	93277225	93277225	-53.8462	-679	0.866817	6.75e-36	20.5128	SMCO4	-0.484267
ENSG00000166123	chr16	46920179	46920179	-82.3529	1077	3.1994	0	25	GPT2	-0.237689
ENSG00000166123	chr16	46920218	46920218	-100	1116	3.1994	0	16.6667	GPT2	-0.237689
ENSG00000166123	chr16	46921771	46921771	-44.8889	2669	3.1994	0	10.5455	GPT2	-0.237689
ENSG00000166165	chr14	103990661	103990661	-60	-1465	0.192906	4.22e-09	31.4286	CKB	-0.441712
ENSG00000166441	chr11	8703384	8703384	-41.1765	-611	0.126046	6.26e-05	34.9265	RPL27A	-0.663553
ENSG00000166582	chr17	16257115	16257115	-74.625	-303	2.33887	0	12.2051	CENPV	-0.638961
ENSG00000166582	chr17	16257135	16257135	-77.2876	-323	2.33887	0	19.4444	CENPV	-0.638961
ENSG00000166788	chr11	18128303	18128303	-61.1111	-665	0.802458	2.89e-40	33.8384	SAAL1	-0.284711
ENSG00000167005	chr16	56484127	56484127	-57.8947	1134	0.222898	5.27e-14	11.2281	NUDT21	-0.19462
ENSG00000167005	chr16	56484195	56484195	-85.7143	1066	0.222898	5.27e-14	10	NUDT21	-0.19462
ENSG00000167272	chr12	121021840	121021840	-85.7143	-2639	0.129646	0.0179523	19.0476	POP5	-0.302966
ENSG00000167363	chr17	80696086	80696086	-100	509	1.4592	4.7e-204	15	FN3K	-0.519217
ENSG00000167468	chr19	1105305	1105305	-85.7143	656	0.0655766	0.02415	25.7143	GPX4	-0.516915
ENSG00000167468	chr19	1105353	1105353	-50	704	0.0655766	0.02415	10	GPX4	-0.516915
ENSG00000167468	chr19	1105389	1105389	-60	740	0.0655766	0.02415	10	GPX4	-0.516915
ENSG00000167771	chr11	63685890	63685890	-77.5758	-1574	0.104249	0.0949361	20	RCOR2	-0.767812
ENSG00000167771	chr11	63685902	63685902	-83.9744	-1586	0.104249	0.0949361	18.3333	RCOR2	-0.767812
ENSG00000167771	chr11	63685905	63685905	-82.5758	-1589	0.104249	0.0949361	24.2424	RCOR2	-0.767812
ENSG00000167771	chr11	63687154	63687154	-77.5758	-2838	0.104249	0.0949361	17.9167	RCOR2	-0.767812
ENSG00000167771	chr11	63687168	63687168	-54.4444	-2852	0.104249	0.0949361	15.873	RCOR2	-0.767812
ENSG00000167771	chr11	63687238	63687238	-81.25	-2922	0.104249	0.0949361	16.0326	RCOR2	-0.767812
ENSG00000167771	chr11	63687250	63687250	-87.5	-2934	0.104249	0.0949361	19.0789	RCOR2	-0.767812
ENSG00000167771	chr11	63687299	63687299	-83.3333	-2983	0.104249	0.0949361	44.4444	RCOR2	-0.767812
ENSG00000167881	chr17	74069707	74069707	-50	-1100	1.1673	9.71e-307	20	SRP68	-0.106886
ENSG00000168118	chr1	229406294	229406294	-58.3333	-515	0.735958	2.9e-70	19.8718	RAB4A	-0.353165
ENSG00000168118	chr1	229406647	229406647	-83.3333	-162	0.735958	2.9e-70	11.1111	RAB4A	-0.353165
ENSG00000168118	chr1	229406651	229406651	-100	-158	0.735958	2.9e-70	11.1111	RAB4A	-0.353165
ENSG00000168246	chr5	171708946	171708946	-93.5484	1849	0.681791	2.02e-44	19.3548	UBTD2	-0.229324
ENSG00000168246	chr5	171709304	171709304	-80.9524	1491	0.681791	2.02e-44	14.2857	UBTD2	-0.229324
ENSG00000168268	chr3	52565974	52565974	-59.5238	1819	0.979709	4.3e-225	33.3333	NT5DC2	-0.173832
ENSG00000168286	chr16	67875493	67875493	-100	-720	0.860306	4.89e-71	30	THAP11	-0.468556
ENSG00000168288	chr2	150444797	150444797	-75	-467	0.127818	0.000542591	20	MMADHC	-0.305299
ENSG00000168653	chr1	39491269	39491269	-83.3333	-698	1.30778	1.91e-230	16.6667	NDUFS5	-0.313884
ENSG00000168653	chr1	39491278	39491278	-100	-689	1.30778	1.91e-230	12.5	NDUFS5	-0.313884
ENSG00000168883	chr2	85839456	85839456	-65.2778	230	0.650661	1.36e-54	22.5	USP39	-0.145465
ENSG00000168883	chr2	85839722	85839722	-30.6061	496	0.650661	1.36e-54	10.8602	USP39	-0.145465
ENSG00000168994	chr6	3749840	3749840	-42.8571	2406	0.193853	2.73e-05	22.8571	PXDC1	-0.594272
ENSG00000168994	chr6	3749854	3749854	-63.0952	2392	0.193853	2.73e-05	38.7255	PXDC1	-0.594272
ENSG00000168994	chr6	3752662	3752662	-47.5	-416	0.193853	2.73e-05	24.4048	PXDC1	-0.594272
ENSG00000168994	chr6	3752681	3752681	-69.2727	-435	0.193853	2.73e-05	20.751	PXDC1	-0.594272
ENSG00000168994	chr6	3753037	3753037	-78.5714	-791	0.193853	2.73e-05	12.5	PXDC1	-0.594272
ENSG00000169221	chr16	30379278	30379278	-50	2244	0.462563	5.18e-33	21.4286	TBC1D10B	-0.18872
ENSG00000169221	chr16	30380489	30380489	-90.9091	1033	0.462563	5.18e-33	21.6783	TBC1D10B	-0.18872
ENSG00000169230	chr5	176731763	176731763	-72.425	1000	1.14085	1.14e-103	11.0187	PRELID1	-0.629224
ENSG00000169230	chr5	176732093	176732093	-49.1667	1330	1.14085	1.14e-103	12.5	PRELID1	-0.629224
ENSG00000169230	chr5	176732935	176732935	-30.303	2172	1.14085	1.14e-103	21.0007	PRELID1	-0.629224
ENSG00000169696	chr17	79934929	79934929	-57.1429	-497	2.44029	0	50	ASPSCR1	-0.323613
ENSG00000169710	chr17	80049290	80049290	-22.7273	-2530	1.13741	0	13.4249	FASN	-0.49784
ENSG00000169710	chr17	80054209	80054209	-45.8333	1897	1.13741	0	11.7908	FASN	-0.49784
ENSG00000169710	chr17	80054240	80054240	-78.6946	1866	1.13741	0	23.2143	FASN	-0.49784
ENSG00000169710	chr17	80054341	80054341	-46.2963	1765	1.13741	0	15.7143	FASN	-0.49784
ENSG00000169710	chr17	80054379	80054379	-69.7802	1727	1.13741	0	40.2256	FASN	-0.49784
ENSG00000169718	chr17	80023939	80023939	-30.4348	-242	0.719144	8.41e-85	21.6113	DUS1L	-0.224413
ENSG00000169718	chr17	80024161	80024161	-34.9702	-464	0.719144	8.41e-85	29.2717	DUS1L	-0.224413
ENSG00000169733	chr17	80008794	80008794	-85.7143	-404	1.14014	3.17e-157	40.2597	RFNG	-0.113082
ENSG00000169919	chr7	65447776	65447776	-80	-475	0.106291	0.0312807	28.5714	GUSB	-0.256282
ENSG00000169919	chr7	65449491	65449491	-62.9464	-2190	0.106291	0.0312807	10.1504	GUSB	-0.256282
ENSG00000170260	chr7	148936191	148936191	-49.5652	-551	0.0979626	0.193716	12.8085	ZNF212	-0.326544
ENSG00000170260	chr7	148937329	148937329	-53.8462	587	0.0979626	0.193716	13.3333	ZNF212	-0.326544
ENSG00000170265	chr7	148895819	148895819	-30	394	0.588266	5.7e-37	22	ZNF282	-0.169585
ENSG00000170312	chr10	62537811	62537811	-43.4783	-278	0.0985269	0.0063508	16.6667	CDK1	-0.354514
ENSG00000170312	chr10	62540112	62540112	-100	1821	0.0985269	0.0063508	22.2222	CDK1	-0.354514
ENSG00000170412	chr17	72429574	72429574	-63.7363	-262	0.602429	4.94e-71	28.6713	GPRC5C	-0.29444
ENSG00000170412	chr17	72429617	72429617	-55.5556	-219	0.602429	4.94e-71	24.3056	GPRC5C	-0.29444
ENSG00000170412	chr17	72429636	72429636	-72.2807	-200	0.602429	4.94e-71	21.0526	GPRC5C	-0.29444
ENSG00000170412	chr17	72429770	72429770	-80	-66	0.602429	4.94e-71	12.5	GPRC5C	-0.29444
ENSG00000170412	chr17	72432790	72432790	-83.3333	2954	0.602429	4.94e-71	43.3333	GPRC5C	-0.29444
ENSG00000170412	chr17	72432888	72432888	-79.798	-2996	0.602429	4.94e-71	13.8889	GPRC5C	-0.29444
ENSG00000170540	chr16	18813558	18813558	-57.9167	-701	0.120499	2.27e-05	14.9379	ARL6IP1	-0.369849
ENSG00000170619	chr8	146080375	146080375	-75	-1346	0.778494	4.33e-35	18.75	COMMD5	-0.273207
ENSG00000171130	chr7	149569715	149569715	-21.0526	-342	2.19473	0	17.2065	ATP6V0E2	-0.437998
ENSG00000171135	chr3	9931515	9931515	-100	-756	0.366035	9.81e-20	30	JAGN1	-0.473902
ENSG00000171222	chr20	34541128	34541128	-40	1420	1.56481	6.05e-252	23.0769	SCAND1	-0.456588
ENSG00000171314	chr10	99185264	99185264	-54.0555	-763	0.423276	3.67e-26	15.3263	PGAM1	-0.515532
ENSG00000171314	chr10	99188424	99188424	-60	990	0.423276	3.67e-26	43.3333	PGAM1	-0.515532
ENSG00000171492	chr1	90288110	90288110	-97.0588	630	0.61643	4.76e-53	12.9032	LRRC8D	-0.125123
ENSG00000171492	chr1	90288130	90288130	-80	650	0.61643	4.76e-53	28.1481	LRRC8D	-0.125123
ENSG00000171530	chr5	77072893	77072893	-54.7368	-708	0.048468	0.246589	26.6667	TBCA	-0.352677
ENSG00000171612	chr1	9599034	9599034	-85.7143	-494	1.8156	4.3e-263	14.2857	SLC25A33	-0.91325
ENSG00000171612	chr1	9599039	9599039	-58.1197	-489	1.8156	4.3e-263	17.4603	SLC25A33	-0.91325
ENSG00000171720	chr5	141015637	141015637	-58.8889	786	0.0754172	0.0751395	17.3684	HDAC3	-0.273793
ENSG00000171759	chr12	103308827	103308827	-71.4286	2554	4.64086	0	21.4286	PAH	-0.439705
ENSG00000171861	chr17	684589	684589	-47.0588	-924	0.610642	1.68e-24	16.6667	RNMTL1	-0.648685
ENSG00000171863	chr2	3625324	3625324	-28.5714	-57	0.869153	9.56e-146	22.619	RPS7	-0.800417
ENSG00000171960	chr1	43123431	43123431	-27.594	-617	0.331063	2.14e-09	10.6943	PPIH	-0.439744
ENSG00000172057	chr17	38080315	38080315	-76.6234	2779	2.10081	0	14.9091	ORMDL3	-0.225237
ENSG00000172239	chr5	43558866	43558866	-53.6585	-1345	0.134001	0.0164561	18.5708	PAIP1	-0.547504
ENSG00000172270	chr19	571120	571120	-68.1818	-157	0.346568	6.99e-49	12.5	BSG	-0.0731401
ENSG00000172336	chr7	100304669	100304669	-100	993	1.24549	4.99e-156	10	POP7	-0.677626
ENSG00000172336	chr7	100304705	100304705	-93.75	1029	1.24549	4.99e-156	16.6667	POP7	-0.677626
ENSG00000172336	chr7	100304707	100304707	-84.6154	1031	1.24549	4.99e-156	10.5263	POP7	-0.677626
ENSG00000172366	chr16	693285	693285	-67.5	1165	0.19926	0.000238476	19.0789	FAM195A	-0.624653
ENSG00000172409	chr11	57424332	57424332	-60.1399	-884	1.14361	1.07e-88	28.0543	CLP1	-0.167457
ENSG00000172428	chr2	241076189	241076189	-42	-425	0.591683	1.48e-27	30.2353	MYEOV2	-0.420053
ENSG00000172428	chr2	241076191	241076191	-35.3514	-427	0.591683	1.48e-27	13.0323	MYEOV2	-0.420053
ENSG00000172428	chr2	241076863	241076863	-32.5	-1099	0.591683	1.48e-27	10.3846	MYEOV2	-0.420053
ENSG00000172586	chr10	75543235	75543235	-50	1427	0.155273	0.00204296	16.6667	CHCHD1	-0.43236
ENSG00000172590	chr14	23298716	23298716	-47.7314	-376	1.14538	4.48e-113	14.0042	MRPL52	-0.332562
ENSG00000172809	chr17	72199220	72199220	-75	-575	0.0317017	0.223648	29.5455	RPL38	-0.380079
ENSG00000172809	chr17	72199222	72199222	-75	-573	0.0317017	0.223648	20.4545	RPL38	-0.380079
ENSG00000172809	chr17	72199470	72199470	-27.8375	-325	0.0317017	0.223648	14.5503	RPL38	-0.380079
ENSG00000173020	chr11	67033573	67033573	-82.684	-332	0.129181	0.00102147	13.4921	ADRBK1	-0.134911
ENSG00000173085	chr4	84206397	84206397	-65.035	-330	0.301236	6.04e-07	30.7692	COQ2	-0.61125
ENSG00000173456	chr11	119206007	119206007	-66.6667	797	0.651391	3.03e-68	11.1111	RNF26	-0.322515
ENSG00000173465	chr11	65338320	65338320	-70	377	0.713895	3.04e-29	12.5	SSSCA1	-0.342176
ENSG00000173486	chr11	64005514	64005514	-38.4615	-2899	0.367562	1.93e-12	26.1538	FKBP2	-0.625366
ENSG00000173638	chr21	46957483	46957483	-25.1861	-2941	1.83086	5.9e-286	15.2392	SLC19A1	-0.350696
ENSG00000173638	chr21	46964283	46964283	-100	42	1.83086	5.9e-286	12.5	SLC19A1	-0.350696
ENSG00000173638	chr21	46964318	46964318	-92.8571	7	1.83086	5.9e-286	20	SLC19A1	-0.350696
ENSG00000173638	chr21	46964343	46964343	-100	-18	1.83086	5.9e-286	25	SLC19A1	-0.350696
ENSG00000173786	chr17	40119812	40119812	-56.1538	1053	1.45822	0	37.7778	CNP	-0.0809351
ENSG00000173992	chr11	66361161	66361161	-73.065	471	0.0569301	0.287206	14.6617	CCS	-0.423953
ENSG00000173992	chr11	66362849	66362849	-44.4444	2159	0.0569301	0.287206	24.4444	CCS	-0.423953
ENSG00000174109	chr16	1476899	1476899	-71.4286	2446	0.393348	7.84e-07	58.0952	C16orf91	-0.473243
ENSG00000174109	chr16	1477028	1477028	-100	2317	0.393348	7.84e-07	10	C16orf91	-0.473243
ENSG00000174109	chr16	1478441	1478441	-42.8571	904	0.393348	7.84e-07	26.1905	C16orf91	-0.473243
ENSG00000174109	chr16	1478600	1478600	-82.9545	745	0.393348	7.84e-07	22.5	C16orf91	-0.473243
ENSG00000174109	chr16	1478669	1478669	-73.75	676	0.393348	7.84e-07	26.1538	C16orf91	-0.473243
ENSG00000174109	chr16	1478697	1478697	-51.5873	648	0.393348	7.84e-07	30.8271	C16orf91	-0.473243
ENSG00000174109	chr16	1478745	1478745	-66.6667	600	0.393348	7.84e-07	11.1111	C16orf91	-0.473243
ENSG00000174109	chr16	1478772	1478772	-80	573	0.393348	7.84e-07	16.3636	C16orf91	-0.473243
ENSG00000174109	chr16	1478795	1478795	-100	550	0.393348	7.84e-07	37.5	C16orf91	-0.473243
ENSG00000174109	chr16	1479522	1479522	-94.4444	-177	0.393348	7.84e-07	15.7895	C16orf91	-0.473243
ENSG00000174109	chr16	1480095	1480095	-100	-750	0.393348	7.84e-07	28.5714	C16orf91	-0.473243
ENSG00000174327	chr17	6936921	6936921	-40.9962	-2473	0.187985	0.00335389	15.0327	SLC16A13	-0.615972
ENSG00000174444	chr15	66795315	66795315	-35.2843	-67	0.1365	3.1e-06	19.1304	RPL4	-0.290627
ENSG00000174547	chr11	66206894	66206894	-81.3333	-584	0.634054	2.14e-58	36.1905	MRPL11	-0.543553
ENSG00000174547	chr11	66207547	66207547	-63.1944	-1237	0.634054	2.14e-58	14.4444	MRPL11	-0.543553
ENSG00000174547	chr11	66208199	66208199	-73.3333	-1889	0.634054	2.14e-58	31.2281	MRPL11	-0.543553
ENSG00000174547	chr11	66208205	66208205	-70.3297	-1895	0.634054	2.14e-58	34.6154	MRPL11	-0.543553
ENSG00000174684	chr11	66114163	66114163	-32.5536	998	1.87351	0	24.7878	B3GNT1	-0.532637
ENSG00000174684	chr11	66114197	66114197	-73.5714	964	1.87351	0	25	B3GNT1	-0.532637
ENSG00000174684	chr11	66114217	66114217	-23.0769	944	1.87351	0	15.9341	B3GNT1	-0.532637
ENSG00000174851	chr11	66055656	66055656	-80.7843	982	1.66308	1.29838969530142e-318	21.6667	YIF1A	-0.305671
ENSG00000174915	chr11	448898	448898	-53.8462	-1382	0.680664	3.67e-54	40.9429	PTDSS2	-0.602699
ENSG00000174915	chr11	449685	449685	-62.3377	-595	0.680664	3.67e-54	31.4286	PTDSS2	-0.602699
ENSG00000174939	chr16	29912897	29912897	-85.7143	750	1.36531	6.02e-112	12.381	ASPHD1	-0.181557
ENSG00000174939	chr16	29912956	29912956	-88.2963	809	1.36531	6.02e-112	23.8182	ASPHD1	-0.181557
ENSG00000174939	chr16	29913067	29913067	-58.3333	920	1.36531	6.02e-112	10.119	ASPHD1	-0.181557
ENSG00000174939	chr16	29913127	29913127	-41.6667	980	1.36531	6.02e-112	13.6364	ASPHD1	-0.181557
ENSG00000174939	chr16	29913316	29913316	-83.3333	1169	1.36531	6.02e-112	22.2222	ASPHD1	-0.181557
ENSG00000175130	chr1	32804099	32804099	-100	-2259	0.39268	6.61e-53	12.5	MARCKSL1	-0.306783
ENSG00000175193	chr3	183604716	183604716	-76.1905	-2023	0.377286	5.31e-13	18.4982	PARL	-0.340576
ENSG00000175193	chr3	183605058	183605058	-88.8889	-2365	0.377286	5.31e-13	38.8889	PARL	-0.340576
ENSG00000175193	chr3	183605199	183605199	-66.6667	-2506	0.377286	5.31e-13	16.6667	PARL	-0.340576
ENSG00000175221	chr19	894640	894640	-43.0556	-1422	0.263765	2.3e-09	16.6667	MED16	-0.287819
ENSG00000175221	chr19	894654	894654	-38.4615	-1436	0.263765	2.3e-09	17.033	MED16	-0.287819
ENSG00000175334	chr11	65768425	65768425	-66.6667	-1125	0.613192	6.49e-51	35.5556	BANF1	-0.360946
ENSG00000175334	chr11	65768537	65768537	-77.7778	-1013	0.613192	6.49e-51	22.2222	BANF1	-0.360946
ENSG00000175334	chr11	65768540	65768540	-59.596	-1010	0.613192	6.49e-51	16.6667	BANF1	-0.360946
ENSG00000175582	chr11	73468731	73468731	-71.4286	2407	0.583727	1.6e-58	15.1786	RAB6A	-0.160264
ENSG00000175634	chr11	67193268	67193268	-58.4034	-2667	1.14034	3.15e-141	18.4524	RPS6KB2	-0.412848
ENSG00000175643	chr16	11343257	11343257	-33.3333	-249	1.67723	1.47e-178	13.9785	RMI2	-0.500017
ENSG00000175643	chr16	11343369	11343369	-30	-137	1.67723	1.47e-178	17.5	RMI2	-0.500017
ENSG00000175756	chr1	1307791	1307791	-90	2455	0.61403	1.69e-39	14.2857	AURKAIP1	-0.409463
ENSG00000175756	chr1	1309426	1309426	-55.7143	820	0.61403	1.69e-39	60.9091	AURKAIP1	-0.409463
ENSG00000175756	chr1	1309447	1309447	-32.0158	799	0.61403	1.69e-39	16.3636	AURKAIP1	-0.409463
ENSG00000175756	chr1	1309477	1309477	-35.1648	769	0.61403	1.69e-39	24.6753	AURKAIP1	-0.409463
ENSG00000175756	chr1	1311860	1311860	-70.5882	-1042	0.61403	1.69e-39	12.5	AURKAIP1	-0.409463
ENSG00000175826	chr17	7153738	7153738	-60	1257	0.304106	1.57e-15	17.1429	CTDNEP1	-0.408098
ENSG00000175906	chr17	41473403	41473403	-29.0476	-2950	0.41016	2.83e-11	23.2143	ARL4D	-0.717528
ENSG00000175906	chr17	41477292	41477292	-50	939	0.41016	2.83e-11	28.9474	ARL4D	-0.717528
ENSG00000175970	chr12	121147097	121147097	-78.2353	-1141	0.0465418	0.289191	23.3333	UNC119B	-0.196548
ENSG00000175970	chr12	121147947	121147947	-87.7574	-291	0.0465418	0.289191	14.4022	UNC119B	-0.196548
ENSG00000175970	chr12	121149492	121149492	-44.4444	1254	0.0465418	0.289191	21.3675	UNC119B	-0.196548
ENSG00000176058	chr9	140093576	140093576	-87.5	1587	0.319192	1.48e-11	16.6667	TPRN	-0.336924
ENSG00000176058	chr9	140097528	140097528	-90	-2365	0.319192	1.48e-11	15	TPRN	-0.336924
ENSG00000176153	chr14	65408435	65408435	-100	1188	5.51295	0	10.5263	GPX2	-0.0839247
ENSG00000176225	chr18	67874415	67874415	-47.5	-1453	0.0183331	0.806142	14.5161	RTTN	-0.783922
ENSG00000176396	chr19	40032781	40032781	-41.0392	-1943	0.540487	3.36e-20	11.0458	EID2	-0.363222
ENSG00000176396	chr19	40032832	40032832	-42.8571	-1994	0.540487	3.36e-20	26.9231	EID2	-0.363222
ENSG00000176476	chr16	28562421	28562421	-94.4444	-2828	0.627063	8.94e-20	26.6667	CCDC101	-0.259231
ENSG00000176715	chr16	89161555	89161555	-20.8333	1338	0.155982	0.0078644	12.0098	ACSF3	-0.226741
ENSG00000177383	chr3	184428584	184428584	-100	1252	0.154519	9.3e-05	22.2222	MAGEF1	-0.384217
ENSG00000177383	chr3	184428608	184428608	-63.6364	1228	0.154519	9.3e-05	38.6364	MAGEF1	-0.384217
ENSG00000177383	chr3	184428654	184428654	-50	1182	0.154519	9.3e-05	23.0769	MAGEF1	-0.384217
ENSG00000177508	chr16	54318145	54318145	-84.6154	2233	0.879824	8.25e-39	12.3932	IRX3	-0.284301
ENSG00000177508	chr16	54318235	54318235	-41.1765	2143	0.879824	8.25e-39	18.4874	IRX3	-0.284301
ENSG00000177508	chr16	54318268	54318268	-78.3333	2110	0.879824	8.25e-39	18.3333	IRX3	-0.284301
ENSG00000177508	chr16	54318312	54318312	-93.3333	2066	0.879824	8.25e-39	11.8519	IRX3	-0.284301
ENSG00000177508	chr16	54318346	54318346	-100	2032	0.879824	8.25e-39	13.3333	IRX3	-0.284301
ENSG00000177508	chr16	54318415	54318415	-100	1963	0.879824	8.25e-39	27.2727	IRX3	-0.284301
ENSG00000177508	chr16	54318428	54318428	-100	1950	0.879824	8.25e-39	12.5	IRX3	-0.284301
ENSG00000177508	chr16	54318439	54318439	-100	1939	0.879824	8.25e-39	16.6667	IRX3	-0.284301
ENSG00000177508	chr16	54318808	54318808	-92.8571	1570	0.879824	8.25e-39	13.9098	IRX3	-0.284301
ENSG00000177508	chr16	54318818	54318818	-78.9474	1560	0.879824	8.25e-39	12.2807	IRX3	-0.284301
ENSG00000177508	chr16	54318875	54318875	-100	1503	0.879824	8.25e-39	15.3846	IRX3	-0.284301
ENSG00000177508	chr16	54318885	54318885	-95.2381	1493	0.879824	8.25e-39	17.7381	IRX3	-0.284301
ENSG00000177508	chr16	54318974	54318974	-35.2941	1404	0.879824	8.25e-39	23.7557	IRX3	-0.284301
ENSG00000177508	chr16	54319012	54319012	-84.6154	1366	0.879824	8.25e-39	10.5413	IRX3	-0.284301
ENSG00000177508	chr16	54319245	54319245	-85.7143	1133	0.879824	8.25e-39	10.7143	IRX3	-0.284301
ENSG00000177508	chr16	54319248	54319248	-100	1130	0.879824	8.25e-39	10	IRX3	-0.284301
ENSG00000177508	chr16	54319252	54319252	-76.3889	1126	0.879824	8.25e-39	10.5769	IRX3	-0.284301
ENSG00000177508	chr16	54319318	54319318	-56.25	1060	0.879824	8.25e-39	10.3261	IRX3	-0.284301
ENSG00000177600	chr11	811557	811557	-34.9265	-124	0.677143	4.62e-116	16.1765	RPLP2	-0.725199
ENSG00000177697	chr11	831236	831236	-56.25	-1716	0.184678	1.05e-07	18.0556	CD151	-0.198281
ENSG00000177706	chr7	190439	190439	-88.5417	-2530	0.959441	6.76e-68	17.5926	FAM20C	-0.330756
ENSG00000177706	chr7	191704	191704	-81.25	-1265	0.959441	6.76e-68	12.5	FAM20C	-0.330756
ENSG00000177706	chr7	194955	194955	-88.2353	1986	0.959441	6.76e-68	18.1818	FAM20C	-0.330756
ENSG00000177706	chr7	195533	195533	-50	2564	0.959441	6.76e-68	16.6667	FAM20C	-0.330756
ENSG00000177732	chr20	308301	308301	-75	2086	1.33511	0	22.2222	SOX12	-0.352975
ENSG00000177732	chr20	308303	308303	-75	2088	1.33511	0	10.2941	SOX12	-0.352975
ENSG00000177732	chr20	308316	308316	-76.3889	2101	1.33511	0	13.8889	SOX12	-0.352975
ENSG00000177732	chr20	308322	308322	-71.4286	2107	1.33511	0	13.3333	SOX12	-0.352975
ENSG00000177830	chr11	914406	914406	-100	276	0.402498	2.06e-30	50	CHID1	-0.247358
ENSG00000177830	chr11	914839	914839	-59.6154	-157	0.402498	2.06e-30	10.2941	CHID1	-0.247358
ENSG00000177830	chr11	914984	914984	-78.5714	74	0.402498	2.06e-30	15.3846	CHID1	-0.247358
ENSG00000177889	chr12	93834073	93834073	-45	1953	0.0586864	0.064189	10.3846	UBE2N	-0.0985882
ENSG00000178307	chr17	21118660	21118660	-39.7759	-752	0.539078	8.16e-20	11.7647	TMEM11	-0.221671
ENSG00000178307	chr17	21118663	21118663	-63.3333	-755	0.539078	8.16e-20	48.3333	TMEM11	-0.221671
ENSG00000178307	chr17	21118699	21118699	-56.8182	-791	0.539078	8.16e-20	20.2797	TMEM11	-0.221671
ENSG00000178381	chr7	1198045	1198045	-100	1810	2.28737	0	14.2857	ZFAND2A	-0.203066
ENSG00000178988	chr4	6711011	6711011	-52.9412	595	0.954655	2.28e-115	11.7647	MRFAP1L1	-0.453492
ENSG00000179010	chr4	6644336	6644336	-53.8462	2518	0.311685	9.28e-24	16.0083	MRFAP1	-0.450647
ENSG00000179051	chr1	17767123	17767123	-70	-873	0.22168	3.51e-11	18.1818	RCC2	-0.150509
ENSG00000179051	chr1	17767140	17767140	-83.3333	-890	0.22168	3.51e-11	28.5714	RCC2	-0.150509
ENSG00000179091	chr8	145148823	145148823	-69.3182	-1119	0.360174	3.84e-22	44.3182	CYC1	-0.222861
ENSG00000179604	chr17	71306145	71306145	-66.6667	909	0.46868	2.01e-30	14.2857	CDC42EP4	-0.202135
ENSG00000179604	chr17	71310422	71310422	-90.9962	-2279	0.46868	2.01e-30	10.2339	CDC42EP4	-0.202135
ENSG00000179918	chr16	30455120	30455120	-75	2104	1.36246	0	47.2222	SEPHS2	-0.380502
ENSG00000179918	chr16	30456290	30456290	-77.4194	934	1.36246	0	12.9749	SEPHS2	-0.380502
ENSG00000179918	chr16	30456379	30456379	-68.9614	845	1.36246	0	11.7391	SEPHS2	-0.380502
ENSG00000179918	chr16	30456425	30456425	-71.0227	799	1.36246	0	11.7555	SEPHS2	-0.380502
ENSG00000179943	chr19	56109068	56109068	-25	1825	0.414976	3.6e-10	25	FIZ1	-0.296017
ENSG00000179950	chr8	144906507	144906507	-93.3333	-1055	0.690139	3.52e-99	15.3846	PUF60	-0.244996
ENSG00000179950	chr8	144906525	144906525	-100	-1073	0.690139	3.52e-99	10	PUF60	-0.244996
ENSG00000179950	chr8	144906528	144906528	-88.8889	-1076	0.690139	3.52e-99	11.1111	PUF60	-0.244996
ENSG00000179950	chr8	144912049	144912049	-63.6364	-493	0.690139	3.52e-99	19.1919	PUF60	-0.244996
ENSG00000179950	chr8	144912074	144912074	-50.2564	-518	0.690139	3.52e-99	20.3922	PUF60	-0.244996
ENSG00000179958	chr16	30441833	30441833	-86.6667	-460	1.07923	7.48e-168	16.2121	DCTPP1	-0.601668
ENSG00000179958	chr16	30441908	30441908	-90	-535	1.07923	7.48e-168	17.8571	DCTPP1	-0.601668
ENSG00000179958	chr16	30441989	30441989	-79.798	-616	1.07923	7.48e-168	27.3504	DCTPP1	-0.601668
ENSG00000181788	chr3	150478987	150478987	-88.8889	2276	2.17596	0	25	SIAH2	-0.608614
ENSG00000181817	chr1	36863978	36863978	-44.4444	-485	0.451254	3.11e-17	25.5556	LSM10	-0.107764
ENSG00000181817	chr1	36864053	36864053	-70	-560	0.451254	3.11e-17	33.3333	LSM10	-0.107764
ENSG00000181830	chr11	45827674	45827674	-86.9565	1033	0.617174	2.44e-39	11.2808	SLC35C1	-0.2053
ENSG00000182054	chr15	90641362	90641362	-75.6667	2565	0.642965	6.02e-41	10.087	IDH2	-0.299883
ENSG00000182054	chr15	90643766	90643766	-27.2727	161	0.642965	6.02e-41	12.987	IDH2	-0.299883
ENSG00000182199	chr12	57622724	57622724	-75	-632	1.23802	0	41.6667	SHMT2	-0.420838
ENSG00000182199	chr12	57624625	57624625	-84.6154	476	1.23802	0	20	SHMT2	-0.420838
ENSG00000182272	chr11	368214	368214	-100	-1581	0.424265	2.19e-18	14.2857	B4GALNT4	-0.288657
ENSG00000182272	chr11	368966	368966	-66.6667	-829	0.424265	2.19e-18	12.5	B4GALNT4	-0.288657
ENSG00000182768	chr15	90806036	90806036	-46.6667	-2859	0.030483	0.615218	38.9744	NGRN	-0.268117
ENSG00000182890	chrX	120181291	120181291	-100	-171	1.99282	0	14.2857	GLUD2	-0.275077
ENSG00000182890	chrX	120181341	120181341	-88.8889	-121	1.99282	0	37.5	GLUD2	-0.275077
ENSG00000182890	chrX	120181344	120181344	-70	-118	1.99282	0	22.8571	GLUD2	-0.275077
ENSG00000183010	chr17	79890649	79890649	-66.6667	2743	1.55441	0	66.6667	PYCR1	-0.34212
ENSG00000183010	chr17	79890769	79890769	-52.6316	2623	1.55441	0	39.2982	PYCR1	-0.34212
ENSG00000183010	chr17	79894390	79894390	-70.9091	578	1.55441	0	10	PYCR1	-0.34212
ENSG00000183010	chr17	79897922	79897922	-66.6667	-2750	1.55441	0	12.1212	PYCR1	-0.34212
ENSG00000183010	chr17	79898001	79898001	-50.5556	-2829	1.55441	0	31.5556	PYCR1	-0.34212
ENSG00000183010	chr17	79898050	79898050	-62.8571	-2878	1.55441	0	10	PYCR1	-0.34212
ENSG00000183048	chr17	79668396	79668396	-27.2727	-2004	1.37383	2.29e-134	15.2727	SLC25A10	-0.483028
ENSG00000183048	chr17	79668590	79668590	-50	-1810	1.37383	2.29e-134	37.5	SLC25A10	-0.483028
ENSG00000183048	chr17	79681558	79681558	-66.6667	1086	1.37383	2.29e-134	11.6667	SLC25A10	-0.483028
ENSG00000183337	chrX	40037471	40037471	-30.2439	-889	0.178588	1.24e-06	18.5714	BCOR	-0.177852
ENSG00000183605	chr10	120924695	120924695	-85	509	0.782095	1.77e-67	19.0476	SFXN4	-0.206506
ENSG00000183605	chr10	120925485	120925485	-34.5345	-281	0.782095	1.77e-67	21.7778	SFXN4	-0.206506
ENSG00000183624	chr3	128998645	128998645	-90	733	0.249712	1.95e-05	12.1212	C3orf37	-0.195046
ENSG00000183624	chr3	128998952	128998952	-54.01	1040	0.249712	1.95e-05	10.1806	C3orf37	-0.195046
ENSG00000184009	chr17	79478616	79478616	-30.4487	1276	0.453457	8.47e-94	10.1968	ACTG1	-0.0554435
ENSG00000184009	chr17	79478715	79478715	-33.8015	1177	0.453457	8.47e-94	11.387	ACTG1	-0.0554435
ENSG00000184009	chr17	79479006	79479006	-34.7826	886	0.453457	8.47e-94	11.1111	ACTG1	-0.0554435
ENSG00000184076	chr22	30164279	30164279	-47.0588	921	0.4058	5.36e-28	14.7059	UQCR10	-0.488126
ENSG00000184160	chr4	3768501	3768501	-100	205	2.45554	0	10.5263	ADRA2C	-0.693237
ENSG00000184160	chr4	3768571	3768571	-69.0632	275	2.45554	0	10.8456	ADRA2C	-0.693237
ENSG00000184160	chr4	3768638	3768638	-71.4286	342	2.45554	0	22.9437	ADRA2C	-0.693237
ENSG00000184160	chr4	3770608	3770608	-85	2312	2.45554	0	13.0435	ADRA2C	-0.693237
ENSG00000184160	chr4	3770726	3770726	-90.9091	2430	2.45554	0	16.6667	ADRA2C	-0.693237
ENSG00000184220	chr3	99833723	99833723	-63.4409	-51	0.205853	2.52e-05	12.381	CMSS1	-0.729321
ENSG00000184232	chr11	120080902	120080902	-34.7826	-845	0.908529	2.01e-171	18.1159	OAF	-0.233018
ENSG00000184281	chr11	2423986	2423986	-40	462	0.644167	8.37e-26	15	TSSC4	-0.39477
ENSG00000184281	chr11	2426092	2426092	-80	2568	0.644167	8.37e-26	30	TSSC4	-0.39477
ENSG00000184428	chr8	144416488	144416488	-30.3241	573	0.192057	0.000272416	12.1693	TOP1MT	-0.191629
ENSG00000184428	chr8	144441941	144441941	-87.5	206	0.192057	0.000272416	43.0556	TOP1MT	-0.191629
ENSG00000184428	chr8	144441953	144441953	-90	194	0.192057	0.000272416	27.5	TOP1MT	-0.191629
ENSG00000184428	chr8	144442608	144442608	-83.3333	-461	0.192057	0.000272416	11.1111	TOP1MT	-0.191629
ENSG00000184428	chr8	144442746	144442746	-100	-599	0.192057	0.000272416	20	TOP1MT	-0.191629
ENSG00000184470	chr22	19867771	19867771	-38.4615	1099	1.46705	1.05e-132	32.2115	TXNRD2	-0.169092
ENSG00000184857	chr16	8889244	8889244	-28.5714	2261	1.21517	2.44e-70	23.4432	TMEM186	-0.34349
ENSG00000184900	chr21	46236353	46236353	-80.0926	1691	1.32577	6.78e-290	11.0294	SUMO3	-0.323084
ENSG00000184967	chr12	132630906	132630906	-20.8333	1913	0.711289	3.55e-30	16.4855	NOC4L	-0.228043
ENSG00000185049	chr4	1986804	1986804	-36.3636	1400	0.213776	3.21e-05	26.8398	NELFA	-0.450393
ENSG00000185049	chr4	1993462	1993462	-50	509	0.213776	3.21e-05	40	NELFA	-0.450393
ENSG00000185049	chr4	2009474	2009474	-49.0842	1488	0.213776	3.21e-05	10.5128	NELFA	-0.450393
ENSG00000185049	chr4	2009646	2009646	-71.4286	1316	0.213776	3.21e-05	12.5	NELFA	-0.450393
ENSG00000185090	chr1	38259041	38259041	-60	-733	0.904326	4.33e-57	22.5	MANEAL	-0.146968
ENSG00000185090	chr1	38259058	38259058	-71.5278	-716	0.904326	4.33e-57	17.7778	MANEAL	-0.146968
ENSG00000185090	chr1	38259179	38259179	-100	-595	0.904326	4.33e-57	10.3448	MANEAL	-0.146968
ENSG00000185090	chr1	38261482	38261482	-27.2727	322	0.904326	4.33e-57	10.6061	MANEAL	-0.146968
ENSG00000185269	chr17	79916887	79916887	-70.6349	2170	0.424347	9.19e-60	17.7778	NOTUM	-0.490264
ENSG00000185269	chr17	79919510	79919510	-80	-453	0.424347	9.19e-60	12.5	NOTUM	-0.490264
ENSG00000185269	chr17	79919555	79919555	-100	-498	0.424347	9.19e-60	18.75	NOTUM	-0.490264
ENSG00000185269	chr17	79919694	79919694	-65.2778	-637	0.424347	9.19e-60	11.1111	NOTUM	-0.490264
ENSG00000185269	chr17	79920334	79920334	-73.3333	-1277	0.424347	9.19e-60	17.0833	NOTUM	-0.490264
ENSG00000185269	chr17	79920345	79920345	-59.6591	-1288	0.424347	9.19e-60	12.5	NOTUM	-0.490264
ENSG00000185269	chr17	79920351	79920351	-71.4286	-1294	0.424347	9.19e-60	14.2857	NOTUM	-0.490264
ENSG00000185269	chr17	79920395	79920395	-61.8881	-1338	0.424347	9.19e-60	14.7727	NOTUM	-0.490264
ENSG00000185269	chr17	79920566	79920566	-76.28	-1509	0.424347	9.19e-60	10.7389	NOTUM	-0.490264
ENSG00000185269	chr17	79920590	79920590	-78.8889	-1533	0.424347	9.19e-60	15.5556	NOTUM	-0.490264
ENSG00000185269	chr17	79920595	79920595	-79.5752	-1538	0.424347	9.19e-60	13.6029	NOTUM	-0.490264
ENSG00000185269	chr17	79921131	79921131	-74.2609	-2074	0.424347	9.19e-60	11.5942	NOTUM	-0.490264
ENSG00000185269	chr17	79921150	79921150	-62.8205	-2093	0.424347	9.19e-60	12.5	NOTUM	-0.490264
ENSG00000185269	chr17	79921196	79921196	-45.5556	-2139	0.424347	9.19e-60	19.8413	NOTUM	-0.490264
ENSG00000185269	chr17	79921241	79921241	-63.6364	-2184	0.424347	9.19e-60	18.1818	NOTUM	-0.490264
ENSG00000185624	chr17	79807408	79807408	-83.3333	-2185	1.4356	0	10.6061	P4HB	-0.24118
ENSG00000185624	chr17	79816409	79816409	-71.4286	2033	1.4356	0	28.5714	P4HB	-0.24118
ENSG00000185624	chr17	79816559	79816559	-30.1075	1883	1.4356	0	14.966	P4HB	-0.24118
ENSG00000185651	chr22	21901851	21901851	-54.1667	-1885	0.235355	1.29e-08	29.1667	UBE2L3	-0.343432
ENSG00000185651	chr22	21921828	21921828	-96.7742	-8	0.235355	1.29e-08	12	UBE2L3	-0.343432
ENSG00000185721	chr22	31796678	31796678	-48.3516	1139	0.476195	2.87e-30	15.3846	DRG1	-0.188721
ENSG00000185787	chr15	79164892	79164892	-75	-231	0.0549405	0.105389	14.2857	MORF4L1	-0.332532
ENSG00000186222	chr4	6717287	6717287	-66.6667	-555	0.695788	1.5e-31	23.8095	BLOC1S4	-0.408197
ENSG00000186222	chr4	6717414	6717414	-81.25	-428	0.695788	1.5e-31	22.6293	BLOC1S4	-0.408197
ENSG00000186283	chr1	179050404	179050404	-90	-708	0.893934	6.49e-96	15	TOR3A	-0.487203
ENSG00000186298	chr12	111181763	111181763	-87.5	-980	0.0867173	0.000620574	16.0714	PPP1CC	-0.252426
ENSG00000186298	chr12	111181793	111181793	-58.1197	-1010	0.0867173	0.000620574	13.8889	PPP1CC	-0.252426
ENSG00000186501	chr1	27647606	27647606	-74.1176	-1030	0.00359877	0.953508	32.1739	TMEM222	-0.365075
ENSG00000186654	chr22	45071291	45071291	-57.5397	-1397	0.187211	0.00308954	14.9573	PRR5	-0.571064
ENSG00000186654	chr22	45071449	45071449	-59.0909	-1239	0.187211	0.00308954	33.2016	PRR5	-0.571064
ENSG00000187017	chr1	6485172	6485172	-100	324	1.77721	5.42e-187	33.3333	ESPN	-0.335812
ENSG00000187017	chr1	6485233	6485233	-55.3571	385	1.77721	5.42e-187	19.6429	ESPN	-0.335812
ENSG00000187017	chr1	6485243	6485243	-100	395	1.77721	5.42e-187	13.3333	ESPN	-0.335812
ENSG00000187017	chr1	6485380	6485380	-85.7143	532	1.77721	5.42e-187	11.1111	ESPN	-0.335812
ENSG00000187017	chr1	6507373	6507373	-69.4737	-730	1.77721	5.42e-187	14.4737	ESPN	-0.335812
ENSG00000187017	chr1	6507378	6507378	-74.1176	-725	1.77721	5.42e-187	12.8676	ESPN	-0.335812
ENSG00000187017	chr1	6507381	6507381	-77.451	-722	1.77721	5.42e-187	19.1176	ESPN	-0.335812
ENSG00000187017	chr1	6507388	6507388	-76.6667	-715	1.77721	5.42e-187	18.3333	ESPN	-0.335812
ENSG00000187017	chr1	6507390	6507390	-67.8571	-713	1.77721	5.42e-187	22.8571	ESPN	-0.335812
ENSG00000187017	chr1	6507392	6507392	-75	-711	1.77721	5.42e-187	30	ESPN	-0.335812
ENSG00000187017	chr1	6507746	6507746	-63.6364	-357	1.77721	5.42e-187	14.2857	ESPN	-0.335812
ENSG00000187017	chr1	6508500	6508500	-57.1429	397	1.77721	5.42e-187	11.1111	ESPN	-0.335812
ENSG00000187017	chr1	6509219	6509219	-71.4286	1116	1.77721	5.42e-187	35.0649	ESPN	-0.335812
ENSG00000187017	chr1	6509272	6509272	-55.8333	1169	1.77721	5.42e-187	18.8235	ESPN	-0.335812
ENSG00000187049	chr11	61159649	61159649	-57.0455	-183	0.581797	4.21e-20	10.974	TMEM216	-0.528476
ENSG00000187051	chr22	39930320	39930320	-94.7368	-1460	0.39157	2.13e-15	21.7391	RPS19BP1	-0.558729
ENSG00000187051	chr22	39930327	39930327	-100	-1467	0.39157	2.13e-15	16.6667	RPS19BP1	-0.558729
ENSG00000187051	chr22	39930397	39930397	-75	-1537	0.39157	2.13e-15	11.3636	RPS19BP1	-0.558729
ENSG00000187051	chr22	39931196	39931196	-55	-2336	0.39157	2.13e-15	32.1429	RPS19BP1	-0.558729
ENSG00000187555	chr16	9052830	9052830	-30	-2593	1.22268	0	21.3043	USP7	-0.0398859
ENSG00000187555	chr16	9055694	9055694	-62.5	1647	1.22268	0	21.4286	USP7	-0.0398859
ENSG00000187555	chr16	9058365	9058365	-43.6455	-1024	1.22268	0	16.8998	USP7	-0.0398859
ENSG00000188375	chr12	31944812	31944812	-39.961	363	0.629802	1.64e-41	21.0526	H3F3C	-0.168155
ENSG00000188375	chr12	31945032	31945032	-66.6667	143	0.629802	1.64e-41	26.6667	H3F3C	-0.168155
ENSG00000188375	chr12	31945213	31945213	-80	-38	0.629802	1.64e-41	30	H3F3C	-0.168155
ENSG00000188976	chr1	883634	883634	-61.1111	-1194	0.443651	4.7e-31	69.4444	NOC2L	-0.173942
ENSG00000189306	chr22	42912044	42912044	-85.2151	877	0.855144	5.17e-68	18.5484	RRP7A	-0.325513
ENSG00000189306	chr22	42912077	42912077	-77.9762	844	0.855144	5.17e-68	15.4762	RRP7A	-0.325513
ENSG00000196139	chr10	5136905	5136905	-68.7783	337	3.60704	0	15.3595	AKR1C3	-0.556766
ENSG00000196363	chr9	136999922	136999922	-60	-1288	0.513519	1.72e-40	42.8571	WDR5	-0.219136
ENSG00000196363	chr9	137003722	137003722	-56.2753	-1192	0.513519	1.72e-40	47.2527	WDR5	-0.219136
ENSG00000196502	chr16	28620451	28620451	-95.2381	198	2.41233	0	15.2174	SULT1A1	-0.473546
ENSG00000196502	chr16	28620651	28620651	-69.697	-2	2.41233	0	13.447	SULT1A1	-0.473546
ENSG00000196502	chr16	28622274	28622274	-70	-762	2.41233	0	17.619	SULT1A1	-0.473546
ENSG00000196502	chr16	28622494	28622494	-83.8889	-982	2.41233	0	10.5105	SULT1A1	-0.473546
ENSG00000196642	chr9	139701117	139701117	-50	-1075	0.443038	1.37e-31	43.75	RABL6	-0.270518
ENSG00000196642	chr9	139701199	139701199	-36.6667	-993	0.443038	1.37e-31	15	RABL6	-0.270518
ENSG00000196642	chr9	139701235	139701235	-89.2857	-957	0.443038	1.37e-31	16.129	RABL6	-0.270518
ENSG00000196642	chr9	139701255	139701255	-39.4444	-937	0.443038	1.37e-31	17.4138	RABL6	-0.270518
ENSG00000196642	chr9	139701313	139701313	-84.6154	-879	0.443038	1.37e-31	12.5	RABL6	-0.270518
ENSG00000196642	chr9	139701327	139701327	-90.9091	-865	0.443038	1.37e-31	10	RABL6	-0.270518
ENSG00000196642	chr9	139701517	139701517	-85.7143	-675	0.443038	1.37e-31	16.6667	RABL6	-0.270518
ENSG00000196642	chr9	139701529	139701529	-100	-663	0.443038	1.37e-31	12.5	RABL6	-0.270518
ENSG00000196642	chr9	139727544	139727544	-40	-2079	0.443038	1.37e-31	40	RABL6	-0.270518
ENSG00000197102	chr14	102427892	102427892	-80	-2973	0.208578	3.68e-14	10	DYNC1H1	-0.799379
ENSG00000197102	chr14	102430501	102430501	-34.3685	-364	0.208578	3.68e-14	20.3804	DYNC1H1	-0.799379
ENSG00000197114	chr20	62340140	62340140	-82.4359	235	1.35052	5.1e-160	16.7907	ZGPAT	-0.176657
ENSG00000197136	chr11	65384411	65384411	-90	628	0.534793	2.52e-48	11.7647	PCNXL3	-0.114913
ENSG00000197165	chr16	28607418	28607418	-80	383	1.11169	2.3e-92	28.5714	SULT1A2	-0.371228
ENSG00000197165	chr16	28607469	28607469	-72.7053	332	1.11169	2.3e-92	13.2609	SULT1A2	-0.371228
ENSG00000197223	chr2	68290772	68290772	-46.0317	-613	0.284257	0.000213281	14.2857	C1D	-0.406283
ENSG00000197249	chr14	94850375	94850375	-53.4503	-797	7.91706	0	18.609	SERPINA1	-0.0764989
ENSG00000197249	chr14	94850965	94850965	-73.0769	-1387	7.91706	0	11.5385	SERPINA1	-0.0764989
ENSG00000197249	chr14	94858339	94858339	-35.5556	-1310	7.91706	0	17.8363	SERPINA1	-0.0764989
ENSG00000197249	chr14	94858367	94858367	-44.5946	-1338	7.91706	0	13.1579	SERPINA1	-0.0764989
ENSG00000197451	chr5	177630149	177630149	-30.2439	-1359	0.619719	3.33e-73	10	HNRNPAB	-0.307148
ENSG00000197451	chr5	177630172	177630172	-34.9845	-1336	0.619719	3.33e-73	25.9649	HNRNPAB	-0.307148
ENSG00000197451	chr5	177632958	177632958	-62.5	1424	0.619719	3.33e-73	16.6667	HNRNPAB	-0.307148
ENSG00000197785	chr1	1444995	1444995	-87.5	-2528	1.56223	2.71e-174	11.1111	ATAD3A	-0.600396
ENSG00000197858	chr8	145138317	145138317	-61.2903	793	0.217687	1.62e-06	11.1111	GPAA1	-0.54449
ENSG00000197858	chr8	145138326	145138326	-51.6129	802	0.217687	1.62e-06	16.6667	GPAA1	-0.54449
ENSG00000198130	chr2	191185285	191185285	-73.2331	-514	0.792945	5.77e-58	11.0902	HIBCH	-0.579062
ENSG00000198182	chr19	38209815	38209815	-100	274	0.136528	0.0687494	14.2857	ZNF607	-0.181152
ENSG00000198417	chr16	56692552	56692552	-100	697	0.287731	0.000243081	20	MT1F	-1.52259
ENSG00000198736	chr16	1991308	1991308	-96.5517	1986	1.51111	1.03860250879137e-313	11.5385	MSRB1	-0.51834
ENSG00000198736	chr16	1994742	1994742	-85.7143	-1448	1.51111	1.03860250879137e-313	14.2857	MSRB1	-0.51834
ENSG00000198746	chr1	27227473	27227473	-73.2353	-511	0.934912	6.52e-50	21.5686	GPATCH3	-0.329379
ENSG00000198746	chr1	27227523	27227523	-92.3077	-561	0.934912	6.52e-50	20.8791	GPATCH3	-0.329379
ENSG00000198783	chr17	33289366	33289366	-92.1176	817	0.751503	6.35e-26	12.2995	ZNF830	-0.606003
ENSG00000198783	chr17	33289531	33289531	-53.8462	982	0.751503	6.35e-26	18.8462	ZNF830	-0.606003
ENSG00000198783	chr17	33289944	33289944	-63.0782	1395	0.751503	6.35e-26	16.9458	ZNF830	-0.606003
ENSG00000198841	chr1	52498466	52498466	-100	1006	0.774108	1.28e-27	15.7895	KTI12	-0.380169
ENSG00000198901	chr15	91536180	91536180	-84.6154	1701	0.371407	5.16e-22	51.2821	PRC1	-0.350365
ENSG00000198931	chr16	88880216	88880216	-35.7143	-1874	0.425047	1.11e-35	23.7143	APRT	-0.423275
ENSG00000198931	chr16	88880768	88880768	-69.2308	-2426	0.425047	1.11e-35	24.7863	APRT	-0.423275
ENSG00000198937	chr6	37468005	37468005	-32.5337	-305	0.275732	7.05e-07	11.0016	CCDC167	-0.639866
ENSG00000204178	chr1	25758604	25758604	-81.25	1216	0.0797454	0.0902652	14.2857	TMEM57	-0.313527
ENSG00000204209	chr6_mcf_hap5	4765587	4765587	-100	-1052	0.319921	3.48e-19	10.5263	DAXX	-0.173499
ENSG00000204209	chr6_cox_hap2	4735769	4735769	-60	-1158	0.319921	3.48e-19	12.5	DAXX	-0.173499
ENSG00000204209	chr6_mcf_hap5	4765679	4765679	-77.5758	-1144	0.319921	3.48e-19	11.7424	DAXX	-0.173499
ENSG00000204209	chr6_mcf_hap5	4765693	4765693	-90	-1158	0.319921	3.48e-19	11.0526	DAXX	-0.173499
ENSG00000204209	chr6_mcf_hap5	4765689	4765689	-100	-1154	0.319921	3.48e-19	15	DAXX	-0.173499
ENSG00000204219	chr1	23751628	23751628	-95	-367	2.2782	0	18.4211	TCEA3	-0.393986
ENSG00000204220	chr6	33260145	33260145	-50	2733	0.790787	7e-71	50	PFDN6	-0.468651
ENSG00000204304	chr6_qbl_hap6	3420054	3420054	-87.5	-1073	0.223449	3.48e-09	14.7727	PBX2	-0.0953088
ENSG00000204335	chr2	171574089	171574089	-100	2232	4.39364	0	16.6667	SP5	-0.492129
ENSG00000204386	chr6_cox_hap2	3339615	3339615	-85.7143	841	1.9293	0	22.2222	NEU1	-0.323166
ENSG00000204388	chr6_apd_hap1	3111343	3111343	-100	1067	0.803347	1.66e-44	28.5714	HSPA1B	-0.128676
ENSG00000204392	chr6_cox_hap2	3285364	3285364	-100	-1032	0.14768	0.00107398	25	LSM2	-0.337017
ENSG00000204713	chr6	28892660	28892660	-85.7143	-892	0.883351	1.23e-144	14.2857	TRIM27	-0.0990596
ENSG00000204713	chr6	28892774	28892774	-41.1765	-1006	0.883351	1.23e-144	22.9947	TRIM27	-0.0990596
ENSG00000204713	chr6_mcf_hap5	195979	195979	-93.75	-648	0.883351	1.23e-144	11.1111	TRIM27	-0.0990596
ENSG00000204713	chr6_apd_hap1	195820	195820	-100	-650	0.883351	1.23e-144	12.5	TRIM27	-0.0990596
ENSG00000205531	chr11	3014582	3014582	-40.4633	-975	0.606622	3.58e-88	23.5714	NAP1L4	-0.239243
ENSG00000211445	chr5	150397025	150397025	-25	-2974	1.79897	0	16.6667	GPX3	-0.170332
ENSG00000211445	chr5	150399534	150399534	-60	-465	1.79897	0	45.7143	GPX3	-0.170332
ENSG00000213563	chr8	145753804	145753804	-53.8462	654	0.452166	3.45e-14	14.6853	C8orf82	-0.541477
ENSG00000213588	chr6_ssto_hap7	4903384	4903384	-59.2593	784	0.201357	0.00266422	16.6667	ZBTB9	-0.114141
ENSG00000213588	chr6	33423140	33423140	-52.9412	784	0.201357	0.00266422	37.5566	ZBTB9	-0.114141
ENSG00000213588	chr6_ssto_hap7	4903440	4903440	-39.6761	840	0.201357	0.00266422	22.3684	ZBTB9	-0.114141
ENSG00000213719	chr6_ssto_hap7	3035597	3035597	-100	321	0.747274	3.08e-150	11.1111	CLIC1	-0.333061
ENSG00000214706	chr3	50328178	50328178	-87.5	1848	0.357653	1.98e-17	33.3333	IFRD2	-0.32911
ENSG00000214706	chr3	50332852	50332852	-44.4444	-2503	0.357653	1.98e-17	37.3016	IFRD2	-0.32911
ENSG00000214944	chr5	72923019	72923019	-97.1429	1036	1.4701	2.12e-177	11.7647	ARHGEF28	-0.1303
ENSG00000224051	chr1	1261304	1261304	-80	1161	0.117843	0.0203886	20	GLTPD1	-0.154439
ENSG00000227057	chr6_mcf_hap5	4729960	4729960	-88.8889	255	1.08201	6.76e-182	12.5	WDR46	-0.385855
ENSG00000230989	chr16	83842605	83842605	-85.641	1097	0.230205	6.64e-12	11.5152	HSBP1	-0.371422
ENSG00000233276	chr3	49394622	49394622	-52.6316	1169	1.10484	3.95e-208	28.8221	GPX1	-0.107541
ENSG00000233276	chr3	49394731	49394731	-76.9231	1060	1.10484	3.95e-208	12.5	GPX1	-0.107541
ENSG00000233276	chr3	49394888	49394888	-83.3333	903	1.10484	3.95e-208	11.9048	GPX1	-0.107541
ENSG00000233276	chr3	49394891	49394891	-100	900	1.10484	3.95e-208	22.2222	GPX1	-0.107541
ENSG00000233276	chr3	49394903	49394903	-100	888	1.10484	3.95e-208	10	GPX1	-0.107541
ENSG00000233276	chr3	49395067	49395067	-82.6087	724	1.10484	3.95e-208	13.6364	GPX1	-0.107541
ENSG00000237649	chr6	33360652	33360652	-43.6364	1339	0.367741	8.53e-22	24.1176	KIFC1	-0.342203
ENSG00000239672	chr17	49232155	49232155	-76.1278	1258	1.09559	1.07e-176	12.9221	NME1	-0.36577
ENSG00000240849	chr20	48770800	48770800	-57.6758	-465	1.29729	2e-143	15.4475	TMEM189	-0.345804
ENSG00000243147	chr2	27994198	27994198	-46.6165	-386	0.187697	3.34e-05	11.6959	MRPL33	-0.432712
ENSG00000247626	chr2	198571442	198571442	-93.3333	1414	0.898154	3.18e-61	11.5385	MARS2	-0.0898994
ENSG00000250722	chr5	42812696	42812696	-69.0476	-672	4.74824	0	28.5714	SEPP1	-0.270358
ENSG00000253626	chr10	81271371	81271371	-79.8077	-986	0.312659	6.09e-13	11.0577	EIF5AL1	-0.307811
ENSG00000253626	chr10	81271389	81271389	-100	-968	0.312659	6.09e-13	41.6667	EIF5AL1	-0.307811
ENSG00000253626	chr10	81271477	81271477	-43.6364	-880	0.312659	6.09e-13	11.2554	EIF5AL1	-0.307811
ENSG00000253626	chr10	81271639	81271639	-70.7071	-718	0.312659	6.09e-13	13.8889	EIF5AL1	-0.307811

## Sheet: Skhep1
ENSEMBL	seqnames	start	end	SkC_norC.mdiff	distance from TSS	SkC_norc.logFC	SkC_norC.fdr	SAM_SkC.mdiff	gene_name	SAM_SkC.logfc
ENSG00000004487	chr1	23345124	23345124	-71.875	-817	0.0929875	0.000739868	16.875	KDM1A	-0.229522
ENSG00000004777	chr19	36264029	36264029	-60.4895	-2388	0.232945	0.000681775	14.6104	ARHGAP33	-0.386743
ENSG00000004777	chr19	36265830	36265830	-70.1176	-587	0.232945	0.000681775	12.8676	ARHGAP33	-0.386743
ENSG00000005022	chrX	118602000	118602000	-78.3654	-363	0.154182	9.28e-11	15.1786	SLC25A5	-0.306456
ENSG00000006652	chr7	112062338	112062338	-24.8869	-861	0.503245	6.42e-28	12.9121	IFRD1	-0.127817
ENSG00000008277	chr7	87564451	87564451	-100	380	0.264112	9.28e-06	60	ADAM22	-0.383531
ENSG00000008277	chr7	87564465	87564465	-71.4286	394	0.264112	9.28e-06	38.0952	ADAM22	-0.383531
ENSG00000008277	chr7	87564619	87564619	-40	548	0.264112	9.28e-06	21.25	ADAM22	-0.383531
ENSG00000008294	chr17	49124049	49124049	-33.3333	280	0.3736	5.9e-49	20.8333	SPAG9	-0.0679649
ENSG00000008311	chr7	121783544	121783544	-38.8889	800	1.48423	4.08e-161	12.5	AASS	-0.632146
ENSG00000009954	chr7	72935144	72935144	-60.119	1471	0.632102	1.96e-89	16.2088	BAZ1B	-0.209685
ENSG00000010803	chr1	41706848	41706848	-54.5455	967	0.118784	0.00674096	30.7692	SCMH1	-0.451223
ENSG00000010803	chr1	41708358	41708358	-52	-543	0.118784	0.00674096	11.6129	SCMH1	-0.451223
ENSG00000011143	chr17	56296035	56296035	-65	631	0.41353	1.11e-12	10	MKS1	-0.416121
ENSG00000011143	chr17	56297311	56297311	-30.3788	-345	0.41353	1.11e-12	18.4758	MKS1	-0.416121
ENSG00000011143	chr17	56297348	56297348	-34.686	-382	0.41353	1.11e-12	15.4462	MKS1	-0.416121
ENSG00000013374	chr7	151036715	151036715	-83.2381	-2132	0.146159	6.1e-05	17.4118	NUB1	-0.166074
ENSG00000028203	chr12	95671146	95671146	-25	2628	0.13167	7.23e-06	11.8421	VEZT	-0.134843
ENSG00000029725	chr17	5182902	5182902	-58.0645	-2656	0.0489313	0.129813	21.7009	RABEP1	-0.276297
ENSG00000036054	chr3	99979355	99979355	-80	-306	0.531711	6.02e-45	13.3333	TBC1D23	-0.174094
ENSG00000054654	chr14	64319275	64319275	-37.395	-408	2.44367	0	11.6013	SYNE2	-0.809553
ENSG00000054654	chr14	64675620	64675620	-32.5581	-422	2.44367	0	15.8915	SYNE2	-0.809553
ENSG00000055130	chr7	148394706	148394706	-60	-300	0.0296397	0.387455	40	CUL1	-0.0603376
ENSG00000055130	chr7	148394918	148394918	-72.6727	-88	0.0296397	0.387455	17.1171	CUL1	-0.0603376
ENSG00000064012	chr2	202124187	202124187	-85.7143	-1036	0.430408	2.12e-22	15.7143	CASP8	-0.308329
ENSG00000064012	chr2	202124265	202124265	-38.5621	-958	0.430408	2.12e-22	19.4444	CASP8	-0.308329
ENSG00000064012	chr2	202125212	202125212	-100	-11	0.430408	2.12e-22	20	CASP8	-0.308329
ENSG00000064012	chr2	202125248	202125248	-77.0833	25	0.430408	2.12e-22	11.9048	CASP8	-0.308329
ENSG00000064652	chr5	122180440	122180440	-58.1098	-720	0.775623	1.38e-61	11.3426	SNX24	-0.410088
ENSG00000065328	chr10	13204311	13204311	-65.812	757	1.04066	5.01e-145	17.4603	MCM10	-0.10952
ENSG00000065615	chr6	84568881	84568881	-30.0345	-489	0.235979	8.29e-06	24.8252	CYB5R4	-0.656723
ENSG00000065802	chr2	239334755	239334755	-78.5714	-871	1.16212	2.36e-230	21.4286	ASB1	-0.429091
ENSG00000065802	chr2	239334848	239334848	-42.5532	-778	1.16212	2.36e-230	15.7895	ASB1	-0.429091
ENSG00000065802	chr2	239337769	239337769	-52.2273	2143	1.16212	2.36e-230	39.6825	ASB1	-0.429091
ENSG00000065970	chr12	8186046	8186046	-64.7059	687	0.165722	3.27e-05	20	FOXJ2	-0.301203
ENSG00000066135	chr1	44114346	44114346	-54.9407	-1451	0.470185	3.87e-40	21.3287	KDM4A	-0.235932
ENSG00000066135	chr1	44116534	44116534	-41.6667	737	0.470185	3.87e-40	20	KDM4A	-0.235932
ENSG00000066135	chr1	44117141	44117141	-34.375	1344	0.470185	3.87e-40	11.2903	KDM4A	-0.235932
ENSG00000066322	chr1	43834732	43834732	-100	-987	0.982191	3.24e-201	18.75	ELOVL1	-0.277877
ENSG00000066583	chr5	128431225	128431225	-88.2353	783	0.372219	3.92e-13	33.3333	ISOC1	-0.144415
ENSG00000066583	chr5	128431231	128431231	-70.0855	789	0.372219	3.92e-13	22.2222	ISOC1	-0.144415
ENSG00000067082	chr10	3828971	3828971	-56.6416	-1498	1.08834	3.28e-257	35.2381	KLF6	-0.502016
ENSG00000068028	chr3	50375302	50375302	-35.1852	362	1.59381	3.01e-70	16.7641	RASSF1	-0.267711
ENSG00000068028	chr3	50375483	50375483	-54.5588	181	1.59381	3.01e-70	11.3462	RASSF1	-0.267711
ENSG00000068028	chr3	50375496	50375496	-30.5844	168	1.59381	3.01e-70	24.6503	RASSF1	-0.267711
ENSG00000068028	chr3	50375545	50375545	-34.4415	119	1.59381	3.01e-70	10.8838	RASSF1	-0.267711
ENSG00000068438	chrX	48332573	48332573	-64.6154	-1976	1.90577	0	14.6154	FTSJ1	-0.370695
ENSG00000070423	chr19	663973	663973	-52.9762	-740	0.00818017	0.884803	12.5	RNF126	-0.288168
ENSG00000070718	chr8	42012409	42012409	-56.5217	275	0.747096	1.61e-60	23.1884	AP3M2	-0.297808
ENSG00000070718	chr8	42012420	42012420	-50	286	0.747096	1.61e-60	10	AP3M2	-0.297808
ENSG00000070761	chr16	58163836	58163836	-50	-540	0.431356	6.7e-25	12.1053	C16orf80	-0.195203
ENSG00000070814	chr5	149757083	149757083	-49.0741	2181	1.42291	0	24.0741	TCOF1	-0.100405
ENSG00000070882	chr7	25018570	25018570	-65.9274	1190	1.06442	1.64e-162	12.9862	OSBPL3	-0.101597
ENSG00000070882	chr7	25018618	25018618	-38.8387	1142	1.06442	1.64e-162	16.6034	OSBPL3	-0.101597
ENSG00000070882	chr7	25021035	25021035	-94.1176	-1275	1.06442	1.64e-162	10.7843	OSBPL3	-0.101597
ENSG00000071054	chr2	102316297	102316297	-100	2132	0.970812	1.22e-261	16.6667	MAP4K4	-0.0461291
ENSG00000071054	chr2	102316330	102316330	-71.9048	2165	0.970812	1.22e-261	28.5714	MAP4K4	-0.0461291
ENSG00000071054	chr2	102316347	102316347	-49.4737	2182	0.970812	1.22e-261	15.5556	MAP4K4	-0.0461291
ENSG00000071205	chr4	148652508	148652508	-37.7717	-945	1.31147	1.23e-163	11.5217	ARHGAP10	-0.490707
ENSG00000071205	chr4	148652686	148652686	-49.2105	-767	1.31147	1.23e-163	13.6223	ARHGAP10	-0.490707
ENSG00000071537	chr14	81999463	81999463	-61.3095	742	0.492361	6.58e-51	14.881	SEL1L	-0.288808
ENSG00000074266	chr11	85955165	85955165	-38.0952	-641	0.646482	2.29e-33	23.4286	EED	-0.117528
ENSG00000076003	chr2	136634487	136634487	-34.2857	-440	0.499775	8.54e-72	23.5088	MCM6	-0.279878
ENSG00000076003	chr2	136634500	136634500	-46.0317	-453	0.499775	8.54e-72	15.4762	MCM6	-0.279878
ENSG00000078246	chr12	2999591	2999591	-79.4444	-442	0.314458	7.05e-18	18.3333	TULP3	-0.158314
ENSG00000078246	chr12	2999598	2999598	-47.3684	-435	0.314458	7.05e-18	18.1818	TULP3	-0.158314
ENSG00000078618	chr1	52343394	52343394	-68.1992	318	0.166163	7.08e-10	10.0796	NRD1	-0.091796
ENSG00000078618	chr1	52343400	52343400	-59	312	0.166163	7.08e-10	14.7692	NRD1	-0.091796
ENSG00000078618	chr1	52343408	52343408	-47.5	304	0.166163	7.08e-10	14.4231	NRD1	-0.091796
ENSG00000079246	chr2	216982485	216982485	-58.4058	877	0.543833	1.98e-158	11.7391	XRCC5	-0.111117
ENSG00000080986	chr18	2573021	2573021	-62.069	1511	1.15817	2.98e-101	32.4138	NDC80	-0.425582
ENSG00000081721	chr1	161718614	161718614	-80	-967	0.258063	3.46e-07	20	DUSP12	-0.363657
ENSG00000081923	chr18	55471049	55471049	-80.3245	-722	0.573691	2.27e-74	16.7625	ATP8B1	-0.098279
ENSG00000081923	chr18	55471184	55471184	-60.7059	-857	0.573691	2.27e-74	18.0392	ATP8B1	-0.098279
ENSG00000081923	chr18	55471198	55471198	-43.8503	-871	0.573691	2.27e-74	19.6078	ATP8B1	-0.098279
ENSG00000081923	chr18	55471200	55471200	-54.0616	-873	0.573691	2.27e-74	28.0543	ATP8B1	-0.098279
ENSG00000082898	chr2	61766591	61766591	-69.8529	-1173	0.622372	2.48e-180	15.6863	XPO1	-0.145958
ENSG00000083457	chr17	3705491	3705491	-44.1176	-954	0.486159	3.21e-16	44.1176	ITGAE	-0.360002
ENSG00000083845	chr19	58899510	58899510	-88.8889	874	0.509775	3.17e-117	20	RPS5	-0.187056
ENSG00000084731	chr2	26205850	26205850	-36.8421	-407	0.118028	0.0033857	10.1754	KIF3C	-0.246963
ENSG00000084731	chr2	26205852	26205852	-38.5093	-409	0.118028	0.0033857	14.2857	KIF3C	-0.246963
ENSG00000084731	chr2	26205865	26205865	-54.067	-422	0.118028	0.0033857	44.4079	KIF3C	-0.246963
ENSG00000084731	chr2	26205876	26205876	-55.848	-433	0.118028	0.0033857	25.817	KIF3C	-0.246963
ENSG00000084731	chr2	26205887	26205887	-55.0877	-444	0.118028	0.0033857	28.4211	KIF3C	-0.246963
ENSG00000084731	chr2	26205894	26205894	-61.6071	-451	0.118028	0.0033857	11.6071	KIF3C	-0.246963
ENSG00000085063	chr11	33744366	33744366	-90.5556	-93	1.48611	0	10.8586	CD59	-0.045118
ENSG00000085063	chr11	33746426	33746426	-36.7781	-1928	1.48611	0	17.7305	CD59	-0.045118
ENSG00000086475	chr10	13388524	13388524	-37.7551	1774	0.228335	3.83e-09	15.8537	SEPHS1	-0.153751
ENSG00000086827	chr11	113647372	113647372	-60	-2887	0.717966	1.45e-76	10	ZW10	-0.172295
ENSG00000087074	chr19	49377294	49377294	-76.4706	1645	0.018953	0.459372	17.6471	PPP1R15A	-0.400132
ENSG00000087087	chr7	100472230	100472230	-38.0184	-471	0.983915	4.39e-258	10.3787	SRRT	-0.0570778
ENSG00000087087	chr7	100472235	100472235	-37.8472	-466	0.983915	4.39e-258	11.2222	SRRT	-0.0570778
ENSG00000087460	chr20	57413436	57413436	-53.75	-1359	0.367501	1.16e-70	15.0735	GNAS	-0.102978
ENSG00000087460	chr20	57427117	57427117	-62.1429	-919	0.367501	1.16e-70	22.0238	GNAS	-0.102978
ENSG00000087460	chr20	57427341	57427341	-44.1176	-695	0.367501	1.16e-70	10	GNAS	-0.102978
ENSG00000087460	chr20	57427642	57427642	-100	-394	0.367501	1.16e-70	33.3333	GNAS	-0.102978
ENSG00000087460	chr20	57427730	57427730	-82.1429	-306	0.367501	1.16e-70	16.9255	GNAS	-0.102978
ENSG00000087460	chr20	57427738	57427738	-79.1667	-298	0.367501	1.16e-70	11.1667	GNAS	-0.102978
ENSG00000087460	chr20	57427754	57427754	-75.5991	-282	0.367501	1.16e-70	14.8148	GNAS	-0.102978
ENSG00000087460	chr20	57428032	57428032	-74.6606	-4	0.367501	1.16e-70	13.1222	GNAS	-0.102978
ENSG00000087460	chr20	57429274	57429274	-45	1238	0.367501	1.16e-70	24.1667	GNAS	-0.102978
ENSG00000087460	chr20	57429277	57429277	-42.8571	1241	0.367501	1.16e-70	28.0423	GNAS	-0.102978
ENSG00000087460	chr20	57429286	57429286	-58.8745	1250	0.367501	1.16e-70	23.6364	GNAS	-0.102978
ENSG00000087460	chr20	57429319	57429319	-37.5	1283	0.367501	1.16e-70	13.9706	GNAS	-0.102978
ENSG00000087460	chr20	57430411	57430411	-50.2024	2375	0.367501	1.16e-70	32.8947	GNAS	-0.102978
ENSG00000087460	chr20	57430716	57430716	-77.7778	2680	0.367501	1.16e-70	33.3333	GNAS	-0.102978
ENSG00000087460	chr20	57463106	57463106	-68.5076	-1074	0.367501	1.16e-70	14.6538	GNAS	-0.102978
ENSG00000087460	chr20	57465445	57465445	-44.7368	-981	0.367501	1.16e-70	10.1215	GNAS	-0.102978
ENSG00000087460	chr20	57465511	57465511	-81.3853	-915	0.367501	1.16e-70	16.5631	GNAS	-0.102978
ENSG00000087460	chr20	57465513	57465513	-90.9091	-913	0.367501	1.16e-70	18.9091	GNAS	-0.102978
ENSG00000087460	chr20	57465520	57465520	-78.6667	-906	0.367501	1.16e-70	25.3333	GNAS	-0.102978
ENSG00000087460	chr20	57465535	57465535	-59.7419	-891	0.367501	1.16e-70	27.7143	GNAS	-0.102978
ENSG00000087470	chr12	32831310	32831310	-61.1111	-827	0.630824	1.84e-110	41.453	DNM1L	-0.158795
ENSG00000087470	chr12	32831428	32831428	-29.1289	-709	0.630824	1.84e-110	21.2919	DNM1L	-0.158795
ENSG00000087470	chr12	32831436	32831436	-46.4286	-701	0.630824	1.84e-110	32.3529	DNM1L	-0.158795
ENSG00000087995	chr17	60500818	60500818	-43.3866	-428	0.478452	6.64e-18	22.5116	METTL2A	-0.222636
ENSG00000087995	chr17	60500850	60500850	-55.3623	-396	0.478452	6.64e-18	19.4099	METTL2A	-0.222636
ENSG00000087995	chr17	60500856	60500856	-46.2745	-390	0.478452	6.64e-18	15.4412	METTL2A	-0.222636
ENSG00000088247	chr19	6425720	6425720	-92.3077	-898	0.0690988	0.0172874	25	KHSRP	-0.212248
ENSG00000088986	chr12	120907861	120907861	-58.0357	201	0.0260549	0.473043	15.8088	DYNLL1	-0.0613001
ENSG00000089248	chr12	112452424	112452424	-60.9524	1272	0.0113773	0.740744	31.6667	ERP29	-0.323324
ENSG00000090470	chr15	65428922	65428922	-49.1667	-2748	0.221608	1.11e-05	25.5952	PDCD7	-0.204594
ENSG00000090470	chr15	65428947	65428947	-45.4545	-2773	0.221608	1.11e-05	27.2727	PDCD7	-0.204594
ENSG00000090612	chr12	133758577	133758577	-90.4167	517	0.871422	1.26e-65	13.75	ZNF268	-0.574601
ENSG00000091073	chr7	76126647	76126647	-32.3054	-7	1.13893	1.45e-70	17.9089	DTX2	-0.325806
ENSG00000091409	chr2	173293760	173293760	-63.6752	1446	2.64864	0	14.4444	ITGA6	-0.727316
ENSG00000091947	chr17	42091816	42091816	-21.1447	529	0.1889	0.000207301	16.3399	TMEM101	-0.206583
ENSG00000092201	chr14	21853037	21853037	-43.2432	-612	0.448538	1.08e-68	19.0476	SUPT16H	-0.120763
ENSG00000092847	chr1	36335347	36335347	-49.0842	-62	0.164439	8.09e-06	30.3167	AGO1	-0.110905
ENSG00000092847	chr1	36348334	36348334	-22.4359	-476	0.164439	8.09e-06	13.6264	AGO1	-0.110905
ENSG00000092847	chr1	36348502	36348502	-100	-308	0.164439	8.09e-06	25	AGO1	-0.110905
ENSG00000094804	chr17	38447008	38447008	-57.971	2862	0.998747	1.41e-205	24.6377	CDC6	-0.362523
ENSG00000096746	chr10	70096482	70096482	-56.0119	-891	0.751265	8.1e-104	14.5833	HNRNPH3	-0.1788
ENSG00000097021	chr1	6423170	6423170	-57.1429	-2406	1.10084	7.58e-212	18.1818	ACOT7	-0.132681
ENSG00000097021	chr1	6452096	6452096	-62.5	1730	1.10084	7.58e-212	29.5455	ACOT7	-0.132681
ENSG00000099917	chr22	20939122	20939122	-79.1667	2934	1.38185	0	29.1667	MED15	-0.19181
ENSG00000100023	chr22	22020025	22020025	-72.3443	-248	0.156603	9.32e-05	14.3357	PPIL2	-0.44327
ENSG00000100280	chr22	29781696	29781696	-65.1515	2876	0.176668	1.07e-07	27.2727	AP1B1	-0.162046
ENSG00000100504	chr14	51410812	51410812	-40	436	2.17673	0	12.5	PYGL	-0.345473
ENSG00000100504	chr14	51410820	51410820	-45.4545	428	2.17673	0	12.5	PYGL	-0.345473
ENSG00000100504	chr14	51410826	51410826	-38.4615	422	2.17673	0	12.5	PYGL	-0.345473
ENSG00000100578	chr14	58895782	58895782	-90.9091	1072	0.230965	2.15e-08	33.3333	KIAA0586	-0.652792
ENSG00000100578	chr14	58896667	58896667	-71.875	1957	0.230965	2.15e-08	21.875	KIAA0586	-0.652792
ENSG00000100749	chr14	97260744	97260744	-92.8571	-2940	1.00328	1.37e-88	29.2208	VRK1	-0.599839
ENSG00000100749	chr14	97262664	97262664	-51.4803	-1020	1.00328	1.37e-88	11.1529	VRK1	-0.599839
ENSG00000100749	chr14	97262732	97262732	-41.1674	-952	1.00328	1.37e-88	17.1843	VRK1	-0.599839
ENSG00000101057	chr20	42295420	42295420	-78.1176	-289	0.68634	2.14e-111	10.7843	MYBL2	-0.382677
ENSG00000101104	chr20	43538422	43538422	-55.7355	-281	0.504537	5.24e-39	14.5933	PABPC1L	-0.326984
ENSG00000101224	chr20	3776172	3776172	-40.4762	-214	0.0317375	0.313246	22.7273	CDC25B	-0.586743
ENSG00000101444	chr20	32899837	32899837	-66.6667	-229	0.0123406	0.586102	20.5128	AHCY	-0.210302
ENSG00000101444	chr20	32899876	32899876	-40.2899	-268	0.0123406	0.586102	41.502	AHCY	-0.210302
ENSG00000101444	chr20	32900076	32900076	-38.1944	-468	0.0123406	0.586102	24.4444	AHCY	-0.210302
ENSG00000101447	chr20	37554468	37554468	-72.2222	-487	0.342069	1.75e-21	19.5906	FAM83D	-0.584332
ENSG00000101464	chr20	33266077	33266077	-62.3932	-988	0.665393	3.56e-36	63.4921	PIGU	-0.10494
ENSG00000101856	chrX	118369716	118369716	-55.1852	-495	0.0417586	0.188024	10.1852	PGRMC1	-0.0684002
ENSG00000101935	chrX	109683427	109683427	-59.5	34	0.378237	8.34e-21	24.381	AMMECR1	-0.136413
ENSG00000102007	chrX	49027837	49027837	-95.4545	-347	1.53182	0	15.4545	PLP2	-0.454921
ENSG00000102024	chrX	114827259	114827259	-79.1872	-560	1.47784	0	12.0269	PLS3	-0.06116
ENSG00000102030	chrX	153201025	153201025	-87.5	-418	0.710586	1.89e-61	25	NAA10	-0.181184
ENSG00000102054	chrX	16889618	16889618	-87.5	-1084	0.794447	5.15e-198	31.9444	RBBP7	-0.297556
ENSG00000102054	chrX	16889724	16889724	-64.7059	-1190	0.794447	5.15e-198	14.7059	RBBP7	-0.297556
ENSG00000102054	chrX	16889794	16889794	-100	-1260	0.794447	5.15e-198	40	RBBP7	-0.297556
ENSG00000102172	chrX	21958416	21958416	-69.5804	-275	3.1206	0	15.7343	SMS	-0.258333
ENSG00000102225	chrX	47079305	47079305	-52.381	1229	0.438164	9.88e-38	11.1111	CDK16	-0.360497
ENSG00000102225	chrX	47079423	47079423	-87.6667	1347	0.438164	9.88e-38	18.2222	CDK16	-0.360497
ENSG00000102384	chrX	100356086	100356086	-40.2715	39	1.91493	0	12.8205	CENPI	-0.648308
ENSG00000102572	chr13	99230119	99230119	-88.8889	-723	0.0157884	0.596657	30	STK24	-0.438894
ENSG00000102854	chr16	811300	811300	-60.1786	227	0.178693	3.94e-05	23.5714	MSLN	-0.704148
ENSG00000102854	chr16	811467	811467	-71.9212	394	0.178693	3.94e-05	14.7783	MSLN	-0.704148
ENSG00000102854	chr16	811475	811475	-61.1336	402	0.178693	3.94e-05	17.5439	MSLN	-0.704148
ENSG00000102854	chr16	811763	811763	-62.3077	690	0.178693	3.94e-05	14.5299	MSLN	-0.704148
ENSG00000102854	chr16	811768	811768	-70.9091	695	0.178693	3.94e-05	20.9091	MSLN	-0.704148
ENSG00000102900	chr16	56762906	56762906	-50	-1111	1.09368	1.21e-265	17.094	NUP93	-0.191485
ENSG00000102901	chr16	67882075	67882075	-34.4828	-714	0.231061	6.15e-06	16.8357	CENPT	-0.202962
ENSG00000103202	chr16	447961	447961	-51.4706	769	0.944793	2.33e-165	25	NME4	-0.240035
ENSG00000103507	chr16	31119484	31119484	-34.6154	-131	0.0692437	0.0721641	15.3846	BCKDK	-0.266312
ENSG00000104231	chr8	82634730	82634730	-55.336	-1191	0.0132329	0.738185	28.2828	ZFAND1	-0.556342
ENSG00000104320	chr8	90998279	90998279	-28.5354	-1380	0.0516459	0.0975392	17.0177	NBN	-0.0814081
ENSG00000104375	chr8	99952375	99952375	-85.7143	2424	0.323833	1.45e-16	52.381	STK3	-0.425501
ENSG00000104375	chr8	99952556	99952556	-41.1765	2243	0.323833	1.45e-16	27.8431	STK3	-0.425501
ENSG00000104824	chr19	39329152	39329152	-69.2308	1152	0.20219	3.48e-13	27.5641	HNRNPL	-0.165258
ENSG00000104824	chr19	39341533	39341533	-40.8907	-916	0.20219	3.48e-13	14.7368	HNRNPL	-0.165258
ENSG00000104824	chr19	39343701	39343701	-50	-722	0.20219	3.48e-13	14.2857	HNRNPL	-0.165258
ENSG00000104824	chr19	39343703	39343703	-43.75	-724	0.20219	3.48e-13	14.2857	HNRNPL	-0.165258
ENSG00000104884	chr19	45873259	45873259	-38.9744	586	1.35978	0	14.058	ERCC2	-0.181564
ENSG00000104889	chr19	12915121	12915121	-38.9881	-2307	0.696596	4.18e-62	32.6389	RNASEH2A	-0.551418
ENSG00000105372	chr19	42365253	42365253	-58.3333	1265	0.57963	1.9e-142	10	RPS19	-0.0913302
ENSG00000105993	chr7	157129116	157129116	-86.6071	-594	2.13997	0	33.75	DNAJB6	-0.676533
ENSG00000105993	chr7	157204567	157204567	-46.4646	652	2.13997	0	35.5556	DNAJB6	-0.676533
ENSG00000105993	chr7	157204817	157204817	-62.2549	902	2.13997	0	17.6471	DNAJB6	-0.676533
ENSG00000105993	chr7	157205076	157205076	-55.5556	1161	2.13997	0	15.5556	DNAJB6	-0.676533
ENSG00000106070	chr7	50774202	50774202	-34.4828	-1182	0.052229	0.258359	14.4828	GRB10	-0.333559
ENSG00000106070	chr7	50861627	50861627	-34.9953	-468	0.052229	0.258359	15.1034	GRB10	-0.333559
ENSG00000106070	chr7	50861750	50861750	-35.2897	-591	0.052229	0.258359	11.7626	GRB10	-0.333559
ENSG00000106603	chr7	43768378	43768378	-92.8571	762	0.395231	1.9e-28	45.4545	COA1	-0.544487
ENSG00000106615	chr7	151217438	151217438	-40.7849	-428	0.21003	1.57e-06	16.2178	RHEB	-0.495469
ENSG00000106635	chr7	72974710	72974710	-49.1176	-2645	0.0025033	0.956529	15	BCL7B	-0.204663
ENSG00000106785	chr9	100880965	100880965	-87.5	523	0.205937	4.2e-06	14.2857	TRIM14	-0.354585
ENSG00000106785	chr9	100880980	100880980	-85.7143	508	0.205937	4.2e-06	11.1111	TRIM14	-0.354585
ENSG00000106785	chr9	100881931	100881931	-90	-443	0.205937	4.2e-06	20	TRIM14	-0.354585
ENSG00000107863	chr10	25011009	25011009	-95.6522	199	0.94206	3.36e-148	11.1111	ARHGAP21	-0.180868
ENSG00000107863	chr10	25011020	25011020	-100	188	0.94206	3.36e-148	20	ARHGAP21	-0.180868
ENSG00000107863	chr10	25011038	25011038	-95.6522	170	0.94206	3.36e-148	13.3333	ARHGAP21	-0.180868
ENSG00000107863	chr10	25011103	25011103	-86.9565	105	0.94206	3.36e-148	10.4859	ARHGAP21	-0.180868
ENSG00000108061	chr10	112680714	112680714	-73.9394	1413	0.106887	0.00451447	12.4579	SHOC2	-0.157668
ENSG00000108100	chr10	35624354	35624354	-54.1176	-1448	0.442413	5.92e-40	10.7843	CCNY	-0.20302
ENSG00000108219	chr10	82213263	82213263	-57.1429	-775	1.14021	0	10	TSPAN14	-0.361976
ENSG00000108219	chr10	82213343	82213343	-62.8145	-695	1.14021	0	33.5172	TSPAN14	-0.361976
ENSG00000108298	chr17	37357490	37357490	-87.5	954	0.287283	3.37e-20	30.3571	RPL19	-0.23258
ENSG00000108590	chr17	6555175	6555175	-100	-221	0.512173	4.07e-13	14.2857	MED31	-0.229426
ENSG00000109099	chr17	15169296	15169296	-75	-652	2.2025	0	42.1053	PMP22	-0.26016
ENSG00000109452	chr4	143767008	143767008	-58.0357	596	0.501529	4.67e-15	10.4167	INPP4B	-0.506191
ENSG00000109452	chr4	143767039	143767039	-76.9231	565	0.501529	4.67e-15	12.5	INPP4B	-0.506191
ENSG00000110619	chr11	3079030	3079030	-32	-349	1.88267	0	16.6667	CARS	-0.300424
ENSG00000110931	chr12	121714895	121714895	-70.7389	-2507	0.532311	8.23e-42	10.7389	CAMKK2	-0.104424
ENSG00000111057	chr12	53341881	53341881	-29.0449	-774	2.29268	1.03313573136217e-318	10.0518	KRT18	-0.361299
ENSG00000111145	chr12	96587663	96587663	-50	-544	2.9467	0	10	ELK3	-0.319775
ENSG00000111145	chr12	96587693	96587693	-78.9474	-514	2.9467	0	28.9474	ELK3	-0.319775
ENSG00000111145	chr12	96587734	96587734	-61.5686	-473	2.9467	0	33.3333	ELK3	-0.319775
ENSG00000111145	chr12	96587747	96587747	-87.5	-460	2.9467	0	27.5	ELK3	-0.319775
ENSG00000111145	chr12	96590847	96590847	-81.8182	2640	2.9467	0	10	ELK3	-0.319775
ENSG00000111196	chr12	10767011	10767011	-48.3077	-803	1.66809	8.38e-203	23.5577	MAGOHB	-0.193513
ENSG00000111371	chr12	46664096	46664096	-49.5298	-888	1.39163	0	18.6207	SLC38A1	-0.410186
ENSG00000111445	chr12	118453982	118453982	-44.6154	-524	0.834127	2.5e-84	17.1429	RFC5	-0.728893
ENSG00000111602	chr12	56843729	56843729	-39.1667	-529	0.362533	8.41e-31	11.0507	TIMELESS	-0.726306
ENSG00000111605	chr12	69632820	69632820	-80.5556	-497	0.0520954	0.102633	22.2222	CPSF6	-0.182897
ENSG00000111639	chr12	6601357	6601357	-42.6667	1114	0.36211	7.2e-24	20.3509	MRPL51	-0.167724
ENSG00000111640	chr12	6645667	6645667	-64.2045	1258	0.605164	9.63e-196	10.8392	GAPDH	-0.275181
ENSG00000111640	chr12	6645676	6645676	-80	1267	0.605164	9.63e-196	13.1818	GAPDH	-0.275181
ENSG00000111652	chr12	6831052	6831052	-45	-2098	0.648573	1.62e-74	25	COPS7A	-0.129117
ENSG00000111666	chr12	102090864	102090864	-76.9231	-553	0.783706	1.3e-77	18.5897	CHPT1	-0.250042
ENSG00000111669	chr12	6975769	6975769	-63.4921	-815	0.854984	0	31.8681	TPI1	-0.176893
ENSG00000111674	chr12	7022069	7022069	-70.5882	-1545	0.128307	0.00163411	50.5882	ENO2	-0.383873
ENSG00000111674	chr12	7023275	7023275	-50.4274	-339	0.128307	0.00163411	17.094	ENO2	-0.383873
ENSG00000111674	chr12	7023313	7023313	-61.8182	-301	0.128307	0.00163411	40.1515	ENO2	-0.383873
ENSG00000111731	chr12	22697902	22697902	-72.2222	-450	0.353134	8.52e-21	13.8889	C2CD5	-0.485853
ENSG00000111731	chr12	22700160	22700160	-38.5993	-2708	0.353134	8.52e-21	16.3729	C2CD5	-0.485853
ENSG00000112039	chr6	35417642	35417642	-90.9091	-2496	0.829622	1.52e-52	19.4805	FANCE	-0.330956
ENSG00000112039	chr6	35418721	35418721	-47.6316	-1417	0.829622	1.52e-52	15.1316	FANCE	-0.330956
ENSG00000112039	chr6	35419776	35419776	-77.1429	-362	0.829622	1.52e-52	19.4505	FANCE	-0.330956
ENSG00000112081	chr6	36564546	36564546	-66.6667	2456	0.127526	1.03e-07	20	SRSF3	-0.429925
ENSG00000112118	chr6	52150357	52150357	-63.6364	-678	0.87659	7.61e-163	10	MCM3	-0.140246
ENSG00000112118	chr6	52148173	52148173	-52	1506	0.87659	7.61e-163	12	MCM3	-0.140246
ENSG00000113013	chr5	137911695	137911695	-22.8737	-377	0.315852	1.06e-37	18.691	HSPA9	-0.251639
ENSG00000113569	chr5	37371490	37371490	-62.069	-293	0.921819	2.73e-170	10.2564	NUP155	-0.0721784
ENSG00000113569	chr5	37371618	37371618	-79.7619	-421	0.921819	2.73e-170	12.8947	NUP155	-0.0721784
ENSG00000113658	chr5	135467892	135467892	-100	-644	0.184406	1.72e-06	20	SMAD5	-0.240314
ENSG00000113734	chr5	172570959	172570959	-91.6667	-486	0.86368	4.55e-42	13.8889	BNIP1	-0.147949
ENSG00000114019	chr3	134087150	134087150	-60	-1467	1.34523	0	22.5	AMOTL2	-0.148211
ENSG00000114019	chr3	134087155	134087155	-46	-1472	1.34523	0	21.4286	AMOTL2	-0.148211
ENSG00000114107	chr3	138311508	138311508	-37.4508	-710	0.171286	6.21e-06	31.4024	CEP70	-0.677039
ENSG00000114850	chr3	156273315	156273315	-87.1795	-342	0.968767	2.15e-234	14.2857	SSR3	-0.309591
ENSG00000114850	chr3	156273468	156273468	-80.5556	-495	0.968767	2.15e-234	10	SSR3	-0.309591
ENSG00000115295	chr2	29337910	29337910	-53.4622	-398	1.16503	1.13e-126	14.7157	CLIP4	-0.278403
ENSG00000115295	chr2	29337923	29337923	-65.1478	-385	1.16503	1.13e-126	25.6494	CLIP4	-0.278403
ENSG00000115295	chr2	29337946	29337946	-56.0606	-362	1.16503	1.13e-126	13.9394	CLIP4	-0.278403
ENSG00000115295	chr2	29338056	29338056	-85.4545	-252	1.16503	1.13e-126	20.4545	CLIP4	-0.278403
ENSG00000115295	chr2	29338109	29338109	-100	-199	1.16503	1.13e-126	18.1818	CLIP4	-0.278403
ENSG00000115295	chr2	29338289	29338289	-100	-19	1.16503	1.13e-126	12.5	CLIP4	-0.278403
ENSG00000115295	chr2	29338300	29338300	-100	-8	1.16503	1.13e-126	12.5	CLIP4	-0.278403
ENSG00000115306	chr2	54682859	54682859	-86.9091	-595	0.245554	2.26e-30	11.7895	SPTBN1	-0.192784
ENSG00000115306	chr2	54783647	54783647	-75	-1884	0.245554	2.26e-30	25	SPTBN1	-0.192784
ENSG00000115317	chr2	74758236	74758236	-84.2424	492	0.517709	2.49e-18	10.9804	HTRA2	-0.269317
ENSG00000115484	chr2	62116742	62116742	-42.1198	-936	0.547518	1.2e-103	13.5484	CCT4	-0.0617336
ENSG00000115484	chr2	62116818	62116818	-38.9744	-1012	0.547518	1.2e-103	13.3333	CCT4	-0.0617336
ENSG00000115484	chr2	62116833	62116833	-38.0952	-1027	0.547518	1.2e-103	21.4286	CCT4	-0.0617336
ENSG00000115866	chr2	136742286	136742286	-41.6667	936	0.460345	9.95e-51	10	DARS	-0.102843
ENSG00000115866	chr2	136743579	136743579	-37.5	-357	0.460345	9.95e-51	21.4286	DARS	-0.102843
ENSG00000116675	chr1	65721037	65721037	-47.3214	889	0.846508	5.9e-67	18.75	DNAJC6	-0.24619
ENSG00000116675	chr1	65731686	65731686	-66.0606	1309	0.846508	5.9e-67	22.7273	DNAJC6	-0.24619
ENSG00000116675	chr1	65731745	65731745	-53.3333	1368	0.846508	5.9e-67	24.7619	DNAJC6	-0.24619
ENSG00000116675	chr1	65731759	65731759	-47.5962	1382	0.846508	5.9e-67	53.8462	DNAJC6	-0.24619
ENSG00000116675	chr1	65731761	65731761	-66.6667	1384	0.846508	5.9e-67	29.1667	DNAJC6	-0.24619
ENSG00000116675	chr1	65731805	65731805	-47.8947	1428	0.846508	5.9e-67	37.8947	DNAJC6	-0.24619
ENSG00000116863	chr1	36554170	36554170	-66.6667	-283	0.937095	6.06e-77	16.6667	ADPRHL2	-0.13555
ENSG00000116898	chr1	36931439	36931439	-60	-1399	0.235285	4.41e-13	43.3333	MRPS15	-0.565224
ENSG00000116898	chr1	36932503	36932503	-55.5556	-2463	0.235285	4.41e-13	19.1919	MRPS15	-0.565224
ENSG00000117118	chr1	17381837	17381837	-22.6829	-1172	0.382975	1.95e-38	16.9565	SDHB	-0.0819392
ENSG00000117118	chr1	17382130	17382130	-37.9573	-1465	0.382975	1.95e-38	26.3326	SDHB	-0.0819392
ENSG00000117118	chr1	17383006	17383006	-38.8889	-2341	0.382975	1.95e-38	36.7521	SDHB	-0.0819392
ENSG00000117394	chr1	43425369	43425369	-61.5764	-522	0.801774	8.59e-225	15.1261	SLC2A1	-0.400125
ENSG00000117395	chr1	43739525	43739525	-50	-2918	1.64757	0	40	EBNA1BP2	-0.369658
ENSG00000117399	chr1	43825745	43825745	-37.8079	966	0.848412	2.77e-188	13.6015	CDC20	-0.302612
ENSG00000117399	chr1	43825788	43825788	-76.3137	1009	0.848412	2.77e-188	16.1379	CDC20	-0.302612
ENSG00000117632	chr1	26218503	26218503	-35.3043	595	0.700533	1.04e-232	15.4286	STMN1	-0.353243
ENSG00000117632	chr1	26231347	26231347	-100	1297	0.700533	1.04e-232	12.5	STMN1	-0.353243
ENSG00000117632	chr1	26233538	26233538	-59.9068	-170	0.700533	1.04e-232	10.989	STMN1	-0.353243
ENSG00000117632	chr1	26233542	26233542	-60.9244	-174	0.700533	1.04e-232	10.3896	STMN1	-0.353243
ENSG00000117632	chr1	26233709	26233709	-21.0526	-341	0.700533	1.04e-232	14.2857	STMN1	-0.353243
ENSG00000117632	chr1	26233826	26233826	-73.43	-458	0.700533	1.04e-232	27.7778	STMN1	-0.353243
ENSG00000117724	chr1	214776130	214776130	-82.8571	-402	0.479678	1.94e-94	10	CENPF	-0.256127
ENSG00000117724	chr1	214777699	214777699	-78.3333	1167	0.479678	1.94e-94	10	CENPF	-0.256127
ENSG00000117751	chr1	28159105	28159105	-58.0745	1780	0.113512	0.00523132	12.2762	PPP1R8	-0.189752
ENSG00000117868	chr7	158623080	158623080	-58.9744	-761	0.187748	1.85e-09	20.8791	ESYT2	-0.109912
ENSG00000118482	chr6	64342880	64342880	-39.3484	-2845	0.237497	3.09e-16	25.0627	PHF3	-0.313815
ENSG00000118508	chr6	146865425	146865425	-100	597	1.2348	3.11e-146	12.5	RAB32	-0.271782
ENSG00000118965	chr2	20190349	20190349	-28.125	-465	1.06994	3.06e-108	13.6905	WDR35	-0.124402
ENSG00000119004	chr2	204102500	204102500	-50.622	-664	0.537817	2.43e-22	16.8691	CYP20A1	-0.228959
ENSG00000119004	chr2	204102517	204102517	-53.3246	-647	0.537817	2.43e-22	13.5169	CYP20A1	-0.228959
ENSG00000119004	chr2	204102649	204102649	-83.3333	-515	0.537817	2.43e-22	25	CYP20A1	-0.228959
ENSG00000119185	chr2	9560846	9560846	-81.8182	2533	0.57592	1.25e-55	19.3182	ITGB1BP1	-0.179393
ENSG00000119403	chr9	123631570	123631570	-52.9412	-411	0.326288	7.8e-21	10.084	PHF19	-0.126991
ENSG00000119403	chr9	123631657	123631657	-64	-498	0.326288	7.8e-21	10	PHF19	-0.126991
ENSG00000120437	chr6	160182265	160182265	-50	-724	1.32235	5.51e-245	14.2857	ACAT2	-0.414521
ENSG00000120896	chr8	22408994	22408994	-52.5641	-257	0.944015	2.34e-153	14.1026	SORBS3	-0.0895164
ENSG00000120896	chr8	22409000	22409000	-49.6503	-251	0.944015	2.34e-153	19.7861	SORBS3	-0.0895164
ENSG00000120896	chr8	22409027	22409027	-39.1608	-224	0.944015	2.34e-153	12.3932	SORBS3	-0.0895164
ENSG00000120896	chr8	22409058	22409058	-47.8261	-193	0.944015	2.34e-153	20	SORBS3	-0.0895164
ENSG00000120896	chr8	22409131	22409131	-35.2381	-120	0.944015	2.34e-153	22.5108	SORBS3	-0.0895164
ENSG00000120896	chr8	22409208	22409208	-81.1966	-43	0.944015	2.34e-153	19.5804	SORBS3	-0.0895164
ENSG00000120896	chr8	22409210	22409210	-100	-41	0.944015	2.34e-153	25	SORBS3	-0.0895164
ENSG00000120896	chr8	22409557	22409557	-83.3333	306	0.944015	2.34e-153	16.6667	SORBS3	-0.0895164
ENSG00000120896	chr8	22409574	22409574	-38.5185	323	0.944015	2.34e-153	12.963	SORBS3	-0.0895164
ENSG00000121316	chr12	14721040	14721040	-46.0348	-249	0.374713	1.27e-17	16.7076	PLBD1	-0.423895
ENSG00000121316	chr12	14721049	14721049	-44.9777	-258	0.374713	1.27e-17	14.5995	PLBD1	-0.423895
ENSG00000121316	chr12	14721053	14721053	-47.9798	-262	0.374713	1.27e-17	15.8477	PLBD1	-0.423895
ENSG00000121316	chr12	14721262	14721262	-42.1613	-471	0.374713	1.27e-17	17.8191	PLBD1	-0.423895
ENSG00000121316	chr12	14721288	14721288	-72.4706	-497	0.374713	1.27e-17	23.5294	PLBD1	-0.423895
ENSG00000121316	chr12	14721386	14721386	-78.0702	-595	0.374713	1.27e-17	28.7879	PLBD1	-0.423895
ENSG00000121481	chr1	185014238	185014238	-31.1884	-313	0.343534	3.63e-15	11.8794	RNF2	-0.515304
ENSG00000121481	chr1	185014264	185014264	-42.7767	-287	0.343534	3.63e-15	14.6341	RNF2	-0.515304
ENSG00000121749	chr12	72233152	72233152	-47.8632	-335	0.410395	1.35e-32	25.5556	TBC1D15	-0.426114
ENSG00000121957	chr1	109419008	109419008	-87.5	-595	0.34959	7.43e-14	40	GPSM2	-0.514855
ENSG00000121957	chr1	109419308	109419308	-84.6154	-295	0.34959	7.43e-14	25	GPSM2	-0.514855
ENSG00000121957	chr1	109419316	109419316	-100	-287	0.34959	7.43e-14	18.1818	GPSM2	-0.514855
ENSG00000121957	chr1	109420747	109420747	-49.4595	1144	0.34959	7.43e-14	10	GPSM2	-0.514855
ENSG00000122966	chr12	120314627	120314627	-50.2924	468	1.43461	1.77e-306	34.7368	CIT	-0.642334
ENSG00000123066	chr12	116716154	116716154	-43.5328	-1163	0.137581	9.02e-07	20.1201	MED13L	-0.0881496
ENSG00000123066	chr12	116716184	116716184	-43.9076	-1193	0.137581	9.02e-07	16.0504	MED13L	-0.0881496
ENSG00000123104	chr12	26986864	26986864	-57.7778	-733	0.0357345	0.473783	25.2778	ITPR2	-0.265445
ENSG00000123104	chr12	26986905	26986905	-51.988	-774	0.0357345	0.473783	27.0613	ITPR2	-0.265445
ENSG00000123104	chr12	26987164	26987164	-61.9048	-1033	0.0357345	0.473783	21.164	ITPR2	-0.265445
ENSG00000123268	chr12	51157023	51157023	-83.3333	-766	0.231566	1.76e-07	12.5	ATF1	-0.195254
ENSG00000123349	chr12	53690052	53690052	-56.1375	817	0.452282	5.63e-58	11.5385	PFDN5	-0.276605
ENSG00000124145	chr20	43975745	43975745	-90	1319	0.921903	2.61e-276	11.039	SDC4	-0.138819
ENSG00000124145	chr20	43975850	43975850	-58.6134	1214	0.921903	2.61e-276	17.3797	SDC4	-0.138819
ENSG00000124145	chr20	43977566	43977566	-66.3082	-502	0.921903	2.61e-276	14.9194	SDC4	-0.138819
ENSG00000124155	chr20	44048174	44048174	-39.2857	-372	0.741027	2.3e-87	10.7143	PIGT	-0.063125
ENSG00000124160	chr20	44719536	44719536	-41.4141	-956	0.108526	0.0173531	19.4444	NCOA5	-0.186958
ENSG00000124217	chr20	49576168	49576168	-78.1863	817	0.544363	1.34e-12	25.2101	MOCS3	-0.196855
ENSG00000124217	chr20	49576173	49576173	-85.1648	822	0.544363	1.34e-12	15.0794	MOCS3	-0.196855
ENSG00000124422	chr17	20947415	20947415	-43.3498	-342	0.436061	3.35e-45	12.8736	USP22	-0.119163
ENSG00000124570	chr6	2970717	2970717	-69.9248	565	0.192074	5.31e-09	11.6402	SERPINB6	-0.280394
ENSG00000124767	chr6	38670297	38670297	-88.2353	655	0.74603	7.03e-257	10.4575	GLO1	-0.0456513
ENSG00000124767	chr6	38670295	38670295	-87.5	657	0.74603	7.03e-257	25	GLO1	-0.0456513
ENSG00000124831	chr2	238535732	238535732	-77.7778	-492	0.440014	1.42e-60	11.1111	LRRFIP1	-0.387597
ENSG00000124831	chr2	238535788	238535788	-58.8889	-436	0.440014	1.42e-60	12.2222	LRRFIP1	-0.387597
ENSG00000124831	chr2	238535884	238535884	-88.2353	-340	0.440014	1.42e-60	10.4575	LRRFIP1	-0.387597
ENSG00000124831	chr2	238535905	238535905	-100	-319	0.440014	1.42e-60	20	LRRFIP1	-0.387597
ENSG00000124831	chr2	238535924	238535924	-85	-300	0.440014	1.42e-60	12.2727	LRRFIP1	-0.387597
ENSG00000124831	chr2	238536005	238536005	-94.7368	-219	0.440014	1.42e-60	10.5263	LRRFIP1	-0.387597
ENSG00000124942	chr11	62314770	62314770	-100	-438	1.74358	0	11.1111	AHNAK	-0.248136
ENSG00000124942	chr11	62315136	62315136	-90.9091	-804	1.74358	0	20	AHNAK	-0.248136
ENSG00000125354	chrX	118827817	118827817	-47.0588	-484	0.118958	0.00298769	18.4874	2016-09-06	-0.142439
ENSG00000125629	chr2	118845443	118845443	-92.381	-607	0.198556	4.65e-06	14.1641	INSIG2	-0.362121
ENSG00000125821	chr20	18565804	18565804	-53.8462	-2752	0.411097	2.1e-23	25.2747	DTD1	-0.173939
ENSG00000125821	chr20	18569348	18569348	-70	792	0.411097	2.1e-23	10	DTD1	-0.173939
ENSG00000125870	chr20	16710413	16710413	-85.7143	-196	0.31348	3.68e-15	11.1111	SNRPB2	-0.212532
ENSG00000125870	chr20	16710421	16710421	-78.5714	-188	0.31348	3.68e-15	10	SNRPB2	-0.212532
ENSG00000127922	chr7	96132812	96132812	-33.0144	23	0.0716454	0.0358364	33.0144	SHFM1	-0.132076
ENSG00000128000	chr19	40561890	40561890	-37.7252	222	1.34899	5.54e-114	10.9395	ZNF780B	-0.541103
ENSG00000128185	chr22	20306682	20306682	-44.0559	946	0.148409	0.00623184	16.0256	DGCR6L	-0.164779
ENSG00000128185	chr22	20306963	20306963	-34.4017	665	0.148409	0.00623184	17.3077	DGCR6L	-0.164779
ENSG00000128185	chr22	20310617	20310617	-52.9412	-2989	0.148409	0.00623184	34.7594	DGCR6L	-0.164779
ENSG00000128283	chr22	37955913	37955913	-70	-558	2.48171	0	32.5	CDC42EP1	-0.414289
ENSG00000128951	chr15	48625058	48625058	-60.7143	693	0.0408847	0.280259	21.1538	DUT	-0.327901
ENSG00000128965	chr15	41244615	41244615	-66.6667	-1021	0.724171	1.79e-25	23.3333	CHAC1	-1.23761
ENSG00000128965	chr15	41244635	41244635	-53.75	-1001	0.724171	1.79e-25	10	CHAC1	-1.23761
ENSG00000128965	chr15	41244648	41244648	-87.451	-988	0.724171	1.79e-25	30.9598	CHAC1	-1.23761
ENSG00000128965	chr15	41244728	41244728	-90.9091	-908	0.724171	1.79e-25	16.6667	CHAC1	-1.23761
ENSG00000128965	chr15	41244737	41244737	-91.6667	-899	0.724171	1.79e-25	62.5	CHAC1	-1.23761
ENSG00000128965	chr15	41244803	41244803	-71.6667	-833	0.724171	1.79e-25	30	CHAC1	-1.23761
ENSG00000129084	chr11	14664874	14664874	-60.8333	306	0.244594	3.08e-08	23.2143	PSMA1	-0.112555
ENSG00000129347	chr19	10677377	10677377	-92.3077	-675	0.0959948	0.0512642	11.1111	KRI1	-0.212554
ENSG00000129657	chr17	75137853	75137853	-34.7826	848	1.03622	1.64e-185	13.3333	SEC14L1	-0.111902
ENSG00000130024	chr6	170125292	170125292	-30	-1186	1.36668	6.44e-301	20	PHF10	-0.240792
ENSG00000130304	chr19	17584119	17584119	-91.6667	2819	0.231554	2.53e-07	30.1282	SLC27A1	-0.401982
ENSG00000130304	chr19	17607058	17607058	-64.1711	834	0.231554	2.53e-07	27.972	SLC27A1	-0.401982
ENSG00000130638	chr22	46067074	46067074	-52.7066	-604	0.286026	3.19e-25	22.0353	ATXN10	-0.223754
ENSG00000130638	chr22	46067304	46067304	-85.7143	-374	0.286026	3.19e-25	14.2857	ATXN10	-0.223754
ENSG00000130699	chr20	60639793	60639793	-66.6667	1073	0.0556746	0.333527	16.6667	TAF4	-0.241823
ENSG00000130699	chr20	60639799	60639799	-62.3377	1067	0.0556746	0.333527	46.4646	TAF4	-0.241823
ENSG00000130699	chr20	60642218	60642218	-54.2857	-1352	0.0556746	0.333527	28.5714	TAF4	-0.241823
ENSG00000130699	chr20	60642264	60642264	-68.6869	-1398	0.0556746	0.333527	45.4545	TAF4	-0.241823
ENSG00000130766	chr1	28587758	28587758	-38.0376	1795	1.48265	0	10.4167	SESN2	-0.554271
ENSG00000130921	chr12	123718670	123718670	-72.7273	379	0.296385	1.67e-09	12.7273	C12orf65	-0.390633
ENSG00000131089	chrX	63005457	63005457	-87.5	-31	0.0226486	0.66395	20	ARHGEF9	-0.423225
ENSG00000131773	chr8	136596496	136596496	-24.5887	2375	0.713278	2.05e-23	10.9482	KHDRBS3	-0.655495
ENSG00000131773	chr8	136596506	136596506	-32.0147	2385	0.713278	2.05e-23	27.7679	KHDRBS3	-0.655495
ENSG00000131778	chr1	146715220	146715220	-53.3333	929	0.221589	2.45e-08	13.0435	CHD1L	-0.810156
ENSG00000131778	chr1	146715228	146715228	-85.1852	937	0.221589	2.45e-08	18.75	CHD1L	-0.810156
ENSG00000131778	chr1	146715247	146715247	-96.2963	956	0.221589	2.45e-08	22.2222	CHD1L	-0.810156
ENSG00000131778	chr1	146715258	146715258	-95.6522	967	0.221589	2.45e-08	25	CHD1L	-0.810156
ENSG00000131871	chr15	101818043	101818043	-57.3864	-343	0.07703	0.120771	15.1786	VIMP	-0.112809
ENSG00000132002	chr19	14626850	14626850	-70	2351	0.845136	8.31e-178	20	DNAJB1	-0.361066
ENSG00000132002	chr19	14627258	14627258	-85.7143	1943	0.845136	8.31e-178	19.0476	DNAJB1	-0.361066
ENSG00000132002	chr19	14627282	14627282	-78.5714	1919	0.845136	8.31e-178	18.5714	DNAJB1	-0.361066
ENSG00000132002	chr19	14627493	14627493	-66.6667	1708	0.845136	8.31e-178	23.0769	DNAJB1	-0.361066
ENSG00000132002	chr19	14627709	14627709	-80	1492	0.845136	8.31e-178	10	DNAJB1	-0.361066
ENSG00000132002	chr19	14627714	14627714	-60	1487	0.845136	8.31e-178	22.2222	DNAJB1	-0.361066
ENSG00000132002	chr19	14629766	14629766	-71.8954	-565	0.845136	8.31e-178	17.1946	DNAJB1	-0.361066
ENSG00000132286	chr11	6501850	6501850	-74.1259	-827	0.0457682	0.366188	10.3896	TIMM10B	-0.208949
ENSG00000132323	chr2	239112690	239112690	-32.377	-366	0.505933	9.48e-29	14.5199	ILKAP	-0.311624
ENSG00000132323	chr2	239112757	239112757	-96.875	-433	0.505933	9.48e-29	11.5385	ILKAP	-0.311624
ENSG00000132323	chr2	239112784	239112784	-68.1004	-460	0.505933	9.48e-29	21.5726	ILKAP	-0.311624
ENSG00000132341	chr12	131355465	131355465	-29.7425	-1152	0.72308	3.02e-242	12.0075	RAN	-0.527812
ENSG00000132341	chr12	131355475	131355475	-53.6232	-1142	0.72308	3.02e-242	14.5427	RAN	-0.527812
ENSG00000132388	chr17	4272875	4272875	-33.3333	-2906	0.43669	5.26e-50	20.1087	UBE2G1	-0.23996
ENSG00000132475	chr17	73774701	73774701	-72.7273	1159	0.386267	1.27e-71	14.2857	H3F3B	-0.508379
ENSG00000132669	chr20	19869293	19869293	-93.75	-917	2.61328	0	11.9318	RIN2	-0.151814
ENSG00000132669	chr20	19869398	19869398	-93.3551	-812	2.61328	0	12.2103	RIN2	-0.151814
ENSG00000132669	chr20	19869615	19869615	-66.6667	-595	2.61328	0	16.6667	RIN2	-0.151814
ENSG00000132669	chr20	19869644	19869644	-82.6523	-566	2.61328	0	23.9389	RIN2	-0.151814
ENSG00000133027	chr17	17484997	17484997	-70	748	0.645747	3.91e-31	60.9091	PEMT	-0.209382
ENSG00000133739	chr8	86019003	86019003	-42.5926	-320	0.395868	4.41e-08	10.2397	LRRCC1	-0.925214
ENSG00000133739	chr8	86019187	86019187	-37.6744	-136	0.395868	4.41e-08	12.6744	LRRCC1	-0.925214
ENSG00000133789	chr11	9685109	9685109	-81.1034	-519	1.3833	0	25.5	SWAP70	-0.180689
ENSG00000134057	chr5	68463558	68463558	-49.1143	721	0.824272	1.15e-248	12.5926	CCNB1	-0.767355
ENSG00000134057	chr5	68463561	68463561	-83.3333	724	0.824272	1.15e-248	27.7778	CCNB1	-0.767355
ENSG00000134107	chr3	5018833	5018833	-100	-2264	2.22754	0	40	BHLHE40	-0.630509
ENSG00000134107	chr3	5018835	5018835	-100	-2262	2.22754	0	40	BHLHE40	-0.630509
ENSG00000134107	chr3	5018846	5018846	-59.5238	-2251	2.22754	0	23.8095	BHLHE40	-0.630509
ENSG00000134107	chr3	5018860	5018860	-56.4935	-2237	2.22754	0	19.1919	BHLHE40	-0.630509
ENSG00000134107	chr3	5019134	5019134	-85.8586	-1963	2.22754	0	20.4991	BHLHE40	-0.630509
ENSG00000134294	chr12	46767686	46767686	-62.8571	-1041	0.895541	1.51e-290	12.8571	SLC38A2	-0.515064
ENSG00000134324	chr2	11863086	11863086	-66.6667	-1374	0.704092	7.36e-85	11.9048	LPIN1	-0.642227
ENSG00000134324	chr2	11886400	11886400	-51.1905	-322	0.704092	7.36e-85	13.3333	LPIN1	-0.642227
ENSG00000134371	chr1	193090426	193090426	-50.7519	-662	0.800663	1.35e-114	15.0376	CDC73	-0.130362
ENSG00000134371	chr1	193090428	193090428	-54.8077	-660	0.800663	1.35e-114	12.5	CDC73	-0.130362
ENSG00000134531	chr12	13350799	13350799	-93.75	1197	6.18315	0	16.6667	EMP1	-0.270767
ENSG00000134531	chr12	13350820	13350820	-96.4286	1218	6.18315	0	19.5055	EMP1	-0.270767
ENSG00000134686	chr1	33813745	33813745	-47.7778	1754	0.191445	7.38e-12	10.2778	PHC2	-0.24595
ENSG00000134686	chr1	33897105	33897105	-59.2105	-490	0.191445	7.38e-12	16.2105	PHC2	-0.24595
ENSG00000134809	chr11	57296371	57296371	-45.5714	1861	1.64352	3.18e-295	23.5714	TIMM10	-0.274184
ENSG00000134954	chr11	128391271	128391271	-100	934	4.21937	0	10	ETS1	-0.24303
ENSG00000134954	chr11	128391370	128391370	-100	835	4.21937	0	11.1111	ETS1	-0.24303
ENSG00000134954	chr11	128391382	128391382	-95.4545	823	4.21937	0	10	ETS1	-0.24303
ENSG00000134954	chr11	128391417	128391417	-83.9181	788	4.21937	0	16.6667	ETS1	-0.24303
ENSG00000134954	chr11	128391530	128391530	-60.8696	675	4.21937	0	16.6667	ETS1	-0.24303
ENSG00000135046	chr9	75768750	75768750	-96.2963	1969	3.88917	0	10	ANXA1	-0.533979
ENSG00000135362	chr11	36317475	36317475	-62.5	-250	1.0903	1.69e-82	35.2273	PRR5L	-0.283182
ENSG00000135362	chr11	36399311	36399311	-62.5	1776	1.0903	1.69e-82	28.5714	PRR5L	-0.283182
ENSG00000135362	chr11	36399335	36399335	-90	1800	1.0903	1.69e-82	22.2222	PRR5L	-0.283182
ENSG00000135362	chr11	36399347	36399347	-77.0563	1812	1.0903	1.69e-82	23.8095	PRR5L	-0.283182
ENSG00000135362	chr11	36399358	36399358	-95.4545	1823	1.0903	1.69e-82	15.4545	PRR5L	-0.283182
ENSG00000135446	chr12	58146835	58146835	-23.2566	-605	0.502856	1.2e-70	12.4302	CDK4	-0.454352
ENSG00000135486	chr12	54676012	54676012	-50.9967	433	0.195064	9.08e-13	10.0985	HNRNPA1	-0.196465
ENSG00000135486	chr12	54676056	54676056	-68.3077	477	0.195064	9.08e-13	14.0468	HNRNPA1	-0.196465
ENSG00000135486	chr12	54676403	54676403	-100	824	0.195064	9.08e-13	33.3333	HNRNPA1	-0.196465
ENSG00000135486	chr12	54676421	54676421	-66.6667	842	0.195064	9.08e-13	16.6667	HNRNPA1	-0.196465
ENSG00000135486	chr12	54676425	54676425	-87.5	846	0.195064	9.08e-13	16.6667	HNRNPA1	-0.196465
ENSG00000135766	chr1	231555558	231555558	-80	499	0.316902	1.31e-16	17.5	EGLN1	-0.23009
ENSG00000135829	chr1	182810671	182810671	-52.1739	2232	0.693588	2.29e-142	18.8406	DHX9	-0.33593
ENSG00000136045	chr12	108078835	108078835	-29.5363	-755	1.34952	0	23.7689	PWP1	-0.163453
ENSG00000136068	chr3	57991450	57991450	-81.5557	-2677	2.05224	0	25.6008	FLNB	-0.252956
ENSG00000136068	chr3	57992423	57992423	-29.1432	-1704	2.05224	0	18.374	FLNB	-0.252956
ENSG00000136146	chr13	48669420	48669420	-38.3704	-143	0.147329	0.00155309	15.619	MED4	-0.260037
ENSG00000136158	chr13	80911657	80911657	-31.5789	2137	1.63978	1.09e-302	13.9319	SPRY2	-0.187766
ENSG00000136158	chr13	80911756	80911756	-35.8871	2038	1.63978	1.09e-302	18.3871	SPRY2	-0.187766
ENSG00000136158	chr13	80912926	80912926	-35.2941	868	1.63978	1.09e-302	12.5	SPRY2	-0.187766
ENSG00000136158	chr13	80912938	80912938	-56.2753	856	1.63978	1.09e-302	14.7368	SPRY2	-0.187766
ENSG00000136158	chr13	80917429	80917429	-41.8269	-2343	1.63978	1.09e-302	17.3298	SPRY2	-0.187766
ENSG00000136450	chr17	56082780	56082780	-53.4247	1927	0.558056	1.82e-126	11.2024	SRSF1	-0.116878
ENSG00000136450	chr17	56082867	56082867	-67.6495	1840	0.558056	1.82e-126	12.9669	SRSF1	-0.116878
ENSG00000136450	chr17	56082879	56082879	-62.0748	1828	0.558056	1.82e-126	10.8844	SRSF1	-0.116878
ENSG00000136450	chr17	56085428	56085428	-77.972	-721	0.558056	1.82e-126	11.9433	SRSF1	-0.116878
ENSG00000136478	chr17	62339510	62339510	-87.5	1143	1.68292	0	17.5	TEX2	-0.283549
ENSG00000136504	chr17	47866843	47866843	-68.6869	34	0.966178	2.59e-130	13.4921	KAT7	-0.532947
ENSG00000136504	chr17	47866921	47866921	-83.3333	112	0.966178	2.59e-130	40	KAT7	-0.532947
ENSG00000136938	chr9	100747765	100747765	-100	2276	0.559471	8.6e-83	16.6667	ANP32B	-0.324505
ENSG00000136997	chr8	128745159	128745159	-100	-2606	2.15457	0	11.1111	MYC	-0.731275
ENSG00000137310	chr6	31126864	31126864	-87.5	561	2.12445	0	10	TCF19	-0.291224
ENSG00000137310	chr6_mcf_hap5	2508961	2508961	-82.5	701	2.12445	0	13.1818	TCF19	-0.291224
ENSG00000137310	chr6	31126866	31126866	-100	563	2.12445	0	10	TCF19	-0.291224
ENSG00000137310	chr6_cox_hap2	2641916	2641916	-75	856	2.12445	0	11.1111	TCF19	-0.291224
ENSG00000137547	chr8	55047255	55047255	-60.8696	-526	1.20863	8.95e-191	16.6667	MRPL15	-0.251654
ENSG00000137807	chr15	69706318	69706318	-71.6954	-309	0.403419	2.71e-28	20.8333	KIF23	-0.373991
ENSG00000137831	chr15	70994404	70994404	-83.9744	216	2.49807	0	25	UACA	-0.39434
ENSG00000137831	chr15	70994416	70994416	-83.3333	204	2.49807	0	25	UACA	-0.39434
ENSG00000137831	chr15	70995039	70995039	-90	-419	2.49807	0	16.6667	UACA	-0.39434
ENSG00000137831	chr15	70995486	70995486	-80	-866	2.49807	0	13.3333	UACA	-0.39434
ENSG00000137876	chr15	55489563	55489563	-56	-332	0.223426	4.52e-12	12.5	RSL24D1	-0.750117
ENSG00000137936	chr1	94144214	94144214	-34.5238	2712	3.06572	0	15.873	BCAR3	-0.268755
ENSG00000138078	chr2	44586901	44586901	-28.7097	-12	0.0132209	0.689419	12.3939	PREPL	-0.121518
ENSG00000138160	chr10	94350577	94350577	-80.4878	-2248	1.13597	0	27.1545	KIF11	-0.43718
ENSG00000138185	chr10	97470684	97470684	-73.7154	-852	0.685713	3.29e-30	33.2609	ENTPD1	-0.227869
ENSG00000138185	chr10	97470786	97470786	-75.6614	-750	0.685713	3.29e-30	21.7262	ENTPD1	-0.227869
ENSG00000138185	chr10	97514616	97514616	-100	-793	0.685713	3.29e-30	15.7895	ENTPD1	-0.227869
ENSG00000138185	chr10	97514728	97514728	-81.4035	-681	0.685713	3.29e-30	34.0351	ENTPD1	-0.227869
ENSG00000138193	chr10	95848841	95848841	-44.5995	11	0.598428	1.9e-32	15.0268	PLCE1	-0.296198
ENSG00000138346	chr10	70232027	70232027	-84.2105	-149	0.519688	2.11e-27	15.4605	DNA2	-0.290383
ENSG00000139154	chr12	19592184	19592184	-74.063	-424	0.546114	1e-29	16.092	AEBP2	-0.261266
ENSG00000139154	chr12	19592194	19592194	-62.8763	-414	0.546114	1e-29	19.9275	AEBP2	-0.261266
ENSG00000139343	chr12	96252150	96252150	-47.0588	-559	0.828179	9.68e-116	15	SNRPF	-0.388578
ENSG00000139343	chr12	96252200	96252200	-47.0588	-509	0.828179	9.68e-116	18.6555	SNRPF	-0.388578
ENSG00000139370	chr12	129309207	129309207	-30.8962	-666	0.528666	1.73e-29	11.7424	SLC15A4	-0.172813
ENSG00000141034	chr17	17943478	17943478	-77.7778	867	0.524659	1.21e-28	10	GID4	-0.428484
ENSG00000141556	chr17	80709079	80709079	-75	-861	0.301322	9.01e-17	25	TBCD	-0.419001
ENSG00000141556	chr17	80709092	80709092	-75	-848	0.301322	9.01e-17	12.5	TBCD	-0.419001
ENSG00000141556	chr17	80888247	80888247	-49.125	946	0.301322	9.01e-17	13.8393	TBCD	-0.419001
ENSG00000141560	chr17	80673918	80673918	-51.0101	-664	1.11188	7.92e-144	21.0956	FN3KRP	-0.107652
ENSG00000141560	chr17	80673934	80673934	-63.1579	-648	1.11188	7.92e-144	16.7293	FN3KRP	-0.107652
ENSG00000141568	chr17	80551586	80551586	-47.5973	288	0.187888	6.53e-09	33.6842	FOXK2	-0.15401
ENSG00000141568	chr17	80553934	80553934	-37.5	276	0.187888	6.53e-09	20.8333	FOXK2	-0.15401
ENSG00000141577	chr17	79197647	79197647	-50	-896	0.427204	1.26e-16	32.6087	AZI1	-0.238224
ENSG00000141577	chr17	79197749	79197749	-46.9388	-998	0.427204	1.26e-16	11.6447	AZI1	-0.238224
ENSG00000141959	chr21	45716966	45716966	-92.3077	-2959	0.363128	5.15e-36	14.5299	PFKL	-0.266807
ENSG00000141959	chr21	45717077	45717077	-47.8261	-2848	0.363128	5.15e-36	10.3261	PFKL	-0.266807
ENSG00000141959	chr21	45717080	45717080	-50	-2845	0.363128	5.15e-36	11.1111	PFKL	-0.266807
ENSG00000141959	chr21	45717098	45717098	-81.25	-2827	0.363128	5.15e-36	27.4038	PFKL	-0.266807
ENSG00000142230	chr19	47633783	47633783	-52.1562	-297	0.85556	2.37e-235	18.3494	SAE1	-0.220135
ENSG00000142252	chr19	45582121	45582121	-42.7056	-397	0.423072	5.31e-10	30.7692	GEMIN7	-0.265895
ENSG00000142327	chr2	241512469	241512469	-34.1137	-2450	0.0572343	0.110117	10.6838	RNPEPL1	-0.149362
ENSG00000142949	chr1	43996050	43996050	-37.3428	-497	0.053068	0.024697	17.6999	PTPRF	-0.215809
ENSG00000142949	chr1	43998229	43998229	-73.6842	1682	0.053068	0.024697	29.2398	PTPRF	-0.215809
ENSG00000143190	chr1	167371005	167371005	-78.125	2582	0.310955	9.95e-11	19.7917	POU2F1	-0.252746
ENSG00000143190	chr1	167371020	167371020	-81.9444	2597	0.310955	9.95e-11	17.9293	POU2F1	-0.252746
ENSG00000143418	chr1	150947763	150947763	-68.4211	-284	0.289072	2.14e-20	13.8756	CERS2	-0.0689642
ENSG00000143418	chr1	150947765	150947765	-68.4211	-286	0.289072	2.14e-20	23.9766	CERS2	-0.0689642
ENSG00000143418	chr1	150947805	150947805	-86.9565	-326	0.289072	2.14e-20	11.7647	CERS2	-0.0689642
ENSG00000143514	chr1	224032789	224032789	-33.3333	885	0.394291	3.15e-22	11.1111	TP53BP2	-0.306132
ENSG00000143569	chr1	154192162	154192162	-64.5503	-493	0.56078	6.44e-84	24.0741	UBAP2L	-0.106655
ENSG00000143727	chr2	265912	265912	-60.7843	1043	0.0192795	0.686361	19.6078	ACP1	-0.108145
ENSG00000143771	chr1	224543112	224543112	-60.6061	-1401	0.344553	8.9e-17	25.3119	CNIH4	-0.475346
ENSG00000143771	chr1	224543602	224543602	-30.0272	-911	0.344553	8.9e-17	18.9904	CNIH4	-0.475346
ENSG00000144231	chr2	128616159	128616159	-43.8294	-430	0.987725	2.4e-71	21.7349	POLR2D	-0.2362
ENSG00000144401	chr2	208488968	208488968	-76.3077	728	0.398066	1.01e-10	10.6667	METTL21A	-0.264034
ENSG00000144401	chr2	208488973	208488973	-85.0427	723	0.398066	1.01e-10	18.3761	METTL21A	-0.264034
ENSG00000144791	chr3	45637420	45637420	-55.2521	1097	0.0796371	0.0260718	13.8235	LIMD1	-0.299282
ENSG00000144791	chr3	45637429	45637429	-48.6772	1106	0.0796371	0.0260718	12.381	LIMD1	-0.299282
ENSG00000144791	chr3	45637480	45637480	-73.3333	1157	0.0796371	0.0260718	10.8333	LIMD1	-0.299282
ENSG00000144824	chr3	111577597	111577597	-55.3191	-430	4.72619	0	13.0115	PHLDB2	-0.109657
ENSG00000145414	chr4	164088429	164088429	-58.8889	-356	0.13406	0.0238418	12.8571	NAF1	-0.213748
ENSG00000145632	chr5	57753951	57753951	-100	1238	2.65847	0	14.2857	PLK2	-0.158505
ENSG00000145741	chr5	72793549	72793549	-63.2754	-701	0.516151	1.38e-60	10.8262	BTF3	-0.198321
ENSG00000145912	chr5	177581613	177581613	-43.9286	-652	0.563487	3.86e-32	14.2647	NHP2	-0.199172
ENSG00000146085	chr6	49429719	49429719	-40.7407	1322	0.125707	0.00115436	27.7778	MUT	-0.223806
ENSG00000146109	chr6	26595353	26595353	-58.8745	-1818	0.724285	7.54e-61	15.2381	ABT1	-0.175065
ENSG00000146109	chr6	26597996	26597996	-93.75	825	0.724285	7.54e-61	27.0833	ABT1	-0.175065
ENSG00000146109	chr6	26598065	26598065	-59.1579	894	0.724285	7.54e-61	13.1579	ABT1	-0.175065
ENSG00000146648	chr7	55086122	55086122	-62.5	-603	1.98349	0	10.1351	EGFR	-0.124564
ENSG00000146648	chr7	55086288	55086288	-61.5385	-437	1.98349	0	11.5385	EGFR	-0.124564
ENSG00000146648	chr7	55086304	55086304	-61.563	-421	1.98349	0	10.101	EGFR	-0.124564
ENSG00000147010	chrX	19819397	19819397	-83.3333	-1480	2.50345	0	16.6667	SH3KBP1	-0.12632
ENSG00000147123	chrX	47003148	47003148	-60.8974	1461	0.53423	2.02e-46	41.6667	NDUFB11	-0.0961832
ENSG00000147123	chrX	47003160	47003160	-42.8571	1449	0.53423	2.02e-46	28.5714	NDUFB11	-0.0961832
ENSG00000147123	chrX	47003362	47003362	-87.451	1247	0.53423	2.02e-46	15.5462	NDUFB11	-0.0961832
ENSG00000147140	chrX	70502859	70502859	-73.0769	-183	0.87385	1.81e-182	10.5769	NONO	-0.261406
ENSG00000147383	chrX	151999897	151999897	-75	386	1.04136	2.29e-131	14.2857	NSDHL	-0.202485
ENSG00000147394	chrX	152110808	152110808	-60	593	2.30768	0	31.4286	ZNF185	-0.335127
ENSG00000148926	chr11	10323843	10323843	-68.6869	-2799	2.46656	0	11.1111	ADM	-0.553599
ENSG00000148926	chr11	10323856	10323856	-66	-2786	2.46656	0	12.3636	ADM	-0.553599
ENSG00000148926	chr11	10323902	10323902	-66.6667	-2740	2.46656	0	33.3333	ADM	-0.553599
ENSG00000148926	chr11	10323909	10323909	-72	-2733	2.46656	0	22	ADM	-0.553599
ENSG00000148926	chr11	10323911	10323911	-60.8696	-2731	2.46656	0	13.8107	ADM	-0.553599
ENSG00000148926	chr11	10323915	10323915	-59.9542	-2727	2.46656	0	15.2174	ADM	-0.553599
ENSG00000148926	chr11	10323917	10323917	-68.913	-2725	2.46656	0	17.663	ADM	-0.553599
ENSG00000148926	chr11	10327133	10327133	-100	491	2.46656	0	14.2857	ADM	-0.553599
ENSG00000149182	chr11	47198055	47198055	-43.7182	621	0.270996	3.27e-11	13.5338	ARFGAP2	-0.442588
ENSG00000149273	chr11	75110134	75110134	-62.5	-401	0.338089	5.13e-31	16.3462	RPS3	-0.135911
ENSG00000149313	chr11	105947257	105947257	-39.0825	-1035	0.0774728	0.0405234	16.9739	AASDHPPT	-0.0928032
ENSG00000149823	chr11	64863091	64863091	-43.75	-496	0.297986	3.37e-13	31.9853	VPS51	-0.335326
ENSG00000149823	chr11	64863105	64863105	-62.2807	-482	0.297986	3.37e-13	16.4474	VPS51	-0.335326
ENSG00000149823	chr11	64863275	64863275	-39.9371	-312	0.297986	3.37e-13	13.522	VPS51	-0.335326
ENSG00000149929	chr16	30006240	30006240	-92.8571	1155	1.24857	1.66e-118	16.6667	HIRIP3	-0.287156
ENSG00000150712	chr5	32312181	32312181	-85.7143	933	0.0830692	0.0396328	10	MTMR12	-0.182767
ENSG00000150760	chr10	128595047	128595047	-100	1024	0.0965438	0.0071093	14.2857	DOCK1	-0.193193
ENSG00000150867	chr10	23002092	23002092	-49.925	1411	0.380513	5.19e-15	33.6207	PIP4K2A	-0.147419
ENSG00000150867	chr10	23002261	23002261	-69.4444	1242	0.380513	5.19e-15	11.1111	PIP4K2A	-0.147419
ENSG00000150867	chr10	23002267	23002267	-90.9091	1236	0.380513	5.19e-15	12.5	PIP4K2A	-0.147419
ENSG00000150867	chr10	23002340	23002340	-73.9496	1163	0.380513	5.19e-15	10.7143	PIP4K2A	-0.147419
ENSG00000150867	chr10	23004020	23004020	-25	-517	0.380513	5.19e-15	10.7143	PIP4K2A	-0.147419
ENSG00000150867	chr10	23004028	23004028	-42.8387	-525	0.380513	5.19e-15	23.5887	PIP4K2A	-0.147419
ENSG00000150867	chr10	23005869	23005869	-79.4643	-2366	0.380513	5.19e-15	24.6032	PIP4K2A	-0.147419
ENSG00000151287	chr13	103425330	103425330	-41.3043	819	0.973029	1.07e-71	11.3043	TEX30	-0.529208
ENSG00000151287	chr13	103425336	103425336	-65.9919	813	0.973029	1.07e-71	20.8791	TEX30	-0.529208
ENSG00000151287	chr13	103425360	103425360	-62.5926	789	0.973029	1.07e-71	25.9259	TEX30	-0.529208
ENSG00000151287	chr13	103425365	103425365	-64.2857	784	0.973029	1.07e-71	11.1111	TEX30	-0.529208
ENSG00000151287	chr13	103425368	103425368	-48.2759	781	0.973029	1.07e-71	16.5517	TEX30	-0.529208
ENSG00000151287	chr13	103425377	103425377	-61.8135	772	0.973029	1.07e-71	19.3732	TEX30	-0.529208
ENSG00000151287	chr13	103425389	103425389	-51.5152	760	0.973029	1.07e-71	10.7143	TEX30	-0.529208
ENSG00000151287	chr13	103426394	103426394	-62.8959	-245	0.973029	1.07e-71	23.5294	TEX30	-0.529208
ENSG00000151287	chr13	103426396	103426396	-68.5185	-247	0.973029	1.07e-71	27.7778	TEX30	-0.529208
ENSG00000151414	chr1	198125222	198125222	-70.3704	-886	2.2323	0	11.1111	NEK7	-0.227373
ENSG00000151835	chr13	24007374	24007374	-52.9412	493	0.804092	1.48e-117	34.7594	SACS	-0.116657
ENSG00000151835	chr13	24007434	24007434	-87.2054	433	0.804092	1.48e-117	13.1313	SACS	-0.116657
ENSG00000151835	chr13	24007436	24007436	-96	431	0.804092	1.48e-117	14.75	SACS	-0.116657
ENSG00000151835	chr13	24007560	24007560	-93.75	307	0.804092	1.48e-117	12.5	SACS	-0.116657
ENSG00000151835	chr13	24007836	24007836	-84.6591	31	0.804092	1.48e-117	28.4091	SACS	-0.116657
ENSG00000151835	chr13	24007851	24007851	-100	16	0.804092	1.48e-117	12.5	SACS	-0.116657
ENSG00000151835	chr13	24007965	24007965	-88.4868	-98	0.804092	1.48e-117	19.7368	SACS	-0.116657
ENSG00000151835	chr13	24007995	24007995	-94.8718	-128	0.804092	1.48e-117	18.75	SACS	-0.116657
ENSG00000151846	chr13	25668467	25668467	-50	-1809	0.244421	1.16e-15	21.4286	PABPC3	-0.0896536
ENSG00000151846	chr13	25670051	25670051	-25	-225	0.244421	1.16e-15	10.7143	PABPC3	-0.0896536
ENSG00000151846	chr13	25671624	25671624	-70.979	1348	0.244421	1.16e-15	23.0769	PABPC3	-0.0896536
ENSG00000151846	chr13	25671681	25671681	-61.2963	1405	0.244421	1.16e-15	10	PABPC3	-0.0896536
ENSG00000151876	chr5	41925054	41925054	-52.381	-302	0.672713	2.21e-24	14.2857	FBXO4	-0.571047
ENSG00000152061	chr1	174844010	174844010	-43.6533	486	0.207774	1.44e-05	16.7059	RABGAP1L	-0.453911
ENSG00000152104	chr1	214722872	214722872	-77.7778	2152	1.74174	0	17.7778	PTPN14	-0.111709
ENSG00000152104	chr1	214722979	214722979	-88.2353	2045	1.74174	0	18.2353	PTPN14	-0.111709
ENSG00000152104	chr1	214726081	214726081	-62.5	-1057	1.74174	0	20.8333	PTPN14	-0.111709
ENSG00000152193	chr13	79233506	79233506	-86.1722	-192	0.787215	1.44e-41	10.4332	RNF219	-0.35113
ENSG00000152193	chr13	79233666	79233666	-83.3333	-352	0.787215	1.44e-41	12.5	RNF219	-0.35113
ENSG00000152422	chr5	82373928	82373928	-58.0645	611	0.520894	4.16e-16	10.0645	XRCC4	-0.523523
ENSG00000152422	chr5	82373944	82373944	-40	627	0.520894	4.16e-16	13.913	XRCC4	-0.523523
ENSG00000152767	chr13	98794353	98794353	-25.368	-463	0.262227	2.66e-12	27.2619	FARP1	-0.362337
ENSG00000152767	chr13	98794553	98794553	-29.0323	-263	0.262227	2.66e-12	10.2823	FARP1	-0.362337
ENSG00000152767	chr13	98794593	98794593	-72	-223	0.262227	2.66e-12	18.1538	FARP1	-0.362337
ENSG00000152767	chr13	98796735	98796735	-64.7059	1301	0.262227	2.66e-12	16.6667	FARP1	-0.362337
ENSG00000152944	chr12	27176208	27176208	-100	753	0.0184245	0.716963	11.1111	MED21	-0.308692
ENSG00000153187	chr1	245030140	245030140	-100	-2313	0.614827	5.4e-219	16.6667	HNRNPU	-0.106187
ENSG00000153774	chr16	75466770	75466770	-73.617	617	0.311842	1.3e-14	10.8584	CFDP1	-0.320817
ENSG00000153815	chr16	81480650	81480650	-90.9091	1875	0.588114	3.05e-46	18.1818	CMIP	-0.248954
ENSG00000154174	chr3	100120649	100120649	-74.4186	-407	0.701527	9.88e-112	10.2564	TOMM70A	-0.128551
ENSG00000154229	chr17	64301490	64301490	-100	2564	0.75221	3.58e-141	28.5714	PRKCA	-0.283284
ENSG00000154518	chr2	176047472	176047472	-28.9474	-982	0.0108986	0.745325	24.5995	ATP5G3	-0.24222
ENSG00000154518	chr2	176048827	176048827	-59.1176	-2337	0.0108986	0.745325	25	ATP5G3	-0.24222
ENSG00000155229	chr10	99255292	99255292	-39.2534	2857	0.439092	3.93e-42	24.5475	MMS19	-0.220179
ENSG00000155463	chr14	23235282	23235282	-39.0351	-449	0.16106	6.46e-07	14.0351	OXA1L	-0.0711602
ENSG00000155506	chr5	154095098	154095098	-45	2636	0.579599	2.36e-161	21.4706	LARP1	-0.20768
ENSG00000155561	chr7	135242152	135242152	-100	-510	1.27293	0	14.2857	NUP205	-0.0943536
ENSG00000155827	chr9	104295332	104295332	-60.7143	-801	0.56717	1.44e-56	11.1111	RNF20	-0.181252
ENSG00000156273	chr21	30670416	30670416	-46.9048	-804	0.376065	2.8e-30	20.2381	BACH1	-0.193188
ENSG00000156273	chr21	30670473	30670473	-70.6349	-747	0.376065	2.8e-30	22.2222	BACH1	-0.193188
ENSG00000156299	chr21	32929822	32929822	-36.3354	1468	0.413265	4.69e-18	17.1625	TIAM1	-0.150258
ENSG00000156299	chr21	32929826	32929826	-45.5714	1464	0.413265	4.69e-18	10.7143	TIAM1	-0.150258
ENSG00000156299	chr21	32929890	32929890	-39.4831	1400	0.413265	4.69e-18	13.8528	TIAM1	-0.150258
ENSG00000156299	chr21	32929963	32929963	-72	1327	0.413265	4.69e-18	12.5714	TIAM1	-0.150258
ENSG00000156299	chr21	32929981	32929981	-88.3333	1309	0.413265	4.69e-18	10.7895	TIAM1	-0.150258
ENSG00000156299	chr21	32930056	32930056	-81.1966	1234	0.413265	4.69e-18	13.8889	TIAM1	-0.150258
ENSG00000156299	chr21	32930155	32930155	-94.1176	1135	0.413265	4.69e-18	27.451	TIAM1	-0.150258
ENSG00000156299	chr21	32930169	32930169	-100	1121	0.413265	4.69e-18	33.3333	TIAM1	-0.150258
ENSG00000156299	chr21	32930174	32930174	-90.9091	1116	0.413265	4.69e-18	19.4805	TIAM1	-0.150258
ENSG00000156299	chr21	32930177	32930177	-100	1113	0.413265	4.69e-18	14.2857	TIAM1	-0.150258
ENSG00000156299	chr21	32930182	32930182	-100	1108	0.413265	4.69e-18	16.6667	TIAM1	-0.150258
ENSG00000156411	chr14	104389386	104389386	-53.8462	-1483	0.325283	2.5e-14	35.0962	C14orf2	-0.228333
ENSG00000156504	chrX	133931641	133931641	-90.1961	-379	0.690103	6.09e-63	10.1961	FAM122B	-0.299322
ENSG00000156787	chr8	124084233	124084233	-71.6667	-687	0.23195	4.11e-05	10.7692	TBC1D31	-0.55903
ENSG00000156787	chr8	124085644	124085644	-50	724	0.23195	4.11e-05	10	TBC1D31	-0.55903
ENSG00000156802	chr8	124425615	124425615	-54.6826	2975	0.611928	1.93e-105	21.4114	ATAD2	-0.208722
ENSG00000156876	chr1	100597495	100597495	-58.8235	1016	0.704125	5.27e-29	14.7059	SASS6	-0.154668
ENSG00000156970	chr15	40451970	40451970	-23.0769	-1240	0.631951	2.53e-82	23.0769	BUB1B	-0.197712
ENSG00000159202	chr17	46985399	46985399	-43.7255	-332	0.588884	9.74e-67	15.1852	UBE2Z	-0.153184
ENSG00000159259	chr21	37757146	37757146	-36.3487	-543	0.251432	1.93e-08	29.0179	CHAF1B	-0.121031
ENSG00000159685	chr3	126423586	126423586	-100	523	0.569369	3.23e-21	20	CHCHD6	-0.245328
ENSG00000159685	chr3	126423680	126423680	-88.2353	617	0.569369	3.23e-21	13.2353	CHCHD6	-0.245328
ENSG00000159685	chr3	126423753	126423753	-39.1304	690	0.569369	3.23e-21	28.0193	CHCHD6	-0.245328
ENSG00000160299	chr21	47745617	47745617	-88.6728	815	0.635929	6.9e-77	10.4119	PCNT	-0.239919
ENSG00000160752	chr1	155277373	155277373	-33.1202	-1166	0.482362	4.06e-23	17.1123	FDPS	-0.681198
ENSG00000160789	chr1	156095882	156095882	-41.6667	-69	1.61918	0	25	LMNA	-0.0359036
ENSG00000160813	chr7	100034536	100034536	-100	-442	0.237603	0.00116934	20	PPP1R35	-0.316058
ENSG00000160948	chr8	145651887	145651887	-58.3333	2040	0.185763	2.41e-05	11.1111	VPS28	-0.138535
ENSG00000160948	chr8	145654809	145654809	-71.8182	-882	0.185763	2.41e-05	30	VPS28	-0.138535
ENSG00000161249	chr19	36000652	36000652	-90.4762	502	0.285545	5.93e-06	11.1111	DMKN	-0.510068
ENSG00000162191	chr11	62445776	62445776	-38.6905	751	0.290519	4.64e-15	11.6228	UBXN1	-0.248682
ENSG00000162545	chr1	20810527	20810527	-66.6667	2201	1.60147	1.13e-174	21.9048	CAMK2N1	-0.320945
ENSG00000162642	chr1	85724484	85724484	-76.3218	871	0.330061	9.74e-10	18.2266	C1orf52	-0.189761
ENSG00000162642	chr1	85725887	85725887	-40.3767	-532	0.330061	9.74e-10	12.1212	C1orf52	-0.189761
ENSG00000162642	chr1	85725892	85725892	-50.3096	-537	0.330061	9.74e-10	16.5775	C1orf52	-0.189761
ENSG00000163636	chr3	64008161	64008161	-54.5455	952	0.42716	1.35e-36	12.4402	PSMD6	-0.136971
ENSG00000163636	chr3	64009496	64009496	-85	190	0.42716	1.35e-36	19.4118	PSMD6	-0.136971
ENSG00000163636	chr3	64009746	64009746	-86.6667	-60	0.42716	1.35e-36	10	PSMD6	-0.136971
ENSG00000163872	chr3	183415361	183415361	-38.1818	-245	0.34152	2.44e-26	10.7895	YEATS2	-0.301007
ENSG00000163913	chr3	129180151	129180151	-21.4377	-1	0.61669	4.76e-31	15.2047	IFT122	-0.30191
ENSG00000164088	chr3	52279443	52279443	-100	-366	0.0902983	0.0697045	10	PPM1M	-0.356696
ENSG00000164088	chr3	52279448	52279448	-100	-361	0.0902983	0.0697045	12.5	PPM1M	-0.356696
ENSG00000164088	chr3	52279504	52279504	-77.4725	-305	0.0902983	0.0697045	12.8571	PPM1M	-0.356696
ENSG00000164211	chr5	110849118	110849118	-25.8361	-885	1.1527	2.21e-213	26.9231	STARD4	-0.657699
ENSG00000164631	chr7	6747037	6747037	-65.9091	-471	0.111137	0.0101072	31.0606	ZNF12	-0.217958
ENSG00000164649	chr7	21982767	21982767	-40	2775	0.347948	1.93e-24	32.3077	CDCA7L	-0.320325
ENSG00000165030	chr9	94183463	94183463	-58.4052	2681	0.657132	3.68e-32	13.1944	NFIL3	-0.446609
ENSG00000165030	chr9	94183509	94183509	-71.4286	2635	0.657132	3.68e-32	14.2857	NFIL3	-0.446609
ENSG00000165392	chr8	30890642	30890642	-82.3529	-136	0.374919	2.16e-16	10	WRN	-0.337364
ENSG00000165392	chr8	30890651	30890651	-87.7778	-127	0.374919	2.16e-16	18.3333	WRN	-0.337364
ENSG00000165502	chr14	50085695	50085695	-53.8462	1708	0.256264	3.05e-20	26.5734	RPL36AL	-0.140786
ENSG00000165502	chr14	50085942	50085942	-64.1604	1461	0.256264	3.05e-20	15.3509	RPL36AL	-0.140786
ENSG00000165502	chr14	50085976	50085976	-83.3333	1427	0.256264	3.05e-20	20	RPL36AL	-0.140786
ENSG00000165527	chr14	50359061	50359061	-100	-675	0.968455	2.38e-190	16.6667	ARF6	-0.154434
ENSG00000165752	chr10	134144661	134144661	-80	695	0.209695	0.000529161	16.6667	STK32C	-0.172584
ENSG00000165891	chr12	77456956	77456956	-82.9885	2404	3.36462	0	26.0188	E2F7	-0.611209
ENSG00000166024	chr10	99895225	99895225	-76.025	844	0.296126	1.52e-07	20.5628	R3HCC1L	-0.155998
ENSG00000166432	chrX	101145826	101145826	-20.5882	-633	0.0668527	0.397507	15.0327	ZMAT1	-0.356442
ENSG00000166441	chr11	8703324	8703324	-41.2903	-671	0.0669306	0.0280153	36.2903	RPL27A	-0.157817
ENSG00000166451	chr16	81039325	81039325	-82.5032	-778	0.473153	6.22e-25	19.5402	CENPN	-0.731326
ENSG00000166483	chr11	9597453	9597453	-100	365	0.245754	9.11e-12	50	WEE1	-0.516654
ENSG00000166483	chr11	9597612	9597612	-86.6667	524	0.245754	9.11e-12	20.2381	WEE1	-0.516654
ENSG00000166483	chr11	9597615	9597615	-77.6087	527	0.245754	9.11e-12	57.6087	WEE1	-0.516654
ENSG00000166483	chr11	9597628	9597628	-71.2919	540	0.245754	9.11e-12	28.4848	WEE1	-0.516654
ENSG00000166503	chr15	83877196	83877196	-45.1852	-426	0.837493	1.08e-56	13.3333	HDGFRP3	-0.118583
ENSG00000166582	chr17	16257057	16257057	-49.7076	-245	0.326995	1.64e-08	18.8995	CENPV	-0.709176
ENSG00000166833	chr11	19734588	19734588	-45.4545	-293	1.88899	0	15.3846	NAV2	-0.102296
ENSG00000166833	chr11	19735153	19735153	-100	272	1.88899	0	10	NAV2	-0.102296
ENSG00000167005	chr16	56484147	56484147	-67.8322	1114	0.322188	7.09e-36	34.0659	NUDT21	-0.328488
ENSG00000167384	chr19	45003865	45003865	-93.3333	707	0.612249	7.83e-28	26.6667	ZNF180	-0.161301
ENSG00000167513	chr16	88868783	88868783	-58.8235	-1403	0.885174	1.84e-112	20.362	CDT1	-0.532921
ENSG00000167513	chr16	88868788	88868788	-64.7059	-1398	0.885174	1.84e-112	14.7059	CDT1	-0.532921
ENSG00000167513	chr16	88868813	88868813	-74.4444	-1373	0.885174	1.84e-112	32.6316	CDT1	-0.532921
ENSG00000167513	chr16	88868839	88868839	-50	-1347	0.885174	1.84e-112	10.101	CDT1	-0.532921
ENSG00000167513	chr16	88868859	88868859	-53.3333	-1327	0.885174	1.84e-112	10	CDT1	-0.532921
ENSG00000167553	chr12	49657537	49657537	-60.3774	-1328	0.504071	3.72e-49	19.6366	TUBA1C	-0.360581
ENSG00000167595	chr19	36249933	36249933	-55.3132	889	0.0940864	0.146392	10.8485	C19orf55	-0.801817
ENSG00000167601	chr19	41724679	41724679	-84.6154	-429	5.97816	0	11.1111	AXL	-0.449449
ENSG00000167840	chr17	5025990	5025990	-100	407	0.676429	1.04e-32	33.3333	ZNF232	-0.126913
ENSG00000167840	chr17	5025992	5025992	-87.5	405	0.676429	1.04e-32	10.5769	ZNF232	-0.126913
ENSG00000168078	chr8	27695667	27695667	-32.6291	-95	0.571895	2.6e-58	21.6667	PBK	-0.665068
ENSG00000168078	chr8	27695885	27695885	-77.7778	-313	0.571895	2.6e-58	17.7778	PBK	-0.665068
ENSG00000168286	chr16	67875495	67875495	-100	-718	0.0120252	0.82684	14.2857	THAP11	-0.179779
ENSG00000168286	chr16	67875599	67875599	-53.5758	-614	0.0120252	0.82684	22.5758	THAP11	-0.179779
ENSG00000168286	chr16	67877120	67877120	-88.6667	907	0.0120252	0.82684	11.2308	THAP11	-0.179779
ENSG00000168286	chr16	67877313	67877313	-35.1714	1100	0.0120252	0.82684	21.6816	THAP11	-0.179779
ENSG00000168286	chr16	67877334	67877334	-33.1454	1121	0.0120252	0.82684	16.9366	THAP11	-0.179779
ENSG00000168286	chr16	67877346	67877346	-22.2987	1133	0.0120252	0.82684	13.4237	THAP11	-0.179779
ENSG00000168476	chr8	22002294	22002294	-60.7143	-2846	0.0067415	0.883487	26.6234	REEP4	-0.133037
ENSG00000168476	chr8	22002325	22002325	-92.3077	-2877	0.0067415	0.883487	14.5299	REEP4	-0.133037
ENSG00000168476	chr8	22002348	22002348	-58.9674	-2900	0.0067415	0.883487	40.2174	REEP4	-0.133037
ENSG00000168672	chr8	127568328	127568328	-80	2383	2.55835	0	10	FAM84B	-0.339135
ENSG00000168672	chr8	127568346	127568346	-77.7778	2365	2.55835	0	36.3636	FAM84B	-0.339135
ENSG00000168701	chr16	67261634	67261634	-29.9642	618	0.166419	0.00404347	10.7335	TMEM208	-0.351753
ENSG00000169129	chr10	116164924	116164924	-75.3876	-409	0.786358	4.43e-63	13.3506	AFAP1L2	-0.156542
ENSG00000169129	chr10	116164955	116164955	-72.4474	-440	0.786358	4.43e-63	13.8889	AFAP1L2	-0.156542
ENSG00000169247	chr5	148443744	148443744	-27.2599	-1007	0.623324	3.49e-37	13.642	SH3TC2	-1.02924
ENSG00000169504	chr1	25069938	25069938	-83.3333	-1822	1.07135	0	50	CLIC4	-0.560568
ENSG00000169740	chr10	44144736	44144736	-87.8205	-410	0.131925	0.00547831	12.1538	ZNF32	-0.695561
ENSG00000170037	chr17	7836945	7836945	-58.498	-511	0.884452	2.54e-107	13.0435	CNTROB	-0.320835
ENSG00000170425	chr17	15847923	15847923	-75	-308	0.414842	3.35e-19	35	ADORA2B	-0.389687
ENSG00000170425	chr17	15848043	15848043	-50	-188	0.414842	3.35e-19	10	ADORA2B	-0.389687
ENSG00000170485	chr2	101434655	101434655	-60	-1958	2.24333	0	12.9412	NPAS2	-0.639176
ENSG00000170485	chr2	101437805	101437805	-42.3077	318	2.24333	0	35.641	NPAS2	-0.639176
ENSG00000170485	chr2	101437851	101437851	-32.2963	364	2.24333	0	10.1935	NPAS2	-0.639176
ENSG00000170759	chr10	32346094	32346094	-50	-723	0.0190834	0.420117	41.6667	KIF5B	-0.136726
ENSG00000170759	chr10	32348319	32348319	-55.0272	-2948	0.0190834	0.420117	52.2321	KIF5B	-0.136726
ENSG00000171132	chr2	45879392	45879392	-88.8889	349	3.42929	0	12.5	PRKCE	-0.532533
ENSG00000171132	chr2	45879598	45879598	-100	555	3.42929	0	16.6667	PRKCE	-0.532533
ENSG00000171224	chr10	71389696	71389696	-66.6667	-307	1.19537	3.85e-105	16.6667	C10orf35	-0.262855
ENSG00000171224	chr10	71390534	71390534	-84.2424	531	1.19537	3.85e-105	18.3333	C10orf35	-0.262855
ENSG00000171224	chr10	71392679	71392679	-60	2676	1.19537	3.85e-105	10	C10orf35	-0.262855
ENSG00000171224	chr10	71392712	71392712	-48.6631	2709	1.19537	3.85e-105	13.369	C10orf35	-0.262855
ENSG00000171456	chr20	30947737	30947737	-77.8529	1590	0.583606	3.48e-113	11.3248	ASXL1	-0.20791
ENSG00000171456	chr20	30948127	30948127	-57.1429	1980	0.583606	3.48e-113	37.1429	ASXL1	-0.20791
ENSG00000171467	chr6	43336354	43336354	-85.7143	827	0.159156	8.19e-06	23.2143	ZNF318	-0.11559
ENSG00000171467	chr6	43336362	43336362	-72.2222	819	0.159156	8.19e-06	19.4444	ZNF318	-0.11559
ENSG00000171467	chr6	43337754	43337754	-32.473	-573	0.159156	8.19e-06	16.6211	ZNF318	-0.11559
ENSG00000171566	chr4	155471900	155471900	-40.1914	-315	0.306849	1.55e-15	23.3083	PLRG1	-0.233535
ENSG00000171574	chr19	58919094	58919094	-76.9231	-969	0.528636	3.93e-16	23.0769	ZNF584	-0.220493
ENSG00000171574	chr19	58919170	58919170	-70.5882	-893	0.528636	3.93e-16	15.0327	ZNF584	-0.220493
ENSG00000171574	chr19	58920940	58920940	-50.641	877	0.528636	3.93e-16	28.6713	ZNF584	-0.220493
ENSG00000171824	chr1	11160205	11160205	-45.2381	-267	0.65561	1.27e-95	10.2041	EXOSC10	-0.0885181
ENSG00000172809	chr17	72197281	72197281	-62.5	-2514	0.0269421	0.2403	37.5	RPL38	-0.0565701
ENSG00000172809	chr17	72197329	72197329	-72.6244	-2466	0.0269421	0.2403	13.3127	RPL38	-0.0565701
ENSG00000172809	chr17	72199226	72199226	-88.8889	-569	0.0269421	0.2403	25	RPL38	-0.0565701
ENSG00000172922	chr11	65490737	65490737	-22.7273	-2328	0.191014	0.0005367	11.6162	RNASEH2C	-0.857206
ENSG00000173171	chr1	155178146	155178146	-71.25	-344	0.152023	0.0233442	21.25	MTX1	-0.232952
ENSG00000173848	chr10	5452336	5452336	-74.9238	-2178	0.810839	2.64e-192	18.0488	NET1	-0.155115
ENSG00000174437	chr12	110784196	110784196	-24.2417	190	0.0758826	0.00221523	13.7197	ATP2A2	-0.251264
ENSG00000174442	chr15	66798443	66798443	-69.6552	1012	0.322072	1.14e-14	27.8261	ZWILCH	-0.247224
ENSG00000174442	chr15	66798478	66798478	-52.1429	1047	0.322072	1.14e-14	18.1481	ZWILCH	-0.247224
ENSG00000174442	chr15	66798568	66798568	-76.1905	1137	0.322072	1.14e-14	47.619	ZWILCH	-0.247224
ENSG00000174442	chr15	66798578	66798578	-77.7778	1147	0.322072	1.14e-14	27.7778	ZWILCH	-0.247224
ENSG00000174547	chr11	66207480	66207480	-36	-1170	0.375156	3.49e-25	16	MRPL11	-0.509185
ENSG00000174547	chr11	66208327	66208327	-43.75	-2017	0.375156	3.49e-25	17.5	MRPL11	-0.509185
ENSG00000174547	chr11	66208348	66208348	-52.4544	-2038	0.375156	3.49e-25	14.1935	MRPL11	-0.509185
ENSG00000174547	chr11	66208727	66208727	-60	-2417	0.375156	3.49e-25	17.1429	MRPL11	-0.509185
ENSG00000174840	chr3	57543029	57543029	-50	1048	0.963013	2.42e-145	20	PDE12	-0.109332
ENSG00000174989	chr12	117346059	117346059	-73.065	-2702	0.325939	2.47e-11	16.4474	FBXW8	-0.346225
ENSG00000174989	chr12	117346236	117346236	-74.3084	-2525	0.325939	2.47e-11	14.6577	FBXW8	-0.346225
ENSG00000174989	chr12	117346349	117346349	-38.5281	-2412	0.325939	2.47e-11	33.3333	FBXW8	-0.346225
ENSG00000175334	chr11	65768546	65768546	-65	-1004	1.07782	3.77e-168	19.4444	BANF1	-0.0763918
ENSG00000176014	chr18	12306786	12306786	-62.0879	-1454	2.39721	0	19.2308	TUBB6	-0.110044
ENSG00000176014	chr18	12306837	12306837	-100	-1403	2.39721	0	14.2857	TUBB6	-0.110044
ENSG00000176014	chr18	12307329	12307329	-90.4762	-911	2.39721	0	10	TUBB6	-0.110044
ENSG00000176014	chr18	12307343	12307343	-100	-897	2.39721	0	12.5	TUBB6	-0.110044
ENSG00000176623	chr8	87521177	87521177	-25.9107	-168	0.00952076	0.814904	10.1449	RMDN1	-0.321344
ENSG00000176697	chr11	27740792	27740792	-91.6667	502	1.99444	0	18.1818	BDNF	-0.091895
ENSG00000176697	chr11	27742122	27742122	-31.617	204	1.99444	0	12.1013	BDNF	-0.091895
ENSG00000176697	chr11	27742219	27742219	-40.9888	107	1.99444	0	10.6061	BDNF	-0.091895
ENSG00000176697	chr11	27743963	27743963	-64.7059	-358	1.99444	0	39.7059	BDNF	-0.091895
ENSG00000176697	chr11	27743971	27743971	-68.75	-366	1.99444	0	46.5278	BDNF	-0.091895
ENSG00000176697	chr11	27743975	27743975	-73.3333	-370	1.99444	0	53.3333	BDNF	-0.091895
ENSG00000177058	chr5	54987017	54987017	-62.8655	1864	0.367215	1.48e-08	29.9595	SLC38A9	-0.296601
ENSG00000177606	chr1	59248385	59248385	-87.5	1400	1.07515	2.02e-269	10	JUN	-0.175873
ENSG00000177889	chr12	93839011	93839011	-30.2326	-2985	0.0417406	0.142049	15.9468	UBE2N	-0.212481
ENSG00000178913	chr5	140698710	140698710	-31.8182	1641	0.0655331	0.0184495	11.8182	TAF7	-0.165853
ENSG00000179029	chr17	8077884	8077884	-30	1830	0.522033	5.56e-16	25.2381	TMEM107	-1.14221
ENSG00000179115	chr19	13044799	13044799	-48.913	-241	0.19876	1.16e-08	25	FARSA	-0.15922
ENSG00000179115	chr19	13044803	13044803	-50.641	-245	0.19876	1.16e-08	18.3333	FARSA	-0.15922
ENSG00000179241	chr11	35966567	35966567	-71.6667	955	0.327069	4.06e-14	40	LDLRAD3	-0.318131
ENSG00000179262	chr19	13054559	13054559	-100	-2069	0.0373081	0.267273	42.8571	RAD23A	-0.121239
ENSG00000179262	chr19	13054811	13054811	-58.6275	-1817	0.0373081	0.267273	55.1515	RAD23A	-0.121239
ENSG00000179456	chr1	244213468	244213468	-51.1628	-1093	2.29227	0	21.1628	ZBTB18	-0.0993303
ENSG00000179456	chr1	244213611	244213611	-29.75	-950	2.29227	0	12.9231	ZBTB18	-0.0993303
ENSG00000180340	chr17	42635465	42635465	-82.3077	653	2.09966	0	10.8333	FZD2	-0.436506
ENSG00000180340	chr17	42635494	42635494	-85.1852	682	2.09966	0	12.963	FZD2	-0.436506
ENSG00000180340	chr17	42635506	42635506	-65.8333	694	2.09966	0	20.8333	FZD2	-0.436506
ENSG00000180822	chr6	3258684	3258684	-64.2857	-478	0.781548	1.7e-45	14.2857	PSMG4	-0.658592
ENSG00000180822	chr6	3258687	3258687	-64.2857	-475	0.781548	1.7e-45	19.8413	PSMG4	-0.658592
ENSG00000180822	chr6	3258872	3258872	-84.375	-290	0.781548	1.7e-45	12.0536	PSMG4	-0.658592
ENSG00000181264	chr11	120197255	120197255	-74.1667	1417	0.119269	0.014798	10.3846	TMEM136	-0.655838
ENSG00000181666	chr19	37803458	37803458	-64.2857	-281	0.661831	1.5e-24	23.1092	HKR1	-0.324577
ENSG00000181666	chr19	37803745	37803745	-53.9642	6	0.661831	1.5e-24	18.6701	HKR1	-0.324577
ENSG00000181896	chr19	19779388	19779388	-88.8889	-275	0.45068	2.07e-10	18.1818	ZNF101	-0.49955
ENSG00000182197	chr8	119122901	119122901	-91.6667	1157	2.31958	0	14.2857	EXT1	-0.0735448
ENSG00000182307	chr8	146277200	146277200	-73.913	-624	0.518746	4.4e-36	14.2857	C8orf33	-0.415111
ENSG00000182307	chr8	146277208	146277208	-57.8947	-616	0.518746	4.4e-36	11.1111	C8orf33	-0.415111
ENSG00000182307	chr8	146277366	146277366	-50	-458	0.518746	4.4e-36	13.3333	C8orf33	-0.415111
ENSG00000182473	chr17	74102713	74102713	-32.7381	-2845	0.253564	9.93e-13	28.8043	EXOC7	-0.202086
ENSG00000182923	chr3	134201659	134201659	-84.6154	-2916	0.252396	3.41e-08	27.4725	CEP63	-0.1889
ENSG00000182923	chr3	134203488	134203488	-74.1176	-1087	0.252396	3.41e-08	11.7647	CEP63	-0.1889
ENSG00000182923	chr3	134203633	134203633	-52.6316	-942	0.252396	3.41e-08	27.6316	CEP63	-0.1889
ENSG00000182923	chr3	134205869	134205869	-76.6667	822	0.252396	3.41e-08	10	CEP63	-0.1889
ENSG00000183258	chr5	176943388	176943388	-66.6667	529	0.966601	2.47e-147	38.8889	DDX41	-0.111479
ENSG00000183495	chr12	132549331	132549331	-21.4286	2320	1.41739	0	13.0952	EP400	-0.271351
ENSG00000183856	chr1	156542958	156542958	-29.1729	-562	1.09575	1.34e-256	16.5909	IQGAP3	-0.655394
ENSG00000184014	chr11	9191425	9191425	-90.9091	2367	0.565317	2.65e-72	10	DENND5A	-0.326118
ENSG00000184014	chr11	9285586	9285586	-58.3333	1287	0.565317	2.65e-72	41.6667	DENND5A	-0.326118
ENSG00000184014	chr11	9287828	9287828	-56.3815	-955	0.565317	2.65e-72	14.7551	DENND5A	-0.326118
ENSG00000184014	chr11	9289859	9289859	-55.3922	-2986	0.565317	2.65e-72	16.1064	DENND5A	-0.326118
ENSG00000184164	chr22	50312939	50312939	-50.9091	656	0.213017	2.28e-06	10	CRELD2	-0.443213
ENSG00000184216	chrX	153283761	153283761	-52.4845	1505	1.82329	0	12.3746	IRAK1	-0.104607
ENSG00000184575	chr12	64797290	64797290	-37.5	-863	1.24036	0	15.2778	XPOT	-0.254722
ENSG00000184900	chr21	46236387	46236387	-37.963	1657	2.31425	0	16.6667	SUMO3	-0.0724028
ENSG00000184900	chr21	46237304	46237304	-75	740	2.31425	0	19.4444	SUMO3	-0.0724028
ENSG00000184900	chr21	46237324	46237324	-92.3077	720	2.31425	0	42.3077	SUMO3	-0.0724028
ENSG00000184900	chr21	46238760	46238760	-55.5556	-716	2.31425	0	17.094	SUMO3	-0.0724028
ENSG00000184967	chr12	132629366	132629366	-26.3158	373	1.0922	7.02e-58	12.5	NOC4L	-0.435556
ENSG00000185022	chr22	38595482	38595482	-53.1746	-2457	0.167666	4.67e-05	11.1111	MAFF	-0.231404
ENSG00000185219	chr3	44519535	44519535	-85.7143	-373	0.0693287	0.149391	20	ZNF445	-0.1996
ENSG00000185219	chr3	44519663	44519663	-67.6471	-501	0.0693287	0.149391	13.1016	ZNF445	-0.1996
ENSG00000185567	chr14	105442226	105442226	-38.3117	2468	3.7071	0	10.8571	AHNAK2	-0.367492
ENSG00000185567	chr14	105442341	105442341	-48.3974	2353	3.7071	0	26.9231	AHNAK2	-0.367492
ENSG00000185567	chr14	105445074	105445074	-82.3529	-380	3.7071	0	10	AHNAK2	-0.367492
ENSG00000185567	chr14	105445148	105445148	-100	-454	3.7071	0	28.5714	AHNAK2	-0.367492
ENSG00000185567	chr14	105445224	105445224	-49.4505	-530	3.7071	0	20.7792	AHNAK2	-0.367492
ENSG00000185842	chr1	225427155	225427155	-74.2424	-1140	1.41567	1.81e-123	83.3333	DNAH14	-0.773978
ENSG00000185950	chr13	110437084	110437084	-100	1830	1.5918	8.26e-252	16.6667	IRS2	-0.35281
ENSG00000185950	chr13	110437087	110437087	-100	1827	1.5918	8.26e-252	14.2857	IRS2	-0.35281
ENSG00000185950	chr13	110437131	110437131	-100	1783	1.5918	8.26e-252	16.6667	IRS2	-0.35281
ENSG00000185950	chr13	110437164	110437164	-75	1750	1.5918	8.26e-252	11.1111	IRS2	-0.35281
ENSG00000185950	chr13	110437166	110437166	-75	1748	1.5918	8.26e-252	12.5	IRS2	-0.35281
ENSG00000185950	chr13	110437170	110437170	-85.7143	1744	1.5918	8.26e-252	11.1111	IRS2	-0.35281
ENSG00000185950	chr13	110437173	110437173	-100	1741	1.5918	8.26e-252	11.1111	IRS2	-0.35281
ENSG00000185950	chr13	110437716	110437716	-93.3333	1198	1.5918	8.26e-252	18.75	IRS2	-0.35281
ENSG00000186185	chr17	43023947	43023947	-41.2422	1132	1.84236	0	15	KIF18B	-0.0849426
ENSG00000186185	chr17	43025563	43025563	-89.1667	-484	1.84236	0	10.119	KIF18B	-0.0849426
ENSG00000186298	chr12	111181793	111181793	-69.2308	-1010	0.488006	5.58e-104	16.6667	PPP1CC	-0.0817489
ENSG00000186566	chr17	42579806	42579806	-86.6667	1151	0.457584	3.11e-43	15.2381	GPATCH8	-0.191482
ENSG00000186566	chr17	42581517	42581517	-53.3333	-560	0.457584	3.11e-43	15.2381	GPATCH8	-0.191482
ENSG00000186566	chr17	42583527	42583527	-41.9355	-2570	0.457584	3.11e-43	16.9355	GPATCH8	-0.191482
ENSG00000188342	chr13	45694314	45694314	-55.5556	-317	0.938313	3.67e-128	10.5263	GTF2F2	-0.143355
ENSG00000188917	chrX	100307374	100307374	-73.6842	-269	1.40984	1.71e-165	10.5263	TRMT2B	-0.117171
ENSG00000188994	chr6	87862350	87862350	-85.7143	-201	0.27146	2.27e-14	18.1818	ZNF292	-0.244157
ENSG00000189057	chr11	58873836	58873836	-53.4194	-822	0.751208	3.65e-86	10.9206	FAM111B	-0.346944
ENSG00000189060	chr22	38200279	38200279	-49.6503	-835	2.0677	0	17.1717	H1F0	-0.985572
ENSG00000189060	chr22	38201496	38201496	-68	382	2.0677	0	12.5	H1F0	-0.985572
ENSG00000189060	chr22	38201675	38201675	-88.8889	561	2.0677	0	11.8234	H1F0	-0.985572
ENSG00000189060	chr22	38201785	38201785	-75.8772	671	2.0677	0	14.2105	H1F0	-0.985572
ENSG00000189079	chr12	46126110	46126110	-55.9211	2490	0.311968	1.58e-17	15.0877	ARID2	-0.331955
ENSG00000189079	chr12	46126355	46126355	-44.6886	2735	0.311968	1.58e-17	16.6667	ARID2	-0.331955
ENSG00000189308	chr4	83934836	83934836	-87.5458	-796	0.27944	4.2e-09	12.3077	LIN54	-0.31446
ENSG00000189362	chr2	191400610	191400610	-57.1429	-1142	1.03121	1.53e-116	25.3247	TMEM194B	-0.457499
ENSG00000196141	chr2	201170328	201170328	-65.5172	-276	1.93301	0	17.3691	SPATS2L	-0.059242
ENSG00000196230	chr6	30690844	30690844	-42.8571	1421	1.54195	0	14.2857	TUBB	-0.165497
ENSG00000196230	chr6	30691755	30691755	-66.6667	2332	1.54195	0	35.8974	TUBB	-0.165497
ENSG00000196230	chr6_ssto_hap7	2024082	2024082	-55.5556	2352	1.54195	0	35.5556	TUBB	-0.165497
ENSG00000196230	chr6_apd_hap1	2003341	2003341	-70	2276	1.54195	0	28.3333	TUBB	-0.165497
ENSG00000196230	chr6_ssto_hap7	2023972	2023972	-88.8889	2242	1.54195	0	33.3333	TUBB	-0.165497
ENSG00000196230	chr6_mcf_hap5	2073718	2073718	-80.7143	2412	1.54195	0	35	TUBB	-0.165497
ENSG00000196230	chr6_mann_hap4	2039793	2039793	-50	2276	1.54195	0	10	TUBB	-0.165497
ENSG00000196230	chr6_apd_hap1	2003363	2003363	-54.5455	2298	1.54195	0	14.5455	TUBB	-0.165497
ENSG00000196230	chr6_dbb_hap3	1985493	1985493	-72.8571	2412	1.54195	0	37.1429	TUBB	-0.165497
ENSG00000196230	chr6_mann_hap4	2039032	2039032	-80	1515	1.54195	0	37.1429	TUBB	-0.165497
ENSG00000196284	chr6	45346256	45346256	-29.1667	-468	0.503717	2.1e-10	14.8148	SUPT3H	-0.679956
ENSG00000196526	chr4	7939891	7939891	-80	1762	1.75145	0	20	AFAP1	-0.178866
ENSG00000196526	chr4	7941954	7941954	-62.0879	-301	1.75145	0	17.8571	AFAP1	-0.178866
ENSG00000197102	chr14	102430437	102430437	-76.0943	-428	1.77347	0	14.5969	DYNC1H1	-0.455437
ENSG00000197467	chr10	71562761	71562761	-67.7778	1117	2.12526	0	11.1111	COL13A1	-0.616923
ENSG00000197467	chr10	71563869	71563869	-62.1053	2225	2.12526	0	20	COL13A1	-0.616923
ENSG00000197771	chr10	121633204	121633204	-70	-64	0.725743	1.27e-111	11.1111	MCMBP	-0.205695
ENSG00000197771	chr10	121635427	121635427	-60.8696	-2287	0.725743	1.27e-111	19.6931	MCMBP	-0.205695
ENSG00000197771	chr10	121635599	121635599	-36.2573	-2459	0.725743	1.27e-111	12.4183	MCMBP	-0.205695
ENSG00000197858	chr8	145138317	145138317	-33.5125	793	1.1922	1.12e-217	13.1313	GPAA1	-0.568035
ENSG00000197858	chr8	145138394	145138394	-52.0737	870	1.1922	1.12e-217	11.4144	GPAA1	-0.568035
ENSG00000197879	chr17	1395880	1395880	-50	121	0.937991	0	16.6667	MYO1C	-0.139983
ENSG00000197879	chr17	1395891	1395891	-49.4983	110	0.937991	0	18.8462	MYO1C	-0.139983
ENSG00000197905	chr12	3069711	3069711	-32.8374	963	1.20374	2.12e-194	18.5096	TEAD4	-0.267882
ENSG00000197905	chr12	3069722	3069722	-38.4848	974	1.20374	2.12e-194	11.2121	TEAD4	-0.267882
ENSG00000197905	chr12	3070275	3070275	-90.9091	1527	1.20374	2.12e-194	10.9091	TEAD4	-0.267882
ENSG00000198160	chr1	67391749	67391749	-100	1171	0.131719	7.62e-05	16.6667	MIER1	-0.128716
ENSG00000198168	chr11	22854036	22854036	-71.4286	-2654	0.26147	3.06e-08	10	SVIP	-0.393076
ENSG00000198176	chr13	114237657	114237657	-53.8462	-1346	0.561148	9.73e-50	44.7552	TFDP1	-0.122506
ENSG00000198464	chr19	52800779	52800779	-38.8889	353	0.484426	6.04e-22	13.8889	ZNF480	-0.415839
ENSG00000198464	chr19	52800947	52800947	-60.7143	521	0.484426	6.04e-22	14.2857	ZNF480	-0.415839
ENSG00000198464	chr19	52801051	52801051	-46.3415	625	0.484426	6.04e-22	14.4863	ZNF480	-0.415839
ENSG00000198815	chr1	42801726	42801726	-79.4118	-178	0.22942	4.26e-12	13.7868	FOXJ3	-0.206846
ENSG00000198855	chr12	108908580	108908580	-85.7143	-471	0.38276	3.42e-08	12.8571	FICD	-0.78338
ENSG00000198855	chr12	108908643	108908643	-70.5128	-408	0.38276	3.42e-08	15.6883	FICD	-0.78338
ENSG00000198855	chr12	108911759	108911759	-45.4545	2708	0.38276	3.42e-08	26.2626	FICD	-0.78338
ENSG00000198900	chr20	39658922	39658922	-80.979	1460	0.149198	0.000270287	20.979	TOP1	-0.1632
ENSG00000198901	chr15	91536180	91536180	-50	1701	0.888078	1.02e-139	12.5	PRC1	-0.36211
ENSG00000198901	chr15	91536218	91536218	-41.1765	1663	0.888078	1.02e-139	10	PRC1	-0.36211
ENSG00000203760	chr6	126660951	126660951	-51.0493	-302	0.626688	9.49e-28	10.6045	CENPW	-0.578084
ENSG00000204084	chr1	38397843	38397843	-80	-422	0.55251	2.53e-24	35.5556	INPP5B	-0.163191
ENSG00000204264	chr6_apd_hap1	4100215	4100215	-100	-499	0.0484257	0.196059	20	PSMB8	-0.194829
ENSG00000204392	chr6	31775791	31775791	-68.75	-1030	0.807896	1.82e-101	28.75	LSM2	-0.245972
ENSG00000204438	chr6_qbl_hap6	2926094	2926094	-100	728	0.122129	0.0302475	31.25	GPANK1	-0.156239
ENSG00000204438	chr6_mcf_hap5	3011814	3011814	-100	1045	0.122129	0.0302475	18.1818	GPANK1	-0.156239
ENSG00000204438	chr6	31632248	31632248	-71	931	0.122129	0.0302475	10.2857	GPANK1	-0.156239
ENSG00000204438	chr6_ssto_hap7	2963012	2963012	-90.9091	972	0.122129	0.0302475	28.4091	GPANK1	-0.156239
ENSG00000204438	chr6_dbb_hap3	2917285	2917285	-100	1473	0.122129	0.0302475	14.2857	GPANK1	-0.156239
ENSG00000204438	chr6_mcf_hap5	3011776	3011776	-87.5	1083	0.122129	0.0302475	37.5	GPANK1	-0.156239
ENSG00000204438	chr6_dbb_hap3	2918030	2918030	-100	728	0.122129	0.0302475	28.5714	GPANK1	-0.156239
ENSG00000204438	chr6	31632207	31632207	-84.6154	972	0.122129	0.0302475	51.2821	GPANK1	-0.156239
ENSG00000204520	chr6_ssto_hap7	2704329	2704329	-57.754	-839	0.0386009	0.426702	15.5462	MICA	-0.194432
ENSG00000204520	chr6	31370329	31370329	-87.5	-1042	0.0386009	0.426702	42.0455	MICA	-0.194432
ENSG00000204520	chr6_mann_hap4	2717268	2717268	-41.5517	-537	0.0386009	0.426702	10.1881	MICA	-0.194432
ENSG00000204520	chr6	31370437	31370437	-60	-934	0.0386009	0.426702	10	MICA	-0.194432
ENSG00000204520	chr6_mann_hap4	2716871	2716871	-58.9744	-934	0.0386009	0.426702	46.1538	MICA	-0.194432
ENSG00000204520	chr6_mann_hap4	2716846	2716846	-90	-959	0.0386009	0.426702	15.3846	MICA	-0.194432
ENSG00000204520	chr6_mann_hap4	2716763	2716763	-100	-1042	0.0386009	0.426702	28.5714	MICA	-0.194432
ENSG00000205246	chr19	23945729	23945729	-83.4734	-87	0.601917	1.16e-53	13.4199	RPSAP58	-0.204034
ENSG00000205246	chr19	23945749	23945749	-53.0651	-67	0.601917	1.16e-53	14.1762	RPSAP58	-0.204034
ENSG00000205246	chr19	23945761	23945761	-42.5	-55	0.601917	1.16e-53	11.5789	RPSAP58	-0.204034
ENSG00000205246	chr19	23945802	23945802	-39.1304	-14	0.601917	1.16e-53	14.1304	RPSAP58	-0.204034
ENSG00000205246	chr19	23945961	23945961	-87.8341	145	0.601917	1.16e-53	12.2984	RPSAP58	-0.204034
ENSG00000205246	chr19	23946023	23946023	-35.1852	207	0.601917	1.16e-53	14.3519	RPSAP58	-0.204034
ENSG00000205246	chr19	23946045	23946045	-37.5	229	0.601917	1.16e-53	18.4524	RPSAP58	-0.204034
ENSG00000205246	chr19	23946053	23946053	-38.5281	237	0.601917	1.16e-53	10.119	RPSAP58	-0.204034
ENSG00000205246	chr19	23946098	23946098	-90.3226	282	0.601917	1.16e-53	11.7647	RPSAP58	-0.204034
ENSG00000205246	chr19	23946172	23946172	-63.6364	356	0.601917	1.16e-53	20	RPSAP58	-0.204034
ENSG00000205336	chr16	57662008	57662008	-77.4194	-411	0.147413	0.000102291	11.1111	GPR56	-0.202255
ENSG00000205336	chr16	57662035	57662035	-87.0445	-384	0.147413	0.000102291	19.7368	GPR56	-0.202255
ENSG00000205581	chr21	40719088	40719088	-37.594	-634	0.18596	7.64e-07	24.6753	HMGN1	-0.098759
ENSG00000213676	chr6_mcf_hap5	3476721	3476721	-49.5671	-876	0.361951	3.13e-34	30.5195	ATF6B	-0.517552
ENSG00000213676	chr6_mcf_hap5	3476682	3476682	-47.3214	-837	0.361951	3.13e-34	26.6484	ATF6B	-0.517552
ENSG00000213676	chr6	32096893	32096893	-55	-876	0.361951	3.13e-34	22.5	ATF6B	-0.517552
ENSG00000213676	chr6_mcf_hap5	3475029	3475029	-37.931	816	0.361951	3.13e-34	10.3448	ATF6B	-0.517552
ENSG00000213676	chr6_cox_hap2	3567514	3567514	-45.4545	-837	0.361951	3.13e-34	18.7879	ATF6B	-0.517552
ENSG00000213676	chr6_cox_hap2	3565861	3565861	-36.6667	334	0.361951	3.13e-34	13.3333	ATF6B	-0.517552
ENSG00000213676	chr6	32096686	32096686	-44.7059	-669	0.361951	3.13e-34	15.7143	ATF6B	-0.517552
ENSG00000213676	chr6_cox_hap2	3567553	3567553	-39.5722	-876	0.361951	3.13e-34	20.4545	ATF6B	-0.517552
ENSG00000213676	chr6	32095148	32095148	-37.2503	387	0.361951	3.13e-34	12.6126	ATF6B	-0.517552
ENSG00000214193	chr1	36772183	36772183	-38.8889	189	0.0551888	0.359822	16.6667	SH3D21	-0.318377
ENSG00000215193	chr22	18559261	18559261	-34.0426	-1425	0.35278	2.3e-16	13.3131	PEX26	-0.351247
ENSG00000218739	chr2	37423380	37423380	-47.4448	-255	0.252399	1.15e-10	10.6443	AC007390.5	-0.17365
ENSG00000226650	chr5	154393377	154393377	-82.2368	117	1.46866	2.76e-158	34.1667	KIF4B	-0.243801
ENSG00000226650	chr5	154393494	154393494	-49.1429	234	1.46866	2.76e-158	19.0476	KIF4B	-0.243801
ENSG00000226650	chr5	154393628	154393628	-54.1667	368	1.46866	2.76e-158	39.4231	KIF4B	-0.243801
ENSG00000227057	chr6_cox_hap2	4700446	4700446	-85.7143	-161	1.26704	1.12e-273	25	WDR46	-0.223515
ENSG00000227057	chr6	33256216	33256216	-90.9091	255	1.26704	1.12e-273	13.3333	WDR46	-0.223515
ENSG00000231500	chr6_mcf_hap5	4714996	4714996	-87.5	1374	0.370509	5.46e-83	30.3571	RPS18	-0.45581
ENSG00000233276	chr3	49397810	49397810	-50	-2019	1.75513	0	27.7778	GPX1	-0.101322
ENSG00000237649	chr6	33358633	33358633	-55.1587	-680	1.34056	0	13.6555	KIFC1	-0.546808
ENSG00000237649	chr6	33358040	33358040	-66.6667	-1273	1.34056	0	66.6667	KIFC1	-0.546808
ENSG00000237649	chr6_ssto_hap7	4840871	4840871	-58.5253	1342	1.34056	0	11.3392	KIFC1	-0.546808
ENSG00000237649	chr6_qbl_hap6	4590860	4590860	-46.2916	-680	1.34056	0	20.9239	KIFC1	-0.546808
ENSG00000237649	chr6_qbl_hap6	4593006	4593006	-35.4839	1466	1.34056	0	12.0235	KIFC1	-0.546808
ENSG00000240694	chr8	26370689	26370689	-72.6974	794	2.45849	0	42.5837	PNMA2	-0.627257
ENSG00000240694	chr8	26370735	26370735	-65.2174	748	2.45849	0	34.4482	PNMA2	-0.627257
ENSG00000240694	chr8	26370765	26370765	-72.8507	718	2.45849	0	10.4575	PNMA2	-0.627257
ENSG00000240694	chr8	26371297	26371297	-66.6667	186	2.45849	0	16.6667	PNMA2	-0.627257
ENSG00000241837	chr21	35288546	35288546	-58.8358	-388	0.028704	0.461162	12.4488	ATP5O	-0.340915
ENSG00000242247	chr22	43253555	43253555	-62.0833	-147	0.936086	9.21e-119	24.3056	ARFGAP3	-0.13793
ENSG00000242247	chr22	43253559	43253559	-73.6842	-151	0.936086	9.21e-119	13.6842	ARFGAP3	-0.13793
ENSG00000242247	chr22	43253977	43253977	-42.823	-569	0.936086	9.21e-119	12.1212	ARFGAP3	-0.13793
ENSG00000243156	chr22	18507614	18507614	-90.4762	-289	1.77155	0	11.9048	MICAL3	-0.162883
ENSG00000243156	chr22	18508319	18508319	-47.6923	-994	1.77155	0	20.1923	MICAL3	-0.162883
ENSG00000243927	chr21	35445054	35445054	-85.7143	-769	0.0487089	0.303415	35.7143	MRPS6	-0.269012
ENSG00000243927	chr21	35445115	35445115	-40	-708	0.0487089	0.303415	16.9231	MRPS6	-0.269012
ENSG00000243927	chr21	35445131	35445131	-60.3846	-692	0.0487089	0.303415	18.7179	MRPS6	-0.269012
ENSG00000243927	chr21	35445187	35445187	-61.5561	-636	0.0487089	0.303415	21.4976	MRPS6	-0.269012
ENSG00000243927	chr21	35445222	35445222	-40.305	-601	0.0487089	0.303415	13.0604	MRPS6	-0.269012
ENSG00000243927	chr21	35445249	35445249	-56.1404	-574	0.0487089	0.303415	14.4737	MRPS6	-0.269012
ENSG00000243927	chr21	35445251	35445251	-60.9023	-572	0.0487089	0.303415	14.4737	MRPS6	-0.269012
ENSG00000243927	chr21	35445282	35445282	-50	-541	0.0487089	0.303415	33.3333	MRPS6	-0.269012
ENSG00000247077	chr12	133286660	133286660	-38.4615	-733	0.257618	4.88e-12	14.2857	PGAM5	-0.189537
ENSG00000249115	chr19	36100814	36100814	-63.6364	-2832	0.490259	1.84e-15	17.4825	HAUS5	-0.469913
ENSG00000249115	chr19	36102171	36102171	-57.1429	-1475	0.490259	1.84e-15	28.5714	HAUS5	-0.469913
ENSG00000249915	chr5	273446	273446	-61.1111	1710	0.278752	1.65e-18	19.4444	PDCD6	-0.182364
ENSG00000249915	chr5	273466	273466	-75.2101	1730	0.278752	1.65e-18	12.3529	PDCD6	-0.182364
ENSG00000249915	chr5	273651	273651	-49.6732	1915	0.278752	1.65e-18	14.1176	PDCD6	-0.182364
ENSG00000256045	chrX	55208360	55208360	-77.5	584	0.552698	4.97e-16	30	MTRNR2L10	-0.669573
ENSG00000256045	chrX	55208500	55208500	-85.7143	444	0.552698	4.97e-16	22.2222	MTRNR2L10	-0.669573
ENSG00000256618	chr17	22023722	22023722	-60	1285	0.587886	3.99e-93	10.5263	MTRNR2L1	-0.743293
