# Supplementary material for: S-adenosyl-methionine (SAM) alters the transcriptome and methylome and specifically blocks growth and invasiveness of liver cancer cells
Source: Oncotarget. 2017 Dec 5;8(67):111866–81. doi: 10.18632/oncotarget.22942 (PMC5762365; doi:10.18632/oncotarget.22942)
Supplement: Supplementary file 7 [file oncotarget-08-111866-s007.xlsx]

## Sheet: Sk_invasion_tumor_cell
ID	Genes in dataset	Prediction (based on expression direction)	Log Ratio	Findings
ENSG00000148926	ADM	Decreased	-0.554	Increases (2)
ENSG00000135046	ANXA1	Decreased	-0.534	Increases (4)
ENSG00000134954	ETS1	Decreased	-0.243	Increases (2)
ENSG00000137936	BCAR3	Decreased	-0.269	Increases (2)
ENSG00000071054	MAP4K4	Decreased	-0.046	Increases (1)
ENSG00000117394	SLC2A1	Decreased	-0.400	Increases (4)
ENSG00000124145	SDC4	Decreased	-0.139	Increases (1)
ENSG00000146648	EGFR	Decreased	-0.125	Increases (24)
ENSG00000185950	IRS2	Decreased	-0.353	Increases (1)
ENSG00000156299	TIAM1	Decreased	-0.150	Increases (6)
ENSG00000167601	AXL	Decreased	-0.449	Increases (10)
ENSG00000177606	JUN	Decreased	-0.176	Increases (1)
ENSG00000154229	PRKCA	Decreased	-0.283	Increases (5)
ENSG00000171132	PRKCE	Decreased	-0.533	Increases (2)
ENSG00000150760	DOCK1	Decreased	-0.193	Increases (9)
ENSG00000176697	BDNF	Decreased	-0.092	Increases (2)
ENSG00000136158	SPRY2	Increased	-0.188	Decreases (1)
ENSG00000071537	SEL1L	Increased	-0.289	Decreases (1)

## Sheet: Skhep1_unique_proli_tumor_cell
ID	Genes in dataset	Prediction (based on expression direction)	Log Ratio	Findings
ENSG00000148926	ADM	Decreased	-0.554	Increases (36)
ENSG00000087074	PPP1R15A	Decreased	-0.400	Increases (10)
ENSG00000124831	LRRFIP1	Decreased	-0.388	Increases (1)
ENSG00000121481	RNF2	Decreased	-0.515	Increases (4)
ENSG00000182197	EXT1	Decreased	-0.074	Increases (1)
ENSG00000165392	WRN	Decreased	-0.337	Increases (9)
ENSG00000134954	ETS1	Decreased	-0.243	Increases (30)
ENSG00000134531	EMP1	Decreased	-0.271	Increases (3)
ENSG00000137936	BCAR3	Decreased	-0.269	Increases (8)
ENSG00000071054	MAP4K4	Decreased	-0.046	Increases (3)
ENSG00000117394	SLC2A1	Decreased	-0.400	Increases (2)
ENSG00000102572	STK24	Decreased	-0.439	Increases (1)
ENSG00000124942	AHNAK	Decreased	-0.248	Increases (1)
ENSG00000084731	KIF3C	Decreased	-0.247	Increases (2)
ENSG00000124145	SDC4	Decreased	-0.139	Increases (5)
ENSG00000146648	EGFR	Decreased	-0.125	Increases (295)
ENSG00000185950	IRS2	Decreased	-0.353	Increases (17)
ENSG00000156299	TIAM1	Decreased	-0.150	Increases (14)
ENSG00000138193	PLCE1	Decreased	-0.296	Increases (14)
ENSG00000087470	DNM1L	Decreased	-0.159	Increases (4)
ENSG00000167601	AXL	Decreased	-0.449	Increases (10)
ENSG00000177606	JUN	Decreased	-0.176	Increases (79)
ENSG00000111602	TIMELESS	Decreased	-0.726	Increases (2)
ENSG00000154229	PRKCA	Decreased	-0.283	Increases (36)
ENSG00000147010	SH3KBP1	Decreased	-0.126	Increases (3)
ENSG00000196526	AFAP1	Decreased	-0.179	Increases (1)
ENSG00000135766	EGLN1	Decreased	-0.230	Increases (1)
ENSG00000115306	SPTBN1	Decreased	-0.193	Increases (4)
ENSG00000070814	TCOF1	Decreased	-0.100	Increases (5)
ENSG00000242247	ARFGAP3	Decreased	-0.138	Increases (1)
ENSG00000183495	EP400	Decreased	-0.271	Increases (1)
ENSG00000155506	LARP1	Decreased	-0.208	Increases (2)
ENSG00000065328	MCM10	Decreased	-0.110	Increases (2)
ENSG00000171132	PRKCE	Decreased	-0.533	Increases (33)
ENSG00000150760	DOCK1	Decreased	-0.193	Increases (2)
ENSG00000164649	CDCA7L	Decreased	-0.320	Increases (3)
ENSG00000124422	USP22	Decreased	-0.119	Increases (3)
ENSG00000166503	HDGFRP3	Decreased	-0.119	Increases (2)
ENSG00000092847	AGO1	Decreased	-0.111	Increases (1)
ENSG00000155827	RNF20	Decreased	-0.181	Increases (5)
ENSG00000176697	BDNF	Decreased	-0.092	Increases (90)
ENSG00000150867	PIP4K2A	Decreased	-0.147	Increases (1)
ENSG00000110931	CAMKK2	Increased	-0.104	Decreases (2)
ENSG00000152104	PTPN14	Increased	-0.112	Decreases (3)
ENSG00000135046	ANXA1	Increased	-0.534	Decreases (12)
ENSG00000143514	TP53BP2	Increased	-0.306	Decreases (2)
ENSG00000004777	ARHGAP33	Increased	-0.387	Decreases (2)
ENSG00000091409	ITGA6	Increased	-0.727	Decreases (5)
ENSG00000136158	SPRY2	Increased	-0.188	Decreases (16)
ENSG00000104375	STK3	Increased	-0.426	Decreases (7)
ENSG00000133789	SWAP70	Increased	-0.181	Decreases (10)
ENSG00000134107	BHLHE40	Increased	-0.631	Decreases (10)
ENSG00000013374	NUB1	Increased	-0.166	Decreases (1)
ENSG00000142949	PTPRF	Increased	-0.216	Decreases (16)
ENSG00000198900	TOP1	Increased	-0.163	Decreases (9)
ENSG00000108590	MED31	Increased	-0.229	Decreases (1)
ENSG00000165891	E2F7	Increased	-0.611	Decreases (3)
ENSG00000134371	CDC73	Increased	-0.130	Decreases (4)
ENSG00000163913	IFT122	Increased	-0.302	Decreases (1)
ENSG00000205336	GPR56	Increased	-0.202	Decreases (2)
ENSG00000109452	INPP4B	Increased	-0.506	Decreases (2)
ENSG00000198160	MIER1	Increased	-0.129	Decreases (1)
ENSG00000162545	CAMK2N1	Increased	-0.321	Decreases (8)
ENSG00000134324	LPIN1	Increased	-0.642	Decreases (1)
ENSG00000153815	CMIP	Affected	-0.249	Affects (1)
ENSG00000169129	AFAP1L2	Affected	-0.157	Affects (1)
ENSG00000104884	ERCC2	Affected	-0.182	Affects (1)
ENSG00000071537	SEL1L	Affected	-0.289	Affects (2)
ENSG00000090612	ZNF268	Affected	-0.575	Affects (2)
ENSG00000174989	FBXW8	Affected	-0.346	Affects (1)
ENSG00000029725	RABEP1	Affected	-0.276	Affects (1)
ENSG00000125354	SEPT6	Affected	-0.142	Affects (1)
ENSG00000106070	GRB10	Affected	-0.334	Affects (2)
ENSG00000179456	ZBTB18	Affected	-0.099	Affects (2)
ENSG00000132002	DNAJB1	Affected	-0.361	Affects (1)
ENSG00000113658	SMAD5	Affected	-0.240	Affects (2)
ENSG00000078618	NRD1	Affected	-0.092	Affects (1)

## Sheet: commom_proliferation
gene_id	Gene_name	Prediction	Findings	chr.hep	start.Hep	distance from TSS.Hep	SAM_HepC.mdiff	SAM_HepC.logfc	chr.Sk	start.sk	distance from TSS.Sk	SAM_SkC.mdiff	SAM-SkC.logfc
ENSG00000055130	CUL1	Decreased	Increases (8)	chr7	148398020	2087	14.2857	-0.224928	chr7	148394706	-300	40	-0.0603376
ENSG00000055130	CUL1	Decreased	Increases (8)	chr7	148398020	2087	14.2857	-0.224928	chr7	148394918	-88	17.1171	-0.0603376
ENSG00000068028	RASSF1	Increased	Decreases (13)	chr3	50379256	-889	15.4762	-0.369608	chr3	50375302	362	16.7641	-0.267711
ENSG00000068028	RASSF1	Increased	Decreases (13)	chr3	50379256	-889	15.4762	-0.369608	chr3	50375496	168	24.6503	-0.267711
ENSG00000068028	RASSF1	Increased	Decreases (13)	chr3	50379334	-967	29.1667	-0.369608	chr3	50375483	181	11.3462	-0.267711
ENSG00000068028	RASSF1	Increased	Decreases (13)	chr3	50379334	-967	29.1667	-0.369608	chr3	50375545	119	10.8838	-0.267711
ENSG00000070423	RNF126	Decreased	Increases (3)	chr19	665899	-2666	13.3333	-0.335525	chr19	663973	-740	12.5	-0.288168
ENSG00000070423	RNF126	Decreased	Increases (3)	chr19	666007	-2774	18.75	-0.335525	chr19	663973	-740	12.5	-0.288168
ENSG00000081721	DUSP12	Decreased	Increases (1)	chr1	161718664	-917	52.381	-0.572103	chr1	161718614	-967	20	-0.363657
ENSG00000087460	GNAS	Decreased	Increases (10)	chr20	57415240	445	13.4503	-0.29147	chr20	57429274	1238	24.1667	-0.102978
ENSG00000087460	GNAS	Decreased	Increases (10)	chr20	57417253	564	22.1053	-0.29147	chr20	57465513	-913	18.9091	-0.102978
ENSG00000087460	GNAS	Decreased	Increases (10)	chr20	57415237	442	22.2059	-0.29147	chr20	57427117	-919	22.0238	-0.102978
ENSG00000087460	GNAS	Decreased	Increases (10)	chr20	57418020	1331	13.6364	-0.29147	chr20	57465520	-906	25.3333	-0.102978
ENSG00000087460	GNAS	Decreased	Increases (10)	chr20	57429286	1250	12.6126	-0.29147	chr20	57427730	-306	16.9255	-0.102978
ENSG00000087460	GNAS	Decreased	Increases (10)	chr20	57414700	-95	35.4545	-0.29147	chr20	57427642	-394	33.3333	-0.102978
ENSG00000087460	GNAS	Decreased	Increases (10)	chr20	57414620	-175	24.1379	-0.29147	chr20	57428032	-4	13.1222	-0.102978
ENSG00000087460	GNAS	Decreased	Increases (10)	chr20	57430435	2399	12	-0.29147	chr20	57427738	-298	11.1667	-0.102978
ENSG00000087460	GNAS	Decreased	Increases (10)	chr20	57415773	-916	23.3333	-0.29147	chr20	57427341	-695	10	-0.102978
ENSG00000087460	GNAS	Decreased	Increases (10)	chr20	57427443	-593	12.5	-0.29147	chr20	57429277	1241	28.0423	-0.102978
ENSG00000087460	GNAS	Decreased	Increases (10)	chr20	57414678	-117	12.4402	-0.29147	chr20	57465511	-915	16.5631	-0.102978
ENSG00000087460	GNAS	Decreased	Increases (10)	chr20	57416996	307	41.0628	-0.29147	chr20	57463106	-1074	14.6538	-0.102978
ENSG00000087460	GNAS	Decreased	Increases (10)	chr20	57414615	-180	23.5294	-0.29147	chr20	57429286	1250	23.6364	-0.102978
ENSG00000087460	GNAS	Decreased	Increases (10)	chr20	57427973	-63	11.5686	-0.29147	chr20	57413436	-1359	15.0735	-0.102978
ENSG00000087460	GNAS	Decreased	Increases (10)	chr20	57414539	-256	10.6061	-0.29147	chr20	57465535	-891	27.7143	-0.102978
ENSG00000087460	GNAS	Decreased	Increases (10)	chr20	57417216	527	14.6429	-0.29147	chr20	57430411	2375	32.8947	-0.102978
ENSG00000087460	GNAS	Decreased	Increases (10)	chr20	57416909	220	10.8108	-0.29147	chr20	57427754	-282	14.8148	-0.102978
ENSG00000087460	GNAS	Decreased	Increases (10)	chr20	57416969	280	29	-0.29147	chr20	57429319	1283	13.9706	-0.102978
ENSG00000087460	GNAS	Decreased	Increases (10)	chr20	57416969	280	29	-0.29147	chr20	57465445	-981	10.1215	-0.102978
ENSG00000087460	GNAS	Decreased	Increases (10)	chr20	57416969	280	29	-0.29147	chr20	57430716	2680	33.3333	-0.102978
ENSG00000087460	GNAS	Decreased	Increases (10)	chr20	57427977	-59	12.3529	-0.29147	chr20	57429274	1238	24.1667	-0.102978
ENSG00000087460	GNAS	Decreased	Increases (10)	chr20	57430647	2611	15.8182	-0.29147	chr20	57429274	1238	24.1667	-0.102978
ENSG00000087460	GNAS	Decreased	Increases (10)	chr20	57465520	-906	13.073	-0.29147	chr20	57430716	2680	33.3333	-0.102978
ENSG00000087460	GNAS	Decreased	Increases (10)	chr20	57462798	-1382	14.7035	-0.29147	chr20	57429274	1238	24.1667	-0.102978
ENSG00000087460	GNAS	Decreased	Increases (10)	chr20	57462856	-1324	12.3864	-0.29147	chr20	57430716	2680	33.3333	-0.102978
ENSG00000087460	GNAS	Decreased	Increases (10)	chr20	57416915	226	14.4788	-0.29147	chr20	57429274	1238	24.1667	-0.102978
ENSG00000087460	GNAS	Decreased	Increases (10)	chr20	57427951	-85	12.1212	-0.29147	chr20	57430716	2680	33.3333	-0.102978
ENSG00000087460	GNAS	Decreased	Increases (10)	chr20	57427738	-298	13.9362	-0.29147	chr20	57429274	1238	24.1667	-0.102978
ENSG00000087460	GNAS	Decreased	Increases (10)	chr20	57416967	278	22.6708	-0.29147	chr20	57429274	1238	24.1667	-0.102978
ENSG00000087460	GNAS	Decreased	Increases (10)	chr20	57465513	-913	13.6111	-0.29147	chr20	57430716	2680	33.3333	-0.102978
ENSG00000087460	GNAS	Decreased	Increases (10)	chr20	57415807	-882	27.2727	-0.29147	chr20	57429274	1238	24.1667	-0.102978
ENSG00000087460	GNAS	Decreased	Increases (10)	chr20	57415810	-879	26.3889	-0.29147	chr20	57429274	1238	24.1667	-0.102978
ENSG00000087460	GNAS	Decreased	Increases (10)	chr20	57414608	-187	21.7949	-0.29147	chr20	57430716	2680	33.3333	-0.102978
ENSG00000087460	GNAS	Decreased	Increases (10)	chr20	57427958	-78	13.6364	-0.29147	chr20	57429274	1238	24.1667	-0.102978
ENSG00000087460	GNAS	Decreased	Increases (10)	chr20	57416872	183	17.3865	-0.29147	chr20	57430716	2680	33.3333	-0.102978
ENSG00000087460	GNAS	Decreased	Increases (10)	chr20	57413280	-1515	22.2222	-0.29147	chr20	57429274	1238	24.1667	-0.102978
ENSG00000087460	GNAS	Decreased	Increases (10)	chr20	57416457	-232	13.4921	-0.29147	chr20	57429274	1238	24.1667	-0.102978
ENSG00000087460	GNAS	Decreased	Increases (10)	chr20	57427030	-1006	12.1795	-0.29147	chr20	57430716	2680	33.3333	-0.102978
ENSG00000087460	GNAS	Decreased	Increases (10)	chr20	57427493	-543	14.652	-0.29147	chr20	57429274	1238	24.1667	-0.102978
ENSG00000087460	GNAS	Decreased	Increases (10)	chr20	57427762	-274	10.5263	-0.29147	chr20	57430716	2680	33.3333	-0.102978
ENSG00000087460	GNAS	Decreased	Increases (10)	chr20	57427692	-344	12.1429	-0.29147	chr20	57429274	1238	24.1667	-0.102978
ENSG00000094804	CDC6	Affected	Affects (2)	chr17	38443649	-497	15.0037	-0.175281	chr17	38447008	2862	24.6377	-0.362523
ENSG00000101444	AHCY	Increased	Decreases (2)	chr20	32891984	-769	27.5931	-0.147347	chr20	32899837	-229	20.5128	-0.210302
ENSG00000101444	AHCY	Increased	Decreases (2)	chr20	32891984	-769	27.5931	-0.147347	chr20	32899876	-268	41.502	-0.210302
ENSG00000101444	AHCY	Increased	Decreases (2)	chr20	32891984	-769	27.5931	-0.147347	chr20	32900076	-468	24.4444	-0.210302
ENSG00000101856	PGRMC1	Decreased	Increases (1)	chrX	118369571	-640	17.9487	-0.369418	chrX	118369716	-495	10.1852	-0.0684002
ENSG00000105993	DNAJB6	Increased	Decreases (2)	chr7	157129466	-244	12.5	-0.319583	chr7	157204567	652	35.5556	-0.676533
ENSG00000105993	DNAJB6	Increased	Decreases (2)	chr7	157129466	-244	12.5	-0.319583	chr7	157129116	-594	33.75	-0.676533
ENSG00000105993	DNAJB6	Increased	Decreases (2)	chr7	157129466	-244	12.5	-0.319583	chr7	157205076	1161	15.5556	-0.676533
ENSG00000105993	DNAJB6	Increased	Decreases (2)	chr7	157129466	-244	12.5	-0.319583	chr7	157204817	902	17.6471	-0.676533
ENSG00000112081	SRSF3	Decreased	Increases (3)	chr6	36564546	2456	14.2857	-0.467686	chr6	36564546	2456	20	-0.429925
ENSG00000112118	MCM3	Affected	Affects (1)	chr6	52148092	1587	12.2727	-0.297931	chr6	52148173	1506	12	-0.140246
ENSG00000112118	MCM3	Affected	Affects (1)	chr6	52150492	-813	21.3333	-0.297931	chr6	52148173	1506	12	-0.140246
ENSG00000112118	MCM3	Affected	Affects (1)	chr6	52148173	1506	10.8333	-0.297931	chr6	52150357	-678	10	-0.140246
ENSG00000112118	MCM3	Affected	Affects (1)	chr6	52150456	-777	14.1304	-0.297931	chr6	52150357	-678	10	-0.140246
ENSG00000117395	EBNA1BP2	Decreased	Increases (2)	chr1	43739525	-2918	35.2941	-0.357024	chr1	43739525	-2918	40	-0.369658
ENSG00000117395	EBNA1BP2	Decreased	Increases (2)	chr1	43738592	-1985	18.873	-0.357024	chr1	43739525	-2918	40	-0.369658
ENSG00000117395	EBNA1BP2	Decreased	Increases (2)	chr1	43738869	-2262	32.197	-0.357024	chr1	43739525	-2918	40	-0.369658
ENSG00000117395	EBNA1BP2	Decreased	Increases (2)	chr1	43738516	-1909	13.8889	-0.357024	chr1	43739525	-2918	40	-0.369658
ENSG00000130699	TAF4	Increased	Decreases (3)	chr20	60639331	1535	10.9524	-0.0845238	chr20	60639799	1067	46.4646	-0.241823
ENSG00000130699	TAF4	Increased	Decreases (3)	chr20	60639291	1575	38.8889	-0.0845238	chr20	60642218	-1352	28.5714	-0.241823
ENSG00000130699	TAF4	Increased	Decreases (3)	chr20	60639134	1732	13.7681	-0.0845238	chr20	60639793	1073	16.6667	-0.241823
ENSG00000130699	TAF4	Increased	Decreases (3)	chr20	60639134	1732	13.7681	-0.0845238	chr20	60642264	-1398	45.4545	-0.241823
ENSG00000132323	ILKAP	Increased	Decreases (2)	chr2	239112757	-433	15.8477	-0.341646	chr2	239112757	-433	11.5385	-0.311624
ENSG00000132323	ILKAP	Increased	Decreases (2)	chr2	239112757	-433	15.8477	-0.341646	chr2	239112690	-366	14.5199	-0.311624
ENSG00000132323	ILKAP	Increased	Decreases (2)	chr2	239112757	-433	15.8477	-0.341646	chr2	239112784	-460	21.5726	-0.311624
ENSG00000132341	RAN	Decreased	Increases (2)	chr12	131355319	-1298	19.0476	-0.634427	chr12	131355465	-1152	12.0075	-0.527812
ENSG00000132341	RAN	Decreased	Increases (2)	chr12	131355433	-1184	18.323	-0.634427	chr12	131355475	-1142	14.5427	-0.527812
ENSG00000132341	RAN	Decreased	Increases (2)	chr12	131355475	-1142	12.3188	-0.634427	chr12	131355465	-1152	12.0075	-0.527812
ENSG00000132341	RAN	Decreased	Increases (2)	chr12	131355266	-1351	13.6364	-0.634427	chr12	131355475	-1142	14.5427	-0.527812
ENSG00000132341	RAN	Decreased	Increases (2)	chr12	131355257	-1360	19.0476	-0.634427	chr12	131355465	-1152	12.0075	-0.527812
ENSG00000132341	RAN	Decreased	Increases (2)	chr12	131355380	-1237	10.8932	-0.634427	chr12	131355475	-1142	14.5427	-0.527812
ENSG00000132341	RAN	Decreased	Increases (2)	chr12	131355424	-1193	15.2778	-0.634427	chr12	131355465	-1152	12.0075	-0.527812
ENSG00000132475	H3F3A/H3F3B	Decreased	Increases (2)	chr17	73774701	1159	16.6667	-0.283057	chr17	73774701	1159	14.2857	-0.508379
ENSG00000132475	H3F3A/H3F3B	Decreased	Increases (2)	chr17	73774795	1065	11.9883	-0.283057	chr17	73774701	1159	14.2857	-0.508379
ENSG00000133027	PEMT	Affected	Affects (3)	chr17	17485123	622	23.8095	-0.416944	chr17	17484997	748	60.9091	-0.209382
ENSG00000134686	PHC2	Decreased	Increases (1)	chr1	33842098	-904	16.6667	-0.200233	chr1	33897105	-490	16.2105	-0.24595
ENSG00000134686	PHC2	Decreased	Increases (1)	chr1	33839553	1641	12.2807	-0.200233	chr1	33813745	1754	10.2778	-0.24595
ENSG00000134686	PHC2	Decreased	Increases (1)	chr1	33841170	24	13.8889	-0.200233	chr1	33897105	-490	16.2105	-0.24595
ENSG00000134686	PHC2	Decreased	Increases (1)	chr1	33841922	-728	28.5714	-0.200233	chr1	33813745	1754	10.2778	-0.24595
ENSG00000134686	PHC2	Decreased	Increases (1)	chr1	33895514	702	15.1515	-0.200233	chr1	33897105	-490	16.2105	-0.24595
ENSG00000134686	PHC2	Decreased	Increases (1)	chr1	33895792	424	14.2857	-0.200233	chr1	33813745	1754	10.2778	-0.24595
ENSG00000135446	CDK4	Decreased	Increases (56)	chr12	58146821	-591	11.1598	-0.508063	chr12	58146835	-605	12.4302	-0.454352
ENSG00000135446	CDK4	Decreased	Increases (56)	chr12	58145283	947	14.2857	-0.508063	chr12	58146835	-605	12.4302	-0.454352
ENSG00000135486	HNRNPA1	Increased	Decreases (4)	chr12	54676957	1378	37.5	-0.553938	chr12	54676403	824	33.3333	-0.196465
ENSG00000135486	HNRNPA1	Increased	Decreases (4)	chr12	54676957	1378	37.5	-0.553938	chr12	54676012	433	10.0985	-0.196465
ENSG00000135486	HNRNPA1	Increased	Decreases (4)	chr12	54676957	1378	37.5	-0.553938	chr12	54676421	842	16.6667	-0.196465
ENSG00000135486	HNRNPA1	Increased	Decreases (4)	chr12	54676389	810	30	-0.553938	chr12	54676425	846	16.6667	-0.196465
ENSG00000135486	HNRNPA1	Increased	Decreases (4)	chr12	54676389	810	30	-0.553938	chr12	54676056	477	14.0468	-0.196465
ENSG00000136450	SRSF1	Decreased	Increases (6)	chr17	56083196	1511	33.3333	-0.34764	chr17	56082879	1828	10.8844	-0.116878
ENSG00000136450	SRSF1	Decreased	Increases (6)	chr17	56083196	1511	33.3333	-0.34764	chr17	56085428	-721	11.9433	-0.116878
ENSG00000136450	SRSF1	Decreased	Increases (6)	chr17	56083196	1511	33.3333	-0.34764	chr17	56082780	1927	11.2024	-0.116878
ENSG00000136450	SRSF1	Decreased	Increases (6)	chr17	56083196	1511	33.3333	-0.34764	chr17	56082867	1840	12.9669	-0.116878
ENSG00000136997	MYC	Decreased	Increases (304)	chr8	128746003	-1762	15.0198	-0.281246	chr8	128745159	-2606	11.1111	-0.731275
ENSG00000137310	TCF19	Affected	Affects (1)	chr6_mcf_hap5	2508938	678	23.0769	-0.370704	chr6_mcf_hap5	2508961	701	13.1818	-0.291224
ENSG00000137310	TCF19	Affected	Affects (1)	chr6_mcf_hap5	2508938	678	23.0769	-0.370704	chr6	31126864	561	10	-0.291224
ENSG00000137310	TCF19	Affected	Affects (1)	chr6_cox_hap2	2641628	568	12.5	-0.370704	chr6	31126866	563	10	-0.291224
ENSG00000137310	TCF19	Affected	Affects (1)	chr6_cox_hap2	2641628	568	12.5	-0.370704	chr6_cox_hap2	2641916	856	11.1111	-0.291224
ENSG00000141577	CEP131	Decreased	Increases (1)	chr17	79197640	-889	26.6667	-0.120579	chr17	79197749	-998	11.6447	-0.238224
ENSG00000141577	CEP131	Decreased	Increases (1)	chr17	79197647	-896	19.0476	-0.120579	chr17	79197647	-896	32.6087	-0.238224
ENSG00000141577	CEP131	Decreased	Increases (1)	chr17	79197776	-1025	26.3784	-0.120579	chr17	79197749	-998	11.6447	-0.238224
ENSG00000142230	SAE1	Affected	Affects (1)	chr19	47633764	-316	10	-0.407102	chr19	47633783	-297	18.3494	-0.220135
ENSG00000143727	ACP1	Increased	Decreases (4)	chr2	265872	1003	12.5	-0.436258	chr2	265912	1043	19.6078	-0.108145
ENSG00000153774	CFDP1	Affected	Affects (1)	chr16	75466777	610	18.2609	-0.353168	chr16	75466770	617	10.8584	-0.320817
ENSG00000156802	ATAD2	Decreased	Increases (1)	chr8	124425596	2994	26.9474	-0.0446111	chr8	124425615	2975	21.4114	-0.208722
ENSG00000165030	NFIL3	Decreased	Increases (2)	chr9	94187197	-1053	20.9091	-0.4278	chr9	94183509	2635	14.2857	-0.446609
ENSG00000165030	NFIL3	Decreased	Increases (2)	chr9	94187197	-1053	20.9091	-0.4278	chr9	94183463	2681	13.1944	-0.446609
ENSG00000165030	NFIL3	Decreased	Increases (2)	chr9	94187699	-1555	16.6667	-0.4278	chr9	94183509	2635	14.2857	-0.446609
ENSG00000165030	NFIL3	Decreased	Increases (2)	chr9	94187699	-1555	16.6667	-0.4278	chr9	94183463	2681	13.1944	-0.446609
ENSG00000165030	NFIL3	Decreased	Increases (2)	chr9	94187181	-1037	24.4589	-0.4278	chr9	94183509	2635	14.2857	-0.446609
ENSG00000165030	NFIL3	Decreased	Increases (2)	chr9	94187181	-1037	24.4589	-0.4278	chr9	94183463	2681	13.1944	-0.446609
ENSG00000165527	ARF6	Decreased	Increases (15)	chr14	50362305	2569	11.9565	-0.125558	chr14	50359061	-675	16.6667	-0.154434
ENSG00000165527	ARF6	Decreased	Increases (15)	chr14	50362429	2693	14.5427	-0.125558	chr14	50359061	-675	16.6667	-0.154434
ENSG00000184900	SUMO3	Decreased	Increases (2)	chr21	46236353	1691	11.0294	-0.323084	chr21	46238760	-716	17.094	-0.0724028
ENSG00000184900	SUMO3	Decreased	Increases (2)	chr21	46236353	1691	11.0294	-0.323084	chr21	46237324	720	42.3077	-0.0724028
ENSG00000184900	SUMO3	Decreased	Increases (2)	chr21	46236353	1691	11.0294	-0.323084	chr21	46237304	740	19.4444	-0.0724028
ENSG00000184900	SUMO3	Decreased	Increases (2)	chr21	46236353	1691	11.0294	-0.323084	chr21	46236387	1657	16.6667	-0.0724028
ENSG00000186298	PPP1CC	Decreased	Increases (4)	chr12	111181793	-1010	13.8889	-0.252426	chr12	111181793	-1010	16.6667	-0.0817489
ENSG00000186298	PPP1CC	Decreased	Increases (4)	chr12	111181763	-980	16.0714	-0.252426	chr12	111181793	-1010	16.6667	-0.0817489
ENSG00000197102	DYNC1H1	Increased	Decreases (1)	chr14	102430501	-364	20.3804	-0.799379	chr14	102430437	-428	14.5969	-0.455437
ENSG00000197102	DYNC1H1	Increased	Decreases (1)	chr14	102427892	-2973	10	-0.799379	chr14	102430437	-428	14.5969	-0.455437
ENSG00000233276	GPX1	Decreased	Increases (5)	chr3	49395067	724	13.6364	-0.107541	chr3	49397810	-2019	27.7778	-0.101322
ENSG00000233276	GPX1	Decreased	Increases (5)	chr3	49394891	900	22.2222	-0.107541	chr3	49397810	-2019	27.7778	-0.101322
ENSG00000233276	GPX1	Decreased	Increases (5)	chr3	49394888	903	11.9048	-0.107541	chr3	49397810	-2019	27.7778	-0.101322
ENSG00000233276	GPX1	Decreased	Increases (5)	chr3	49394731	1060	12.5	-0.107541	chr3	49397810	-2019	27.7778	-0.101322
ENSG00000233276	GPX1	Decreased	Increases (5)	chr3	49394622	1169	28.8221	-0.107541	chr3	49397810	-2019	27.7778	-0.101322
ENSG00000233276	GPX1	Decreased	Increases (5)	chr3	49394903	888	10	-0.107541	chr3	49397810	-2019	27.7778	-0.101322

## Sheet: HepG2_unique_proli_tumor_cell
ID	Genes in dataset	Prediction (based on expression direction)	Log Ratio	Findings
ENSG00000187555	USP7	Decreased	-0.040	Increases (2)
ENSG00000184009	ACTG1	Affected	-0.055	Affects (1)
ENSG00000134308	YWHAQ	Decreased	-0.062	Increases (2)
ENSG00000109861	CTSC	Affected	-0.066	Affects (1)
ENSG00000172270	BSG	Affected	-0.073	Affects (6)
ENSG00000120708	TGFBI	Affected	-0.074	Affects (1)
ENSG00000125730	C3	Decreased	-0.074	Increases (11)
ENSG00000197249	SERPINA1	Decreased	-0.076	Increases (1)
ENSG00000149257	SERPINH1	Decreased	-0.078	Increases (3)
ENSG00000135744	AGT	Decreased	-0.088	Increases (95)
ENSG00000135924	DNAJB2	Increased	-0.091	Decreases (5)
ENSG00000109320	NFKB1	Decreased	-0.091	Increases (30)
ENSG00000204713	TRIM27	Affected	-0.099	Affects (1)
ENSG00000103653	CSK	Increased	-0.100	Decreases (4)
ENSG00000101266	CSNK2A1	Decreased	-0.101	Increases (7)
ENSG00000103274	NUBP1	Decreased	-0.112	Increases (2)
ENSG00000156587	UBE2L6	Affected	-0.114	Affects (1)
ENSG00000116661	FBXO2	Increased	-0.118	Decreases (3)
ENSG00000162337	LRP5	Decreased	-0.126	Increases (5)
ENSG00000173020	ADRBK1	Increased	-0.135	Decreases (7)
ENSG00000111252	SH2B3	Increased	-0.142	Decreases (21)
ENSG00000143842	SOX13	Increased	-0.146	Decreases (1)
ENSG00000143549	TPM3	Affected	-0.146	Affects (2)
ENSG00000022840	RNF10	Increased	-0.149	Decreases (1)
ENSG00000063245	EPN1	Decreased	-0.159	Increases (1)
ENSG00000102977	ACD	Decreased	-0.163	Increases (3)
ENSG00000065054	SLC9A3R2	Increased	-0.167	Decreases (3)
ENSG00000157350	ST3GAL2	Affected	-0.168	Affects (1)
ENSG00000211445	GPX3	Affected	-0.170	Affects (1)
ENSG00000106459	NRF1	Decreased	-0.172	Increases (2)
ENSG00000067182	TNFRSF1A	Increased	-0.172	Decreases (24)
ENSG00000204209	DAXX	Increased	-0.173	Decreases (6)
ENSG00000123143	PKN1	Increased	-0.177	Decreases (3)
ENSG00000163956	LRPAP1	Decreased	-0.181	Increases (1)
ENSG00000150991	UBC	Decreased	-0.188	Increases (2)
ENSG00000184428	TOP1MT	Decreased	-0.192	Increases (1)
ENSG00000099956	SMARCB1	Decreased	-0.194	Increases (13)
ENSG00000177697	CD151	Decreased	-0.198	Increases (7)
ENSG00000104825	NFKBIB	Increased	-0.204	Decreases (6)
ENSG00000034152	MAP2K3	Affected	-0.204	Affects (3)
ENSG00000103126	AXIN1	Increased	-0.213	Decreases (12)
ENSG00000114383	TUSC2	Increased	-0.223	Decreases (3)
ENSG00000147804	SLC39A4	Increased	-0.230	Decreases (1)
ENSG00000127948	POR	Increased	-0.239	Decreases (16)
ENSG00000065485	PDIA5	Affected	-0.246	Affects (1)
ENSG00000127191	TRAF2	Decreased	-0.256	Increases (8)
ENSG00000086061	DNAJA1	Affected	-0.256	Affects (1)
ENSG00000171720	HDAC3	Decreased	-0.274	Increases (13)
ENSG00000177508	IRX3	Increased	-0.284	Decreases (2)
ENSG00000103275	UBE2I	Decreased	-0.290	Increases (6)
ENSG00000170412	GPRC5C	Affected	-0.294	Affects (1)
ENSG00000182054	IDH2	Decreased	-0.300	Increases (3)
ENSG00000136720	HS6ST1	Decreased	-0.303	Increases (4)
ENSG00000101439	CST3	Decreased	-0.307	Increases (3)
ENSG00000197451	HNRNPAB	Affected	-0.307	Affects (1)
ENSG00000145703	IQGAP2	Increased	-0.308	Decreases (2)
ENSG00000118707	TGIF2	Decreased	-0.336	Increases (1)
ENSG00000160087	UBE2J2	Decreased	-0.342	Increases (4)
ENSG00000116521	SCAMP3	Affected	-0.343	Affects (1)
ENSG00000185651	UBE2L3	Affected	-0.343	Affects (2)
ENSG00000076662	ICAM3	Affected	-0.345	Affects (1)
ENSG00000162065	TBC1D24	Decreased	-0.348	Increases (1)
ENSG00000173638	SLC19A1	Decreased	-0.351	Increases (11)
ENSG00000109062	SLC9A3R1	Increased	-0.357	Decreases (8)
ENSG00000125817	CENPB	Affected	-0.357	Affects (2)
ENSG00000131446	MGAT1	Affected	-0.360	Affects (1)
ENSG00000176396	EID2	Affected	-0.363	Affects (1)
ENSG00000110492	MDK	Decreased	-0.392	Increases (10)
ENSG00000088826	SMOX	Increased	-0.393	Decreases (2)
ENSG00000117411	B4GALT2	Affected	-0.396	Affects (1)
ENSG00000105707	HPN	Increased	-0.415	Decreases (6)
ENSG00000137486	ARRB1	Decreased	-0.426	Increases (1)
ENSG00000093010	COMT	Increased	-0.465	Decreases (1)
ENSG00000149925	ALDOA	Decreased	-0.465	Increases (5)
ENSG00000115241	PPM1G	Affected	-0.473	Affects (1)
ENSG00000108518	PFN1	Decreased	-0.483	Increases (1)
ENSG00000167468	GPX4	Affected	-0.517	Affects (1)
ENSG00000135334	AKIRIN2	Decreased	-0.540	Increases (2)
ENSG00000144485	HES6	Decreased	-0.554	Increases (2)
ENSG00000186654	PRR5	Decreased	-0.571	Increases (1)
ENSG00000138028	CGREF1	Increased	-0.582	Decreases (2)
ENSG00000160325	CACFD1	Decreased	-0.594	Increases (1)
ENSG00000144908	ALDH1L1	Decreased	-0.602	Increases (9)
ENSG00000153015	CWC27	Affected	-0.674	Affects (1)
ENSG00000118515	SGK1	Decreased	-0.782	Increases (11)
